# Supplementary material for: Silicon photocathode functionalized with osmium complex catalyst for selective catalytic conversion of CO2 to methane
Source: Nat Commun. 2024 Jul 13;15:5882. doi: 10.1038/s41467-024-50244-w (PMC11246507; doi:10.1038/s41467-024-50244-w)
Supplement: Supplementary file 3 — Source data [file 41467_2024_50244_MOESM3_ESM.zip]

Archive with 5 entries (4 files):
- Data source/
- Data source/Figure 1.xlsx
- Data source/Figure 2.xlsx
- Data source/Figure 3.xlsx
- Data source/Figure 4.xlsx
