# Supplementary material for: Silicon photocathode functionalized with osmium complex catalyst for selective catalytic conversion of CO2 to methane
Source: Nat Commun. 2024 Jul 13;15:5882. doi: 10.1038/s41467-024-50244-w (PMC11246507; doi:10.1038/s41467-024-50244-w)
Supplement: Supplementary file 3 — Source data [file 41467_2024_50244_MOESM3_ESM.zip › Data source/Figure 1.xlsx]

## Sheet: Sheet1
	przpOs-abs		trzpOs-abs		przpOs-fl		trzpOs-fl
900	-0.1	900	0.5	651	0.26681	652	0.08115
899.5	-0.2	899.5	0.5	652	0.28355	653	0.08318
899	-0.4	899	0.4	653	0.28331	654	0.0815
898.5	-0.5	898.5	0.3	654	0.28393	655	0.07989
898	-0.6	898	0.2	655	0.27189	656	0.08061
897.5	-0.5	897.5	-0.2	656	0.26372	657	0.08186
897	-0.1	897	-0.3	657	0.28544	658	0.07838
896.5	0	896.5	-0.4	658	0.27384	659	0.07805
896	0.2	896	-0.5	659	0.30019	660	0.07816
895.5	0.2	895.5	-0.7	660	0.25414	661	0.07744
895	-0.1	895	-0.7	661	0.26489	662	0.07595
894.5	-0.2	894.5	-0.4	662	0.27507	663	0.07762
894	-0.7	894	-0.3	663	0.28566	664	0.0784
893.5	-0.9	893.5	-0.2	664	0.27114	665	0.07349
893	-0.7	893	0.1	665	0.27241	666	0.07617
892.5	-0.8	892.5	0.2	666	0.25	667	0.07753
892	-0.6	892	0.3	667	0.26145	668	0.07898
891.5	-0.3	891.5	0.3	668	0.2565	669	0.07778
891	0	891	0.4	669	0.2442	670	0.07474
890.5	0	890.5	-0.1	670	0.26753	671	0.07709
890	0.2	890	-0.2	671	0.23199	672	0.07314
889.5	0	889.5	-0.3	672	0.26538	673	0.07737
889	0.1	889	-0.4	673	0.26438	674	0.07706
888.5	0	888.5	-0.4	674	0.24932	675	0.07362
888	-0.2	888	-0.6	675	0.24322	676	0.07437
887.5	-0.3	887.5	-0.3	676	0.24323	677	0.08016
887	-0.3	887	-0.3	677	0.25301	678	0.07893
886.5	-0.2	886.5	-0.3	678	0.22065	679	0.07659
886	-0.1	886	-0.2	679	0.22632	680	0.08079
885.5	-0.2	885.5	-0.1	680	0.22941	681	0.07922
885	-0.4	885	-0.1	681	0.24364	682	0.08281
884.5	-0.6	884.5	0.1	682	0.23976	683	0.08537
884	-0.6	884	0.4	683	0.22023	684	0.08316
883.5	-0.7	883.5	0.4	684	0.22943	685	0.08529
883	-0.5	883	0.5	685	0.21577	686	0.08543
882.5	-0.3	882.5	0.5	686	0.23463	687	0.08734
882	0	882	0.4	687	0.23133	688	0.09052
881.5	0.3	881.5	0.3	688	0.21703	689	0.09403
881	0.3	881	0.1	689	0.21632	690	0.09841
880.5	0.4	880.5	0.2	690	0.24209	691	0.09762
880	0.3	880	0.2	691	0.22651	692	0.10592
879.5	0.1	879.5	0	692	0.22871	693	0.11033
879	-0.1	879	-0.2	693	0.2405	694	0.10554
878.5	-0.1	878.5	-0.2	694	0.23098	695	0.10831
878	-0.1	878	-0.4	695	0.23293	696	0.12079
877.5	0	877.5	-0.4	696	0.22169	697	0.12088
877	0.1	877	-0.2	697	0.20974	698	0.11617
876.5	0.2	876.5	-0.1	698	0.20443	699	0.12541
876	0.1	876	-0.1	699	0.2055	700	0.13484
875.5	0.1	875.5	0.1	700	0.21671	701	0.13715
875	-0.1	875	0	701	0.19382	702	0.14468
874.5	-0.2	874.5	0	702	0.21203	703	0.14866
874	-0.3	874	-0.2	703	0.19379	704	0.15087
873.5	-0.2	873.5	-0.2	704	0.20307	705	0.16471
873	-0.1	873	-0.1	705	0.20205	706	0.16937
872.5	0.1	872.5	-0.1	706	0.20903	707	0.17629
872	0.1	872	0.1	707	0.19592	708	0.17904
871.5	0.1	871.5	0.1	708	0.18943	709	0.19992
871	0.1	871	0.2	709	0.19223	710	0.20038
870.5	0.1	870.5	0.2	710	0.19159	711	0.20472
870	0.1	870	0.1	711	0.18283	712	0.20891
869.5	0.2	869.5	0.1	712	0.19151	713	0.22895
869	0.2	869	-0.1	713	0.18901	714	0.23721
868.5	0.2	868.5	0	714	0.20641	715	0.23705
868	0.3	868	-0.1	715	0.21367	716	0.25515
867.5	0.2	867.5	0	716	0.18811	717	0.26133
867	0.2	867	0	717	0.1947	718	0.27586
866.5	0.1	866.5	0.1	718	0.19493	719	0.28085
866	0	866	0.2	719	0.2158	720	0.29237
865.5	0	865.5	0.2	720	0.20868	721	0.31371
865	0.1	865	0.1	721	0.20822	722	0.32807
864.5	0	864.5	0	722	0.17258	723	0.34224
864	0.1	864	0	723	0.18116	724	0.3382
863.5	0.2	863.5	0	724	0.18751	725	0.35663
863	0.1	863	0	725	0.21677	726	0.38684
862.5	0.1	862.5	0	726	0.19701	727	0.39826
862	0	862	0	727	0.19154	728	0.39602
861.5	0	861.5	0	728	0.18679	729	0.4151
861	0	861	0	729	0.19768	730	0.44301
860.5	0	860.5	0	730	0.20281	731	0.45836
860	-0.1	860	-0.1	731	0.20447	732	0.47584
859.5	0	859.5	-0.1	732	0.21461	733	0.49865
859	0	859	-0.1	733	0.19537	734	0.49647
858.5	0	858.5	0	734	0.18331	735	0.51083
858	0	858	0	735	0.17301	736	0.52523
857.5	0	857.5	-0.1	736	0.20724	737	0.55754
857	0	857	-0.1	737	0.18486	738	0.56747
856.5	0.1	856.5	-0.1	738	0.19883	739	0.5814
856	0.1	856	-0.1	739	0.2186	740	0.58982
855.5	0.1	855.5	0	740	0.23228	741	0.61519
855	0	855	0	741	0.2304	742	0.61631
854.5	0.1	854.5	0.1	742	0.23319	743	0.63535
854	0	854	0.1	743	0.21763	744	0.65075
853.5	0	853.5	0	744	0.24237	745	0.66774
853	-0.1	853	0	745	0.25195	746	0.66064
852.5	0	852.5	0	746	0.2383	747	0.67718
852	0	852	0	747	0.23955	748	0.7082
851.5	0	851.5	0	748	0.23653	749	0.73815
851	0	851	0	749	0.22988	750	0.7579
850.5	0	850.5	0	750	0.26972	751	0.766
850	0.1	850	0.1	751	0.27129	752	0.78327
849.5	0.1	849.5	0.2	752	0.28416	753	0.79705
849	0.1	849	0.2	753	0.27876	754	0.82957
848.5	0.1	848.5	0.2	754	0.31056	755	0.81326
848	0	848	0.1	755	0.30825	756	0.83403
847.5	0	847.5	0.1	756	0.29154	757	0.86814
847	0	847	0.1	757	0.33972	758	0.85798
846.5	0	846.5	0.1	758	0.31966	759	0.87764
846	0.1	846	0.1	759	0.29279	760	0.8832
845.5	0.1	845.5	0.1	760	0.30568	761	0.89644
845	0.1	845	0.1	761	0.33218	762	0.90765
844.5	0.1	844.5	0.2	762	0.35657	763	0.91364
844	0.2	844	0.2	763	0.34769	764	0.92693
843.5	0.2	843.5	0.1	764	0.36302	765	0.95629
843	0.2	843	0.2	765	0.36623	766	0.9582
842.5	0.2	842.5	0.2	766	0.38455	767	0.94597
842	0.2	842	0.2	767	0.37571	768	0.97504
841.5	0.1	841.5	0.2	768	0.43415	769	0.96675
841	0.1	841	0.1	769	0.42421	770	0.97592
840.5	0.1	840.5	0.2	770	0.46428	771	0.99974
840	0.1	840	0.2	771	0.41859	772	0.97521
839.5	0.1	839.5	0.2	772	0.42492	773	0.98637
839	0.2	839	0.3	773	0.46236	774	0.97714
838.5	0.2	838.5	0.3	774	0.47157	775	0.99028
838	0.2	838	0.2	775	0.48618	776	0.97232
837.5	0.2	837.5	0.3	776	0.48652	777	0.97715
837	0.2	837	0.2	777	0.50412	778	0.9808
836.5	0.3	836.5	0.2	778	0.51145	779	0.97007
836	0.2	836	0.2	779	0.50051	780	0.99402
835.5	0.2	835.5	0.2	780	0.56244	781	0.99617
835	0.2	835	0.2	781	0.58462	782	0.97151
834.5	0.2	834.5	0.2	782	0.58115	783	1
834	0.2	834	0.1	783	0.51498	784	0.99584
833.5	0.1	833.5	0.1	784	0.57566	785	0.99551
833	0.1	833	0.1	785	0.59987	786	0.96072
832.5	0.1	832.5	0.1	786	0.63134	787	0.97207
832	0.1	832	0.1	787	0.60977	788	0.96506
831.5	0.2	831.5	0.2	788	0.65917	789	0.95059
831	0.1	831	0.1	789	0.65912	790	0.95608
830.5	0.1	830.5	0.1	790	0.67947	791	0.95105
830	0.1	830	0.2	791	0.65718	792	0.94886
829.5	0.2	829.5	0.2	792	0.64587	793	0.95738
829	0.2	829	0.2	793	0.72491	794	0.97774
828.5	0.2	828.5	0.2	794	0.68936	795	0.93131
828	0.3	828	0.3	795	0.72124	796	0.95671
827.5	0.3	827.5	0.4	796	0.70115	797	0.95268
827	0.2	827	0.3	797	0.72365	798	0.94015
826.5	0.1	826.5	0.3	798	0.73515	799	0.92961
826	0	826	0.2	799	0.70518	800	0.91909
825.5	-0.1	825.5	0.1	800	0.76048	801	0.93748
825	0	825	0.1	801	0.74837	802	0.91785
824.5	0	824.5	0	802	0.78506	803	0.91243
824	0.1	824	0	803	0.74842	804	0.91017
823.5	0.2	823.5	0.1	804	0.83925	805	0.88606
823	0.2	823	0.3	805	0.81724	806	0.87474
822.5	0.2	822.5	0.3	806	0.88471	807	0.85897
822	0.2	822	0.3	807	0.78072	808	0.86757
821.5	0.2	821.5	0.3	808	0.8369	809	0.83382
821	0.1	821	0.2	809	0.82014	810	0.83934
820.5	0.2	820.5	0.1	810	0.86575	811	0.80643
820	0.2	820	0.1	811	0.78983	812	0.83605
819.5	0.1	819.5	0.1	812	0.87101	813	0.81652
819	0.2	819	0.1	813	0.85356	814	0.81942
818.5	0.2	818.5	0.2	814	0.88221	815	0.77653
818	0.2	818	0.3	815	0.89415	816	0.79577
817.5	0.3	817.5	0.3	816	0.90821	817	0.77104
817	0.2	817	0.2	817	0.94692	818	0.77154
816.5	0.3	816.5	0.2	818	0.85918	819	0.7596
816	0.3	816	0.2	819	0.87569	820	0.74261
815.5	0.3	815.5	0.2	820	0.86731	821	0.76055
815	0.2	815	0.2	821	0.88192	822	0.73436
814.5	0.2	814.5	0.2	822	0.94632	823	0.73318
814	0.2	814	0.2	823	0.92131	824	0.71454
813.5	0.2	813.5	0.3	824	0.94731	825	0.69541
813	0.3	813	0.3	825	0.92603	826	0.68602
812.5	0.2	812.5	0.3	826	0.94183	827	0.67298
812	0.2	812	0.3	827	0.90167	828	0.66653
811.5	0.3	811.5	0.3	828	0.97092	829	0.6599
811	0.3	811	0.3	829	0.96045	830	0.64422
810.5	0.3	810.5	0.3	830	0.92092	831	0.6436
810	0.2	810	0.3	831	0.93573	832	0.62701
809.5	0.3	809.5	0.3	832	0.9219	833	0.63407
809	0.2	809	0.3	833	0.95448	834	0.62811
808.5	0.3	808.5	0.4	834	0.92814	835	0.62916
808	0.3	808	0.3	835	0.94958	836	0.59854
807.5	0.3	807.5	0.3	836	0.93779	837	0.60162
807	0.2	807	0.3	837	0.92799	838	0.58366
806.5	0.2	806.5	0.3	838	0.92378	839	0.58777
806	0.2	806	0.3	839	0.96656	840	0.56926
805.5	0.3	805.5	0.4	840	0.95207	841	0.56316
805	0.3	805	0.3	841	0.92977	842	0.56589
804.5	0.3	804.5	0.3	842	0.89085	843	0.54392
804	0.3	804	0.3	843	0.92017	844	0.54176
803.5	0.3	803.5	0.2	844	0.90418	845	0.51497
803	0.2	803	0.1	845	0.8351	846	0.52492
802.5	0.2	802.5	0.2	846	1	847	0.51786
802	0.1	802	0.1	847	0.90885	848	0.52513
801.5	0.2	801.5	0.2	848	0.93909	849	0.49726
801	0.2	801	0.2	849	0.93589	850	0.49014
800.5	0.3	800.5	0.2	850	0.92137	851	0.47613
800	0.3	800	0.2	851	0.92678	852	0.49353
799.5	0.2	799.5	0.2	852	0.8838	853	0.47466
799	0.2	799	0.2	853	0.89408	854	0.46416
798.5	0.2	798.5	0.2	854	0.86783	855	0.47957
798	0.2	798	0.2	855	0.96594	856	0.45703
797.5	0.3	797.5	0.3	856	0.88374	857	0.46787
797	0.3	797	0.3	857	0.86626	858	0.44845
796.5	0.3	796.5	0.3	858	0.91721	859	0.44844
796	0.2	796	0.2	859	0.91062	860	0.44407
795.5	0.2	795.5	0.3	860	0.90536	861	0.4382
795	0.1	795	0.2	861	0.88434	862	0.43429
794.5	0.2	794.5	0.2	862	0.88296	863	0.41929
794	0.2	794	0.3	863	0.8672	864	0.42103
793.5	0.3	793.5	0.3	864	0.91144	865	0.42684
793	0.3	793	0.3	865	0.86452	866	0.41254
792.5	0.4	792.5	0.2	866	0.83609	867	0.40733
792	0.4	792	0.2	867	0.82958	868	0.41202
791.5	0.4	791.5	0.2	868	0.83271	869	0.40393
791	0.4	791	0.1	869	0.78178	870	0.39662
790.5	0.4	790.5	0.1	870	0.84627	871	0.39684
790	0.3	790	0.1	871	0.85933	872	0.38712
789.5	0.3	789.5	0.1	872	0.85401	873	0.39328
789	0.2	789	0.1	873	0.83518	874	0.38222
788.5	0.3	788.5	0.2	874	0.81906	875	0.36735
788	0.2	788	0.2	875	0.8492	876	0.37252
787.5	0.2	787.5	0.1	876	0.81823	877	0.35248
787	0.2	787	0.1	877	0.79753	878	0.35435
786.5	0.3	786.5	0.2	878	0.7744	879	0.34301
786	0.3	786	0.2	879	0.80498	880	0.35818
785.5	0.3	785.5	0.2	880	0.81104	881	0.35614
785	0.3	785	0.2	881	0.79149	882	0.34129
784.5	0.3	784.5	0.1	882	0.7644	883	0.32722
784	0.3	784	0.1	883	0.77974	884	0.32968
783.5	0.2	783.5	0	884	0.73212	885	0.33117
783	0.2	783	0	885	0.75095	886	0.31851
782.5	0.2	782.5	0	886	0.73878	887	0.32335
782	0.2	782	0.1	887	0.78577	888	0.31886
781.5	0.2	781.5	0.1	888	0.70356	889	0.32352
781	0.3	781	0.2	889	0.72997	890	0.32238
780.5	0.3	780.5	0.2	890	0.77648	891	0.30483
780	0.4	780	0.2	891	0.73195	892	0.3033
779.5	0.4	779.5	0.2	892	0.72772	893	0.29657
779	0.4	779	0.2	893	0.71841	894	0.29774
778.5	0.4	778.5	0.1	894	0.71918	895	0.2978
778	0.4	778	0.2	895	0.71656	896	0.29299
777.5	0.4	777.5	0.3	896	0.66073	897	0.29901
777	0.4	777	0.2	897	0.73722	898	0.28098
776.5	0.3	776.5	0.2	898	0.66787	899	0.28255
776	0.3	776	0.2	899	0.64445	900	0.29363
775.5	0.3	775.5	0.2	900	0.6888	901	0.27512
775	0.3	775	0.2	901	0.71988	902	0.27704
774.5	0.4	774.5	0.2	902	0.65908	903	0.26648
774	0.4	774	0.2	903	0.64679	904	0.2694
773.5	0.5	773.5	0.1	904	0.6827	905	0.26881
773	0.5	773	0.2	905	0.63986	906	0.26542
772.5	0.4	772.5	0.2	906	0.64399	907	0.25906
772	0.4	772	0.2	907	0.66273	908	0.26047
771.5	0.4	771.5	0.2	908	0.68072	909	0.26151
771	0.4	771	0.2	909	0.6826	910	0.26147
770.5	0.4	770.5	0.3	910	0.66207	911	0.23911
770	0.3	770	0.2	911	0.62552	912	0.24408
769.5	0.3	769.5	0.2	912	0.67241	913	0.23789
769	0.3	769	0.2	913	0.66904	914	0.24049
768.5	0.3	768.5	0.2	914	0.62606	915	0.23473
768	0.4	768	0.2	915	0.63099	916	0.21691
767.5	0.4	767.5	0.2	916	0.61817	917	0.23497
767	0.4	767	0.2	917	0.61033	918	0.23008
766.5	0.4	766.5	0.2	918	0.58323	919	0.22163
766	0.5	766	0.2	919	0.64191	920	0.22762
765.5	0.5	765.5	0.2	920	0.60067	921	0.23279
765	0.5	765	0.2	921	0.57501	922	0.22672
764.5	0.5	764.5	0.2	922	0.59306	923	0.2138
764	0.5	764	0.2	923	0.56283	924	0.21627
763.5	0.5	763.5	0.2	924	0.60283	925	0.21571
763	0.5	763	0.2	925	0.60939	926	0.20863
762.5	0.5	762.5	0.3	926	0.56108	927	0.20111
762	0.5	762	0.2	927	0.56099	928	0.20592
761.5	0.5	761.5	0.2	928	0.54598	929	0.20098
761	0.5	761	0.3	929	0.59821	930	0.20348
760.5	0.5	760.5	0.2	930	0.54744	931	0.19836
760	0.4	760	0.2	931	0.52413	932	0.20076
759.5	0.4	759.5	0.2	932	0.53567	933	0.19149
759	0.4	759	0.2	933	0.50464	934	0.19484
758.5	0.4	758.5	0.2	934	0.54205	935	0.18839
758	0.4	758	0.2	935	0.5376	936	0.19569
757.5	0.4	757.5	0.2	936	0.55684	937	0.1797
757	0.5	757	0.2	937	0.4941	938	0.18877
756.5	0.5	756.5	0.2	938	0.56823	939	0.19021
756	0.6	756	0.2	939	0.47282	940	0.17947
755.5	0.6	755.5	0.2	940	0.51278	941	0.17659
755	0.6	755	0.2	941	0.48748	942	0.18858
754.5	0.6	754.5	0.3	942	0.48953	943	0.17179
754	0.6	754	0.2	943	0.50804	944	0.17318
753.5	0.6	753.5	0.2	944	0.4417	945	0.17207
753	0.5	753	0.2	945	0.43488	946	0.16316
752.5	0.5	752.5	0.2	946	0.4826	947	0.15724
752	0.6	752	0.2	947	0.49022	948	0.15915
751.5	0.6	751.5	0.3	948	0.4568	949	0.15895
751	0.6	751	0.3	949	0.4479	950	0.15584
750.5	0.6	750.5	0.3	950	0.44797	951	0.15686
750	0.6	750	0.3	951	0.44757	952	0.15296
749.5	0.6	749.5	0.3	952	0.44416	953	0.15607
749	0.7	749	0.2	953	0.39383	954	0.14787
748.5	0.6	748.5	0.2	954	0.45373	955	0.1414
748	0.6	748	0.2	955	0.40606	956	0.13702
747.5	0.6	747.5	0.2	956	0.41636	957	0.13793
747	0.6	747	0.3	957	0.43002	958	0.14414
746.5	0.6	746.5	0.3	958	0.39577	959	0.13893
746	0.6	746	0.3	959	0.4169	960	0.13603
745.5	0.7	745.5	0.3	960	0.40801	961	0.1266
745	0.7	745	0.3	961	0.41481	962	0.13277
744.5	0.7	744.5	0.3	962	0.41087	963	0.13188
744	0.7	744	0.4	963	0.36593	964	0.13235
743.5	0.7	743.5	0.3	964	0.4358	965	0.13375
743	0.7	743	0.3	965	0.41576	966	0.12484
742.5	0.7	742.5	0.3	966	0.40648	967	0.12448
742	0.7	742	0.3	967	0.40333	968	0.12831
741.5	0.7	741.5	0.3	968	0.42328	969	0.1199
741	0.7	741	0.3	969	0.39348	970	0.12567
740.5	0.7	740.5	0.3	970	0.38954	971	0.13049
740	0.7	740	0.4	971	0.39726	972	0.12529
739.5	0.8	739.5	0.4	972	0.40078	973	0.11959
739	0.8	739	0.4	973	0.41382	974	0.13101
738.5	0.8	738.5	0.4	974	0.3578	975	0.12483
738	0.8	738	0.4	975	0.37637	976	0.10663
737.5	0.8	737.5	0.4	976	0.40716	977	0.12059
737	0.8	737	0.4	977	0.39807	978	0.11523
736.5	0.8	736.5	0.4	978	0.38017	979	0.11235
736	0.8	736	0.4	979	0.39199	980	0.11635
735.5	0.8	735.5	0.4	980	0.35468	981	0.10698
735	0.8	735	0.4	981	0.39446	982	0.11058
734.5	0.8	734.5	0.4	982	0.3505	983	0.10617
734	0.8	734	0.4	983	0.3453	984	0.09884
733.5	0.8	733.5	0.4	984	0.32688	985	0.1011
733	0.8	733	0.4	985	0.31484	986	0.09075
732.5	0.8	732.5	0.4	986	0.3201	987	0.09075
732	0.8	732	0.4	987	0.28513	988	0.08803
731.5	0.8	731.5	0.4	988	0.27153	989	0.08185
731	0.9	731	0.4	989	0.26661	990	0.07677
730.5	0.9	730.5	0.4	990	0.23265	991	0.07115
730	0.9	730	0.4	991	0.23977	992	0.07367
729.5	0.9	729.5	0.4	992	0.23975	993	0.06271
729	0.9	729	0.4	993	0.20733	994	0.06134
728.5	0.9	728.5	0.4	994	0.20837	995	0.05906
728	0.9	728	0.5	995	0.19731	996	0.0491
727.5	0.9	727.5	0.5	996	0.17607	997	0.04926
727	1	727	0.5	997	0.15736	998	0.05197
726.5	1	726.5	0.6	998	0.17215	999	0.05159
726	1	726	0.6	999	0.17923	1000	0.04147
725.5	0.9	725.5	0.6	1000	0.15789	1001	0.04418
725	0.9	725	0.6	1001	0.19087	1002	0.04089
724.5	0.9	724.5	0.5	1002	0.16599	1003	0.03951
724	0.9	724	0.5	1003	0.15758	1004	0.03566
723.5	0.9	723.5	0.5	1004	0.1283	1005	0.03605
723	0.9	723	0.5	1005	0.13282	1006	0.02975
722.5	0.9	722.5	0.5	1006	0.1026	1007	0.02869
722	0.9	722	0.5	1007	0.09671	1008	0.03308
721.5	0.9	721.5	0.6	1008	0.12206	1009	0.02719
721	0.9	721	0.6	1009	0.10565	1010	0.02443
720.5	1	720.5	0.6	1010	0.0892	1011	0.02211
720	1	720	0.6	1011	0.09022	1012	0.0217
719.5	1	719.5	0.6	1012	0.07282	1013	0.0224
719	1	719	0.6	1013	0.07378	1014	0.01938
718.5	1	718.5	0.6	1014	0.07035	1015	0.01647
718	1	718	0.6	1015	0.06165	1016	0.01593
717.5	1	717.5	0.6	1016	0.05026	1017	0.01188
717	1	717	0.6	1017	0.05563	1018	0.01167
716.5	1	716.5	0.6	1018	0.04685	1019	0.01429
716	1.1	716	0.7	1019	0.05576	1020	0.01067
715.5	1.1	715.5	0.7	1020	0.03987	1021	0.01023
715	1.1	715	0.7	1021	0.03371	1022	0.00785
714.5	1.1	714.5	0.7	1022	0.03461	1023	0.00706
714	1.1	714	0.7	1023	0.03288	1024	0.0065
713.5	1	713.5	0.7	1024	0.0418	1025	0.00479
713	1	713	0.7	1025	0.03026	1026	0.00605
712.5	1.1	712.5	0.7	1026	0.02761	1027	0.00583
712	1.1	712	0.7	1027	0.01872	1028	0.00354
711.5	1.1	711.5	0.7	1028	0.02676	1029	0.0032
711	1.1	711	0.7	1029	0.0125	1030	0.0032
710.5	1.1	710.5	0.8	1030	0.00983	1031	0.00263
710	1.1	710	0.8	1031	0.03036	1032	0.00275
709.5	1.1	709.5	0.8	1032	0.01966	1033	0.00229
709	1.1	709	0.8	1033	0.01609	1034	0.00241
708.5	1	708.5	0.8	1034	0.0313	1035	0.00448
708	1	708	0.8	1035	0.02683	1036	0.00207
707.5	1	707.5	0.8	1036	0.00537	1037	0.00207
707	1	707	0.8	1037	0.01969	1038	0.000688459
706.5	1	706.5	0.8	1038	0.00448	1039	0.00115
706	1	706	0.8	1039	0.00716	1040	0.00138
705.5	1.1	705.5	0.8	1040	0.01254	1041	0.000689288
705	1.1	705	0.8	1041	0.01702	1042	0.000918847
704.5	1.1	704.5	0.8	1042	0	1043	0.0015
704	1.2	704	0.8	1043	0.00627	1044	0
703.5	1.2	703.5	0.8	1044	0.00717	1045	0.000690103
703	1.2	703	0.9	1045	0.00896	1046	0.000115155
702.5	1.1	702.5	0.9	1046	0.01255	1047	0.00138
702	1.1	702	0.8	1047	0.00627	1048	0.000115433
701.5	1.1	701.5	0.8	1048	0.00537	1049	0.000115583
701	1.1	701	0.8	1049	0.00717	1050	6.91333e-07
700.5	1.1	700.5	0.8	1050	0.00538
700	1.1	700	0.8
699.5	1.1	699.5	0.8
699	1.1	699	0.9
698.5	1.2	698.5	0.9
698	1.2	698	0.9
697.5	1.2	697.5	0.9
697	1.2	697	0.9
696.5	1.2	696.5	0.9
696	1.2	696	0.9
695.5	1.2	695.5	0.9
695	1.2	695	0.9
694.5	1.2	694.5	1
694	1.2	694	1
693.5	1.2	693.5	1
693	1.2	693	1
692.5	1.3	692.5	1
692	1.3	692	1
691.5	1.3	691.5	1
691	1.2	691	1
690.5	1.2	690.5	1
690	1.2	690	0.9
689.5	1.2	689.5	1
689	1.2	689	1
688.5	1.3	688.5	1
688	1.3	688	1.1
687.5	1.3	687.5	1.1
687	1.3	687	1.1
686.5	1.3	686.5	1.1
686	1.3	686	1
685.5	1.3	685.5	1
685	1.3	685	1
684.5	1.3	684.5	1
684	1.3	684	1
683.5	1.3	683.5	1
683	1.3	683	1
682.5	1.3	682.5	1.1
682	1.3	682	1.1
681.5	1.4	681.5	1.1
681	1.4	681	1.1
680.5	1.4	680.5	1.1
680	1.4	680	1.1
679.5	1.4	679.5	1.1
679	1.3	679	1.1
678.5	1.3	678.5	1.1
678	1.3	678	1.1
677.5	1.3	677.5	1.1
677	1.3	677	1.1
676.5	1.3	676.5	1.1
676	1.4	676	1.1
675.5	1.3	675.5	1.1
675	1.3	675	1.1
674.5	1.4	674.5	1.1
674	1.4	674	1.2
673.5	1.4	673.5	1.2
673	1.4	673	1.2
672.5	1.5	672.5	1.2
672	1.5	672	1.2
671.5	1.5	671.5	1.2
671	1.5	671	1.2
670.5	1.5	670.5	1.2
670	1.5	670	1.2
669.5	1.5	669.5	1.2
669	1.5	669	1.2
668.5	1.4	668.5	1.2
668	1.4	668	1.2
667.5	1.4	667.5	1.2
667	1.4	667	1.2
666.5	1.5	666.5	1.3
666	1.5	666	1.3
665.5	1.5	665.5	1.3
665	1.5	665	1.3
664.5	1.5	664.5	1.3
664	1.5	664	1.3
663.5	1.5	663.5	1.2
663	1.5	663	1.2
662.5	1.5	662.5	1.3
662	1.6	662	1.3
661.5	1.6	661.5	1.4
661	1.6	661	1.4
660.5	1.6	660.5	1.4
660	1.6	660	1.4
659.5	1.6	659.5	1.4
659	1.6	659	1.4
658.5	1.6	658.5	1.3
658	1.6	658	1.3
657.5	1.6	657.5	1.3
657	1.6	657	1.3
656.5	1.7	656.5	1.3
656	1.6	656	1.3
655.5	1.6	655.5	1.3
655	1.6	655	1.3
654.5	1.6	654.5	1.3
654	1.6	654	1.3
653.5	1.6	653.5	1.3
653	1.6	653	1.3
652.5	1.6	652.5	1.4
652	1.6	652	1.4
651.5	1.6	651.5	1.4
651	1.6	651	1.4
650.5	1.6	650.5	1.4
650	1.6	650	1.4
649.5	1.6	649.5	1.4
649	1.6	649	1.4
648.5	1.6	648.5	1.3
648	1.6	648	1.4
647.5	1.6	647.5	1.4
647	1.6	647	1.4
646.5	1.6	646.5	1.4
646	1.7	646	1.5
645.5	1.7	645.5	1.5
645	1.6	645	1.4
644.5	1.6	644.5	1.4
644	1.6	644	1.4
643.5	1.6	643.5	1.4
643	1.6	643	1.4
642.5	1.6	642.5	1.4
642	1.7	642	1.4
641.5	1.7	641.5	1.5
641	1.7	641	1.5
640.5	1.7	640.5	1.5
640	1.7	640	1.5
639.5	1.7	639.5	1.5
639	1.7	639	1.5
638.5	1.7	638.5	1.5
638	1.7	638	1.5
637.5	1.7	637.5	1.5
637	1.8	637	1.5
636.5	1.8	636.5	1.6
636	1.7	636	1.5
635.5	1.7	635.5	1.5
635	1.7	635	1.5
634.5	1.7	634.5	1.6
634	1.7	634	1.6
633.5	1.7	633.5	1.6
633	1.7	633	1.6
632.5	1.7	632.5	1.6
632	1.7	632	1.6
631.5	1.7	631.5	1.6
631	1.7	631	1.6
630.5	1.7	630.5	1.6
630	1.7	630	1.6
629.5	1.8	629.5	1.7
629	1.8	629	1.7
628.5	1.8	628.5	1.7
628	1.8	628	1.6
627.5	1.8	627.5	1.7
627	1.8	627	1.6
626.5	1.7	626.5	1.7
626	1.7	626	1.7
625.5	1.7	625.5	1.6
625	1.7	625	1.6
624.5	1.8	624.5	1.7
624	1.8	624	1.7
623.5	1.8	623.5	1.7
623	1.8	623	1.7
622.5	1.8	622.5	1.7
622	1.8	622	1.7
621.5	1.7	621.5	1.7
621	1.7	621	1.7
620.5	1.7	620.5	1.7
620	1.8	620	1.7
619.5	1.8	619.5	1.7
619	1.8	619	1.8
618.5	1.8	618.5	1.8
618	1.8	618	1.7
617.5	1.8	617.5	1.7
617	1.8	617	1.8
616.5	1.8	616.5	1.8
616	1.8	616	1.8
615.5	1.8	615.5	1.8
615	1.8	615	1.8
614.5	1.8	614.5	1.8
614	1.8	614	1.8
613.5	1.8	613.5	1.8
613	1.8	613	1.8
612.5	1.8	612.5	1.8
612	1.8	612	1.8
611.5	1.8	611.5	1.8
611	1.8	611	1.8
610.5	1.8	610.5	1.8
610	1.8	610	1.8
609.5	1.8	609.5	1.8
609	1.8	609	1.8
608.5	1.8	608.5	1.9
608	1.8	608	1.8
607.5	1.8	607.5	1.8
607	1.8	607	1.8
606.5	1.8	606.5	1.8
606	1.8	606	1.8
605.5	1.8	605.5	1.8
605	1.8	605	1.9
604.5	1.8	604.5	1.9
604	1.8	604	1.9
603.5	1.8	603.5	1.9
603	1.8	603	1.9
602.5	1.8	602.5	1.9
602	1.8	602	1.9
601.5	1.8	601.5	1.9
601	1.9	601	1.9
600.5	1.9	600.5	1.9
600	1.9	600	1.9
599.5	1.8	599.5	1.9
599	1.9	599	1.9
598.5	1.8	598.5	1.9
598	1.8	598	2
597.5	1.8	597.5	2
597	1.8	597	2
596.5	1.8	596.5	1.9
596	1.8	596	1.9
595.5	1.8	595.5	1.9
595	1.8	595	1.9
594.5	1.9	594.5	1.9
594	1.9	594	1.9
593.5	1.9	593.5	1.9
593	1.9	593	1.9
592.5	1.8	592.5	1.9
592	1.8	592	1.9
591.5	1.8	591.5	1.9
591	1.8	591	1.9
590.5	1.8	590.5	1.9
590	1.8	590	1.9
589.5	1.8	589.5	1.9
589	1.8	589	1.9
588.5	1.8	588.5	1.9
588	1.8	588	1.9
587.5	1.8	587.5	2
587	1.8	587	2
586.5	1.8	586.5	2
586	1.8	586	2
585.5	1.8	585.5	2
585	1.8	585	2
584.5	1.9	584.5	2
584	1.9	584	2
583.5	1.9	583.5	2
583	1.8	583	2
582.5	1.8	582.5	2
582	1.8	582	2
581.5	1.8	581.5	2
581	1.8	581	2
580.5	1.8	580.5	2
580	1.9	580	2
579.5	1.9	579.5	2
579	1.9	579	2
578.5	1.9	578.5	2
578	1.9	578	2
577.5	1.9	577.5	2
577	1.9	577	2
576.5	1.9	576.5	2
576	1.9	576	2
575.5	1.9	575.5	2
575	1.9	575	1.9
574.5	1.8	574.5	1.9
574	1.8	574	1.9
573.5	1.8	573.5	1.9
573	1.8	573	1.9
572.5	1.9	572.5	2
572	1.9	572	2
571.5	1.9	571.5	2
571	1.9	571	2
570.5	1.9	570.5	2
570	1.9	570	2
569.5	1.9	569.5	2
569	1.9	569	2
568.5	1.9	568.5	2
568	1.9	568	2
567.5	1.9	567.5	2
567	1.9	567	2
566.5	1.9	566.5	2
566	1.9	566	2
565.5	1.9	565.5	2
565	1.9	565	2
564.5	1.9	564.5	2
564	1.9	564	2
563.5	1.9	563.5	2
563	1.9	563	2
562.5	1.9	562.5	2.1
562	1.9	562	2.1
561.5	1.9	561.5	2.1
561	1.9	561	2.1
560.5	1.9	560.5	2.1
560	1.9	560	2.1
559.5	1.9	559.5	2.1
559	2	559	2.1
558.5	2	558.5	2.1
558	2	558	2.1
557.5	2	557.5	2.1
557	2	557	2.1
556.5	2	556.5	2.1
556	2	556	2.1
555.5	2	555.5	2.1
555	2	555	2.1
554.5	2	554.5	2.1
554	2	554	2.1
553.5	2	553.5	2.1
553	2	553	2.1
552.5	2	552.5	2
552	2	552	2
551.5	1.9	551.5	2
551	1.9	551	2
550.5	1.9	550.5	2
550	2	550	2
549.5	2	549.5	1.9
549	2	549	1.9
548.5	2.1	548.5	1.9
548	2.1	548	2
547.5	2.1	547.5	2
547	2.1	547	2
546.5	2.2	546.5	2
546	2.2	546	2
545.5	2.2	545.5	2
545	2.2	545	2
544.5	2.2	544.5	2
544	2.2	544	2
543.5	2.2	543.5	2
543	2.2	543	2
542.5	2.2	542.5	2
542	2.3	542	2
541.5	2.3	541.5	2
541	2.3	541	2
540.5	2.4	540.5	2
540	2.5	540	2
539.5	2.5	539.5	2
539	2.6	539	2.1
538.5	2.6	538.5	2
538	2.6	538	2
537.5	2.6	537.5	2
537	2.7	537	2
536.5	2.7	536.5	2
536	2.8	536	2
535.5	2.8	535.5	2
535	2.9	535	2
534.5	2.9	534.5	2
534	3	534	2
533.5	3	533.5	2
533	3.1	533	2
532.5	3.1	532.5	2
532	3.2	532	2
531.5	3.2	531.5	2
531	3.3	531	2
530.5	3.3	530.5	2
530	3.4	530	2
529.5	3.4	529.5	2
529	3.5	529	2
528.5	3.6	528.5	2.1
528	3.7	528	2.1
527.5	3.8	527.5	2.1
527	3.8	527	2.1
526.5	3.9	526.5	2.1
526	4	526	2.2
525.5	4.1	525.5	2.2
525	4.2	525	2.2
524.5	4.2	524.5	2.2
524	4.3	524	2.2
523.5	4.4	523.5	2.2
523	4.5	523	2.2
522.5	4.5	522.5	2.2
522	4.6	522	2.2
521.5	4.7	521.5	2.2
521	4.9	521	2.2
520.5	5	520.5	2.3
520	5	520	2.3
519.5	5.1	519.5	2.3
519	5.2	519	2.3
518.5	5.2	518.5	2.3
518	5.3	518	2.3
517.5	5.4	517.5	2.3
517	5.5	517	2.3
516.5	5.6	516.5	2.4
516	5.7	516	2.4
515.5	5.8	515.5	2.4
515	6	515	2.4
514.5	6.1	514.5	2.4
514	6.2	514	2.4
513.5	6.3	513.5	2.4
513	6.4	513	2.5
512.5	6.5	512.5	2.5
512	6.6	512	2.5
511.5	6.7	511.5	2.5
511	6.7	511	2.6
510.5	6.8	510.5	2.6
510	7	510	2.6
509.5	7.1	509.5	2.7
509	7.2	509	2.7
508.5	7.3	508.5	2.8
508	7.4	508	2.8
507.5	7.5	507.5	2.8
507	7.6	507	2.9
506.5	7.7	506.5	2.9
506	7.7	506	3
505.5	7.8	505.5	3
505	7.9	505	3
504.5	8	504.5	3.1
504	8.1	504	3.2
503.5	8.2	503.5	3.2
503	8.2	503	3.3
502.5	8.3	502.5	3.4
502	8.4	502	3.5
501.5	8.5	501.5	3.5
501	8.5	501	3.6
500.5	8.6	500.5	3.7
500	8.7	500	3.7
499.5	8.8	499.5	3.8
499	8.8	499	3.9
498.5	8.9	498.5	4
498	9	498	4.1
497.5	9	497.5	4.2
497	9.1	497	4.3
496.5	9.1	496.5	4.4
496	9.1	496	4.5
495.5	9.2	495.5	4.6
495	9.2	495	4.7
494.5	9.2	494.5	4.8
494	9.2	494	4.9
493.5	9.3	493.5	5.1
493	9.3	493	5.2
492.5	9.3	492.5	5.3
492	9.4	492	5.4
491.5	9.4	491.5	5.6
491	9.4	491	5.7
490.5	9.5	490.5	5.9
490	9.5	490	6
489.5	9.5	489.5	6.1
489	9.5	489	6.3
488.5	9.5	488.5	6.4
488	9.5	488	6.6
487.5	9.5	487.5	6.7
487	9.5	487	6.9
486.5	9.5	486.5	7
486	9.5	486	7.2
485.5	9.5	485.5	7.3
485	9.5	485	7.5
484.5	9.5	484.5	7.6
484	9.5	484	7.7
483.5	9.5	483.5	7.9
483	9.5	483	8.1
482.5	9.5	482.5	8.3
482	9.5	482	8.4
481.5	9.5	481.5	8.6
481	9.4	481	8.7
480.5	9.4	480.5	8.8
480	9.4	480	8.9
479.5	9.4	479.5	9
479	9.4	479	9.1
478.5	9.4	478.5	9.3
478	9.3	478	9.4
477.5	9.3	477.5	9.6
477	9.4	477	9.7
476.5	9.4	476.5	9.8
476	9.4	476	9.9
475.5	9.4	475.5	10
475	9.3	475	10.2
474.5	9.3	474.5	10.3
474	9.3	474	10.3
473.5	9.2	473.5	10.4
473	9.2	473	10.4
472.5	9.2	472.5	10.5
472	9.2	472	10.6
471.5	9.2	471.5	10.7
471	9.2	471	10.7
470.5	9.2	470.5	10.8
470	9.1	470	10.8
469.5	9.1	469.5	10.9
469	9.1	469	10.9
468.5	9	468.5	10.9
468	9	468	11
467.5	9	467.5	11.1
467	9	467	11.1
466.5	8.9	466.5	11.2
466	8.9	466	11.2
465.5	8.9	465.5	11.2
465	8.8	465	11.2
464.5	8.8	464.5	11.2
464	8.8	464	11.2
463.5	8.8	463.5	11.2
463	8.8	463	11.2
462.5	8.8	462.5	11.3
462	8.7	462	11.3
461.5	8.7	461.5	11.3
461	8.6	461	11.3
460.5	8.6	460.5	11.3
460	8.6	460	11.3
459.5	8.6	459.5	11.3
459	8.5	459	11.4
458.5	8.5	458.5	11.4
458	8.5	458	11.4
457.5	8.4	457.5	11.4
457	8.4	457	11.4
456.5	8.3	456.5	11.4
456	8.3	456	11.4
455.5	8.3	455.5	11.3
455	8.2	455	11.3
454.5	8.2	454.5	11.3
454	8.1	454	11.3
453.5	8	453.5	11.3
453	8	453	11.3
452.5	7.9	452.5	11.3
452	7.9	452	11.3
451.5	7.8	451.5	11.3
451	7.8	451	11.2
450.5	7.7	450.5	11.2
450	7.6	450	11.2
449.5	7.5	449.5	11.1
449	7.4	449	11.1
448.5	7.4	448.5	11.1
448	7.3	448	11.1
447.5	7.2	447.5	11.1
447	7.2	447	11.1
446.5	7.2	446.5	11
446	7.1	446	11
445.5	7.1	445.5	11
445	7	445	11
444.5	6.9	444.5	10.9
444	6.9	444	10.9
443.5	6.8	443.5	10.9
443	6.7	443	10.8
442.5	6.6	442.5	10.8
442	6.6	442	10.8
441.5	6.5	441.5	10.8
441	6.5	441	10.7
440.5	6.4	440.5	10.7
440	6.3	440	10.6
439.5	6.3	439.5	10.6
439	6.2	439	10.5
438.5	6.1	438.5	10.5
438	6	438	10.4
437.5	6	437.5	10.4
437	5.9	437	10.3
436.5	5.9	436.5	10.3
436	5.8	436	10.3
435.5	5.8	435.5	10.2
435	5.7	435	10.1
434.5	5.6	434.5	10
434	5.6	434	9.9
433.5	5.5	433.5	9.9
433	5.5	433	9.8
432.5	5.4	432.5	9.8
432	5.4	432	9.7
431.5	5.3	431.5	9.7
431	5.3	431	9.6
430.5	5.2	430.5	9.5
430	5.2	430	9.4
429.5	5.1	429.5	9.3
429	5.1	429	9.3
428.5	5	428.5	9.2
428	5	428	9.1
427.5	4.9	427.5	9
427	4.8	427	8.9
426.5	4.8	426.5	8.8
426	4.7	426	8.7
425.5	4.7	425.5	8.6
425	4.6	425	8.5
424.5	4.6	424.5	8.4
424	4.6	424	8.4
423.5	4.6	423.5	8.3
423	4.5	423	8.2
422.5	4.5	422.5	8.1
422	4.4	422	8
421.5	4.4	421.5	7.9
421	4.4	421	7.8
420.5	4.3	420.5	7.7
420	4.3	420	7.6
419.5	4.3	419.5	7.6
419	4.2	419	7.5
418.5	4.2	418.5	7.4
418	4.2	418	7.3
417.5	4.2	417.5	7.2
417	4.2	417	7.1
416.5	4.1	416.5	7
416	4.1	416	7
415.5	4.1	415.5	6.9
415	4	415	6.8
414.5	4	414.5	6.7
414	4	414	6.6
413.5	4	413.5	6.5
413	4	413	6.5
412.5	3.9	412.5	6.4
412	3.9	412	6.3
411.5	3.9	411.5	6.3
411	3.9	411	6.2
410.5	3.8	410.5	6.1
410	3.8	410	6.1
409.5	3.8	409.5	6
409	3.8	409	6
408.5	3.8	408.5	5.9
408	3.8	408	5.8
407.5	3.8	407.5	5.7
407	3.7	407	5.7
406.5	3.7	406.5	5.6
406	3.7	406	5.6
405.5	3.6	405.5	5.5
405	3.6	405	5.5
404.5	3.6	404.5	5.4
404	3.6	404	5.3
403.5	3.5	403.5	5.2
403	3.5	403	5.2
402.5	3.5	402.5	5.1
402	3.4	402	5.1
401.5	3.4	401.5	5.1
401	3.4	401	5.1
400.5	3.4	400.5	5
400	3.3	400	5
399.5	3.3	399.5	4.9
399	3.3	399	4.8
398.5	3.3	398.5	4.8
398	3.2	398	4.7
397.5	3.2	397.5	4.7
397	3.1	397	4.7
396.5	3.1	396.5	4.6
396	3	396	4.5
395.5	3	395.5	4.5
395	3	395	4.4
394.5	3	394.5	4.4
394	3	394	4.4
393.5	3	393.5	4.3
393	3	393	4.3
392.5	3	392.5	4.2
392	3	392	4.2
391.5	3	391.5	4.2
391	2.9	391	4.1
390.5	2.9	390.5	4.1
390	3	390	4.1
389.5	3	389.5	4
389	3	389	4
388.5	2.9	388.5	3.9
388	2.9	388	3.9
387.5	2.9	387.5	3.8
387	2.8	387	3.8
386.5	2.8	386.5	3.7
386	2.8	386	3.7
385.5	2.8	385.5	3.6
385	2.8	385	3.6
384.5	2.9	384.5	3.5
384	2.9	384	3.5
383.5	2.9	383.5	3.5
383	2.9	383	3.4
382.5	2.9	382.5	3.4
382	2.8	382	3.3
381.5	2.8	381.5	3.3
381	2.8	381	3.3
380.5	2.9	380.5	3.3
380	2.9	380	3.3
379.5	2.9	379.5	3.4
379	2.9	379	3.4
378.5	2.9	378.5	3.4
378	2.9	378	3.3
377.5	2.9	377.5	3.3
377	2.9	377	3.3
376.5	2.9	376.5	3.2
376	2.9	376	3.2
375.5	2.9	375.5	3.2
375	2.9	375	3.2
374.5	2.9	374.5	3.2
374	2.9	374	3.1
373.5	2.9	373.5	3.1
373	2.8	373	3
372.5	2.8	372.5	3
372	2.8	372	3
371.5	2.8	371.5	2.9
371	2.8	371	2.9
370.5	2.8	370.5	2.9
370	2.9	370	2.9
369.5	3	369.5	2.9
369	3	369	2.9
368.5	3	368.5	2.9
368	3	368	2.8
367.5	2.9	367.5	2.8
367	2.9	367	2.8
366.5	2.9	366.5	2.8
366	2.9	366	2.8
365.5	3	365.5	2.8
365	3.1	365	2.9
364.5	3.1	364.5	2.8
364	3.2	364	2.8
363.5	3.2	363.5	2.7
363	3.2	363	2.7
362.5	3.2	362.5	2.7
362	3.2	362	2.7
361.5	3.2	361.5	2.6
361	3.3	361	2.7
360.5	3.4	360.5	2.7
360	3.5	360	2.7
359.5	3.5	359.5	2.7
359	3.5	359	2.7
358.5	3.6	358.5	2.7
358	3.6	358	2.7
357.5	3.6	357.5	2.6
357	3.7	357	2.7
356.5	3.8	356.5	2.7
356	3.9	356	2.8
355.5	4	355.5	2.8
355	4.1	355	2.8
354.5	4.1	354.5	2.8
354	4.1	354	2.8
353.5	4.2	353.5	2.8
353	4.3	353	2.8
352.5	4.4	352.5	2.8
352	4.5	352	2.9
351.5	4.6	351.5	2.9
351	4.7	351	2.9
350.5	4.7	350.5	2.9
350	4.9	350	3
349.5	5	349.5	3
349	5.1	349	3.1
348.5	5.2	348.5	3.1
348	5.3	348	3.2
347.5	5.4	347.5	3.2
347	5.5	347	3.3
346.5	5.6	346.5	3.3
346	5.7	346	3.4
345.5	5.8	345.5	3.5
345	5.9	345	3.6
344.5	6	344.5	3.7
344	6.2	344	3.9
343.5	6.3	343.5	3.9
343	6.4	343	4
342.5	6.5	342.5	4.1
342	6.6	342	4.1
341.5	6.7	341.5	4.2
341	6.7	341	4.3
340.5	6.9	340.5	4.4
340	7	340	4.5
339.5	7.2	339.5	4.7
339	7.3	339	4.9
338.5	7.4	338.5	5
338	7.5	338	5.1
337.5	7.6	337.5	5.3
337	7.7	337	5.5
336.5	7.8	336.5	5.6
336	7.9	336	5.7
335.5	8.1	335.5	5.8
335	8.2	335	6
334.5	8.3	334.5	6.2
334	8.4	334	6.3
333.5	8.5	333.5	6.4
333	8.6	333	6.6
332.5	8.7	332.5	6.7
332	8.8	332	6.9
331.5	8.9	331.5	7.1
331	9	331	7.3
330.5	9.2	330.5	7.5
330	9.3	330	7.7
329.5	9.3	329.5	7.8
329	9.4	329	8
328.5	9.5	328.5	8.2
328	9.5	328	8.4
327.5	9.6	327.5	8.6
327	9.6	327	8.8
326.5	9.7	326.5	8.9
326	9.8	326	9.1
325.5	9.9	325.5	9.3
325	9.9	325	9.5
324.5	10	324.5	9.7
324	10	324	9.9
323.5	10	323.5	10.2
323	10	323	10.4
322.5	10	322.5	10.5
322	10	322	10.7
321.5	10	321.5	10.8
321	10	321	10.9
320.5	10	320.5	11.1
320	10	320	11.3
319.5	10	319.5	11.5
319	10	319	11.7
318.5	10	318.5	11.8
318	10	318	12
317.5	9.9	317.5	12.1
317	9.9	317	12.2
316.5	9.9	316.5	12.3
316	9.8	316	12.4
315.5	9.7	315.5	12.5
315	9.7	315	12.6
314.5	9.7	314.5	12.8
314	9.7	314	12.8
313.5	9.7	313.5	12.9
313	9.6	313	12.9
312.5	9.6	312.5	13
312	9.6	312	13.1
311.5	9.6	311.5	13.1
311	9.5	311	13.1
310.5	9.5	310.5	13.1
310	9.6	310	13.1
309.5	9.6	309.5	13.2
309	9.6	309	13.1
308.5	9.6	308.5	13.1
308	9.7	308	13.1
307.5	9.7	307.5	13.1
307	9.7	307	13.2
306.5	9.8	306.5	13.2
306	9.8	306	13.2
305.5	9.9	305.5	13.1
305	10	305	13.2
304.5	10.1	304.5	13.2
304	10.2	304	13.3
303.5	10.3	303.5	13.4
303	10.5	303	13.4
302.5	10.6	302.5	13.5
302	10.7	302	13.6
301.5	10.9	301.5	13.7
301	11.1	301	13.8
300.5	11.3	300.5	13.9
300	11.5	300	14.1
299.5	11.8	299.5	14.3
299	12	299	14.5
298.5	12.2	298.5	14.6
298	12.5	298	14.8
297.5	12.8	297.5	15
297	13.1	297	15.2
296.5	13.5	296.5	15.6
296	13.9	296	15.9
295.5	14.4	295.5	16.3
295	14.7	295	16.6
294.5	15.1	294.5	16.9
294	15.5	294	17.3
293.5	15.9	293.5	17.7
293	16.3	293	18.1
292.5	16.8	292.5	18.6
292	17.4	292	19.2
291.5	17.9	291.5	19.8
291	18.4	291	20.3
290.5	18.8	290.5	20.8
290	19.2	290	21.3
289.5	19.5	289.5	21.8
289	19.9	289	22.4
288.5	20.4	288.5	23.1
288	20.8	288	23.8
287.5	21.1	287.5	24.4
287	21.4	287	25
286.5	21.7	286.5	25.5
286	22	286	26
285.5	22.2	285.5	26.5
285	22.4	285	26.9
284.5	22.7	284.5	27.4
284	22.9	284	27.9
283.5	23.2	283.5	28.3
283	23.4	283	28.6
282.5	23.6	282.5	29
282	23.8	282	29.2
281.5	24	281.5	29.5
281	24.3	281	29.8
280.5	24.6	280.5	30.2
280	25	280	30.5
279.5	25.3	279.5	30.8
279	25.7	279	31.2
278.5	26.1	278.5	31.5
278	26.5	278	32
277.5	27	277.5	32.4
277	27.5	277	33
276.5	28.1	276.5	33.6
276	28.7	276	34.3
275.5	29.2	275.5	34.8
275	29.6	275	35.4
274.5	30.1	274.5	35.9
274	30.5	274	36.5
273.5	31	273.5	37
273	31.6	273	37.7
272.5	32	272.5	38.2
272	32.5	272	38.7
271.5	32.9	271.5	39
271	33.2	271	39.2
270.5	33.5	270.5	39.3
270	33.7	270	39.3
269.5	33.9	269.5	39.2
269	34.2	269	39
268.5	34.4	268.5	38.7
268	34.6	268	38.4
267.5	34.8	267.5	38
267	34.9	267	37.7
266.5	35	266.5	37.3
266	35.1	266	36.8
265.5	35.1	265.5	36.4
265	35.2	265	35.8
264.5	35.2	264.5	35.3
264	35.2	264	34.8
263.5	35.2	263.5	34.3
263	35.2	263	33.9
262.5	35.1	262.5	33.5
262	35.1	262	33.1
261.5	35.2	261.5	32.7
261	35.3	261	32.4
260.5	35.4	260.5	32.1
260	35.5	260	31.8
259.5	35.6	259.5	31.6
259	35.8	259	31.4
258.5	36	258.5	31.3
258	36.2	258	31.2
257.5	36.5	257.5	31.3
257	36.9	257	31.4
256.5	37.3	256.5	31.6
256	37.8	256	31.8
255.5	38.3	255.5	32.2
255	38.7	255	32.5
254.5	39.2	254.5	33
254	39.8	254	33.6
253.5	40.5	253.5	34.3
253	41.2	253	35.1
252.5	41.9	252.5	36.1
252	42.7	252	37.2
251.5	43.4	251.5	38.3
251	44	251	39.3
250.5	44.5	250.5	40.1
250	44.7	250	40.6

## Sheet: Sheet2
	trzpOs-N2	fit1	przpOs-N2	fit2	trzpOs-CO2	fit3	przpOs-CO2	fit4
0	3		9		2		0
0.00977	3		9		2		0
0.01953	6		9		1		0
0.0293	6		4		0		0
0.03906	2		10		0		1
0.04883	4		1		2		1
0.05859	7		3		2		1
0.06836	4		5		0		1
0.07813	3		5		0		0
0.08789	8		5		3		0
0.09766	4		3		2		1
0.10742	2		5		0		0
0.11719	8		3		1		0
0.12695	5		2		0		1
0.13672	7		5		0		1
0.14648	3		3		1		0
0.15625	3		6		1		0
0.16602	1		2		1		0
0.17578	4		6		0		0
0.18555	2		2		1		1
0.19531	5		2		1		0
0.20508	6		5		0		0
0.21484	3		4		0		1
0.22461	2		3		0		0
0.23438	7		2		2		2
0.24414	5		7		0		0
0.25391	4		2		1		2
0.26367	1		6		0		1
0.27344	5		0		2		0
0.2832	6		1		2		1
0.29297	2		8		1		0
0.30273	4		9		1		1
0.3125	3		5		0		0
0.32227	4		5		0		0
0.33203	7		5		0		1
0.3418	3		3		2		0
0.35156	5		7		1		1
0.36133	3		4		0		0
0.37109	2		1		1		0
0.38086	3		5		0		1
0.39063	6		1		1		1
0.40039	7		5		1		0
0.41016	7		3		2		0
0.41992	5		4		1		1
0.42969	5		6		0		1
0.43945	10		3		1		0
0.44922	3		4		0		0
0.45898	4		7		0		2
0.46875	7		5		2		0
0.47852	6		5		1		0
0.48828	4		4		0		0
0.49805	6		1		0		1
0.50781	7		1		0		1
0.51758	2		2		0		2
0.52734	5		2		0		0
0.53711	5		2		2		0
0.54688	4		2		0		0
0.55664	5		5		1		1
0.56641	2		2		0		2
0.57617	4		3		2		1
0.58594	1		6		0		1
0.5957	3		5		0		0
0.60547	2		3		0		0
0.61523	2		6		2		1
0.625	5		3		0		1
0.63477	2		4		3		0
0.64453	1		3		3		0
0.6543	3		6		1		1
0.66406	2		2		1		2
0.67383	3		2		3		0
0.68359	7		4		1		0
0.69336	3		4		1		0
0.70313	6		3		2		0
0.71289	3		3		0		2
0.72266	7		6		2		0
0.73242	4		4		2		0
0.74219	7		10		0		0
0.75195	2		1		0		0
0.76172	2		7		1		0
0.77148	4		4		0		0
0.78125	4		0		2		0
0.79102	5		3		1		0
0.80078	2		2		0		0
0.81055	5		6		2		1
0.82031	4		1		1		0
0.83008	3		5		1		0
0.83984	0		2		0		1
0.84961	6		5		0		1
0.85938	5		5		1		1
0.86914	1		6		2		2
0.87891	3		4		3		4
0.88867	8		10		5		6
0.89844	9		14		12		7
0.9082	39		31		36		26
0.91797	59		66		85		56
0.92773	134		107		146		127
0.9375	175		183		210		178
0.94727	238		276		309		244
0.95703	346		368		393		317
0.9668	495		465		540		466
0.97656	604		536		651		552
0.98633	725		732		839		680
0.99609	857		856		954		791
1.00586	992		956		1000		952
1.01563	974		1000		994	965.812	917
1.02539	1000		949	978.678	954	912.421	906
1.03516	974	955.607	884	905.389	882	862.489	1000
1.04492	871	874.326	827	838.651	882	815.786	909	846.29
1.05469	865	801.627	811	777.872	850	772.095	832	819.136
1.06445	789	736.592	841	722.513	762	731.217	900	793.005
1.07422	727	678.404	786	672.085	724	692.963	825	767.857
1.08398	614	626.331	662	626.141	701	657.159	799	743.653
1.09375	574	579.721	610	584.276	604	623.641	795	720.355
1.10352	516	537.991	521	546.121	543	592.258	701	697.928
1.11328	452	500.62	514	511.342	575	562.868	667	676.338
1.12305	443	467.142	441	479.633	459	535.338	650	655.551
1.13281	378	437.143	426	450.718	451	509.544	590	635.536
1.14258	375	410.25	380	424.342	432	485.372	570	616.263
1.15234	372	386.134	361	400.278	449	462.713	593	597.702
1.16211	343	364.497	338	378.317	410	441.467	598	579.826
1.17188	323	345.076	328	358.268	420	421.54	522	562.606
1.18164	317	327.633	300	339.96	382	402.846	526	546.019
1.19141	312	311.959	315	323.235	356	385.302	480	530.038
1.20117	304	297.865	295	307.95	322	368.833	462	514.64
1.21094	274	285.183	258	293.975	350	353.368	446	499.803
1.2207	282	273.762	248	281.193	319	338.839	474	485.504
1.23047	262	263.468	267	269.496	291	325.187	443	471.722
1.24023	261	254.182	264	258.787	287	312.352	451	458.437
1.25	262	245.796	271	248.975	307	300.281	457	445.63
1.25977	278	238.214	236	239.981	292	288.924	407	433.282
1.26953	252	231.352	268	231.731	283	278.234	424	421.375
1.2793	236	225.132	222	224.159	246	268.167	396	409.892
1.28906	210	219.487	235	217.202	248	258.683	406	398.816
1.29883	236	214.356	223	210.807	253	249.743	348	388.132
1.30859	210	209.685	227	204.922	248	241.312	343	377.824
1.31836	222	205.424	198	199.502	233	233.356	357	367.878
1.32813	217	201.531	217	194.505	238	225.846	372	358.28
1.33789	214	197.966	172	189.894	259	218.751	319	349.016
1.34766	198	194.696	229	185.633	204	212.045	356	340.074
1.35742	230	191.689	172	181.693	214	205.704	305	331.44
1.36719	230	188.918	222	178.043	209	199.702	334	323.104
1.37695	197	186.358	167	174.659	216	194.019	286	315.053
1.38672	210	183.986	197	171.516	224	188.634	308	307.277
1.39648	205	181.784	179	168.593	194	183.528	292	299.765
1.40625	189	179.734	201	165.872	180	178.683	296	292.507
1.41602	181	177.819	173	163.333	183	174.083	298	285.493
1.42578	193	176.027	188	160.961	202	169.711	277	278.715
1.43555	173	174.344	176	158.741	171	165.554	279	272.162
1.44531	170	172.759	180	156.66	151	161.598	269	265.826
1.45508	180	171.262	175	154.705	172	157.83	281	259.699
1.46484	204	169.845	151	152.866	161	154.239	244	253.774
1.47461	185	168.499	176	151.133	165	150.813	261	248.042
1.48438	197	167.217	167	149.496	169	147.542	262	242.496
1.49414	195	165.993	154	147.946	175	144.417	244	237.129
1.50391	174	164.821	166	146.478	163	141.429	233	231.935
1.51367	167	163.695	166	145.083	174	138.569	265	226.906
1.52344	177	162.613	147	143.755	151	135.83	259	222.037
1.5332	193	161.568	156	142.489	134	133.204	236	217.322
1.54297	186	160.559	157	141.279	142	130.684	233	212.755
1.55273	183	159.581	144	140.121	131	128.264	228	208.329
1.5625	153	158.631	146	139.011	138	125.938	205	204.041
1.57227	165	157.707	154	137.943	115	123.701	208	199.885
1.58203	186	156.807	144	136.916	131	121.547	186	195.856
1.5918	151	155.929	148	135.926	149	119.471	192	191.949
1.60156	159	155.07	126	134.969	135	117.469	183	188.16
1.61133	199	154.23	162	134.043	127	115.537	176	184.484
1.62109	152	153.406	159	133.146	124	113.671	197	180.918
1.63086	175	152.597	137	132.275	122	111.866	176	177.457
1.64063	149	151.802	158	131.428	152	110.12	155	174.098
1.65039	140	151.02	124	130.604	117	108.43	189	170.836
1.66016	147	150.25	140	129.801	112	106.791	146	167.668
1.66992	173	149.492	162	129.017	115	105.203	160	164.591
1.67969	158	148.743	134	128.251	107	103.66	157	161.602
1.68945	162	148.005	138	127.502	109	102.162	171	158.697
1.69922	143	147.275	134	126.768	111	100.706	151	155.873
1.70898	154	146.555	128	126.048	121	99.2903	160	153.127
1.71875	149	145.842	136	125.342	113	97.9119	151	150.458
1.72852	156	145.136	145	124.648	127	96.5694	175	147.861
1.73828	143	144.438	126	123.967	98	95.2609	171	145.334
1.74805	156	143.747	101	123.296	97	93.9848	133	142.875
1.75781	136	143.062	128	122.636	104	92.7395	160	140.482
1.76758	132	142.384	151	121.985	90	91.5236	144	138.152
1.77734	159	141.711	103	121.344	88	90.3357	151	135.882
1.78711	132	141.045	111	120.711	91	89.1744	138	133.672
1.79688	151	140.383	141	120.086	88	88.0387	144	131.518
1.80664	132	139.727	105	119.47	85	86.9274	135	129.419
1.81641	128	139.076	117	118.861	101	85.8393	138	127.373
1.82617	142	138.431	116	118.258	86	84.7735	152	125.378
1.83594	158	137.789	121	117.663	78	83.729	131	123.432
1.8457	138	137.153	122	117.074	86	82.705	127	121.534
1.85547	128	136.521	124	116.491	86	81.7007	131	119.683
1.86523	140	135.894	114	115.914	76	80.7152	111	117.875
1.875	136	135.271	106	115.343	69	79.7479	112	116.111
1.88477	117	134.652	113	114.777	85	78.7979	125	114.388
1.89453	151	134.038	129	114.217	84	77.8648	119	112.706
1.9043	138	133.427	101	113.662	73	76.9479	119	111.062
1.91406	132	132.821	116	113.111	72	76.0465	123	109.456
1.92383	132	132.219	107	112.566	79	75.1603	114	107.887
1.93359	116	131.62	105	112.025	68	74.2885	92	106.353
1.94336	132	131.026	124	111.489	61	73.4309	91	104.852
1.95313	115	130.435	110	110.957	76	72.5868	114	103.385
1.96289	123	129.848	126	110.429	60	71.7559	106	101.95
1.97266	135	129.265	116	109.906	84	70.9378	103	100.545
1.98242	104	128.685	110	109.386	72	70.1321	110	99.1707
1.99219	116	128.109	90	108.871	73	69.3384	107	97.8252
2.00195	133	127.537	102	108.36	75	68.5564	101	96.5078
2.01172	134	126.968	112	107.852	71	67.7857	88	95.2177
2.02148	120	126.403	112	107.349	61	67.0261	93	93.9539
2.03125	114	125.841	106	106.849	46	66.2772	87	92.7157
2.04102	113	125.283	100	106.352	69	65.5388	93	91.5023
2.05078	98	124.728	121	105.86	67	64.8106	99	90.3129
2.06055	124	124.176	110	105.37	67	64.0923	100	89.1469
2.07031	129	123.628	107	104.885	48	63.3838	90	88.0036
2.08008	111	123.083	92	104.402	49	62.6847	93	86.8822
2.08984	123	122.542	107	103.924	66	61.9949	86	85.7821
2.09961	119	122.003	103	103.448	67	61.3141	89	84.7028
2.10938	131	121.468	96	102.976	59	60.6422	81	83.6436
2.11914	119	120.937	85	102.507	59	59.979	81	82.6039
2.12891	117	120.408	109	102.041	55	59.3242	69	81.5832
2.13867	138	119.883	108	101.579	59	58.6778	96	80.581
2.14844	117	119.361	87	101.12	60	58.0395	77	79.5966
2.1582	108	118.842	103	100.664	50	57.4092	74	78.6298
2.16797	145	118.326	87	100.211	56	56.7867	73	77.6798
2.17773	118	117.813	89	99.7607	54	56.1719	95	76.7464
2.1875	109	117.304	96	99.3138	53	55.5647	96	75.829
2.19727	113	116.797	86	98.8699	55	54.9648	82	74.9272
2.20703	110	116.293	95	98.429	50	54.3722	84	74.0407
2.2168	109	115.793	93	97.991	54	53.7868	75	73.1689
2.22656	103	115.295	81	97.556	64	53.2084	75	72.3115
2.23633	111	114.801	83	97.1239	48	52.6369	68	71.4682
2.24609	125	114.309	103	96.6947	48	52.0722	65	70.6386
2.25586	114	113.821	96	96.2684	52	51.5142	69	69.8223
2.26563	109	113.335	102	95.8449	36	50.9628	63	69.019
2.27539	108	112.852	91	95.4242	45	50.4179	58	68.2283
2.28516	109	112.373	82	95.0063	46	49.8793	70	67.45
2.29492	102	111.896	76	94.5912	40	49.3471	62	66.6838
2.30469	102	111.422	94	94.1788	33	48.821	80	65.9293
2.31445	104	110.95	81	93.7692	54	48.301	51	65.1863
2.32422	89	110.482	100	93.3623	43	47.787	69	64.4546
2.33398	115	110.016	93	92.958	44	47.279	54	63.7337
2.34375	95	109.554	95	92.5565	43	46.7767	62	63.0236
2.35352	108	109.094	78	92.1576	45	46.2803	60	62.3239
2.36328	104	108.636	77	91.7613	38	45.7895	76	61.6343
2.37305	113	108.182	71	91.3676	46	45.3043	56	60.9548
2.38281	84	107.73	80	90.9766	48	44.8247	50	60.285
2.39258	109	107.281	74	90.5881	33	44.3505	62	59.6247
2.40234	115	106.834	104	90.2022	31	43.8817	71	58.9738
2.41211	103	106.391	80	89.8188	39	43.4182	51	58.332
2.42188	86	105.95	84	89.4379	32	42.9599	53	57.6991
2.43164	98	105.511	89	89.0596	41	42.5068	56	57.0749
2.44141	106	105.075	87	88.6837	38	42.0588	48	56.4593
2.45117	112	104.642	84	88.3103	35	41.6158	56	55.8521
2.46094	91	104.212	76	87.9394	40	41.1779	58	55.253
2.4707	96	103.784	84	87.5709	53	40.7448	57	54.662
2.48047	90	103.358	77	87.2048	33	40.3166	62	54.0788
2.49023	107	102.935	87	86.8412	35	39.8932	48	53.5034
2.5	96	102.515	77	86.4799	33	39.4745	57	52.9355
2.50977	118	102.097	80	86.121	35	39.0605	57	52.375
2.51953	92	101.682	90	85.7645	44	38.6512	43	51.8218
2.5293	89	101.269	80	85.4103	32	38.2463	58	51.2757
2.53906	82	100.858	85	85.0584	39	37.846	50	50.7366
2.54883	108	100.45	70	84.7089	40	37.4502	63	50.2044
2.55859	72	100.045	80	84.3616	27	37.0588	52	49.6788
2.56836	115	99.642	72	84.0166	34	36.6717	54	49.1599
2.57813	93	99.2413	82	83.6739	29	36.2889	42	48.6475
2.58789	81	98.8431	88	83.3334	31	35.9103	45	48.1414
2.59766	107	98.4473	86	82.9952	38	35.536	43	47.6417
2.60742	100	98.0538	95	82.6592	35	35.1658	39	47.148
2.61719	104	97.6627	65	82.3254	44	34.7997	59	46.6604
2.62695	90	97.2739	76	81.9938	28	34.4377	42	46.1787
2.63672	78	96.8875	76	81.6643	30	34.0797	49	45.7028
2.64648	83	96.5034	87	81.3371	36	33.7256	40	45.2327
2.65625	86	96.1215	76	81.012	29	33.3755	58	44.7682
2.66602	80	95.742	75	80.689	22	33.0292	41	44.3093
2.67578	88	95.3648	72	80.3681	23	32.6868	42	43.8558
2.68555	98	94.9898	72	80.0493	33	32.3481	39	43.4076
2.69531	83	94.617	80	79.7327	34	32.0132	43	42.9647
2.70508	87	94.2465	68	79.4181	24	31.682	52	42.5271
2.71484	92	93.8782	74	79.1055	40	31.3544	36	42.0945
2.72461	80	93.5121	62	78.7951	17	31.0305	34	41.6669
2.73438	81	93.1482	102	78.4866	33	30.7101	45	41.2443
2.74414	80	92.7865	81	78.1802	31	30.3932	37	40.8266
2.75391	96	92.4269	62	77.8758	32	30.0799	33	40.4136
2.76367	98	92.0695	84	77.5734	24	29.77	37	40.0054
2.77344	90	91.7143	77	77.2729	25	29.4635	37	39.6018
2.7832	89	91.3612	63	76.9745	32	29.1604	43	39.2028
2.79297	88	91.0101	67	76.678	38	28.8606	34	38.8083
2.80273	90	90.6612	69	76.3834	23	28.5642	40	38.4183
2.8125	88	90.3144	71	76.0908	32	28.271	46	38.0327
2.82227	92	89.9697	66	75.8001	28	27.981	27	37.6513
2.83203	94	89.627	56	75.5113	17	27.6943	32	37.2743
2.8418	83	89.2864	66	75.2245	26	27.4106	43	36.9014
2.85156	80	88.9478	83	74.9394	27	27.1302	53	36.5326
2.86133	92	88.6113	64	74.6563	26	26.8527	34	36.168
2.87109	74	88.2768	89	74.375	22	26.5784	39	35.8073
2.88086	84	87.9442	83	74.0956	26	26.3071	37	35.4507
2.89063	94	87.6137	70	73.818	31	26.0387	23	35.0979
2.90039	75	87.2851	74	73.5422	34	25.7733	22	34.749
2.91016	82	86.9586	72	73.2682	23	25.5108	40	34.4039
2.91992	85	86.6339	75	72.996	24	25.2512	35	34.0626
2.92969	72	86.3112	78	72.7256	23	24.9945	37	33.7249
2.93945	85	85.9905	54	72.457	26	24.7406	37	33.391
2.94922	68	85.6717	72	72.1902	24	24.4894	50	33.0606
2.95898	96	85.3547	72	71.9251	32	24.2411	42	32.7338
2.96875	84	85.0397	66	71.6617	26	23.9955	22	32.4105
2.97852	64	84.7266	70	71.4	16	23.7525	30	32.0907
2.98828	89	84.4153	80	71.1401	28	23.5123	35	31.7743
2.99805	86	84.106	78	70.8819	29	23.2746	31	31.4613
3.00781	83	83.7984	65	70.6254	17	23.0396	23	31.1517
3.01758	70	83.4927	71	70.3705	21	22.8072	31	30.8453
3.02734	72	83.1889	83	70.1174	27	22.5773	37	30.5422
3.03711	69	82.8868	62	69.8659	25	22.35	22	30.2423
3.04688	94	82.5866	64	69.616	19	22.1252	26	29.9456
3.05664	97	82.2882	71	69.3678	26	21.9028	32	29.652
3.06641	92	81.9916	64	69.1212	23	21.6828	24	29.3616
3.07617	82	81.6967	49	68.8762	17	21.4653	26	29.0741
3.08594	75	81.4036	69	68.6329	22	21.2502	26	28.7898
3.0957	85	81.1122	67	68.3911	23	21.0374	24	28.5084
3.10547	75	80.8226	73	68.1509	26	20.827	29	28.2299
3.11523	70	80.5348	73	67.9123	22	20.6189	29	27.9544
3.125	84	80.2486	64	67.6753	19	20.4131	26	27.6817
3.13477	69	79.9642	53	67.4398	24	20.2095	18	27.4119
3.14453	98	79.6815	67	67.2059	17	20.0082	27	27.145
3.1543	73	79.4005	68	66.9735	12	19.8091	21	26.8807
3.16406	87	79.1211	72	66.7426	20	19.6122	17	26.6193
3.17383	64	78.8435	63	66.5132	17	19.4174	29	26.3606
3.18359	76	78.5675	78	66.2854	15	19.2248	23	26.1045
3.19336	72	78.2931	62	66.059	21	19.0343	23	25.8511
3.20313	80	78.0204	80	65.8341	14	18.8459	24	25.6003
3.21289	85	77.7494	70	65.6107	18	18.6595	22	25.3522
3.22266	89	77.4799	70	65.3888	18	18.4752	33	25.1066
3.23242	86	77.2121	60	65.1683	21	18.2929	29	24.8635
3.24219	71	76.9458	68	64.9493	11	18.1127	28	24.6229
3.25195	72	76.6812	57	64.7317	21	17.9344	35	24.3849
3.26172	80	76.4182	71	64.5155	13	17.7581	19	24.1492
3.27148	72	76.1567	56	64.3007	12	17.5836	23	23.916
3.28125	82	75.8968	49	64.0874	16	17.4112	16	23.6852
3.29102	74	75.6385	55	63.8754	23	17.2406	15	23.4568
3.30078	78	75.3817	53	63.6649	15	17.0719	16	23.2307
3.31055	73	75.1264	56	63.4557	10	16.905	28	23.0069
3.32031	66	74.8727	66	63.2479	10	16.74	22	22.7854
3.33008	63	74.6205	66	63.0415	18	16.5768	31	22.5662
3.33984	70	74.3698	70	62.8364	22	16.4154	19	22.3492
3.34961	66	74.1206	63	62.6326	11	16.2557	23	22.1344
3.35938	62	73.8729	54	62.4303	15	16.0978	16	21.9219
3.36914	60	73.6267	48	62.2292	22	15.9416	24	21.7115
3.37891	60	73.3819	53	62.0294	18	15.7872	18	21.5032
3.38867	65	73.1386	61	61.831	16	15.6345	27	21.2971
3.39844	64	72.8968	57	61.6338	16	15.4834	25	21.0931
3.4082	80	72.6565	59	61.438	15	15.334	19	20.8911
3.41797	68	72.4175	59	61.2434	15	15.1862	17	20.6912
3.42773	65	72.18	41	61.0502	19	15.0401	33	20.4934
3.4375	63	71.944	51	60.8581	17	14.8955	30	20.2975
3.44727	80	71.7093	60	60.6674	10	14.7526	23	20.1037
3.45703	80	71.476	57	60.4779	21	14.6112	24	19.9118
3.4668	83	71.2442	67	60.2896	14	14.4713	20	19.7218
3.47656	86	71.0137	64	60.1026	14	14.3331	23	19.5338
3.48633	67	70.7846	64	59.9168	19	14.1963	20	19.3477
3.49609	62	70.5569	53	59.7322	18	14.061	16	19.1635
3.50586	71	70.3306	59	59.5488	10	13.9272	18	18.9811
3.51563	64	70.1056	58	59.3666	17	13.7949	15	18.8006
3.52539	69	69.8819	60	59.1857	11	13.664	22	18.6219
3.53516	86	69.6596	61	59.0059	14	13.5346	12	18.4451
3.54492	81	69.4387	64	58.8273	14	13.4066	18	18.27
3.55469	54	69.219	71	58.6499	12	13.28	16	18.0967
3.56445	71	69.0007	55	58.4736	21	13.1548	22	17.9251
3.57422	68	68.7837	65	58.2985	12	13.0309	17	17.7553
3.58398	85	68.5679	57	58.1245	11	12.9085	12	17.5871
3.59375	70	68.3535	62	57.9517	15	12.7873	15	17.4207
3.60352	54	68.1404	49	57.78	15	12.6675	21	17.256
3.61328	60	67.9285	61	57.6094	13	12.549	18	17.0929
3.62305	72	67.7179	52	57.44	13	12.4318	30	16.9315
3.63281	67	67.5086	42	57.2716	19	12.316	11	16.7717
3.64258	70	67.3005	67	57.1044	10	12.2013	19	16.6135
3.65234	66	67.0937	62	56.9383	12	12.0879	18	16.4569
3.66211	75	66.8881	59	56.7732	13	11.9758	12	16.3018
3.67188	73	66.6837	58	56.6093	15	11.8649	20	16.1484
3.68164	52	66.4806	65	56.4464	10	11.7553	20	15.9965
3.69141	62	66.2786	55	56.2846	20	11.6468	17	15.8461
3.70117	75	66.0779	53	56.1238	11	11.5395	25	15.6972
3.71094	80	65.8784	62	55.9641	13	11.4334	21	15.5498
3.7207	62	65.6801	50	55.8055	7	11.3285	19	15.4039
3.73047	56	65.483	53	55.6479	12	11.2247	12	15.2595
3.74023	75	65.287	55	55.4913	13	11.1221	14	15.1165
3.75	61	65.0923	54	55.3357	16	11.0206	24	14.975
3.75977	65	64.8987	60	55.1812	14	10.9202	12	14.8349
3.76953	63	64.7062	51	55.0277	12	10.8209	14	14.6962
3.7793	50	64.5149	47	54.8752	13	10.7227	11	14.5589
3.78906	75	64.3248	54	54.7237	9	10.6255	18	14.4229
3.79883	70	64.1358	47	54.5732	18	10.5295	18	14.2884
3.80859	73	63.9479	51	54.4237	11	10.4345	21	14.1552
3.81836	69	63.7612	71	54.2751	18	10.3405	12	14.0233
3.82813	61	63.5755	49	54.1275	12	10.2476	7	13.8927
3.83789	67	63.391	57	53.9809	13	10.1557	22	13.7635
3.84766	65	63.2076	44	53.8353	15	10.0648	12	13.6355
3.85742	65	63.0253	59	53.6906	15	9.97487	10	13.5089
3.86719	55	62.8441	57	53.5469	17	9.88596	11	13.3835
3.87695	55	62.6639	52	53.4041	10	9.79802	14	13.2593
3.88672	72	62.4849	55	53.2622	10	9.71105	11	13.1364
3.89648	57	62.3069	64	53.1213	13	9.62503	23	13.0148
3.90625	60	62.13	55	52.9813	8	9.53996	12	12.8943
3.91602	73	61.9541	66	52.8422	11	9.45582	18	12.7751
3.92578	56	61.7794	55	52.7041	9	9.3726	11	12.6571
3.93555	53	61.6056	53	52.5668	9	9.2903	9	12.5402
3.94531	56	61.4329	46	52.4304	11	9.20891	15	12.4245
3.95508	64	61.2612	65	52.295	9	9.12841	16	12.31
3.96484	71	61.0906	49	52.1604	11	9.04879	12	12.1967
3.97461	51	60.9209	62	52.0267	9	8.97004	8	12.0844
3.98438	53	60.7523	48	51.8939	13	8.89216	16	11.9733
3.99414	65	60.5847	65	51.7619	9	8.81514	8	11.8633
4.00391	66	60.4181	51	51.6308	10	8.73896	14	11.7544
4.01367	70	60.2525	62	51.5006	9	8.66362	13	11.6466
4.02344	58	60.0879	63	51.3713	9	8.58911	11	11.5399
4.0332	72	59.9243	51	51.2427	8	8.51541	14	11.4342
4.04297	65	59.7617	62	51.1151	8	8.44253	17	11.3296
4.05273	54	59.6	43	50.9882	6	8.37044	6	11.2261
4.0625	61	59.4393	49	50.8622	13	8.29915	15	11.1235
4.07227	44	59.2796	56	50.737	13	8.22863	17	11.0221
4.08203	58	59.1208	67	50.6127	8	8.1589	13	10.9216
4.0918	66	58.963	37	50.4891	8	8.08993	19	10.8221
4.10156	69	58.8061	49	50.3664	5	8.02171	15	10.7236
4.11133	54	58.6502	44	50.2445	7	7.95425	16	10.6261
4.12109	59	58.4952	56	50.1234	12	7.88753	9	10.5296
4.13086	56	58.3411	50	50.003	14	7.82154	19	10.4341
4.14063	61	58.188	45	49.8835	11	7.75627	18	10.3395
4.15039	64	58.0357	51	49.7647	11	7.69172	12	10.2458
4.16016	68	57.8844	61	49.6467	4	7.62788	10	10.1531
4.16992	50	57.734	47	49.5295	9	7.56474	12	10.0614
4.17969	56	57.5845	55	49.4131	6	7.5023	8	9.97049
4.18945	51	57.4359	57	49.2974	11	7.44054	7	9.88054
4.19922	58	57.2881	56	49.1825	10	7.37945	11	9.79149
4.20898	54	57.1413	52	49.0684	9	7.31904	4	9.70332
4.21875	65	56.9953	40	48.9549	9	7.25929	8	9.61604
4.22852	60	56.8503	42	48.8423	10	7.2002	17	9.52963
4.23828	57	56.706	46	48.7304	7	7.14176	8	9.44409
4.24805	52	56.5627	54	48.6192	7	7.08396	9	9.3594
4.25781	55	56.4202	52	48.5087	14	7.0268	13	9.27556
4.26758	54	56.2786	49	48.399	11	6.97026	12	9.19256
4.27734	56	56.1378	52	48.2899	15	6.91434	11	9.11038
4.28711	58	55.9978	56	48.1816	15	6.85904	10	9.02903
4.29688	63	55.8587	59	48.074	12	6.80434	7	8.94849
4.30664	57	55.7204	32	47.9672	11	6.75025	13	8.86876
4.31641	73	55.583	55	47.861	12	6.69675	11	8.78982
4.32617	73	55.4464	45	47.7555	9	6.64383	13	8.71168
4.33594	58	55.3106	49	47.6507	7	6.5915	6	8.63431
4.3457	63	55.1756	50	47.5466	9	6.53974	11	8.55772
4.35547	56	55.0414	50	47.4432	6	6.48855	10	8.48189
4.36523	62	54.908	41	47.3404	9	6.43793	8	8.40682
4.375	58	54.7754	48	47.2383	7	6.38786	6	8.33251
4.38477	52	54.6437	51	47.1369	4	6.33834	10	8.25893
4.39453	52	54.5127	41	47.0362	7	6.28936	9	8.18609
4.4043	60	54.3824	44	46.9361	11	6.24092	6	8.11398
4.41406	55	54.253	59	46.8367	9	6.19301	17	8.04259
4.42383	62	54.1244	60	46.7379	9	6.14563	7	7.97191
4.43359	54	53.9965	46	46.6398	7	6.09877	8	7.90194
4.44336	57	53.8694	60	46.5423	5	6.05242	9	7.83267
4.45313	64	53.743	55	46.4455	12	6.00659	11	7.76409
4.46289	66	53.6174	55	46.3493	8	5.96125	10	7.69619
4.47266	50	53.4926	49	46.2537	3	5.91642	4	7.62898
4.48242	53	53.3685	61	46.1588	6	5.87207	7	7.56243
4.49219	44	53.2451	48	46.0645	5	5.82822	7	7.49656
4.50195	46	53.1225	43	45.9708	7	5.78484	13	7.43133
4.51172	54	53.0006	49	45.8777	7	5.74194	5	7.36677
4.52148	51	52.8795	41	45.7852	4	5.69952	11	7.30284
4.53125	57	52.7591	48	45.6933	7	5.65756	5	7.23956
4.54102	48	52.6394	40	45.6021	10	5.61605	7	7.1769
4.55078	62	52.5204	40	45.5114	6	5.57501	4	7.11488
4.56055	51	52.4021	49	45.4213	7	5.53442	8	7.05347
4.57031	46	52.2845	45	45.3318	10	5.49427	4	6.99268
4.58008	47	52.1677	51	45.2429	4	5.45456	5	6.93249
4.58984	73	52.0515	53	45.1546	8	5.41529	10	6.87291
4.59961	51	51.9361	45	45.0669	7	5.37645	9	6.81392
4.60938	54	51.8213	44	44.9797	11	5.33804	4	6.75552
4.61914	52	51.7072	55	44.8931	10	5.30004	11	6.6977
4.62891	51	51.5938	52	44.8071	14	5.26247	14	6.64046
4.63867	54	51.4811	50	44.7217	5	5.22531	7	6.58379
4.64844	55	51.369	46	44.6368	6	5.18855	8	6.52769
4.6582	56	51.2577	43	44.5525	7	5.1522	8	6.47215
4.66797	51	51.1469	48	44.4687	7	5.11625	7	6.41717
4.67773	51	51.0369	55	44.3854	3	5.0807	7	6.36273
4.6875	50	50.9275	38	44.3028	8	5.04553	10	6.30884
4.69727	49	50.8188	49	44.2206	7	5.01075	10	6.25549
4.70703	61	50.7107	61	44.139	10	4.97636	6	6.20266
4.7168	52	50.6033	45	44.0579	8	4.94234	10	6.15037
4.72656	59	50.4965	54	43.9774	8	4.90869	5	6.0986
4.73633	53	50.3904	57	43.8974	18	4.87541	12	6.04735
4.74609	50	50.2849	40	43.8179	9	4.8425	11	5.99661
4.75586	43	50.18	52	43.7389	14	4.80995	13	5.94637
4.76563	58	50.0757	52	43.6605	5	4.77776	5	5.89664
4.77539	47	49.9721	46	43.5826	8	4.74592	11	5.8474
4.78516	65	49.8691	42	43.5051	5	4.71443	9	5.79866
4.79492	55	49.7667	41	43.4282	2	4.68329	2	5.7504
4.80469	44	49.665	49	43.3518	8	4.65249	7	5.70262
4.81445	62	49.5638	54	43.2759	4	4.62203	9	5.65533
4.82422	47	49.4632	44	43.2005	6	4.5919	10	5.6085
4.83398	49	49.3633	53	43.1256	4	4.5621	5	5.56214
4.84375	51	49.2639	50	43.0512	3	4.53263	7	5.51625
4.85352	45	49.1652	47	42.9772	10	4.50349	3	5.47081
4.86328	68	49.067	39	42.9038	8	4.47466	6	5.42583
4.87305	35	48.9694	50	42.8308	9	4.44615	6	5.38129
4.88281	65	48.8724	37	42.7583	2	4.41795	14	5.33721
4.89258	54	48.776	48	42.6863	9	4.39007	10	5.29356
4.90234	62	48.6802	45	42.6148	8	4.36248	6	5.25035
4.91211	42	48.5849	48	42.5437	4	4.33521	6	5.20756
4.92188	54	48.4902	44	42.4731	12	4.30823	4	5.16521
4.93164	51	48.3961	44	42.403	10	4.28155	7	5.12328
4.94141	40	48.3025	47	42.3333	4	4.25516	10	5.08177
4.95117	48	48.2096	54	42.2641	6	4.22906	4	5.04067
4.96094	55	48.1171	48	42.1953	2	4.20325	4	4.99999
4.9707	53	48.0252	35	42.127	2	4.17772	7	4.95971
4.98047	53	47.9339	39	42.0591	5	4.15247	6	4.91983
4.99023	48	47.8431	51	41.9917	6	4.1275	4	4.88035
5	46	47.7529	43	41.9247	1	4.1028	6	4.84126
5.00977	50	47.6632	48	41.8582	9	4.07837	6	4.80257
5.01953	57	47.574	34	41.7921	8	4.05422	10	4.76426
5.0293	55	47.4853	38	41.7264	6	4.03032	7	4.72634
5.03906	46	47.3972	49	41.6611	6	4.00669	2	4.68879
5.04883	57	47.3097	52	41.5963	9	3.98332	7	4.65162
5.05859	55	47.2226	46	41.5319	8	3.96021	3	4.61482
5.06836	48	47.1361	40	41.468	11	3.93735	3	4.57838
5.07813	50	47.0501	58	41.4044	7	3.91474	8	4.54232
5.08789	44	46.9646	45	41.3413	11	3.89238	3	4.50661
5.09766	47	46.8796	35	41.2786	12	3.87027	8	4.47125
5.10742	44	46.7951	50	41.2163	9	3.84839	7	4.43626
5.11719	54	46.7112	40	41.1544	4	3.82676	8	4.40161
5.12695	59	46.6277	54	41.0929	5	3.80537	3	4.3673
5.13672	42	46.5448	44	41.0318	10	3.78421	6	4.33334
5.14648	41	46.4623	38	40.9711	3	3.76328	11	4.29972
5.15625	62	46.3803	44	40.9109	3	3.74258	6	4.26643
5.16602	62	46.2988	34	40.851	3	3.72211	7	4.23348
5.17578	45	46.2178	54	40.7915	3	3.70187	9	4.20086
5.18555	47	46.1373	43	40.7323	8	3.68184	7	4.16856
5.19531	47	46.0573	46	40.6736	5	3.66204	10	4.13658
5.20508	44	45.9778	55	40.6153	4	3.64246	6	4.10493
5.21484	51	45.8987	44	40.5573	5	3.62309	3	4.07359
5.22461	43	45.8201	38	40.4998	8	3.60393	6	4.04256
5.23438	46	45.742	58	40.4426	2	3.58498	1	4.01184
5.24414	50	45.6643	48	40.3858	2	3.56624	5	3.98143
5.25391	51	45.5871	43	40.3293	8	3.54771	3	3.95132
5.26367	49	45.5104	49	40.2732	10	3.52938	5	3.92152
5.27344	59	45.4341	52	40.2175	5	3.51125	6	3.89201
5.2832	59	45.3583	52	40.1622	3	3.49332	8	3.86279
5.29297	52	45.283	40	40.1072	4	3.47559	5	3.83387
5.30273	58	45.2081	46	40.0526	4	3.45805	8	3.80524
5.3125	48	45.1336	35	39.9983	7	3.44071	4	3.77689
5.32227	54	45.0596	54	39.9444	5	3.42355	2	3.74883
5.33203	62	44.986	30	39.8909	3	3.40658	7	3.72104
5.3418	52	44.9129	39	39.8377	5	3.3898	6	3.69354
5.35156	37	44.8402	52	39.7848	4	3.37321	7	3.66631
5.36133	35	44.768	44	39.7323	6	3.3568	4	3.63935
5.37109	42	44.6962	43	39.6802	6	3.34056	8	3.61266
5.38086	47	44.6248	51	39.6283	5	3.32451	6	3.58623
5.39063	38	44.5538	45	39.5769	2	3.30863	7	3.56007
5.40039	54	44.4833	44	39.5257	6	3.29292	4	3.53417
5.41016	46	44.4132	51	39.4749	3	3.27739	8	3.50853
5.41992	43	44.3435	32	39.4245	4	3.26203	7	3.48315
5.42969	40	44.2742	48	39.3743	5	3.24684	6	3.45802
5.43945	56	44.2053	52	39.3245	6	3.23181	3	3.43314
5.44922	47	44.1369	48	39.275	9	3.21695	7	3.40851
5.45898	36	44.0688	51	39.2259	4	3.20226	5	3.38412
5.46875	50	44.0012	42	39.177	3	3.18772	5	3.35998
5.47852	58	43.934	44	39.1285	3	3.17334	2	3.33608
5.48828	59	43.8672	40	39.0803	3	3.15913	4	3.31242
5.49805	49	43.8007	42	39.0324	7	3.14506	4	3.28899
5.50781	55	43.7347	53	38.9849	2	3.13116	4	3.2658
5.51758	55	43.6691	52	38.9376	4	3.1174	0	3.24284
5.52734	41	43.6039	46	38.8907	1	3.1038	6	3.22011
5.53711	49	43.539	40	38.844	10	3.09034	4	3.19761
5.54688	47	43.4746	36	38.7977	4	3.07703	3	3.17533
5.55664	46	43.4105	36	38.7517	5	3.06387	2	3.15327
5.56641	38	43.3468	37	38.706	6	3.05086	5	3.13144
5.57617	47	43.2835	43	38.6605	4	3.03798	6	3.10982
5.58594	46	43.2206	38	38.6154	4	3.02525	2	3.08841
5.5957	52	43.158	48	38.5706	7	3.01266	9	3.06723
5.60547	57	43.0959	41	38.526	5	3.00021	5	3.04625
5.61523	57	43.0341	41	38.4818	12	2.98789	6	3.02548
5.625	51	42.9726	37	38.4378	3	2.97571	5	3.00492
5.63477	40	42.9116	41	38.3942	5	2.96366	4	2.98457
5.64453	45	42.8509	38	38.3508	9	2.95174	4	2.96442
5.6543	55	42.7906	48	38.3077	6	2.93996	2	2.94447
5.66406	49	42.7306	51	38.2649	6	2.9283	6	2.92472
5.67383	45	42.671	34	38.2223	7	2.91678	9	2.90516
5.68359	50	42.6117	26	38.1801	4	2.90538	5	2.8858
5.69336	53	42.5528	33	38.1381	5	2.8941	3	2.86664
5.70313	44	42.4943	42	38.0964	5	2.88295	2	2.84767
5.71289	39	42.4361	50	38.055	4	2.87192	5	2.82888
5.72266	49	42.3782	50	38.0138	5	2.86101	4	2.81029
5.73242	45	42.3207	42	37.9729	5	2.85022	4	2.79187
5.74219	46	42.2636	51	37.9323	5	2.83955	5	2.77365
5.75195	39	42.2068	33	37.892	6	2.829	6	2.7556
5.76172	40	42.1503	37	37.8519	4	2.81856	1	2.73774
5.77148	45	42.0941	27	37.8121	6	2.80824	8	2.72005
5.78125	37	42.0384	37	37.7725	6	2.79803	3	2.70254
5.79102	43	41.9829	46	37.7332	4	2.78794	3	2.68521
5.80078	47	41.9278	48	37.6942	5	2.77795	3	2.66805
5.81055	41	41.873	41	37.6554	3	2.76807	4	2.65106
5.82031	58	41.8185	38	37.6168	5	2.75831	3	2.63423
5.83008	40	41.7644	58	37.5786	7	2.74865	2	2.61758
5.83984	48	41.7105	35	37.5405	1	2.73909	5	2.6011
5.84961	48	41.657	40	37.5028	1	2.72964	11	2.58477
5.85938	59	41.6039	36	37.4652	1	2.7203	0	2.56862
5.86914	30	41.551	37	37.428	6	2.71105	5	2.55262
5.87891	43	41.4984	35	37.3909	4	2.70191	4	2.53678
5.88867	52	41.4462	48	37.3541	3	2.69287	6	2.5211
5.89844	40	41.3943	39	37.3175	6	2.68393	3	2.50558
5.9082	57	41.3427	39	37.2812	7	2.67509	5	2.49021
5.91797	37	41.2914	50	37.2452	6	2.66634	6	2.475
5.92773	37	41.2404	32	37.2093	3	2.65769	3	2.45993
5.9375	29	41.1897	38	37.1737	7	2.64913	7	2.44502
5.94727	43	41.1394	41	37.1383	9	2.64067	5	2.43026
5.95703	39	41.0893	26	37.1032	3	2.6323	5	2.41564
5.9668	39	41.0395	43	37.0683	8	2.62403	3	2.40118
5.97656	44	40.99	45	37.0336	2	2.61584	2	2.38685
5.98633	34	40.9408	48	36.9992	4	2.60775	3	2.37267
5.99609	42	40.892	40	36.9649	8	2.59974	5	2.35863
6.00586	52	40.8434	36	36.9309	3	2.59182	3	2.34473
6.01563	62	40.7951	37	36.8971	10	2.58399	2	2.33097
6.02539	50	40.7471	38	36.8636	7	2.57624	5	2.31734
6.03516	52	40.6993	48	36.8302	5	2.56858	3	2.30385
6.04492	45	40.6519	33	36.7971	5	2.561	0	2.2905
6.05469	33	40.6047	48	36.7642	3	2.55351	5	2.27728
6.06445	66	40.5579	47	36.7315	3	2.5461	3	2.26419
6.07422	55	40.5113	41	36.6991	3	2.53877	4	2.25124
6.08398	35	40.465	47	36.6668	4	2.53152	3	2.23841
6.09375	53	40.4189	39	36.6348	3	2.52435	3	2.22571
6.10352	44	40.3732	40	36.6029	4	2.51726	2	2.21314
6.11328	39	40.3277	42	36.5713	5	2.51025	5	2.20069
6.12305	56	40.2825	47	36.5399	5	2.50331	4	2.18837
6.13281	56	40.2375	44	36.5087	2	2.49645	3	2.17617
6.14258	40	40.1928	36	36.4776	2	2.48966	3	2.16409
6.15234	43	40.1484	38	36.4468	1	2.48295	7	2.15213
6.16211	46	40.1043	34	36.4162	5	2.47632	3	2.14029
6.17188	41	40.0604	45	36.3858	4	2.46975	4	2.12857
6.18164	42	40.0168	39	36.3556	6	2.46326	2	2.11697
6.19141	54	39.9735	39	36.3256	2	2.45684	1	2.10548
6.20117	49	39.9304	40	36.2958	7	2.45049	3	2.09411
6.21094	48	39.8875	31	36.2662	4	2.44421	4	2.08285
6.2207	40	39.845	35	36.2368	1	2.438	1	2.07171
6.23047	40	39.8027	42	36.2076	2	2.43186	2	2.06067
6.24023	50	39.7606	42	36.1785	3	2.42578	5	2.04975
6.25	34	39.7188	35	36.1497	7	2.41978	4	2.03893
6.25977	52	39.6772	29	36.121	5	2.41383	2	2.02823
6.26953	38	39.6359	41	36.0926	7	2.40796	4	2.01763
6.2793	40	39.5948	47	36.0643	7	2.40214	3	2.00713
6.28906	51	39.554	29	36.0362	2	2.39639	3	1.99674
6.29883	39	39.5134	45	36.0083	7	2.39071	3	1.98646
6.30859	39	39.4731	29	35.9806	1	2.38508	6	1.97627
6.31836	35	39.433	42	35.953	5	2.37952	6	1.96619
6.32813	46	39.3931	39	35.9256	4	2.37402	3	1.95621
6.33789	49	39.3535	39	35.8985	3	2.36858	3	1.94633
6.34766	48	39.3142	44	35.8715	4	2.3632	2	1.93655
6.35742	29	39.275	39	35.8446	5	2.35788	1	1.92686
6.36719	47	39.2361	40	35.818	4	2.35262	3	1.91727
6.37695	50	39.1975	35	35.7915	2	2.34741	5	1.90778
6.38672	39	39.159	43	35.7652	3	2.34226	1	1.89838
6.39648	42	39.1208	39	35.7391	3	2.33717	3	1.88908
6.40625	46	39.0828	35	35.7131	0	2.33214	0	1.87987
6.41602	39	39.0451	34	35.6873	3	2.32716	6	1.87075
6.42578	50	39.0075	49	35.6617	5	2.32223	2	1.86172
6.43555	44	38.9702	28	35.6362	3	2.31736	4	1.85278
6.44531	47	38.9332	33	35.611	3	2.31254	2	1.84393
6.45508	36	38.8963	38	35.5858	6	2.30778	4	1.83517
6.46484	45	38.8597	39	35.5609	4	2.30307	1	1.8265
6.47461	44	38.8233	34	35.5361	5	2.2984	5	1.81792
6.48438	32	38.7871	36	35.5115	2	2.2938	5	1.80942
6.49414	33	38.7511	46	35.487	2	2.28924	4	1.801
6.50391	30	38.7153	41	35.4627	3	2.28473	1	1.79267
6.51367	37	38.6798	43	35.4385	3	2.28027	2	1.78442
6.52344	45	38.6444	47	35.4145	3	2.27586	5	1.77626
6.5332	38	38.6093	47	35.3907	4	2.2715	0	1.76817
6.54297	45	38.5744	43	35.367	2	2.26718	3	1.76017
6.55273	44	38.5397	39	35.3435	6	2.26291	2	1.75224
6.5625	43	38.5052	46	35.3201	5	2.25869	3	1.7444
6.57227	52	38.4709	44	35.2969	4	2.25452	4	1.73663
6.58203	47	38.4368	38	35.2739	3	2.25039	4	1.72895
6.5918	35	38.4029	34	35.251	3	2.24631	3	1.72133
6.60156	46	38.3692	34	35.2282	6	2.24227	1	1.7138
6.61133	52	38.3357	39	35.2056	3	2.23828	2	1.70634
6.62109	47	38.3025	31	35.1831	3	2.23433	1	1.69895
6.63086	57	38.2694	31	35.1608	4	2.23042	3	1.69164
6.64063	28	38.2365	28	35.1387	4	2.22656	0	1.6844
6.65039	42	38.2038	34	35.1166	3	2.22274	4	1.67723
6.66016	50	38.1713	43	35.0948	3	2.21896	4	1.67014
6.66992	56	38.1391	37	35.073	1	2.21522	4	1.66311
6.67969	37	38.107	38	35.0514	5	2.21153	3	1.65616
6.68945	38	38.0751	28	35.03	3	2.20787	3	1.64928
6.69922	39	38.0433	19	35.0087	4	2.20426	1	1.64246
6.70898	52	38.0118	45	34.9875	2	2.20068	4	1.63571
6.71875	50	37.9805	42	34.9665	5	2.19715	1	1.62903
6.72852	36	37.9493	44	34.9456	0	2.19365	5	1.62242
6.73828	43	37.9184	38	34.9248	7	2.19019	5	1.61587
6.74805	40	37.8876	42	34.9042	2	2.18677	0	1.60939
6.75781	51	37.857	36	34.8837	3	2.18338	4	1.60297
6.76758	38	37.8266	32	34.8634	4	2.18004	5	1.59662
6.77734	48	37.7964	36	34.8432	1	2.17673	1	1.59033
6.78711	38	37.7663	38	34.8231	9	2.17345	5	1.5841
6.79688	43	37.7365	39	34.8031	2	2.17022	3	1.57793
6.80664	36	37.7068	40	34.7833	6	2.16701	2	1.57183
6.81641	48	37.6773	40	34.7636	5	2.16385	3	1.56579
6.82617	36	37.6479	35	34.7441	3	2.16072	0	1.5598
6.83594	35	37.6188	32	34.7246	7	2.15762	3	1.55388
6.8457	31	37.5898	34	34.7053	4	2.15455	3	1.54802
6.85547	39	37.561	34	34.6861	2	2.15153	3	1.54221
6.86523	42	37.5324	40	34.6671	3	2.14853	4	1.53647
6.875	46	37.5039	34	34.6482	5	2.14556	1	1.53078
6.88477	48	37.4756	37	34.6294	2	2.14263	2	1.52514
6.89453	45	37.4475	40	34.6107	3	2.13973	6	1.51957
6.9043	42	37.4195	33	34.5921	4	2.13687	2	1.51405
6.91406	39	37.3918	39	34.5737	4	2.13403	2	1.50858
6.92383	46	37.3641	25	34.5554	2	2.13123	2	1.50317
6.93359	26	37.3367	37	34.5372	2	2.12845	0	1.49781
6.94336	50	37.3094	41	34.5191	1	2.12571	0	1.49251
6.95313	43	37.2822	49	34.5012	2	2.123	1	1.48726
6.96289	45	37.2553	49	34.4833	2	2.12031	2	1.48206
6.97266	45	37.2285	40	34.4656	7	2.11766	3	1.47692
6.98242	37	37.2018	34	34.448	2	2.11504	1	1.47182
6.99219	39	37.1754	33	34.4305	3	2.11244	1	1.46678
7.00195	36	37.149	39	34.4131	4	2.10987	3	1.46178
7.01172	34	37.1229	34	34.3959	4	2.10733	3	1.45684
7.02148	42	37.0969	33	34.3787	6	2.10482	0	1.45195
7.03125	48	37.071	36	34.3617	0	2.10234	1	1.4471
7.04102	32	37.0453	35	34.3447	4	2.09988	0	1.4423
7.05078	44	37.0198	27	34.3279	1	2.09745	2	1.43755
7.06055	38	36.9944	25	34.3112	4	2.09505	1	1.43285
7.07031	44	36.9691	25	34.2946	1	2.09267	1	1.4282
7.08008	40	36.944	33	34.2782	5	2.09032	1	1.42359
7.08984	42	36.9191	35	34.2618	4	2.088	2	1.41903
7.09961	35	36.8943	37	34.2455	4	2.0857	0	1.41451
7.10938	29	36.8697	31	34.2293	0	2.08343	3	1.41004
7.11914	35	36.8452	36	34.2133	2	2.08118	3	1.40561
7.12891	41	36.8209	36	34.1974	3	2.07895	2	1.40123
7.13867	28	36.7966	40	34.1815	3	2.07675	2	1.39689
7.14844	39	36.7726	36	34.1658	0	2.07458	2	1.3926
7.1582	31	36.7487	35	34.1501	1	2.07243	2	1.38834
7.16797	39	36.7249	39	34.1346	2	2.0703	2	1.38413
7.17773	41	36.7013	35	34.1191	0	2.06819	2	1.37996
7.1875	39	36.6778	29	34.1038	4	2.06611	3	1.37584
7.19727	46	36.6545	37	34.0886	1	2.06405	3	1.37175
7.20703	41	36.6313	34	34.0735	2	2.06202	0	1.36771
7.2168	35	36.6082	30	34.0584	3	2.06	2	1.3637
7.22656	39	36.5853	26	34.0435	2	2.05801	2	1.35974
7.23633	47	36.5625	25	34.0286	3	2.05604	2	1.35582
7.24609	34	36.5398	37	34.0139	2	2.0541	6	1.35193
7.25586	46	36.5173	37	33.9993	5	2.05217	6	1.34808
7.26563	40	36.4949	33	33.9847	3	2.05026	2	1.34428
7.27539	39	36.4727	34	33.9703	5	2.04838	1	1.34051
7.28516	40	36.4506	41	33.9559	4	2.04651	2	1.33677
7.29492	32	36.4286	34	33.9417	3	2.04467	3	1.33308
7.30469	26	36.4068	29	33.9275	0	2.04285	3	1.32942
7.31445	38	36.385	49	33.9134	6	2.04105	2	1.3258
7.32422	32	36.3635	44	33.8994	3	2.03926	4	1.32221
7.33398	35	36.342	38	33.8855	5	2.0375	2	1.31866
7.34375	37	36.3207	42	33.8717	1	2.03575	2	1.31515
7.35352	35	36.2995	36	33.858	1	2.03403	2	1.31167
7.36328	23	36.2784	27	33.8444	1	2.03232	0	1.30822
7.37305	43	36.2574	47	33.8309	2	2.03063	1	1.30481
7.38281	38	36.2366	38	33.8174	5	2.02897	1	1.30144
7.39258	45	36.2159	34	33.8041	2	2.02732	3	1.2981
7.40234	50	36.1953	35	33.7908	3	2.02568	2	1.29479
7.41211	38	36.1749	35	33.7776	2	2.02407	1	1.29151
7.42188	48	36.1546	36	33.7645	5	2.02247	4	1.28827
7.43164	40	36.1343	29	33.7515	2	2.02089	2	1.28506
7.44141	37	36.1143	39	33.7386	6	2.01933	0	1.28188
7.45117	37	36.0943	33	33.7258	3	2.01779	4	1.27873
7.46094	39	36.0745	32	33.713	3	2.01626	2	1.27562
7.4707	40	36.0547	42	33.7004	5	2.01475	0	1.27253
7.48047	37	36.0351	26	33.6878	6	2.01325	1	1.26948
7.49023	42	36.0156	30	33.6753	1	2.01177	2	1.26646
7.5	38	35.9963	35	33.6628	5	2.01031	1	1.26346
7.50977	40	35.977	37	33.6505	2	2.00887	3	1.2605
7.51953	33	35.9579	39	33.6383	3	2.00744	3	1.25757
7.5293	40	35.9388	45	33.6261	2	2.00602	0	1.25466
7.53906	40	35.9199	42	33.614	1	2.00462	1	1.25179
7.54883	35	35.9011	48	33.602	4	2.00324	1	1.24894
7.55859	34	35.8824	29	33.59	4	2.00187	0	1.24612
7.56836	39	35.8638	29	33.5782	4	2.00052	2	1.24333
7.57813	33	35.8454	40	33.5664	5	1.99918	0	1.24057
7.58789	38	35.827	29	33.5547	1	1.99786	0	1.23784
7.59766	31	35.8088	38	33.543	3	1.99655	0	1.23513
7.60742	30	35.7906	36	33.5315	0	1.99525	0	1.23245
7.61719	44	35.7726	35	33.52	9	1.99397	1	1.2298
7.62695	33	35.7547	29	33.5086	2	1.99271	0	1.22717
7.63672	30	35.7369	38	33.4973	0	1.99145	3	1.22457
7.64648	35	35.7192	30	33.486	4	1.99022	4	1.22199
7.65625	31	35.7016	31	33.4749	1	1.98899	4	1.21944
7.66602	22	35.6841	37	33.4637	3	1.98778	4	1.21692
7.67578	47	35.6667	33	33.4527	3	1.98658	1	1.21442
7.68555	48	35.6494	32	33.4417	3	1.9854	0	1.21195
7.69531	40	35.6322	37	33.4309	1	1.98422	2	1.2095
7.70508	36	35.6152	30	33.4201	2	1.98306	1	1.20708
7.71484	26	35.5982	25	33.4093	2	1.98192	0	1.20468
7.72461	40	35.5813	38	33.3986	1	1.98078	0	1.2023
7.73438	44	35.5645	43	33.388	1	1.97966	0	1.19995
7.74414	37	35.5479	31	33.3775	4	1.97855	2	1.19762
7.75391	35	35.5313	40	33.367	3	1.97746	1	1.19531
7.76367	41	35.5148	39	33.3566	3	1.97637	3	1.19303
7.77344	36	35.4985	40	33.3463	1	1.9753	1	1.19077
7.7832	41	35.4822	38	33.336	4	1.97424	4	1.18854
7.79297	38	35.466	36	33.3258	3	1.97319	1	1.18632
7.80273	37	35.4499	34	33.3157	2	1.97215	3	1.18413
7.8125	45	35.4339	31	33.3056	1	1.97112	2	1.18196
7.82227	30	35.4181	40	33.2957	2	1.97011	0	1.17981
7.83203	38	35.4023	30	33.2857	5	1.9691	1	1.17768
7.8418	44	35.3866	31	33.2758	3	1.96811	2	1.17557
7.85156	30	35.371	31	33.266	3	1.96713	1	1.17349
7.86133	31	35.3554	34	33.2563	5	1.96616	3	1.17142
7.87109	31	35.34	29	33.2466	4	1.96519	2	1.16938
7.88086	36	35.3247	42	33.237	1	1.96424	1	1.16736
7.89063	40	35.3095	40	33.2275	4	1.9633	2	1.16535
7.90039	32	35.2943	41	33.218	5	1.96238	1	1.16337
7.91016	36	35.2793	36	33.2086	2	1.96146	2	1.16141
7.91992	27	35.2643	48	33.1992	5	1.96055	2	1.15946
7.92969	38	35.2494	38	33.1899	3	1.95965	0	1.15754
7.93945	31	35.2347	36	33.1807	3	1.95876	2	1.15563
7.94922	50	35.22	25	33.1715	4	1.95788	3	1.15375
7.95898	38	35.2054	35	33.1624	4	1.95701	1	1.15188
7.96875	33	35.1908	40	33.1534	3	1.95615	3	1.15003
7.97852	26	35.1764	42	33.1444	1	1.9553	3	1.1482
7.98828	34	35.1621	22	33.1354	3	1.95446	2	1.14639
7.99805	40	35.1478	38	33.1265	3	1.95362	1	1.1446
8.00781	41	35.1336	33	33.1177	0	1.9528	3	1.14282
8.01758	36	35.1195	34	33.109	2	1.95199	0	1.14106
8.02734	38	35.1055	36	33.1003	5	1.95118	1	1.13932
8.03711	26	35.0916	34	33.0916	5	1.95038	2	1.1376
8.04688	37	35.0778	36	33.083	3	1.9496	1	1.13589
8.05664	40	35.064	35	33.0745	3	1.94882	2	1.1342
8.06641	35	35.0503	40	33.066	4	1.94805	1	1.13253
8.07617	46	35.0367	29	33.0576	2	1.94729	2	1.13087
8.08594	27	35.0232	36	33.0492	1	1.94653	1	1.12924
8.0957	40	35.0098	32	33.0409	1	1.94579	0	1.12761
8.10547	42	34.9965	35	33.0326	1	1.94505	4	1.12601
8.11523	46	34.9832	38	33.0244	5	1.94432	0	1.12442
8.125	38	34.97	26	33.0163	1	1.9436	5	1.12284
8.13477	31	34.9569	40	33.0082	1	1.94289	1	1.12128
8.14453	40	34.9439	28	33.0001	2	1.94218	0	1.11974
8.1543	29	34.9309	27	32.9921	4	1.94148	2	1.11821
8.16406	29	34.918	33	32.9842	2	1.94079	2	1.1167
8.17383	56	34.9052	39	32.9763	6	1.94011	3	1.1152
8.18359	25	34.8925	34	32.9685	1	1.93944	2	1.11372
8.19336	38	34.8799	31	32.9607	1	1.93877	2	1.11225
8.20313	38	34.8673	34	32.953	1	1.93811	1	1.1108
8.21289	31	34.8548	35	32.9453	1	1.93746	1	1.10936
8.22266	27	34.8424	29	32.9376	2	1.93681	1	1.10794
8.23242	35	34.8301	25	32.9301	3	1.93617	1	1.10653
8.24219	43	34.8178	36	32.9225	3	1.93554	2	1.10513
8.25195	33	34.8056	32	32.9151	2	1.93492	2	1.10375
8.26172	38	34.7935	25	32.9076	3	1.9343	5	1.10238
8.27148	41	34.7814	35	32.9002	5	1.93369	1	1.10103
8.28125	30	34.7694	24	32.8929	3	1.93308	4	1.09969
8.29102	40	34.7575	37	32.8856	4	1.93248	2	1.09836
8.30078	40	34.7457	37	32.8784	3	1.93189	3	1.09704
8.31055	41	34.7339	27	32.8712	4	1.93131	3	1.09574
8.32031	37	34.7222	39	32.864	1	1.93073	0	1.09446
8.33008	35	34.7106	33	32.8569	4	1.93016	1	1.09318
8.33984	35	34.699	46	32.8499	4	1.92959	1	1.09192
8.34961	32	34.6876	33	32.8429	2	1.92903	1	1.09067
8.35938	30	34.6761	32	32.8359	2	1.92848	2	1.08943
8.36914	37	34.6648	45	32.829	4	1.92793	2	1.08821
8.37891	22	34.6535	29	32.8221	3	1.92739	0	1.08699
8.38867	30	34.6423	43	32.8153	6	1.92686	2	1.08579
8.39844	28	34.6312	27	32.8085	2	1.92633	0	1.0846
8.4082	35	34.6201	32	32.8018	0	1.92581	4	1.08343
8.41797	37	34.6091	42	32.7951	3	1.92529	2	1.08226
8.42773	43	34.5981	19	32.7885	3	1.92478	1	1.08111
8.4375	33	34.5872	37	32.7819	4	1.92427	1	1.07997
8.44727	26	34.5764	31	32.7753	4	1.92377	1	1.07884
8.45703	27	34.5657	24	32.7688	3	1.92327	2	1.07772
8.4668	28	34.555	30	32.7623	1	1.92278	1	1.07661
8.47656	36	34.5444	39	32.7559	0	1.9223	1	1.07551
8.48633	24	34.5338	33	32.7495	4	1.92182	0	1.07443
8.49609	38	34.5233	30	32.7431	1	1.92135	1	1.07335
8.50586	45	34.5129	26	32.7368	2	1.92088	1	1.07229
8.51563	35	34.5025	33	32.7306	1	1.92041	3	1.07123
8.52539	41	34.4922	42	32.7244	1	1.91995	2	1.07019
8.53516	32	34.482	31	32.7182	1	1.9195	1	1.06916
8.54492	53	34.4718	26	32.712	1	1.91905	1	1.06813
8.55469	38	34.4616	20	32.7059	3	1.91861	3	1.06712
8.56445	38	34.4516	30	32.6999	0	1.91817	1	1.06612
8.57422	37	34.4416	29	32.6938	2	1.91774	1	1.06513
8.58398	41	34.4316	34	32.6879	4	1.91731	0	1.06414
8.59375	26	34.4218	35	32.6819	4	1.91688	2	1.06317
8.60352	34	34.4119	32	32.676	2	1.91646	2	1.06221
8.61328	28	34.4022	38	32.6702	2	1.91605	3	1.06126
8.62305	35	34.3925	37	32.6643	3	1.91564	0	1.06031
8.63281	36	34.3828	29	32.6585	1	1.91523	0	1.05938
8.64258	28	34.3732	23	32.6528	3	1.91483	2	1.05845
8.65234	20	34.3637	30	32.6471	1	1.91443	1	1.05754
8.66211	42	34.3542	30	32.6414	3	1.91404	2	1.05663
8.67188	46	34.3448	30	32.6358	5	1.91365	0	1.05573
8.68164	46	34.3354	33	32.6302	2	1.91327	2	1.05484
8.69141	28	34.3261	37	32.6246	3	1.91289	0	1.05396
8.70117	30	34.3169	31	32.6191	3	1.91251	2	1.05309
8.71094	36	34.3077	34	32.6136	5	1.91214	3	1.05223
8.7207	23	34.2985	31	32.6081	1	1.91177	2	1.05138
8.73047	36	34.2895	39	32.6027	1	1.91141	1	1.05053
8.74023	35	34.2804	23	32.5973	6	1.91105	1	1.0497
8.75	29	34.2715	21	32.592	2	1.91069	2	1.04887
8.75977	35	34.2625	33	32.5867	3	1.91034	1	1.04805
8.76953	31	34.2537	28	32.5814	2	1.90999	4	1.04724
8.7793	32	34.2448	24	32.5761	3	1.90965	1	1.04643
8.78906	32	34.2361	36	32.5709	3	1.90931	2	1.04564
8.79883	23	34.2274	21	32.5658	2	1.90897	0	1.04485
8.80859	30	34.2187	26	32.5606	2	1.90864	1	1.04407
8.81836	40	34.2101	31	32.5555	1	1.90831	0	1.0433
8.82813	39	34.2015	40	32.5504	3	1.90799	1	1.04253
8.83789	26	34.193	38	32.5454	1	1.90766	0	1.04178
8.84766	33	34.1846	29	32.5404	1	1.90734	1	1.04103
8.85742	33	34.1762	32	32.5354	2	1.90703	4	1.04029
8.86719	32	34.1678	27	32.5305	5	1.90672	1	1.03955
8.87695	40	34.1595	21	32.5256	0	1.90641	0	1.03883
8.88672	33	34.1513	39	32.5207	2	1.90611	1	1.03811
8.89648	31	34.1431	40	32.5158	1	1.9058	1	1.03739
8.90625	43	34.1349	34	32.511	2	1.90551	1	1.03669
8.91602	32	34.1268	35	32.5062	1	1.90521	3	1.03599
8.92578	27	34.1188	37	32.5015	2	1.90492	0	1.0353
8.93555	30	34.1108	22	32.4968	1	1.90463	0	1.03461
8.94531	39	34.1028	28	32.4921	6	1.90435	0	1.03394
8.95508	29	34.0949	37	32.4874	0	1.90406	0	1.03326
8.96484	40	34.087	37	32.4828	5	1.90379	0	1.0326
8.97461	38	34.0792	31	32.4782	2	1.90351	1	1.03194
8.98438	21	34.0714	26	32.4736	1	1.90324	0	1.03129
8.99414	30	34.0637	31	32.4691	1	1.90297	1	1.03065
9.00391	45	34.056	39	32.4646	1	1.9027	2	1.03001
9.01367	38	34.0484	29	32.4601	2	1.90244	1	1.02938
9.02344	32	34.0408	31	32.4557	2	1.90217	2	1.02875
9.0332	29	34.0333	39	32.4512	5	1.90192	1	1.02813
9.04297	47	34.0258	34	32.4468	2	1.90166	1	1.02752
9.05273	24	34.0183	36	32.4425	3	1.90141	1	1.02691
9.0625	36	34.0109	34	32.4382	2	1.90116	0	1.02631
9.07227	47	34.0035	30	32.4338	3	1.90091	1	1.02572
9.08203	37	33.9962	33	32.4296	3	1.90067	3	1.02513
9.0918	37	33.989	33	32.4253	3	1.90043	2	1.02455
9.10156	25	33.9817	38	32.4211	1	1.90019	1	1.02397
9.11133	37	33.9745	26	32.4169	5	1.89995	0	1.0234
9.12109	27	33.9674	39	32.4128	3	1.89972	2	1.02283
9.13086	39	33.9603	37	32.4086	5	1.89949	2	1.02227
9.14063	30	33.9532	27	32.4045	2	1.89926	2	1.02172
9.15039	37	33.9462	30	32.4004	3	1.89903	3	1.02117
9.16016	36	33.9392	29	32.3964	2	1.89881	2	1.02063
9.16992	26	33.9323	27	32.3923	1	1.89859	3	1.02009
9.17969	41	33.9254	20	32.3883	3	1.89837	2	1.01956
9.18945	39	33.9186	32	32.3843	0	1.89815	0	1.01903
9.19922	44	33.9118	29	32.3804	1	1.89794	1	1.01851
9.20898	31	33.905	30	32.3765	4	1.89773	0	1.01799
9.21875	39	33.8983	32	32.3726	2	1.89752	0	1.01748
9.22852	36	33.8916	30	32.3687	0	1.89731	3	1.01697
9.23828	29	33.8849	30	32.3648	3	1.8971	1	1.01647
9.24805	34	33.8783	36	32.361	3	1.8969	0	1.01597
9.25781	44	33.8718	31	32.3572	2	1.8967	1	1.01548
9.26758	35	33.8652	29	32.3535	3	1.8965	1	1.015
9.27734	35	33.8587	24	32.3497	2	1.89631	2	1.01451
9.28711	30	33.8523	37	32.346	2	1.89611	1	1.01404
9.29688	29	33.8459	31	32.3423	2	1.89592	1	1.01357
9.30664	37	33.8395	27	32.3386	4	1.89573	1	1.0131
9.31641	25	33.8332	39	32.335	0	1.89555	2	1.01264
9.32617	36	33.8269	24	32.3313	2	1.89536	2	1.01218
9.33594	23	33.8206	35	32.3277	1	1.89518	1	1.01172
9.3457	34	33.8144	35	32.3242	1	1.89499	1	1.01128
9.35547	36	33.8082	39	32.3206	3	1.89482	1	1.01083
9.36523	34	33.8021	33	32.3171	4	1.89464	1	1.01039
9.375	24	33.7959	28	32.3135	2	1.89446	1	1.00995
9.38477	29	33.7899	31	32.3101	4	1.89429	2	1.00952
9.39453	22	33.7838	31	32.3066	4	1.89412	3	1.0091
9.4043	32	33.7778	27	32.3032	1	1.89395	0	1.00867
9.41406	28	33.7719	38	32.2997	2	1.89378	3	1.00826
9.42383	35	33.7659	38	32.2963	2	1.89361	3	1.00784
9.43359	27	33.76	26	32.293	4	1.89345	1	1.00743
9.44336	42	33.7542	36	32.2896	1	1.89329	0	1.00702
9.45313	34	33.7484	30	32.2863	1	1.89313	1	1.00662
9.46289	31	33.7426	25	32.283	3	1.89297	0	1.00622
9.47266	42	33.7368	21	32.2797	2	1.89281	0	1.00583
9.48242	35	33.7311	30	32.2764	1	1.89266	2	1.00544
9.49219	26	33.7254	33	32.2732	3	1.8925	0	1.00505
9.50195	37	33.7198	31	32.27	0	1.89235	0	1.00467
9.51172	28	33.7141	29	32.2668	5	1.8922	2	1.00429
9.52148	39	33.7086	30	32.2636	3	1.89205	0	1.00392
9.53125	39	33.703	30	32.2604	4	1.8919	3	1.00355
9.54102	22	33.6975	27	32.2573	1	1.89176	1	1.00318
9.55078	32	33.692	33	32.2542	1	1.89162	2	1.00282
9.56055	25	33.6866	31	32.2511	4	1.89147	1	1.00246
9.57031	30	33.6811	32	32.248	3	1.89133	0	1.0021
9.58008	36	33.6758	21	32.2449	2	1.89119	2	1.00175
9.58984	33	33.6704	34	32.2419	1	1.89106	2	1.0014
9.59961	33	33.6651	36	32.2389	1	1.89092	1	1.00105
9.60938	33	33.6598	34	32.2359	5	1.89078	1	1.00071
9.61914	25	33.6545	29	32.2329	2	1.89065	1	1.00037
9.62891	32	33.6493	32	32.23	2	1.89052	3	1.00003
9.63867	39	33.6441	27	32.227	1	1.89039	1	0.9997
9.64844	30	33.639	31	32.2241	3	1.89026	1	0.99937
9.6582	41	33.6338	40	32.2212	1	1.89013	0	0.99905
9.66797	38	33.6287	31	32.2183	0	1.89001	1	0.99873
9.67773	45	33.6236	34	32.2154	3	1.88988	1	0.99841
9.6875	29	33.6186	44	32.2126	1	1.88976	1	0.99809
9.69727	34	33.6136	32	32.2098	0	1.88964	2	0.99778
9.70703	28	33.6086	49	32.207	0	1.88952	1	0.99747
9.7168	32	33.6037	31	32.2042	1	1.8894	0	0.99716
9.72656	27	33.5987	27	32.2014	1	1.88928	2	0.99686
9.73633	35	33.5938	39	32.1987	3	1.88916	2	0.99656
9.74609	29	33.589	21	32.1959	0	1.88905	0	0.99626
9.75586	24	33.5841	26	32.1932	3	1.88893	2	0.99596
9.76563	33	33.5793	33	32.1905	3	1.88882	0	0.99567
9.77539	33	33.5746	26	32.1878	0	1.88871	0	0.99538
9.78516	38	33.5698	36	32.1852	6	1.8886	2	0.9951
9.79492	35	33.5651	33	32.1825	3	1.88849	0	0.99482
9.80469	32	33.5604	26	32.1799	1	1.88838	0	0.99454
9.81445	36	33.5557	33	32.1773	3	1.88828	0	0.99426
9.82422	27	33.5511	27	32.1747	1	1.88817	1	0.99398
9.83398	23	33.5465	31	32.1721	1	1.88807	1	0.99371
9.84375	24	33.5419	30	32.1696	1	1.88796	1	0.99344
9.85352	33	33.5374	28	32.167	3	1.88786	0	0.99318
9.86328	34	33.5329	37	32.1645	2	1.88776	2	0.99291
9.87305	31	33.5284	27	32.162	2	1.88766	0	0.99265
9.88281	31	33.5239	27	32.1595	4	1.88756	0	0.99239
9.89258	18	33.5194	22	32.157	0	1.88746	0	0.99214
9.90234	34	33.515	26	32.1546	0	1.88737	1	0.99188
9.91211	26	33.5106	32	32.1521	1	1.88727	0	0.99163
9.92188	35	33.5063	30	32.1497	2	1.88718	1	0.99138
9.93164	26	33.5019	35	32.1473	2	1.88708	1	0.99114
9.94141	20	33.4976	34	32.1449	2	1.88699	1	0.99089
9.95117	35	33.4933	18	32.1425	1	1.8869	1	0.99065
9.96094	20	33.4891	27	32.1401	2	1.88681	0	0.99042
9.9707	35	33.4848	28	32.1378	1	1.88672	2	0.99018
9.98047	38	33.4806	29	32.1355	2	1.88663	3	0.98995
9.99023	25	33.4764	27	32.1331	4	1.88654	1	0.98971
