# Supplementary material for: Silicon photocathode functionalized with osmium complex catalyst for selective catalytic conversion of CO2 to methane
Source: Nat Commun. 2024 Jul 13;15:5882. doi: 10.1038/s41467-024-50244-w (PMC11246507; doi:10.1038/s41467-024-50244-w)
Supplement: Supplementary file 3 — Source data [file 41467_2024_50244_MOESM3_ESM.zip › Data source/Figure 2.xlsx]

## Sheet: Figure 2a
1.106	8.40968	0.57	36.0566
1.105	8.21105	0.569	35.8946
1.104	8.13674	0.568	35.8321
1.103	8.0891	0.567	35.7907
1.102	8.04471	0.566	35.7542
1.101	8.00613	0.565	35.7239
1.1	7.96725	0.564	35.6909
1.099	7.93546	0.563	35.6614
1.098	7.89934	0.562	35.6338
1.097	7.86755	0.561	35.6053
1.096	7.83526	0.56	35.578
1.095	7.80583	0.559	35.5527
1.094	7.77178	0.558	35.5253
1.093	7.7454	0.557	35.4992
1.092	7.714	0.556	35.4741
1.091	7.68752	0.555	35.4496
1.09	7.66016	0.554	35.4245
1.089	7.63054	0.553	35.4001
1.088	7.60367	0.552	35.3774
1.087	7.57739	0.551	35.3532
1.086	7.54914	0.55	35.3287
1.085	7.52542	0.549	35.3078
1.084	7.49628	0.548	35.2838
1.083	7.47365	0.547	35.2619
1.082	7.4451	0.546	35.2405
1.081	7.4205	0.545	35.2171
1.08	7.39422	0.544	35.1955
1.079	7.36843	0.543	35.1744
1.078	7.34107	0.542	35.1524
1.077	7.31872	0.541	35.1316
1.076	7.29136	0.54	35.1099
1.075	7.26725	0.539	35.0896
1.074	7.24274	0.538	35.0693
1.073	7.21833	0.537	35.0493
1.072	7.19805	0.536	35.0292
1.071	7.17404	0.535	35.0086
1.07	7.14904	0.534	34.9878
1.069	7.12541	0.533	34.9695
1.068	7.10307	0.532	34.9479
1.067	7.08102	0.531	34.9282
1.066	7.05839	0.53	34.9097
1.065	7.03644	0.529	34.8893
1.064	7.01695	0.528	34.8701
1.063	6.99549	0.527	34.852
1.062	6.97187	0.526	34.8317
1.061	6.951	0.525	34.8132
1.06	6.92994	0.524	34.7932
1.059	6.90819	0.523	34.7751
1.058	6.88762	0.522	34.7562
1.057	6.86577	0.521	34.7373
1.056	6.84382	0.52	34.7195
1.055	6.82275	0.519	34.6998
1.054	6.80238	0.518	34.6803
1.053	6.78132	0.517	34.6633
1.052	6.76144	0.516	34.644
1.051	6.74106	0.515	34.6264
1.05	6.7198	0.514	34.6086
1.049	6.69952	0.513	34.59
1.048	6.68102	0.512	34.5717
1.047	6.66006	0.511	34.5556
1.046	6.63978	0.51	34.5366
1.045	6.62078	0.509	34.5193
1.044	6.59933	0.508	34.5017
1.043	6.57945	0.507	34.4849
1.042	6.56202	0.506	34.4667
1.041	6.54096	0.505	34.4493
1.04	6.52167	0.504	34.4334
1.039	6.50454	0.503	34.4157
1.038	6.48368	0.502	34.3981
1.037	6.46527	0.501	34.3824
1.036	6.44411	0.5	34.3643
1.035	6.42669	0.499	34.3471
1.034	6.4073	0.498	34.331
1.033	6.3886	0.497	34.3137
1.032	6.3697	0.496	34.2975
1.031	6.3507	0.495	34.2809
1.03	6.33062	0.494	34.2639
1.029	6.31389	0.493	34.247
1.028	6.29312	0.492	34.2304
1.027	6.2757	0.491	34.2148
1.026	6.25749	0.49	34.1976
1.025	6.23978	0.489	34.1816
1.024	6.2194	0.488	34.1659
1.023	6.20139	0.487	34.1491
1.022	6.18289	0.486	34.1325
1.021	6.16556	0.485	34.1185
1.02	6.14588	0.484	34.1006
1.019	6.12895	0.483	34.0852
1.018	6.10798	0.482	34.0705
1.017	6.09253	0.481	34.0531
1.016	6.0756	0.48	34.038
1.015	6.05808	0.479	34.0224
1.014	6.04056	0.478	34.0059
1.013	6.02481	0.477	33.9907
1.012	6.00661	0.476	33.9754
1.011	5.98928	0.475	33.9602
1.01	5.97324	0.474	33.9441
1.009	5.95355	0.473	33.9281
1.008	5.93702	0.472	33.9138
1.007	5.92166	0.471	33.8979
1.006	5.90267	0.47	33.8812
1.005	5.88751	0.469	33.8677
1.004	5.86773	0.468	33.8506
1.003	5.85149	0.467	33.8358
1.002	5.83436	0.466	33.8209
1.001	5.81861	0.465	33.8049
1	5.80355	0.464	33.7903
0.999	5.78475	0.463	33.7757
0.998	5.76812	0.462	33.7603
0.997	5.75198	0.461	33.7456
0.996	5.73397	0.46	33.7306
0.995	5.71802	0.459	33.7158
0.994	5.70208	0.458	33.7009
0.993	5.68465	0.457	33.6866
0.992	5.6691	0.456	33.6723
0.991	5.65188	0.455	33.6565
0.99	5.63524	0.454	33.6419
0.989	5.61831	0.453	33.6283
0.988	5.60217	0.452	33.6133
0.987	5.58741	0.451	33.5987
0.986	5.57166	0.45	33.5845
0.985	5.55453	0.449	33.5693
0.984	5.54007	0.448	33.5552
0.983	5.52392	0.447	33.5412
0.982	5.5067	0.446	33.5263
0.981	5.49262	0.445	33.5125
0.98	5.4756	0.444	33.4993
0.979	5.45995	0.443	33.4849
0.978	5.44548	0.442	33.4706
0.977	5.42825	0.441	33.4565
0.976	5.41467	0.44	33.4426
0.975	5.39961	0.439	33.428
0.974	5.38357	0.438	33.4136
0.973	5.3692	0.437	33.4011
0.972	5.35434	0.436	33.3855
0.971	5.33662	0.435	33.3717
0.97	5.32166	0.434	33.3586
0.969	5.3066	0.433	33.3436
0.968	5.29361	0.432	33.3312
0.967	5.27441	0.431	33.3173
0.966	5.25955	0.43	33.3024
0.965	5.24617	0.429	33.2889
0.964	5.22993	0.428	33.275
0.963	5.21497	0.427	33.2618
0.962	5.20217	0.426	33.2478
0.961	5.18504	0.425	33.2332
0.96	5.17195	0.424	33.2212
0.959	5.1567	0.423	33.2068
0.958	5.14046	0.422	33.1929
0.957	5.12382	0.421	33.1808
0.956	5.11024	0.42	33.1662
0.955	5.09567	0.419	33.1525
0.954	5.08101	0.418	33.14
0.953	5.06398	0.417	33.1251
0.952	5.05276	0.416	33.1112
0.951	5.03504	0.415	33.0977
0.95	5.02313	0.414	33.0841
0.949	5.00847	0.413	33.0712
0.948	4.99252	0.412	33.0576
0.947	4.97874	0.411	33.0445
0.946	4.96772	0.41	33.0308
0.945	4.95059	0.409	33.0172
0.944	4.93681	0.408	33.0055
0.943	4.92362	0.407	32.9909
0.942	4.90866	0.406	32.9781
0.941	4.89301	0.405	32.966
0.94	4.88032	0.404	32.9514
0.939	4.86329	0.403	32.9379
0.938	4.85158	0.402	32.9261
0.937	4.83504	0.401	32.9121
0.936	4.82303	0.4	32.8997
0.935	4.80906	0.399	32.887
0.934	4.7939	0.398	32.8739
0.933	4.78002	0.397	32.8611
0.932	4.76821	0.396	32.8484
0.931	4.75226	0.395	32.8353
0.93	4.74341	0.394	32.8227
0.929	4.7252	0.393	32.809
0.928	4.71644	0.392	32.7978
0.927	4.7	0.391	32.7831
0.926	4.6878	0.39	32.7704
0.925	4.67175	0.389	32.7589
0.924	4.65827	0.388	32.7454
0.923	4.6439	0.387	32.7328
0.922	4.63179	0.386	32.7203
0.921	4.61722	0.385	32.7068
0.92	4.6063	0.384	32.6951
0.919	4.59075	0.383	32.6825
0.918	4.57736	0.382	32.6689
0.917	4.56417	0.381	32.6568
0.916	4.54773	0.38	32.6446
0.915	4.53081	0.379	32.6321
0.914	4.52195	0.378	32.6185
0.913	4.50512	0.377	32.6059
0.912	4.49695	0.376	32.5944
0.911	4.48021	0.375	32.5813
0.91	4.46909	0.374	32.5689
0.909	4.45413	0.373	32.5573
0.908	4.44173	0.372	32.5446
0.907	4.42815	0.371	32.5315
0.906	4.41624	0.37	32.521
0.905	4.39911	0.369	32.5073
0.904	4.38927	0.368	32.4956
0.903	4.37204	0.367	32.4834
0.902	4.36201	0.366	32.4714
0.901	4.34783	0.365	32.4571
0.9	4.33602	0.364	32.4463
0.899	4.31998	0.363	32.4338
0.898	4.31102	0.362	32.422
0.897	4.29488	0.361	32.4091
0.896	4.28543	0.36	32.3982
0.895	4.27155	0.359	32.385
0.894	4.25964	0.358	32.3726
0.893	4.24517	0.357	32.3616
0.892	4.23504	0.356	32.349
0.891	4.21958	0.355	32.3368
0.89	4.20885	0.354	32.3261
0.889	4.19124	0.353	32.3117
0.888	4.18159	0.352	32.2998
0.887	4.16653	0.351	32.2878
0.886	4.15728	0.35	32.2758
0.885	4.1433	0.349	32.2639
0.884	4.13129	0.348	32.2528
0.883	4.11555	0.347	32.2404
0.882	4.10639	0.346	32.2285
0.881	4.09212	0.345	32.2155
0.88	4.0807	0.344	32.2056
0.879	4.0681	0.343	32.1926
0.878	4.05452	0.342	32.1809
0.877	4.04114	0.341	32.1703
0.876	4.03208	0.34	32.1571
0.875	4.01653	0.339	32.1452
0.874	4.00728	0.338	32.1344
0.873	3.99114	0.337	32.1215
0.872	3.98395	0.336	32.1109
0.871	3.9685	0.335	32.0989
0.87	3.95826	0.334	32.0878
0.869	3.9436	0.333	32.0753
0.868	3.93228	0.332	32.0646
0.867	3.91869	0.331	32.0527
0.866	3.90885	0.33	32.0418
0.865	3.89379	0.329	32.0288
0.864	3.88336	0.328	32.0194
0.863	3.86791	0.327	32.0055
0.862	3.85816	0.326	31.9946
0.861	3.8431	0.325	31.9838
0.86	3.83602	0.324	31.9719
0.859	3.81997	0.323	31.9598
0.858	3.81023	0.322	31.9503
0.857	3.79625	0.321	31.9367
0.856	3.78798	0.32	31.9274
0.855	3.77263	0.319	31.9167
0.854	3.76151	0.318	31.905
0.853	3.74999	0.317	31.894
0.852	3.74064	0.316	31.883
0.851	3.72568	0.315	31.8708
0.85	3.71731	0.314	31.8592
0.849	3.69989	0.313	31.8473
0.848	3.69212	0.312	31.838
0.847	3.67834	0.311	31.8255
0.846	3.66948	0.31	31.8141
0.845	3.65353	0.309	31.8039
0.844	3.64566	0.308	31.7922
0.843	3.63011	0.307	31.7803
0.842	3.62214	0.306	31.7707
0.841	3.60698	0.305	31.7582
0.84	3.60127	0.304	31.7486
0.839	3.58601	0.303	31.7367
0.838	3.57696	0.302	31.7258
0.837	3.56475	0.301	31.7139
0.836	3.55688	0.3	31.7035
0.835	3.5434	0.299	31.6925
0.834	3.53572	0.298	31.682
0.833	3.52135	0.297	31.6697
0.832	3.51416	0.296	31.6606
0.831	3.4993	0.295	31.6474
0.83	3.49093	0.294	31.6373
0.829	3.47676	0.293	31.6271
0.828	3.47027	0.292	31.6159
0.827	3.45481	0.291	31.6043
0.826	3.44605	0.29	31.595
0.825	3.43198	0.289	31.5826
0.824	3.42479	0.288	31.572
0.823	3.40895	0.287	31.5609
0.822	3.40078	0.286	31.5506
0.821	3.38749	0.285	31.5392
0.82	3.37814	0.284	31.5285
0.819	3.36298	0.283	31.5166
0.818	3.3553	0.282	31.5066
0.817	3.33906	0.281	31.4947
0.816	3.33119	0.28	31.4855
0.815	3.31682	0.279	31.4734
0.814	3.30658	0.278	31.4626
0.813	3.29123	0.277	31.4529
0.812	3.28286	0.276	31.4415
0.811	3.26839	0.275	31.4298
0.81	3.26131	0.274	31.4211
0.809	3.24438	0.273	31.4088
0.808	3.23788	0.272	31.3997
0.807	3.22105	0.271	31.388
0.806	3.21308	0.27	31.3783
0.805	3.1989	0.269	31.3667
0.804	3.19093	0.268	31.3573
0.803	3.1742	0.267	31.3458
0.802	3.1682	0.266	31.3365
0.801	3.15038	0.265	31.3246
0.8	3.143	0.264	31.3165
0.799	3.12863	0.263	31.3034
0.798	3.11947	0.262	31.2936
0.797	3.10363	0.261	31.2833
0.796	3.09536	0.26	31.2735
0.795	3.07991	0.259	31.2621
0.794	3.07016	0.258	31.2526
0.793	3.05481	0.257	31.2403
0.792	3.04743	0.256	31.2314
0.791	3.0305	0.255	31.2205
0.79	3.02164	0.254	31.2104
0.789	3.00806	0.253	31.1994
0.788	2.99723	0.252	31.1902
0.787	2.98227	0.251	31.1793
0.786	2.97538	0.25	31.1695
0.785	2.95963	0.249	31.1582
0.784	2.95225	0.248	31.1493
0.783	2.93522	0.247	31.1374
0.782	2.92833	0.246	31.128
0.781	2.91229	0.245	31.1178
0.78	2.90304	0.244	31.1079
0.779	2.88778	0.243	31.0965
0.778	2.8802	0.242	31.0882
0.777	2.86327	0.241	31.0758
0.776	2.85806	0.24	31.0675
0.775	2.83906	0.239	31.0566
0.774	2.82951	0.238	31.0461
0.773	2.81544	0.237	31.0354
0.772	2.80628	0.236	31.0265
0.771	2.78975	0.235	31.0152
0.77	2.78325	0.234	31.0061
0.769	2.76504	0.233	30.9947
0.768	2.75746	0.232	30.9867
0.767	2.74241	0.231	30.9746
0.766	2.73443	0.23	30.9653
0.765	2.71868	0.229	30.9557
0.764	2.71042	0.228	30.9463
0.763	2.6927	0.227	30.9349
0.762	2.68384	0.226	30.9273
0.761	2.66691	0.225	30.915
0.76	2.66081	0.224	30.9062
0.759	2.64162	0.223	30.8957
0.758	2.63266	0.222	30.8863
0.757	2.61868	0.221	30.8757
0.756	2.60894	0.22	30.8664
0.755	2.59093	0.219	30.8562
0.754	2.58335	0.218	30.847
0.753	2.56445	0.217	30.8352
0.752	2.55766	0.216	30.8279
0.751	2.54034	0.215	30.8161
0.75	2.52971	0.214	30.8076
0.749	2.51347	0.213	30.7976
0.748	2.50372	0.212	30.7875
0.747	2.48797	0.211	30.7759
0.746	2.48049	0.21	30.7688
0.745	2.46022	0.209	30.7566
0.744	2.45254	0.208	30.7486
0.743	2.43482	0.207	30.7384
0.742	2.42478	0.206	30.7286
0.741	2.40756	0.205	30.7176
0.74	2.40008	0.204	30.7087
0.739	2.3802	0.203	30.6986
0.738	2.37085	0.202	30.6896
0.737	2.35106	0.201	30.6779
0.736	2.34112	0.2	30.6711
0.735	2.3239	0.199	30.6589
0.734	2.3113	0.198	30.6503
0.733	2.29388	0.197	30.6405
0.732	2.28394	0.196	30.6315
0.731	2.26376	0.195	30.6207
0.73	2.25529	0.194	30.6128
0.729	2.23315	0.193	30.6019
0.728	2.22537	0.192	30.5937
0.727	2.20461	0.191	30.583
0.726	2.19122	0.19	30.5745
0.725	2.17222	0.189	30.564
0.724	2.16061	0.188	30.5558
0.723	2.13807	0.187	30.5455
0.722	2.12882	0.186	30.5362
0.721	2.1048	0.185	30.5252
0.72	2.09456	0.184	30.5186
0.719	2.07222	0.183	30.5073
0.718	2.05933	0.182	30.4989
0.717	2.03679	0.181	30.4893
0.716	2.02468	0.18	30.48
0.715	2.00116	0.179	30.4693
0.714	1.98846	0.178	30.4622
0.713	1.96395	0.177	30.4504
0.712	1.95391	0.176	30.4428
0.711	1.92586	0.175	30.4319
0.71	1.9111	0.174	30.4238
0.709	1.88718	0.173	30.4129
0.708	1.87074	0.172	30.4056
0.707	1.84565	0.171	30.3951
0.706	1.83078	0.17	30.3874
0.705	1.80293	0.169	30.3762
0.704	1.78561	0.168	30.3692
0.703	1.75982	0.167	30.3582
0.702	1.74407	0.166	30.3511
0.701	1.71503	0.165	30.3416
0.7	1.69702	0.164	30.333
0.699	1.66858	0.163	30.3223
0.698	1.6482	0.162	30.3158
0.697	1.61858	0.161	30.3022
0.696	1.59879	0.16	30.2916
0.695	1.56739	0.159	30.2845
0.694	1.54554	0.158	30.2769
0.693	1.51926	0.157	30.2671
0.692	1.49545	0.156	30.2588
0.691	1.46247	0.155	30.2486
0.69	1.44249	0.154	30.2408
0.689	1.40726	0.153	30.23
0.688	1.38432	0.152	30.2236
0.687	1.35145	0.151	30.2125
0.686	1.32438	0.15	30.2046
0.685	1.28954	0.149	30.1958
0.684	1.26247	0.148	30.1868
0.683	1.22536	0.147	30.1764
0.682	1.19918	0.146	30.1696
0.681	1.16099	0.145	30.1584
0.68	1.13471	0.144	30.1514
0.679	1.09387	0.143	30.1413
0.678	1.06365	0.142	30.1334
0.677	1.02802	0.141	30.1231
0.676	0.99662	0.14	30.1155
0.675	0.95627	0.139	30.105
0.674	0.92585	0.138	30.0977
0.673	0.88304	0.137	30.0869
0.672	0.84997	0.136	30.0808
0.671	0.80863	0.135	30.0695
0.67	0.77487	0.134	30.0614
0.669	0.73245	0.133	30.0527
0.668	0.69918	0.132	30.0451
0.667	0.65735	0.131	30.0347
0.666	0.62123	0.13	30.0279
0.665	0.57743	0.129	30.0164
0.664	0.54199	0.128	30.0098
0.663	0.49494	0.127	29.9994
0.662	0.45735	0.126	29.9917
0.661	0.41384	0.125	29.9822
0.66	0.37447	0.124	29.9747
0.659	0.32447	0.123	29.9652
0.658	0.28776	0.122	29.9568
0.657	0.2411	0.121	29.9446
0.656	0.20321	0.12	29.9393
0.655	0.15459	0.119	29.9288
0.654	0.1162	0.118	29.9205
0.653	0.07053	0.117	29.9117
0.652	0.03165	0.116	29.9039
0.651	-0.01421	0.115	29.8935
0.65	-0.05339	0.114	29.887
0.649	-0.10132	0.113	29.8767
0.648	-0.13636	0.112	29.8697
0.647	-0.18567	0.111	29.8601
0.646	-0.22327	0.11	29.8519
0.645	-0.26658	0.109	29.8417
0.644	-0.30437	0.108	29.8347
0.643	-0.34945	0.107	29.8254
0.642	-0.38331	0.106	29.8182
0.641	-0.4338	0.105	29.8075
0.64	-0.46992	0.104	29.8014
0.639	-0.51933	0.103	29.7908
0.638	-0.55447	0.102	29.7831
0.637	-0.59689	0.101	29.7743
0.636	-0.62938	0.1	29.7668
0.635	-0.66727	0.099	29.7566
0.634	-0.70172	0.098	29.7511
0.633	-0.74109	0.097	29.74
0.632	-0.77062	0.096	29.7335
0.631	-0.81018	0.095	29.7235
0.63	-0.83952	0.094	29.7169
0.629	-0.87298	0.093	29.7075
0.628	-0.90133	0.092	29.7005
0.627	-0.93578	0.091	29.6905
0.626	-0.95841	0.09	29.6836
0.625	-0.99395	0.089	29.673
0.624	-1.01589	0.088	29.6676
0.623	-1.04837	0.087	29.6566
0.622	-1.06786	0.086	29.6498
0.621	-1.09838	0.085	29.6406
0.62	-1.11649	0.084	29.6332
0.619	-1.14306	0.083	29.6228
0.618	-1.15891	0.082	29.6173
0.617	-1.18568	0.081	29.6066
0.616	-1.19877	0.08	29.6006
0.615	-1.22229	0.079	29.5902
0.614	-1.23489	0.078	29.5836
0.613	-1.2534	0.077	29.5737
0.612	-1.26737	0.076	29.567
0.611	-1.28696	0.075	29.5577
0.61	-1.29198	0.074	29.5516
0.609	-1.31324	0.073	29.5406
0.608	-1.31905	0.072	29.5356
0.607	-1.33598	0.071	29.5246
0.606	-1.33981	0.07	29.518
0.605	-1.3532	0.069	29.5092
0.604	-1.35684	0.068	29.5021
0.603	-1.36905	0.067	29.4917
0.602	-1.37072	0.066	29.487
0.601	-1.38332	0.065	29.4754
0.6	-1.38056	0.064	29.4701
0.599	-1.39316	0.063	29.46
0.598	-1.39287	0.062	29.4535
0.597	-1.39818	0.061	29.4437
0.596	-1.39759	0.06	29.438
0.595	-1.40773	0.059	29.4276
0.594	-1.40084	0.058	29.4206
0.593	-1.4095	0.057	29.4104
0.592	-1.4031	0.056	29.4062
0.591	-1.40783	0.055	29.395
0.59	-1.40163	0.054	29.3894
0.589	-1.40714	0.053	29.3808
0.588	-1.39887	0.052	29.3735
0.587	-1.4035	0.051	29.3634
0.586	-1.3968	0.05	29.3587
0.585	-1.40064	0.049	29.3479
0.584	-1.38932	0.048	29.3426
0.583	-1.39552	0.047	29.333
0.582	-1.38548	0.046	29.3269
0.581	-1.38676	0.045	29.3163
0.58	-1.37633	0.044	29.3104
0.579	-1.38096	0.043	29.3009
0.578	-1.37062	0.042	29.2953
0.577	-1.3718	0.041	29.285
0.576	-1.36137	0.04	29.2801
0.575	-1.36324	0.039	29.2695
0.574	-1.35251	0.038	29.2633
0.573	-1.3533	0.037	29.2549
0.572	-1.34257	0.036	29.2481
0.571	-1.34523	0.035	29.2384
0.57	-1.33233	0.034	29.2336
0.569	-1.33568	0.033	29.2226
0.568	-1.32082	0.032	29.2173
0.567	-1.32377	0.031	29.2078
0.566	-1.31334	0.03	29.2017
0.565	-1.31285	0.029	29.1926
0.564	-1.30261	0.028	29.1871
0.563	-1.30477	0.027	29.1768
0.562	-1.2904	0.026	29.1709
0.561	-1.29493	0.025	29.1602
0.56	-1.28096	0.024	29.1561
0.559	-1.28332	0.023	29.1451
0.558	-1.27092	0.022	29.1394
0.557	-1.27515	0.021	29.1306
0.556	-1.26353	0.02	29.1242
0.555	-1.26531	0.019	29.114
0.554	-1.25192	0.018	29.1096
0.553	-1.25635	0.017	29.099
0.552	-1.2409	0.016	29.0943
0.551	-1.2468	0.015	29.0848
0.55	-1.2343	0.014	29.079
0.549	-1.23666	0.013	29.0699
0.548	-1.22603	0.012	29.0635
0.547	-1.22859	0.011	29.0543
0.546	-1.21619	0.01	29.0497
0.545	-1.22082	0.009	29.0392
0.544	-1.20851	0.008	29.0349
0.543	-1.21373	0.007	29.0237
0.542	-1.20064	0.006	29.0182
0.541	-1.20566	0.005	29.0096
0.54	-1.19473	0.004	29.0038
0.539	-1.19985	0.003	28.9938
0.538	-1.18883	0.002	28.9898
0.537	-1.19444	0.001	28.979
0.536	-1.18115	0	28.9744
0.535	-1.18745	-0.001	28.9651
0.534	-1.17643	-0.002	28.9596
0.533	-1.18105	-0.003	28.951
0.532	-1.172	-0.004	28.9455
0.531	-1.17859	-0.005	28.9357
0.53	-1.16629	-0.006	28.9306
0.529	-1.17436	-0.007	28.9204
0.528	-1.16393	-0.008	28.9165
0.527	-1.16934	-0.009	28.9064
0.526	-1.15999	-0.01	28.9012
0.525	-1.16727	-0.011	28.8927
0.524	-1.15714	-0.012	28.8866
0.523	-1.16334	-0.013	28.877
0.522	-1.15379	-0.014	28.873
0.521	-1.16068	-0.015	28.862
0.52	-1.14985	-0.016	28.8579
0.519	-1.15969	-0.017	28.8485
0.518	-1.14946	-0.018	28.8431
0.517	-1.15615	-0.019	28.8336
0.516	-1.14867	-0.02	28.8287
0.515	-1.15527	-0.021	28.8187
0.514	-1.14621	-0.022	28.8144
0.513	-1.15349	-0.023	28.8044
0.512	-1.14572	-0.024	28.8011
0.511	-1.15261	-0.025	28.7902
0.51	-1.14365	-0.026	28.7851
0.509	-1.1528	-0.027	28.7782
0.508	-1.14464	-0.028	28.7728
0.507	-1.15231	-0.029	28.7633
0.506	-1.15241	-0.03	28.7595
0.505	-1.15812	-0.031	28.7494
0.504	-1.14651	-0.032	28.7441
0.503	-1.15477	-0.033	28.7349
0.502	-1.14798	-0.034	28.7302
0.501	-1.15536	-0.035	28.721
0.5	-1.14729	-0.036	28.7158
0.499	-1.15901	-0.037	28.707
0.498	-1.15064	-0.038	28.7021
0.497	-1.1594	-0.039	28.6921
0.496	-1.15458	-0.04	28.6885
0.495	-1.16088	-0.041	28.6787
0.494	-1.15497	-0.042	28.6733
0.493	-1.16383	-0.043	28.6653
0.492	-1.15615	-0.044	28.6591
0.491	-1.16678	-0.045	28.6491
0.49	-1.15901	-0.046	28.6461
0.489	-1.17062	-0.047	28.6354
0.488	-1.16147	-0.048	28.6318
0.487	-1.17131	-0.049	28.6227
0.486	-1.16668	-0.05	28.6179
0.485	-1.17485	-0.051	28.6079
0.484	-1.16954	-0.052	28.604
0.483	-1.178	-0.053	28.5948
0.482	-1.17092	-0.054	28.5899
0.481	-1.18302	-0.055	28.58
0.48	-1.178	-0.056	28.5774
0.479	-1.18597	-0.057	28.5668
0.478	-1.18095	-0.058	28.5616
0.477	-1.19178	-0.059	28.5535
0.476	-1.1845	-0.06	28.5485
0.475	-1.19464	-0.061	28.5386
0.474	-1.18942	-0.062	28.5359
0.473	-1.20153	-0.063	28.5249
0.472	-1.19257	-0.064	28.5216
0.471	-1.20399	-0.065	28.5121
0.47	-1.19926	-0.066	28.5073
0.469	-1.20773	-0.067	28.4984
0.468	-1.2034	-0.068	28.4943
0.467	-1.21619	-0.069	28.485
0.466	-1.2094	-0.07	28.4803
0.465	-1.22229	-0.071	28.4706
0.464	-1.21521	-0.072	28.4674
0.463	-1.22505	-0.073	28.4569
0.462	-1.21924	-0.074	28.4524
0.461	-1.23263	-0.075	28.4445
0.46	-1.22662	-0.076	28.4393
0.459	-1.23824	-0.077	28.4292
0.458	-1.23302	-0.078	28.4265
0.457	-1.24277	-0.079	28.4159
0.456	-1.23755	-0.08	28.4129
0.455	-1.25143	-0.081	28.4037
0.454	-1.24641	-0.082	28.3992
0.453	-1.25684	-0.083	28.3895
0.452	-1.25143	-0.084	28.3855
0.451	-1.26363	-0.085	28.3753
0.45	-1.25655	-0.086	28.3712
0.449	-1.27082	-0.087	28.3615
0.448	-1.26472	-0.088	28.3582
0.447	-1.27662	-0.089	28.3481
0.446	-1.27259	-0.09	28.3437
0.445	-1.28381	-0.091	28.3352
0.444	-1.27928	-0.092	28.331
0.443	-1.29119	-0.093	28.3213
0.442	-1.28568	-0.094	28.3185
0.441	-1.29857	-0.095	28.3076
0.44	-1.29218	-0.096	28.3037
0.439	-1.30477	-0.097	28.2948
0.438	-1.29946	-0.098	28.2911
0.437	-1.3096	-0.099	28.2813
0.436	-1.30802	-0.1	28.2777
0.435	-1.32121	-0.101	28.2685
0.434	-1.31373	-0.102	28.264
0.433	-1.32879	-0.103	28.254
0.432	-1.32141	-0.104	28.2519
0.431	-1.33332	-0.105	28.2418
0.43	-1.33007	-0.106	28.2379
0.429	-1.34415	-0.107	28.2293
0.428	-1.33814	-0.108	28.225
0.427	-1.34956	-0.109	28.2147
0.426	-1.34533	-0.11	28.212
0.425	-1.35891	-0.111	28.2014
0.424	-1.35261	-0.112	28.199
0.423	-1.36688	-0.113	28.1895
0.422	-1.36294	-0.114	28.1843
0.421	-1.37308	-0.115	28.1761
0.42	-1.36846	-0.116	28.1727
0.419	-1.38224	-0.117	28.163
0.418	-1.37574	-0.118	28.1599
0.417	-1.39109	-0.119	28.1499
0.416	-1.38588	-0.12	28.1473
0.415	-1.39838	-0.121	28.1374
0.414	-1.39395	-0.122	28.1332
0.413	-1.40773	-0.123	28.1246
0.412	-1.4031	-0.124	28.1204
0.411	-1.4157	-0.125	28.1105
0.41	-1.40999	-0.126	28.1081
0.409	-1.42653	-0.127	28.0975
0.408	-1.41974	-0.128	28.0945
0.407	-1.43332	-0.129	28.0851
0.406	-1.4285	-0.13	28.0815
0.405	-1.44139	-0.131	28.0721
0.404	-1.43942	-0.132	28.0683
0.403	-1.45232	-0.133	28.0594
0.402	-1.44562	-0.134	28.0549
0.401	-1.46186	-0.135	28.0453
0.4	-1.45606	-0.136	28.0435
0.399	-1.47033	-0.137	28.0325
0.398	-1.466	-0.138	28.0294
0.397	-1.47899	-0.139	28.0212
0.396	-1.47367	-0.14	28.0166
0.395	-1.48804	-0.141	28.0071
0.394	-1.48322	-0.142	28.0044
0.393	-1.49828	-0.143	27.9942
0.392	-1.49119	-0.144	27.9917
0.391	-1.50684	-0.145	27.9816
0.39	-1.50281	-0.146	27.9777
0.389	-1.5155	-0.147	27.968
0.388	-1.51285	-0.148	27.965
0.387	-1.52495	-0.149	27.9552
0.386	-1.51885	-0.15	27.9522
0.385	-1.5345	-0.151	27.9421
0.384	-1.5281	-0.152	27.9399
0.383	-1.54365	-0.153	27.9295
0.382	-1.53775	-0.154	27.926
0.381	-1.55232	-0.155	27.9177
0.38	-1.54621	-0.156	27.914
0.379	-1.56108	-0.157	27.9044
0.378	-1.55586	-0.158	27.9022
0.377	-1.57131	-0.159	27.8911
0.376	-1.56491	-0.16	27.8885
0.375	-1.58047	-0.161	27.879
0.374	-1.57505	-0.162	27.8749
0.373	-1.58677	-0.163	27.8666
0.372	-1.58509	-0.164	27.8631
0.371	-1.59887	-0.165	27.8537
0.37	-1.59346	-0.166	27.8501
0.369	-1.60743	-0.167	27.8401
0.368	-1.60212	-0.168	27.8378
0.367	-1.61629	-0.169	27.8274
0.366	-1.61147	-0.17	27.8243
0.365	-1.62574	-0.171	27.8164
0.364	-1.62161	-0.172	27.8117
0.363	-1.63568	-0.173	27.8017
0.362	-1.63106	-0.174	27.7997
0.361	-1.64572	-0.175	27.7896
0.36	-1.63873	-0.176	27.7871
0.359	-1.65488	-0.177	27.7776
0.358	-1.64976	-0.178	27.7744
0.357	-1.66452	-0.179	27.7653
0.356	-1.66068	-0.18	27.7616
0.355	-1.67427	-0.181	27.7523
0.354	-1.66856	-0.182	27.7497
0.353	-1.68421	-0.183	27.7391
0.352	-1.67929	-0.184	27.7375
0.351	-1.69434	-0.185	27.726
0.35	-1.68962	-0.186	27.7235
0.349	-1.70458	-0.187	27.7149
0.348	-1.69858	-0.188	27.7112
0.347	-1.71196	-0.189	27.7013
0.346	-1.70773	-0.19	27.699
0.345	-1.72407	-0.191	27.6887
0.344	-1.71836	-0.192	27.6859
0.343	-1.73253	-0.193	27.6763
0.342	-1.72879	-0.194	27.6729
0.341	-1.74169	-0.195	27.6638
0.34	-1.74011	-0.196	27.6612
0.339	-1.75478	-0.197	27.6511
0.338	-1.74828	-0.198	27.6477
0.337	-1.76364	-0.199	27.6371
0.336	-1.75852	-0.2	27.6357
0.335	-1.77269	-0.201	27.6258
0.334	-1.76875	-0.202	27.6221
0.333	-1.78194	-0.203	27.6139
0.332	-1.7786	-0.204	27.6103
0.331	-1.79336	-0.205	27.6
0.33	-1.78874	-0.206	27.5984
0.329	-1.80222	-0.207	27.5869
0.328	-1.7973	-0.208	27.5842
0.327	-1.81334	-0.209	27.5745
0.326	-1.81019	-0.21	27.5712
0.325	-1.82092	-0.211	27.5615
0.324	-1.81698	-0.212	27.558
0.323	-1.83283	-0.213	27.5489
0.322	-1.82683	-0.214	27.5466
0.321	-1.84218	-0.215	27.5356
0.32	-1.83824	-0.216	27.5346
0.319	-1.85252	-0.217	27.5234
0.318	-1.84897	-0.218	27.5203
0.317	-1.86344	-0.219	27.512
0.316	-1.85694	-0.22	27.5082
0.315	-1.87191	-0.221	27.4981
0.314	-1.86846	-0.222	27.496
0.313	-1.88303	-0.223	27.485
0.312	-1.87633	-0.224	27.4828
0.311	-1.89248	-0.225	27.4731
0.31	-1.88844	-0.226	27.4704
0.309	-1.90271	-0.227	27.4607
0.308	-1.89789	-0.228	27.4575
0.307	-1.91265	-0.229	27.448
0.306	-1.90911	-0.23	27.4449
0.305	-1.92299	-0.231	27.4348
0.304	-1.91718	-0.232	27.433
0.303	-1.93283	-0.233	27.4224
0.302	-1.9283	-0.234	27.4195
0.301	-1.94464	-0.235	27.4111
0.3	-1.93943	-0.236	27.407
0.299	-1.95409	-0.237	27.3966
0.298	-1.94858	-0.238	27.3956
0.297	-1.96472	-0.239	27.3841
0.296	-1.95832	-0.24	27.3825
0.295	-1.97456	-0.241	27.3729
0.294	-1.97023	-0.242	27.3694
0.293	-1.98293	-0.243	27.3595
0.292	-1.97968	-0.244	27.3571
0.291	-1.99464	-0.245	27.3471
0.29	-1.98933	-0.246	27.3446
0.289	-2.00596	-0.247	27.3332
0.288	-2.00094	-0.248	27.332
0.287	-2.01285	-0.249	27.3166
0.286	-2.01078	-0.25	27.315
0.285	-2.02466	-0.251	27.3081
0.284	-2.02102	-0.252	27.305
0.283	-2.03539	-0.253	27.2946
0.282	-2.03116	-0.254	27.2932
0.281	-2.04533	-0.255	27.2826
0.28	-2.03844	-0.256	27.2798
0.279	-2.05517	-0.257	27.2704
0.278	-2.05163	-0.258	27.2673
0.277	-2.06157	-0.259	27.2572
0.276	-2.06039	-0.26	27.2547
0.275	-2.07525	-0.261	27.245
0.274	-2.06964	-0.262	27.2415
0.273	-2.0847	-0.263	27.2311
0.272	-2.07968	-0.264	27.2294
0.271	-2.09248	-0.265	27.2192
0.27	-2.09031	-0.266	27.2158
0.269	-2.10577	-0.267	27.2075
0.268	-2.09897	-0.268	27.2045
0.267	-2.11433	-0.269	27.1946
0.266	-2.1097	-0.27	27.1926
0.265	-2.12584	-0.271	27.1814
0.264	-2.12033	-0.272	27.1799
0.263	-2.13638	-0.273	27.1697
0.262	-2.13116	-0.274	27.1669
0.261	-2.14366	-0.275	27.156
0.26	-2.141	-0.276	27.1537
0.259	-2.15409	-0.277	27.1433
0.258	-2.14966	-0.278	27.1411
0.257	-2.16561	-0.279	27.1303
0.256	-2.15951	-0.28	27.1286
0.255	-2.17466	-0.281	27.1177
0.254	-2.17063	-0.282	27.1145
0.253	-2.18451	-0.283	27.1055
0.252	-2.18008	-0.284	27.1019
0.251	-2.19514	-0.285	27.0914
0.25	-2.1913	-0.286	27.0899
0.249	-2.20774	-0.287	27.078
0.248	-2.20006	-0.288	27.076
0.247	-2.216	-0.289	27.0659
0.246	-2.2102	-0.29	27.0626
0.245	-2.22437	-0.291	27.0536
0.244	-2.21955	-0.292	27.0505
0.243	-2.23588	-0.293	27.0403
0.242	-2.23037	-0.294	27.0372
0.241	-2.24691	-0.295	27.0259
0.24	-2.24002	-0.296	27.0255
0.239	-2.25527	-0.297	27.0139
0.238	-2.25075	-0.298	27.0108
0.237	-2.2664	-0.299	27.0017
0.236	-2.26148	-0.3	26.9978
0.235	-2.27683	-0.301	26.987
0.234	-2.27073	-0.302	26.9848
0.233	-2.28785	-0.303	26.9737
0.232	-2.27978	-0.304	26.9722
0.231	-2.29543	-0.305	26.9617
0.23	-2.29041	-0.306	26.9581
0.229	-2.30341	-0.307	26.9477
0.228	-2.30104	-0.308	26.945
0.227	-2.31512	-0.309	26.9347
0.226	-2.3101	-0.31	26.932
0.225	-2.32693	-0.311	26.9214
0.224	-2.32083	-0.312	26.9192
0.223	-2.3352	-0.313	26.9074
0.222	-2.33067	-0.314	26.9046
0.221	-2.34406	-0.315	26.8952
0.22	-2.3414	-0.316	26.8919
0.219	-2.35754	-0.317	26.8808
0.218	-2.35193	-0.318	26.8793
0.217	-2.3665	-0.319	26.8673
0.216	-2.36039	-0.32	26.8651
0.215	-2.37654	-0.321	26.8541
0.214	-2.37299	-0.322	26.851
0.213	-2.38451	-0.323	26.841
0.212	-2.38136	-0.324	26.8377
0.211	-2.39681	-0.325	26.8277
0.21	-2.3911	-0.326	26.8238
0.209	-2.40646	-0.327	26.8122
0.208	-2.40134	-0.328	26.8106
0.207	-2.41286	-0.329	26.7984
0.206	-2.41098	-0.33	26.7954
0.205	-2.42408	-0.331	26.7858
0.204	-2.42073	-0.332	26.7818
0.203	-2.43431	-0.333	26.7702
0.202	-2.42978	-0.334	26.7684
0.201	-2.44494	-0.335	26.7565
0.2	-2.43717	-0.336	26.7544
0.199	-2.45331	-0.337	26.7433
0.198	-2.44957	-0.338	26.7399
0.197	-2.46295	-0.339	26.7289
0.196	-2.45862	-0.34	26.7257
0.195	-2.4728	-0.341	26.7147
0.194	-2.46709	-0.342	26.7122
0.193	-2.48195	-0.343	26.6998
0.192	-2.47801	-0.344	26.6979
0.191	-2.4913	-0.345	26.6861
0.19	-2.48697	-0.346	26.6829
0.189	-2.50144	-0.347	26.673
0.188	-2.49819	-0.348	26.6684
0.187	-2.51108	-0.349	26.6574
0.186	-2.50833	-0.35	26.6554
0.185	-2.52201	-0.351	26.6429
0.184	-2.51512	-0.352	26.6395
0.183	-2.52969	-0.353	26.6283
0.182	-2.52624	-0.354	26.6256
0.181	-2.53904	-0.355	26.6138
0.18	-2.5353	-0.356	26.6104
0.179	-2.55065	-0.357	26.5998
0.178	-2.54327	-0.358	26.5964
0.177	-2.56099	-0.359	26.5846
0.176	-2.55557	-0.36	26.5825
0.175	-2.56866	-0.361	26.5705
0.174	-2.56522	-0.362	26.5661
0.173	-2.58097	-0.363	26.5566
0.172	-2.57605	-0.364	26.552
0.171	-2.58992	-0.365	26.5397
0.17	-2.585	-0.366	26.5377
0.169	-2.60026	-0.367	26.5244
0.168	-2.59347	-0.368	26.5217
0.167	-2.61059	-0.369	26.5099
0.166	-2.60587	-0.37	26.5059
0.165	-2.61896	-0.371	26.4946
0.164	-2.61473	-0.372	26.4912
0.163	-2.62979	-0.373	26.4793
0.162	-2.62427	-0.374	26.4762
0.161	-2.63855	-0.375	26.4633
0.16	-2.63431	-0.376	26.4612
0.159	-2.64809	-0.377	26.448
0.158	-2.64376	-0.378	26.4437
0.157	-2.65784	-0.379	26.4325
0.156	-2.65292	-0.38	26.4285
0.155	-2.66561	-0.381	26.416
0.154	-2.66276	-0.382	26.4136
0.153	-2.67752	-0.383	26.4
0.152	-2.66955	-0.384	26.397
0.151	-2.68648	-0.385	26.3849
0.15	-2.68235	-0.386	26.3802
0.149	-2.69494	-0.387	26.3682
0.148	-2.69278	-0.388	26.365
0.147	-2.70843	-0.389	26.3522
0.146	-2.70134	-0.39	26.348
0.145	-2.71571	-0.391	26.335
0.144	-2.71089	-0.392	26.3325
0.143	-2.72565	-0.393	26.3191
0.142	-2.72191	-0.394	26.3149
0.141	-2.7355	-0.395	26.3032
0.14	-2.73215	-0.396	26.2983
0.139	-2.74622	-0.397	26.2856
0.138	-2.74071	-0.398	26.282
0.137	-2.75577	-0.399	26.2685
0.136	-2.75046	-0.4	26.2651
0.135	-2.76591	-0.401	26.252
0.134	-2.76158	-0.402	26.2476
0.133	-2.77615	-0.403	26.2335
0.132	-2.77172	-0.404	26.23
0.131	-2.78589	-0.405	26.2174
0.13	-2.77969	-0.406	26.2127
0.129	-2.79701	-0.407	26.1994
0.128	-2.7912	-0.408	26.197
0.127	-2.80567	-0.409	26.1828
0.126	-2.80144	-0.41	26.1776
0.125	-2.81542	-0.411	26.1654
0.124	-2.8105	-0.412	26.1601
0.123	-2.82506	-0.413	26.1468
0.122	-2.82083	-0.414	26.1433
0.121	-2.8354	-0.415	26.1287
0.12	-2.83018	-0.416	26.1242
0.119	-2.84406	-0.417	26.1108
0.118	-2.83973	-0.418	26.1064
0.117	-2.85223	-0.419	26.0924
0.116	-2.84928	-0.42	26.088
0.115	-2.86296	-0.421	26.0744
0.114	-2.85784	-0.422	26.0694
0.113	-2.87221	-0.423	26.055
0.112	-2.8664	-0.424	26.0508
0.111	-2.88097	-0.425	26.0373
0.11	-2.87752	-0.426	26.0318
0.109	-2.89012	-0.427	26.0187
0.108	-2.88658	-0.428	26.0128
0.107	-2.89947	-0.429	25.9972
0.106	-2.89613	-0.43	25.9934
0.105	-2.90981	-0.431	25.9782
0.104	-2.90341	-0.432	25.9739
0.103	-2.91906	-0.433	25.9601
0.102	-2.91571	-0.434	25.9544
0.101	-2.92723	-0.435	25.9405
0.1	-2.9231	-0.436	25.9349
0.099	-2.93963	-0.437	25.9204
0.098	-2.93294	-0.438	25.9151
0.097	-2.95065	-0.439	25.9001
0.096	-2.95036	-0.44	25.8964
0.095	-2.9606	-0.441	25.8808
0.094	-2.95459	-0.442	25.8747
0.093	-2.97024	-0.443	25.8619
0.092	-2.96375	-0.444	25.855
0.091	-2.9791	-0.445	25.8404
0.09	-2.97359	-0.446	25.8358
0.089	-2.98963	-0.447	25.8203
0.088	-2.98343	-0.448	25.8148
0.087	-2.99711	-0.449	25.8004
0.086	-2.99308	-0.45	25.7945
0.085	-3.00489	-0.451	25.7795
0.084	-3.00253	-0.452	25.774
0.083	-3.01847	-0.453	25.7594
0.082	-3.01266	-0.454	25.7515
0.081	-3.02703	-0.455	25.737
0.08	-3.02142	-0.456	25.7323
0.079	-3.0355	-0.457	25.7168
0.078	-3.03176	-0.458	25.7102
0.077	-3.04544	-0.459	25.6968
0.076	-3.0417	-0.46	25.6893
0.075	-3.05499	-0.461	25.674
0.074	-3.04928	-0.462	25.6691
0.073	-3.06591	-0.463	25.6527
0.072	-3.05843	-0.464	25.6474
0.071	-3.07575	-0.465	25.6319
0.07	-3.06955	-0.466	25.6266
0.069	-3.08343	-0.467	25.6118
0.068	-3.08018	-0.468	25.6051
0.067	-3.09298	-0.469	25.5904
0.066	-3.08845	-0.47	25.5848
0.065	-3.10528	-0.471	25.568
0.064	-3.09849	-0.472	25.5626
0.063	-3.11345	-0.473	25.5468
0.062	-3.10902	-0.474	25.5397
0.061	-3.1228	-0.475	25.5255
0.06	-3.11837	-0.476	25.5184
0.059	-3.13117	-0.477	25.5026
0.058	-3.12812	-0.478	25.4976
0.057	-3.14249	-0.479	25.4806
0.056	-3.13609	-0.48	25.4744
0.055	-3.15154	-0.481	25.4588
0.054	-3.14652	-0.482	25.4519
0.053	-3.16011	-0.483	25.4365
0.052	-3.15617	-0.484	25.431
0.051	-3.16975	-0.485	25.4145
0.05	-3.16404	-0.486	25.4086
0.049	-3.1791	-0.487	25.392
0.048	-3.17359	-0.488	25.3867
0.047	-3.18816	-0.489	25.37
0.046	-3.18451	-0.49	25.363
0.045	-3.20076	-0.491	25.3494
0.044	-3.19416	-0.492	25.3416
0.043	-3.20794	-0.493	25.3255
0.042	-3.20184	-0.494	25.3201
0.041	-3.21936	-0.495	25.303
0.04	-3.21257	-0.496	25.2981
0.039	-3.2294	-0.497	25.2824
0.038	-3.22418	-0.498	25.275
0.037	-3.23648	-0.499	25.2595
0.036	-3.23274	-0.5	25.2532
0.035	-3.24652	-0.501	25.2379
0.034	-3.24239	-0.502	25.2314
0.033	-3.25676	-0.503	25.2141
0.032	-3.25194	-0.504	25.2092
0.031	-3.2668	-0.505	25.1917
0.03	-3.26286	-0.506	25.1856
0.029	-3.27625	-0.507	25.1706
0.028	-3.27211	-0.508	25.1642
0.027	-3.28511	-0.509	25.148
0.026	-3.28097	-0.51	25.1429
0.025	-3.29485	-0.511	25.1263
0.024	-3.28934	-0.512	25.1202
0.023	-3.30361	-0.513	25.1052
0.022	-3.30007	-0.514	25.0985
0.021	-3.31168	-0.515	25.0837
0.02	-3.30971	-0.516	25.0777
0.019	-3.32359	-0.517	25.0625
0.018	-3.31798	-0.518	25.0558
0.017	-3.33186	-0.519	25.0402
0.016	-3.3292	-0.52	25.0362
0.015	-3.34013	-0.521	25.0201
0.014	-3.33767	-0.522	25.0146
0.013	-3.35017	-0.523	25.0002
0.012	-3.34652	-0.524	24.9946
0.011	-3.35991	-0.525	24.9783
0.01	-3.35381	-0.526	24.9743
0.009	-3.36926	-0.527	24.958
0.008	-3.36306	-0.528	24.9533
0.007	-3.37989	-0.529	24.9385
0.006	-3.37615	-0.53	24.9325
0.005	-3.38629	-0.531	24.9177
0.004	-3.38294	-0.532	24.9126
0.003	-3.39721	-0.533	24.8982
0.002	-3.3915	-0.534	24.8928
0.001	-3.40745	-0.535	24.8776
0	-3.40213	-0.536	24.8742
-0.001	-3.41611	-0.537	24.8581
-0.002	-3.41217	-0.538	24.853
-0.003	-3.42556	-0.539	24.8394
-0.004	-3.42103	-0.54	24.8345
-0.005	-3.4353	-0.541	24.8199
-0.006	-3.43343	-0.542	24.8159
-0.007	-3.44741	-0.543	24.8004
-0.008	-3.44082	-0.544	24.7967
-0.009	-3.45617	-0.545	24.7822
-0.01	-3.45184	-0.546	24.7785
-0.011	-3.46444	-0.547	24.7653
-0.012	-3.46109	-0.548	24.7609
-0.013	-3.47448	-0.549	24.7469
-0.014	-3.46956	-0.55	24.7428
-0.015	-3.48462	-0.551	24.7285
-0.016	-3.4795	-0.552	24.726
-0.017	-3.49377	-0.553	24.7122
-0.018	-3.48954	-0.554	24.7076
-0.019	-3.50469	-0.555	24.6957
-0.02	-3.49908	-0.556	24.69
-0.021	-3.51355	-0.557	24.6775
-0.022	-3.50873	-0.558	24.6748
-0.023	-3.52349	-0.559	24.6608
-0.024	-3.51936	-0.56	24.6577
-0.025	-3.53196	-0.561	24.6449
-0.026	-3.5295	-0.562	24.6414
-0.027	-3.5416	-0.563	24.6287
-0.028	-3.53954	-0.564	24.6262
-0.029	-3.55223	-0.565	24.6132
-0.03	-3.54692	-0.566	24.6105
-0.031	-3.56257	-0.567	24.5971
-0.032	-3.55804	-0.568	24.5964
-0.033	-3.57133	-0.569	24.582
-0.034	-3.56769	-0.57	24.5787
-0.035	-3.57999	-0.571	24.5677
-0.036	-3.57783	-0.572	24.5653
-0.037	-3.59013	-0.573	24.5523
-0.038	-3.58668	-0.574	24.5513
-0.039	-3.60125	-0.575	24.537
-0.04	-3.59495	-0.576	24.536
-0.041	-3.60932	-0.577	24.5245
-0.042	-3.60696	-0.578	24.5217
-0.043	-3.6169	-0.579	24.5102
-0.044	-3.617	-0.58	24.5081
-0.045	-3.62999	-0.581	24.4969
-0.046	-3.62537	-0.582	24.4948
-0.047	-3.63787	-0.583	24.4825
-0.048	-3.63462	-0.584	24.4817
-0.049	-3.64731	-0.585	24.4701
-0.05	-3.64525	-0.586	24.4683
-0.051	-3.65765	-0.587	24.458
-0.052	-3.65391	-0.588	24.4558
-0.053	-3.66749	-0.589	24.444
-0.054	-3.66405	-0.59	24.4441
-0.055	-3.67724	-0.591	24.4303
-0.056	-3.673	-0.592	24.4304
-0.057	-3.68816	-0.593	24.419
-0.058	-3.68659	-0.594	24.4179
-0.059	-3.69722	-0.595	24.4063
-0.06	-3.69495	-0.596	24.4054
-0.061	-3.70854	-0.597	24.3945
-0.062	-3.70391	-0.598	24.3936
-0.063	-3.71749	-0.599	24.3824
-0.064	-3.71542	-0.6	24.383
-0.065	-3.72842	-0.601	24.3704
-0.066	-3.72369	-0.602	24.3695
-0.067	-3.73708	-0.603	24.3605
-0.068	-3.73344	-0.604	24.3589
-0.069	-3.74712	-0.605	24.3479
-0.07	-3.74584	-0.606	24.3489
-0.071	-3.75903	-0.607	24.3369
-0.072	-3.75391	-0.608	24.3368
-0.073	-3.7672	-0.609	24.3262
-0.074	-3.76513	-0.61	24.326
-0.075	-3.77655	-0.611	24.3164
-0.076	-3.77537	-0.612	24.3158
-0.077	-3.78875	-0.613	24.3054
-0.078	-3.78216	-0.614	24.3059
-0.079	-3.79919	-0.615	24.2944
-0.08	-3.79269	-0.616	24.2958
-0.081	-3.80667	-0.617	24.2854
-0.082	-3.80371	-0.618	24.2845
-0.083	-3.81779	-0.619	24.2754
-0.084	-3.81444	-0.62	24.2741
-0.085	-3.82674	-0.621	24.2631
-0.086	-3.8233	-0.622	24.2645
-0.087	-3.83728	-0.623	24.2537
-0.088	-3.83295	-0.624	24.2546
-0.089	-3.84673	-0.625	24.2441
-0.09	-3.84633	-0.626	24.2444
-0.091	-3.8548	-0.627	24.235
-0.092	-3.85509	-0.628	24.235
-0.093	-3.86562	-0.629	24.2245
-0.094	-3.86267	-0.63	24.2252
-0.095	-3.87635	-0.631	24.2152
-0.096	-3.8735	-0.632	24.2163
-0.097	-3.88688	-0.633	24.2049
-0.098	-3.88452	-0.634	24.205
-0.099	-3.89633	-0.635	24.1959
-0.1	-3.89417	-0.636	24.1958
-0.101	-3.90568	-0.637	24.1859
-0.102	-3.90322	-0.638	24.1881
-0.103	-3.91759	-0.639	24.1765
-0.104	-3.91375	-0.64	24.1782
-0.105	-3.92694	-0.641	24.1686
-0.106	-3.92527	-0.642	24.168
-0.107	-3.93787	-0.643	24.1589
-0.108	-3.93679	-0.644	24.1586
-0.109	-3.95106	-0.645	24.1492
-0.11	-3.94771	-0.646	24.1495
-0.111	-3.961	-0.647	24.1386
-0.112	-3.95804	-0.648	24.1407
-0.113	-3.96927	-0.649	24.1304
-0.114	-3.96769	-0.65	24.1303
-0.115	-3.98167	-0.651	24.1218
-0.116	-3.97743	-0.652	24.1217
-0.117	-3.99121	-0.653	24.1117
-0.118	-3.98816	-0.654	24.113
-0.119	-4.00273	-0.655	24.1013
-0.12	-3.99869	-0.656	24.1029
-0.121	-4.01395	-0.657	24.093
-0.122	-4.01247	-0.658	24.0934
-0.123	-4.02114	-0.659	24.0782
-0.124	-4.02271	-0.66	24.0815
-0.125	-4.03442	-0.661	24.0732
-0.126	-4.03373	-0.662	24.0743
-0.127	-4.04466	-0.663	24.0636
-0.128	-4.04269	-0.664	24.0665
-0.129	-4.05598	-0.665	24.0561
-0.13	-4.0545	-0.666	24.0561
-0.131	-4.06612	-0.667	24.0481
-0.132	-4.06513	-0.668	24.0484
-0.133	-4.07517	-0.669	24.0379
-0.134	-4.07458	-0.67	24.0401
-0.135	-4.08905	-0.671	24.0293
-0.136	-4.08698	-0.672	24.0299
-0.137	-4.09998	-0.673	24.0201
-0.138	-4.09938	-0.674	24.0204
-0.139	-4.10923	-0.675	24.0106
-0.14	-4.10824	-0.676	24.0113
-0.141	-4.12242	-0.677	24.0009
-0.142	-4.11838	-0.678	24.002
-0.143	-4.13364	-0.679	23.9908
-0.144	-4.13098	-0.68	23.9931
-0.145	-4.14417	-0.681	23.9826
-0.146	-4.14299	-0.682	23.9821
-0.147	-4.15588	-0.683	23.9732
-0.148	-4.15303	-0.684	23.9726
-0.149	-4.16582	-0.685	23.9624
-0.15	-4.16395	-0.686	23.9638
-0.151	-4.17842	-0.687	23.9523
-0.152	-4.17616	-0.688	23.9541
-0.153	-4.18856	-0.689	23.9444
-0.154	-4.18689	-0.69	23.9444
-0.155	-4.19899	-0.691	23.9348
-0.156	-4.19811	-0.692	23.9351
-0.157	-4.21041	-0.693	23.925
-0.158	-4.20746	-0.694	23.9259
-0.159	-4.2238	-0.695	23.9148
-0.16	-4.2238	-0.696	23.9173
-0.161	-4.23502	-0.697	23.9052
-0.162	-4.23492	-0.698	23.9057
-0.163	-4.24801	-0.699	23.8965
-0.164	-4.24643	-0.7	23.8973
-0.165	-4.25982	-0.701	23.8858
-0.166	-4.25844	-0.702	23.8881
-0.167	-4.27232	-0.703	23.8761
-0.168	-4.26897	-0.704	23.8775
-0.169	-4.28256	-0.705	23.8671
-0.17	-4.28256	-0.706	23.8668
-0.171	-4.29437	-0.707	23.8568
-0.172	-4.29447	-0.708	23.8572
-0.173	-4.30795	-0.709	23.847
-0.174	-4.30509	-0.71	23.8461
-0.175	-4.31887	-0.711	23.8359
-0.176	-4.31907	-0.712	23.8375
-0.177	-4.33069	-0.713	23.8265
-0.178	-4.3301	-0.714	23.827
-0.179	-4.34279	-0.715	23.8174
-0.18	-4.34338	-0.716	23.8164
-0.181	-4.35529	-0.717	23.8055
-0.182	-4.35618	-0.718	23.807
-0.183	-4.36828	-0.719	23.7956
-0.184	-4.36641	-0.72	23.7961
-0.185	-4.38108	-0.721	23.7858
-0.186	-4.38167	-0.722	23.7858
-0.187	-4.39269	-0.723	23.7749
-0.188	-4.39348	-0.724	23.7755
-0.189	-4.40529	-0.725	23.765
-0.19	-4.40342	-0.726	23.7662
-0.191	-4.4172	-0.727	23.7549
-0.192	-4.41661	-0.728	23.757
-0.193	-4.42734	-0.729	23.7441
-0.194	-4.42891	-0.73	23.7441
-0.195	-4.44063	-0.731	23.7351
-0.196	-4.44132	-0.732	23.7343
-0.197	-4.4551	-0.733	23.7233
-0.198	-4.45559	-0.734	23.7248
-0.199	-4.46799	-0.735	23.712
-0.2	-4.4674	-0.736	23.7127
-0.201	-4.4799	-0.737	23.7022
-0.202	-4.48187	-0.738	23.7023
-0.203	-4.4926	-0.739	23.6915
-0.204	-4.49437	-0.74	23.6918
-0.205	-4.50716	-0.741	23.6803
-0.206	-4.50707	-0.742	23.6803
-0.207	-4.52173	-0.743	23.6687
-0.208	-4.51897	-0.744	23.6703
-0.209	-4.53462	-0.745	23.6583
-0.21	-4.53561	-0.746	23.6584
-0.211	-4.54929	-0.747	23.6476
-0.212	-4.54909	-0.748	23.6466
-0.213	-4.56169	-0.749	23.6344
-0.214	-4.56277	-0.75	23.6359
-0.215	-4.57478	-0.751	23.6239
-0.216	-4.57527	-0.752	23.6252
-0.217	-4.58974	-0.753	23.6134
-0.218	-4.59014	-0.754	23.6134
-0.219	-4.60333	-0.755	23.6021
-0.22	-4.60569	-0.756	23.6022
-0.221	-4.61789	-0.757	23.591
-0.222	-4.61848	-0.758	23.5917
-0.223	-4.63305	-0.759	23.5798
-0.224	-4.63463	-0.76	23.5807
-0.225	-4.64752	-0.761	23.5675
-0.226	-4.65106	-0.762	23.5673
-0.227	-4.66287	-0.763	23.5581
-0.228	-4.66307	-0.764	23.5564
-0.229	-4.67823	-0.765	23.545
-0.23	-4.67882	-0.766	23.5457
-0.231	-4.6926	-0.767	23.5334
-0.232	-4.69299	-0.768	23.5334
-0.233	-4.70549	-0.769	23.5219
-0.234	-4.70943	-0.77	23.5218
-0.235	-4.72016	-0.771	23.5111
-0.236	-4.72636	-0.772	23.5106
-0.237	-4.74043	-0.773	23.4993
-0.238	-4.7426	-0.774	23.4982
-0.239	-4.75697	-0.775	23.4869
-0.24	-4.75687	-0.776	23.4871
-0.241	-4.77163	-0.777	23.4756
-0.242	-4.77498	-0.778	23.475
-0.243	-4.78738	-0.779	23.465
-0.244	-4.78915	-0.78	23.4635
-0.245	-4.80284	-0.781	23.4528
-0.246	-4.80589	-0.782	23.4528
-0.247	-4.81957	-0.783	23.4403
-0.248	-4.82144	-0.784	23.4414
-0.249	-4.83699	-0.785	23.4298
-0.25	-4.83915	-0.786	23.4288
-0.251	-4.85146	-0.787	23.4165
-0.252	-4.85451	-0.788	23.4167
-0.253	-4.86858	-0.789	23.4051
-0.254	-4.86868	-0.79	23.4046
-0.255	-4.88453	-0.791	23.3925
-0.256	-4.88699	-0.792	23.3929
-0.257	-4.90126	-0.793	23.3811
-0.258	-4.90471	-0.794	23.3797
-0.259	-4.91839	-0.795	23.3695
-0.26	-4.92301	-0.796	23.3678
-0.261	-4.93807	-0.797	23.3552
-0.262	-4.94319	-0.798	23.3569
-0.263	-4.95628	-0.799	23.3433
-0.264	-4.95855	-0.8	23.3432
-0.265	-4.97282	-0.801	23.3315
-0.266	-4.97833	-0.802	23.3312
-0.267	-4.99103	-0.803	23.3191
-0.268	-4.99713	-0.804	23.3189
-0.269	-5.01071	-0.805	23.3068
-0.27	-5.01327	-0.806	23.307
-0.271	-5.02843	-0.807	23.2939
-0.272	-5.03355	-0.808	23.2952
-0.273	-5.04654	-0.809	23.2824
-0.274	-5.05235	-0.81	23.2818
-0.275	-5.06613	-0.811	23.2702
-0.276	-5.07124	-0.812	23.2688
-0.277	-5.08473	-0.813	23.2558
-0.278	-5.08926	-0.814	23.2564
-0.279	-5.1051	-0.815	23.2436
-0.28	-5.10835	-0.816	23.2445
-0.281	-5.12351	-0.817	23.232
-0.282	-5.12794	-0.818	23.231
-0.283	-5.14024	-0.819	23.2196
-0.284	-5.14546	-0.82	23.2186
-0.285	-5.15924	-0.821	23.2061
-0.286	-5.16524	-0.822	23.2062
-0.287	-5.18217	-0.823	23.1931
-0.288	-5.18788	-0.824	23.1942
-0.289	-5.20205	-0.825	23.1804
-0.29	-5.20874	-0.826	23.1791
-0.291	-5.22233	-0.827	23.1689
-0.292	-5.22902	-0.828	23.1672
-0.293	-5.24319	-0.829	23.1547
-0.294	-5.24979	-0.83	23.1552
-0.295	-5.26485	-0.831	23.1413
-0.296	-5.26987	-0.832	23.1418
-0.297	-5.28611	-0.833	23.1292
-0.298	-5.29319	-0.834	23.1276
-0.299	-5.30796	-0.835	23.1161
-0.3	-5.31544	-0.836	23.1153
-0.301	-5.3302	-0.837	23.1032
-0.302	-5.33719	-0.838	23.102
-0.303	-5.35392	-0.839	23.0891
-0.304	-5.35934	-0.84	23.09
-0.305	-5.37253	-0.841	23.0771
-0.306	-5.38099	-0.842	23.0756
-0.307	-5.39684	-0.843	23.0653
-0.308	-5.40373	-0.844	23.0633
-0.309	-5.41938	-0.845	23.0506
-0.31	-5.42577	-0.846	23.0517
-0.311	-5.4428	-0.847	23.0374
-0.312	-5.45028	-0.848	23.0382
-0.313	-5.4739	-0.849	23.0249
-0.314	-5.48158	-0.85	23.0241
-0.315	-5.49231	-0.851	23.0108
-0.316	-5.50205	-0.852	23.0108
-0.317	-5.51829	-0.853	22.9977
-0.318	-5.52479	-0.854	22.9972
-0.319	-5.54162	-0.855	22.9839
-0.32	-5.55107	-0.856	22.9854
-0.321	-5.56672	-0.857	22.9712
-0.322	-5.57578	-0.858	22.9701
-0.323	-5.59015	-0.859	22.9585
-0.324	-5.60028	-0.86	22.957
-0.325	-5.61515	-0.861	22.9445
-0.326	-5.62597	-0.862	22.9443
-0.327	-5.6429	-0.863	22.93
-0.328	-5.64999	-0.864	22.9289
-0.329	-5.6681	-0.865	22.9173
-0.33	-5.67981	-0.866	22.9161
-0.331	-5.6931	-0.867	22.9037
-0.332	-5.70491	-0.868	22.9029
-0.333	-5.72194	-0.869	22.8901
-0.334	-5.7307	-0.87	22.8898
-0.335	-5.75038	-0.871	22.8756
-0.336	-5.75816	-0.872	22.8767
-0.337	-5.77509	-0.873	22.8614
-0.338	-5.78493	-0.874	22.8614
-0.339	-5.80343	-0.875	22.8489
-0.34	-5.81387	-0.876	22.8473
-0.341	-5.82903	-0.877	22.834
-0.342	-5.84123	-0.878	22.8347
-0.343	-5.85836	-0.879	22.8205
-0.344	-5.86721	-0.88	22.8202
-0.345	-5.88592	-0.881	22.8074
-0.346	-5.89714	-0.882	22.8061
-0.347	-5.91377	-0.883	22.7938
-0.348	-5.92489	-0.884	22.7933
-0.349	-5.94399	-0.885	22.7797
-0.35	-5.95531	-0.886	22.7794
-0.351	-5.9746	-0.887	22.7656
-0.352	-5.9871	-0.888	22.7654
-0.353	-6.00334	-0.889	22.7517
-0.354	-6.01682	-0.89	22.7501
-0.355	-6.03227	-0.891	22.7382
-0.356	-6.04497	-0.892	22.7368
-0.357	-6.06092	-0.893	22.7241
-0.358	-6.07391	-0.894	22.7244
-0.359	-6.09281	-0.895	22.7099
-0.36	-6.10186	-0.896	22.7093
-0.361	-6.12293	-0.897	22.6974
-0.362	-6.13611	-0.898	22.6949
-0.363	-6.15295	-0.899	22.6836
-0.364	-6.17027	-0.9	22.6816
-0.365	-6.18759	-0.901	22.6693
-0.366	-6.1994	-0.902	22.668
-0.367	-6.22155	-0.903	22.654
-0.368	-6.23346	-0.904	22.6548
-0.369	-6.25226	-0.905	22.6405
-0.37	-6.26682	-0.906	22.64
-0.371	-6.2869	-0.907	22.6279
-0.372	-6.2996	-0.908	22.6258
-0.373	-6.3182	-0.909	22.612
-0.374	-6.33326	-0.91	22.612
-0.375	-6.35314	-0.911	22.5984
-0.376	-6.36387	-0.912	22.5983
-0.377	-6.38513	-0.913	22.5849
-0.378	-6.40098	-0.914	22.583
-0.379	-6.41899	-0.915	22.5693
-0.38	-6.43464	-0.916	22.5694
-0.381	-6.45383	-0.917	22.5559
-0.382	-6.46919	-0.918	22.5553
-0.383	-6.49015	-0.919	22.5416
-0.384	-6.50767	-0.92	22.542
-0.385	-6.52716	-0.921	22.5275
-0.386	-6.54576	-0.922	22.5263
-0.387	-6.56614	-0.923	22.515
-0.388	-6.58297	-0.924	22.5123
-0.389	-6.60452	-0.925	22.4997
-0.39	-6.62263	-0.926	22.5003
-0.391	-6.64409	-0.927	22.4846
-0.392	-6.66191	-0.928	22.4842
-0.393	-6.68514	-0.929	22.4725
-0.394	-6.7059	-0.93	22.4716
-0.395	-6.72618	-0.931	22.459
-0.396	-6.74882	-0.932	22.4575
-0.397	-6.77076	-0.933	22.4444
-0.398	-6.78956	-0.934	22.4436
-0.399	-6.81575	-0.935	22.4291
-0.4	-6.83533	-0.936	22.4298
-0.401	-6.86043	-0.937	22.416
-0.402	-6.88218	-0.938	22.4138
-0.403	-6.9061	-0.939	22.4023
-0.404	-6.92894	-0.94	22.3998
-0.405	-6.95364	-0.941	22.3862
-0.406	-6.97687	-0.942	22.3862
-0.407	-7.00305	-0.943	22.3724
-0.408	-7.02618	-0.944	22.3711
-0.409	-7.05236	-0.945	22.3589
-0.41	-7.07756	-0.946	22.3569
-0.411	-7.10059	-0.947	22.3437
-0.412	-7.12687	-0.948	22.3431
-0.413	-7.15433	-0.949	22.3297
-0.414	-7.17923	-0.95	22.3286
-0.415	-7.21034	-0.951	22.3148
-0.416	-7.23475	-0.952	22.3151
-0.417	-7.26565	-0.953	22.3007
-0.418	-7.29203	-0.954	22.2989
-0.419	-7.32195	-0.955	22.2877
-0.42	-7.34813	-0.956	22.2847
-0.421	-7.37687	-0.957	22.2722
-0.422	-7.40463	-0.958	22.2717
-0.423	-7.43534	-0.959	22.2576
-0.424	-7.46349	-0.96	22.2569
-0.425	-7.49439	-0.961	22.2441
-0.426	-7.52313	-0.962	22.2422
-0.427	-7.55335	-0.963	22.2297
-0.428	-7.58229	-0.964	22.2279
-0.429	-7.61319	-0.965	22.2149
-0.43	-7.64125	-0.966	22.2132
-0.431	-7.67422	-0.967	22.1991
-0.432	-7.70296	-0.968	22.1995
-0.433	-7.73396	-0.969	22.1851
-0.434	-7.76526	-0.97	22.1845
-0.435	-7.79597	-0.971	22.1723
-0.436	-7.82727	-0.972	22.1694
-0.437	-7.8566	-0.973	22.1554
-0.438	-7.88731	-0.974	22.1556
-0.439	-7.9194	-0.975	22.1411
-0.44	-7.94922	-0.976	22.1416
-0.441	-7.9816	-0.977	22.1276
-0.442	-8.013	-0.978	22.126
-0.443	-8.04282	-0.979	22.1126
-0.444	-8.07471	-0.98	22.1115
-0.445	-8.10532	-0.981	22.0987
-0.446	-8.13426	-0.982	22.0983
-0.447	-8.16526	-0.983	22.0827
-0.448	-8.19597	-0.984	22.0834
-0.449	-8.22629	-0.985	22.0683
-0.45	-8.25739	-0.986	22.0666
-0.451	-8.28722	-0.987	22.0544
-0.452	-8.31792	-0.988	22.0531
-0.453	-8.34903	-0.989	22.0391
-0.454	-8.38151	-0.99	22.039
-0.455	-8.41478	-0.991	22.024
-0.456	-8.44371	-0.992	22.0238
-0.457	-8.47314	-0.993	22.0101
-0.458	-8.50365	-0.994	22.0088
-0.459	-8.53092	-0.995	21.9949
-0.46	-8.55966	-0.996	21.9944
-0.461	-8.58869	-0.997	21.9802
-0.462	-8.61635	-0.998	21.98
-0.463	-8.64499	-0.999	21.9656
-0.464	-8.67118	-1	21.9652
-0.465	-8.69667	-1.001	21.9508
-0.466	-8.72295	-1.002	21.9496
-0.467	-8.75001	-1.003	21.9383
-0.468	-8.7757	-1.004	21.9353
-0.469	-8.79962	-1.005	21.9214
-0.47	-8.82413	-1.006	21.9215
-0.471	-8.84992	-1.007	21.9067
-0.472	-8.87127	-1.008	21.9064
-0.473	-8.89618	-1.009	21.8928
-0.474	-8.92	-1.01	21.8917
-0.475	-8.94008	-1.011	21.8791
-0.476	-8.96153	-1.012	21.877
-0.477	-8.98309	-1.013	21.8638
-0.478	-9.00317	-1.014	21.863
-0.479	-9.02344	-1.015	21.8488
-0.48	-9.04382	-1.016	21.8493
-0.481	-9.0635	-1.017	21.8339
-0.482	-9.08358	-1.018	21.8316
-0.483	-9.09982	-1.019	21.8206
-0.484	-9.11842	-1.02	21.8188
-0.485	-9.13329	-1.021	21.805
-0.486	-9.15002	-1.022	21.8051
-0.487	-9.16783	-1.023	21.7907
-0.488	-9.17925	-1.024	21.7895
-0.489	-9.1947	-1.025	21.7755
-0.49	-9.20917	-1.026	21.7746
-0.491	-9.22039	-1.027	21.7612
-0.492	-9.23496	-1.028	21.7602
-0.493	-9.24726	-1.029	21.7463
-0.494	-9.25829	-1.03	21.7448
-0.495	-9.26921	-1.031	21.7311
-0.496	-9.28004	-1.032	21.7313
-0.497	-9.28929	-1.033	21.7171
-0.498	-9.29982	-1.034	21.7146
-0.499	-9.3072	-1.035	21.7034
-0.5	-9.31596	-1.036	21.7014
-0.501	-9.32089	-1.037	21.6866
-0.502	-9.33161	-1.038	21.687
-0.503	-9.33683	-1.039	21.672
-0.504	-9.34224	-1.04	21.6726
-0.505	-9.34963	-1.041	21.6582
-0.506	-9.35583	-1.042	21.6568
-0.507	-9.35888	-1.043	21.6428
-0.508	-9.36449	-1.044	21.6424
-0.509	-9.36695	-1.045	21.6281
-0.51	-9.37059	-1.046	21.628
-0.511	-9.37433	-1.047	21.6129
-0.512	-9.37719	-1.048	21.613
-0.513	-9.37768	-1.049	21.5993
-0.514	-9.38329	-1.05	21.5975
-0.515	-9.38112	-1.051	21.5859
-0.516	-9.38644	-1.052	21.5833
-0.517	-9.38486	-1.053	21.5693
-0.518	-9.39096	-1.054	21.5692
-0.519	-9.38978	-1.055	21.5545
-0.52	-9.39126	-1.056	21.5535
-0.521	-9.39008	-1.057	21.5407
-0.522	-9.39234	-1.058	21.539
-0.523	-9.389	-1.059	21.5248
-0.524	-9.39205	-1.06	21.5241
-0.525	-9.39087	-1.061	21.511
-0.526	-9.39096	-1.062	21.5099
-0.527	-9.38959	-1.063	21.4956
-0.528	-9.389	-1.064	21.4962
-0.529	-9.38634	-1.065	21.4818
-0.53	-9.38693	-1.066	21.4803
-0.531	-9.38634	-1.067	21.4685
-0.532	-9.38486	-1.068	21.4625
-0.533	-9.3825	-1.069	21.4469
-0.534	-9.3826	-1.07	21.45
-0.535	-9.38171	-1.071	21.4364
-0.536	-9.38004	-1.072	21.4356
-0.537	-9.37669	-1.073	21.4222
-0.538	-9.37817	-1.074	21.4211
-0.539	-9.37325	-1.075	21.4069
-0.54	-9.37443	-1.076	21.4062
-0.541	-9.37059	-1.077	21.3937
-0.542	-9.36902	-1.078	21.3916
-0.543	-9.36675	-1.079	21.3781
-0.544	-9.36872	-1.08	21.3784
-0.545	-9.36419	-1.081	21.3631
-0.546	-9.36409	-1.082	21.3613
-0.547	-9.3636	-1.083	21.3484
-0.548	-9.36213	-1.084	21.3474
-0.549	-9.35878	-1.085	21.3329
-0.55	-9.36006	-1.086	21.3338
-0.551	-9.35612	-1.087	21.3183
-0.552	-9.35543	-1.088	21.3185
-0.553	-9.35268	-1.089	21.3046
-0.554	-9.35297	-1.09	21.3033
-0.555	-9.34913	-1.091	21.289
-0.556	-9.35258	-1.092	21.2884
-0.557	-9.34982	-1.093	21.2743
-0.558	-9.35051	-1.094	21.2728
-0.559	-9.34697	-1.095	21.2587
-0.56	-9.34697	-1.096	21.2597
-0.561	-9.34362	-1.097	21.2443
-0.562	-9.34795	-1.098	21.2439
-0.563	-9.34283	-1.099	21.231
-0.564	-9.3447	-1.1	21.2297
-0.565	-9.3389	-1.101	21.2153
-0.566	-9.34313	-1.102	21.216
-0.567	-9.34018	-1.103	21.2006
-0.568	-9.34018	-1.104	21.2008
-0.569	-9.33939	-1.105	21.1868
-0.57	-9.34165	-1.106	21.1856
-0.571	-9.33417	-1.107	21.1719
-0.572	-9.33831	-1.108	21.1709
-0.573	-9.33447	-1.109	21.1567
-0.574	-9.33486	-1.11	21.1564
-0.575	-9.33545	-1.111	21.1417
-0.576	-9.33713	-1.112	21.1422
-0.577	-9.33132	-1.113	21.1274
-0.578	-9.33535	-1.114	21.1256
-0.579	-9.33171	-1.115	21.1139
-0.58	-9.33329	-1.116	21.1116
-0.581	-9.33102	-1.117	21.0973
-0.582	-9.33348	-1.118	21.0974
-0.583	-9.33191	-1.119	21.0834
-0.584	-9.3324	-1.12	21.0814
-0.585	-9.32925	-1.121	21.0687
-0.586	-9.33358	-1.122	21.0676
-0.587	-9.32738	-1.123	21.0536
-0.588	-9.33142	-1.124	21.0538
-0.589	-9.32964	-1.125	21.0397
-0.59	-9.33083	-1.126	21.039
-0.591	-9.32827	-1.127	21.0246
-0.592	-9.33043	-1.128	21.0248
-0.593	-9.32797	-1.129	21.0111
-0.594	-9.33122	-1.13	21.0094
-0.595	-9.32758	-1.131	20.9973
-0.596	-9.33112	-1.132	20.9952
-0.597	-9.32905	-1.133	20.9808
-0.598	-9.33142	-1.134	20.981
-0.599	-9.32886	-1.135	20.9663
-0.6	-9.33033	-1.136	20.9661
-0.601	-9.32856	-1.137	20.9524
-0.602	-9.3325	-1.138	20.9512
-0.603	-9.32699	-1.139	20.9368
-0.604	-9.33122	-1.14	20.9363
-0.605	-9.32896	-1.141	20.9226
-0.606	-9.33112	-1.142	20.9218
-0.607	-9.33033	-1.143	20.907
-0.608	-9.33161	-1.144	20.9078
-0.609	-9.32856	-1.145	20.8939
-0.61	-9.33378	-1.146	20.8924
-0.611	-9.32886	-1.147	20.8801
-0.612	-9.33329	-1.148	20.8791
-0.613	-9.32837	-1.149	20.8641
-0.614	-9.33486	-1.15	20.8653
-0.615	-9.33092	-1.151	20.8499
-0.616	-9.3325	-1.152	20.8496
-0.617	-9.33092	-1.153	20.8362
-0.618	-9.33447	-1.154	20.8345
-0.619	-9.32994	-1.155	20.8222
-0.62	-9.33585	-1.156	20.8205
-0.621	-9.33171	-1.157	20.8071
-0.622	-9.33683	-1.158	20.8055
-0.623	-9.33506	-1.159	20.7913
-0.624	-9.33978	-1.16	20.7917
-0.625	-9.33437	-1.161	20.7778
-0.626	-9.34008	-1.162	20.776
-0.627	-9.33713	-1.163	20.7632
-0.628	-9.34077	-1.164	20.7625
-0.629	-9.33614	-1.165	20.7475
-0.63	-9.34214	-1.166	20.7478
-0.631	-9.33742	-1.167	20.7327
-0.632	-9.34244	-1.168	20.7334
-0.633	-9.34087	-1.169	20.7182
-0.634	-9.34549	-1.17	20.7171
-0.635	-9.33939	-1.171	20.7031
-0.636	-9.34628	-1.172	20.7021
-0.637	-9.34214	-1.173	20.6897
-0.638	-9.3449	-1.174	20.6875
-0.639	-9.34392	-1.175	20.6736
-0.64	-9.34874	-1.176	20.6741
-0.641	-9.34648	-1.177	20.6592
-0.642	-9.35061	-1.178	20.6577
-0.643	-9.34687	-1.179	20.6462
-0.644	-9.35209	-1.18	20.6437
-0.645	-9.34943	-1.181	20.6302
-0.646	-9.35405	-1.182	20.6298
-0.647	-9.3512	-1.183	20.6158
-0.648	-9.35652	-1.184	20.6152
-0.649	-9.35356	-1.185	20.6012
-0.65	-9.36006	-1.186	20.6002
-0.651	-9.35474	-1.187	20.5872
-0.652	-9.36114	-1.188	20.5856
-0.653	-9.3576	-1.189	20.5724
-0.654	-9.36331	-1.19	20.5707
-0.655	-9.36016	-1.191	20.5568
-0.656	-9.36537	-1.192	20.5563
-0.657	-9.36262	-1.193	20.5421
-0.658	-9.36833	-1.194	20.54
-0.659	-9.36488	-1.195	20.5285
-0.66	-9.37039	-1.196	20.5259
-0.661	-9.36705	-1.197	20.5116
-0.662	-9.37315	-1.198	20.5111
-0.663	-9.3703	-1.199	20.4956
-0.664	-9.37561	-1.2	20.4954
-0.665	-9.37354	-1.201	20.4818
-0.666	-9.37965	-1.202	20.4795
-0.667	-9.37463	-1.203	20.4665
-0.668	-9.38181	-1.204	20.4658
-0.669	-9.37925	-1.205	20.4519
-0.67	-9.38339	-1.206	20.4511
-0.671	-9.38211	-1.207	20.4364
-0.672	-9.38939	-1.208	20.4375
-0.673	-9.38466	-1.209	20.4213
-0.674	-9.39293	-1.21	20.4209
-0.675	-9.38841	-1.211	20.4084
-0.676	-9.39628	-1.212	20.4071
-0.677	-9.39234	-1.213	20.3925
-0.678	-9.39776	-1.214	20.393
-0.679	-9.39736	-1.215	20.3781
-0.68	-9.40032	-1.216	20.3774
-0.681	-9.39854	-1.217	20.3638
-0.682	-9.40711	-1.218	20.3621
-0.683	-9.40169	-1.219	20.3484
-0.684	-9.40927	-1.22	20.3467
-0.685	-9.40691	-1.221	20.3333
-0.686	-9.41213	-1.222	20.3319
-0.687	-9.40957	-1.223	20.3173
-0.688	-9.41685	-1.224	20.3173
-0.689	-9.4137	-1.225	20.3025
-0.69	-9.42345	-1.226	20.3015
-0.691	-9.41892	-1.227	20.2891
-0.692	-9.42669	-1.228	20.2867
-0.693	-9.42108	-1.229	20.2728
-0.694	-9.42965	-1.23	20.2728
-0.695	-9.42728	-1.231	20.2575
-0.696	-9.43486	-1.232	20.2572
-0.697	-9.43378	-1.233	20.2435
-0.698	-9.44018	-1.234	20.2427
-0.699	-9.43654	-1.235	20.2281
-0.7	-9.44559	-1.236	20.227
-0.701	-9.44195	-1.237	20.2133
-0.702	-9.44854	-1.238	20.2125
-0.703	-9.44736	-1.239	20.1978
-0.704	-9.45445	-1.24	20.1975
-0.705	-9.45032	-1.241	20.1831
-0.706	-9.46144	-1.242	20.182
-0.707	-9.45632	-1.243	20.1688
-0.708	-9.4635	-1.244	20.1664
-0.709	-9.46173	-1.245	20.1531
-0.71	-9.47	-1.246	20.1522
-0.711	-9.46882	-1.247	20.1374
-0.712	-9.47414	-1.248	20.1365
-0.713	-9.47108	-1.249	20.1215
-0.714	-9.48211	-1.25	20.12
-0.715	-9.47728	-1.251	20.1064
-0.716	-9.4891	-1.252	20.1057
-0.717	-9.48457	-1.253	20.0916
-0.718	-9.49136	-1.254	20.0902
-0.719	-9.489	-1.255	20.0753
-0.72	-9.49628	-1.256	20.0756
-0.721	-9.49421	-1.257	20.0599
-0.722	-9.50455	-1.258	20.0581
-0.723	-9.50701	-1.259	20.0462
-0.724	-9.51341	-1.26	20.0429
-0.725	-9.51085	-1.261	20.0293
-0.726	-9.51862	-1.262	20.0284
-0.727	-9.51567	-1.263	20.0133
-0.728	-9.52158	-1.264	20.0129
-0.729	-9.52256	-1.265	19.9986
-0.73	-9.53152	-1.266	19.9971
-0.731	-9.52758	-1.267	19.9832
-0.732	-9.53791	-1.268	19.9811
-0.733	-9.53545	-1.269	19.9675
-0.734	-9.54293	-1.27	19.965
-0.735	-9.54146	-1.271	19.9509
-0.736	-9.55051	-1.272	19.9504
-0.737	-9.54805	-1.273	19.9349
-0.738	-9.55731	-1.274	19.9332
-0.739	-9.55475	-1.275	19.9203
-0.74	-9.56292	-1.276	19.9182
-0.741	-9.56104	-1.277	19.9036
-0.742	-9.57118	-1.278	19.903
-0.743	-9.56921	-1.279	19.8877
-0.744	-9.57522	-1.28	19.8869
-0.745	-9.57502	-1.281	19.8721
-0.746	-9.58408	-1.282	19.8694
-0.747	-9.58024	-1.283	19.8562
-0.748	-9.59264	-1.284	19.8542
-0.749	-9.59008	-1.285	19.8393
-0.75	-9.59963	-1.286	19.8376
-0.751	-9.59717	-1.287	19.8224
-0.752	-9.60681	-1.288	19.8224
-0.753	-9.60189	-1.289	19.8075
-0.754	-9.6138	-1.29	19.8037
-0.755	-9.61173	-1.291	19.7913
-0.756	-9.62089	-1.292	19.7885
-0.757	-9.61803	-1.293	19.7737
-0.758	-9.62788	-1.294	19.7731
-0.759	-9.62709	-1.295	19.7579
-0.76	-9.63546	-1.296	19.7562
-0.761	-9.63506	-1.297	19.7417
-0.762	-9.64431	-1.298	19.7391
-0.763	-9.64067	-1.299	19.7239
-0.764	-9.6512	-1.3	19.7222
-0.765	-9.64874	-1.301	19.707
-0.766	-9.65878	-1.302	19.7039
-0.767	-9.65534	-1.303	19.689
-0.768	-9.66725	-1.304	19.6892
-0.769	-9.66429	-1.305	19.672
-0.77	-9.67433	-1.306	19.6691
-0.771	-9.67276	-1.307	19.6557
-0.772	-9.68231	-1.308	19.6521
-0.773	-9.67807	-1.309	19.6378
-0.774	-9.69057	-1.31	19.6362
-0.775	-9.68959	-1.311	19.6197
-0.776	-9.69884	-1.312	19.6168
-0.777	-9.69668	-1.313	19.6027
-0.778	-9.7076	-1.314	19.5995
-0.779	-9.70337	-1.315	19.5856
-0.78	-9.71675	-1.316	19.5823
-0.781	-9.71351	-1.317	19.5679
-0.782	-9.72374	-1.318	19.5648
-0.783	-9.72197	-1.319	19.5486
-0.784	-9.73299	-1.32	19.5469
-0.785	-9.73122	-1.321	19.5316
-0.786	-9.74244	-1.322	19.5277
-0.787	-9.74038	-1.323	19.5143
-0.788	-9.75081	-1.324	19.5091
-0.789	-9.74973	-1.325	19.4937
-0.79	-9.75947	-1.326	19.4921
-0.791	-9.75957	-1.327	19.4737
-0.792	-9.76882	-1.328	19.4727
-0.793	-9.76685	-1.329	19.4565
-0.794	-9.78142	-1.33	19.4536
-0.795	-9.77581	-1.331	19.4378
-0.796	-9.78723	-1.332	19.4329
-0.797	-9.78654	-1.333	19.4167
-0.798	-9.79638	-1.334	19.4146
-0.799	-9.79559	-1.335	19.3973
-0.8	-9.80583	-1.336	19.3953
-0.801	-9.80298	-1.337	19.376
-0.802	-9.81863	-1.338	19.3724
-0.803	-9.81498	-1.339	19.3572
-0.804	-9.82433	-1.34	19.3521
-0.805	-9.82237	-1.341	19.335
-0.806	-9.83536	-1.342	19.3322
-0.807	-9.83319	-1.343	19.3158
-0.808	-9.84313	-1.344	19.3119
-0.809	-9.84225	-1.345	19.2944
-0.81	-9.85386	-1.346	19.2902
-0.811	-9.85052	-1.347	19.2718
-0.812	-9.86351	-1.348	19.2674
-0.813	-9.86311	-1.349	19.2499
-0.814	-9.87217	-1.35	19.2443
-0.815	-9.87128	-1.351	19.2253
-0.816	-9.88467	-1.352	19.2213
-0.817	-9.87985	-1.353	19.2019
-0.818	-9.89392	-1.354	19.1968
-0.819	-9.89038	-1.355	19.1794
-0.82	-9.90386	-1.356	19.1729
-0.821	-9.9013	-1.357	19.1538
-0.822	-9.9142	-1.358	19.1483
-0.823	-9.91252	-1.359	19.1278
-0.824	-9.92296	-1.36	19.1218
-0.825	-9.92345	-1.361	19.1032
-0.826	-9.93487	-1.362	19.0952
-0.827	-9.93221	-1.363	19.0748
-0.828	-9.94491	-1.364	19.067
-0.829	-9.94471	-1.365	19.0468
-0.83	-9.95524	-1.366	19.0385
-0.831	-9.9516	-1.367	19.0171
-0.832	-9.96666	-1.368	19.0105
-0.833	-9.96341	-1.369	18.9884
-0.834	-9.9766	-1.37	18.9778
-0.835	-9.97296	-1.371	18.9574
-0.836	-9.98684	-1.372	18.9471
-0.837	-9.98477	-1.373	18.9241
-0.838	-9.99875	-1.374	18.9154
-0.839	-9.99737	-1.375	18.8903
-0.84	-10.0084	-1.376	18.8798
-0.841	-10.0056	-1.377	18.8564
-0.842	-10.0192	-1.378	18.8455
-0.843	-10.0157	-1.379	18.8216
-0.844	-10.0303	-1.38	18.8094
-0.845	-10.0288	-1.381	18.7848
-0.846	-10.0408	-1.382	18.7717
-0.847	-10.0397	-1.383	18.7447
-0.848	-10.0513	-1.384	18.734
-0.849	-10.0495	-1.385	18.7079
-0.85	-10.0645	-1.386	18.6916
-0.851	-10.0632	-1.387	18.6666
-0.852	-10.0759	-1.388	18.6487
-0.853	-10.0734	-1.389	18.6213
-0.854	-10.0858	-1.39	18.6062
-0.855	-10.0843	-1.391	18.5758
-0.856	-10.098	-1.392	18.5592
-0.857	-10.098	-1.393	18.5294
-0.858	-10.1092	-1.394	18.5093
-0.859	-10.1051	-1.395	18.4801
-0.86	-10.1197	-1.396	18.46
-0.861	-10.1173	-1.397	18.429
-0.862	-10.1309	-1.398	18.4093
-0.863	-10.129	-1.399	18.3754
-0.864	-10.1425	-1.4	18.3547
-0.865	-10.1411	-1.401	18.3208
-0.866	-10.1548	-1.402	18.297
-0.867	-10.1506	-1.403	18.2643
-0.868	-10.1649	-1.404	18.2397
-0.869	-10.1625	-1.405	18.2021
-0.87	-10.1791	-1.406	18.1788
-0.871	-10.1746	-1.407	18.1378
-0.872	-10.1877	-1.408	18.1134
-0.873	-10.1859	-1.409	18.0749
-0.874	-10.201	-1.41	18.0466
-0.875	-10.1961	-1.411	18.0084
-0.876	-10.2134	-1.412	17.9789
-0.877	-10.2119	-1.413	17.9393
-0.878	-10.2228	-1.414	17.9076
-0.879	-10.2227	-1.415	17.8667
-0.88	-10.2365	-1.416	17.837
-0.881	-10.2332	-1.417	17.7941
-0.882	-10.2495	-1.418	17.762
-0.883	-10.2461	-1.419	17.7211
-0.884	-10.2601	-1.42	17.6877
-0.885	-10.2588	-1.421	17.6425
-0.886	-10.272	-1.422	17.6097
-0.887	-10.272	-1.423	17.5625
-0.888	-10.2844	-1.424	17.5296
-0.889	-10.2826	-1.425	17.4837
-0.89	-10.2969	-1.426	17.4472
-0.891	-10.2924	-1.427	17.3992
-0.892	-10.3094	-1.428	17.3633
-0.893	-10.3039	-1.429	17.3162
[truncated: 6,633 more rows]

## Sheet: Figure 2b
1.106	8.40968	1.132	4.87707	1.132	7.1764	1.132	7.01242
1.105	8.21105	1.131	4.706	1.131	6.89342	1.131	6.72856
1.104	8.13674	1.13	4.66063	1.13	6.81065	1.13	6.65258
1.103	8.0891	1.129	4.62539	1.129	6.76006	1.129	6.59903
1.102	8.04471	1.128	4.606	1.128	6.72295	1.128	6.56931
1.101	8.00613	1.127	4.57834	1.127	6.68653	1.127	6.53023
1.1	7.96725	1.126	4.56338	1.126	6.6571	1.126	6.50523
1.099	7.93546	1.125	4.53838	1.125	6.62374	1.125	6.47078
1.098	7.89934	1.124	4.52569	1.124	6.595	1.124	6.45031
1.097	7.86755	1.123	4.50157	1.123	6.56104	1.123	6.41537
1.096	7.83526	1.122	4.49075	1.122	6.54244	1.122	6.39864
1.095	7.80583	1.121	4.46722	1.121	6.51104	1.121	6.36301
1.094	7.77178	1.12	4.45453	1.12	6.48673	1.12	6.34214
1.093	7.7454	1.119	4.43464	1.119	6.46104	1.119	6.31468
1.092	7.714	1.118	4.42303	1.118	6.43633	1.118	6.29765
1.091	7.68752	1.117	4.40216	1.117	6.40917	1.117	6.26478
1.09	7.66016	1.116	4.39252	1.116	6.39007	1.116	6.25179
1.089	7.63054	1.115	4.36978	1.115	6.35936	1.115	6.22206
1.088	7.60367	1.114	4.35954	1.114	6.33997	1.114	6.20267
1.087	7.57739	1.113	4.34114	1.113	6.31763	1.113	6.17619
1.086	7.54914	1.112	4.33071	1.112	6.2946	1.112	6.16143
1.085	7.52542	1.111	4.3123	1.111	6.27177	1.111	6.13249
1.084	7.49628	1.11	4.30246	1.11	6.25159	1.11	6.11822
1.083	7.47365	1.109	4.28572	1.109	6.22757	1.109	6.09115
1.082	7.4451	1.108	4.27608	1.108	6.21084	1.108	6.07708
1.081	7.4205	1.107	4.25561	1.107	6.18259	1.107	6.05109
1.08	7.39422	1.106	4.24901	1.106	6.16556	1.106	6.03968
1.079	7.36843	1.105	4.22952	1.105	6.14214	1.105	6.01084
1.078	7.34107	1.104	4.22165	1.104	6.12324	1.104	5.99903
1.077	7.31872	1.103	4.20315	1.103	6.10365	1.103	5.97668
1.076	7.29136	1.102	4.1936	1.102	6.08328	1.102	5.95966
1.075	7.26725	1.101	4.175	1.101	6.06251	1.101	5.93446
1.074	7.24274	1.1	4.16899	1.1	6.04873	1.1	5.92452
1.073	7.21833	1.099	4.14881	1.099	6.02413	1.099	5.89578
1.072	7.19805	1.098	4.14192	1.098	6.00867	1.098	5.88554
1.071	7.17404	1.097	4.12214	1.097	5.988	1.097	5.86084
1.07	7.14904	1.096	4.11555	1.096	5.96861	1.096	5.84863
1.069	7.12541	1.095	4.09625	1.095	5.94972	1.095	5.82137
1.068	7.10307	1.094	4.08966	1.094	5.93111	1.094	5.81015
1.067	7.08102	1.093	4.07283	1.093	5.91231	1.093	5.78761
1.066	7.05839	1.092	4.06545	1.092	5.89568	1.092	5.77619
1.065	7.03644	1.091	4.04803	1.091	5.87343	1.091	5.75011
1.064	7.01695	1.09	4.04123	1.09	5.85985	1.09	5.74302
1.063	6.99549	1.089	4.0249	1.089	5.83859	1.089	5.71753
1.062	6.97187	1.088	4.01604	1.088	5.82166	1.088	5.70522
1.061	6.951	1.087	4.00167	1.087	5.80493	1.087	5.6818
1.06	6.92994	1.086	3.99291	1.086	5.78662	1.086	5.67265
1.059	6.90819	1.085	3.97667	1.085	5.77019	1.085	5.64578
1.058	6.88762	1.084	3.97027	1.084	5.75385	1.084	5.63859
1.057	6.86577	1.083	3.95216	1.083	5.73259	1.083	5.61261
1.056	6.84382	1.082	3.94576	1.082	5.71822	1.082	5.60375
1.055	6.82275	1.081	3.92962	1.081	5.69991	1.081	5.57934
1.054	6.80238	1.08	3.92125	1.08	5.68357	1.08	5.57077
1.053	6.78132	1.079	3.90619	1.079	5.66585	1.079	5.54745
1.052	6.76144	1.078	3.8996	1.078	5.6508	1.078	5.53889
1.051	6.74106	1.077	3.88198	1.077	5.63111	1.077	5.51516
1.05	6.7198	1.076	3.87509	1.076	5.61851	1.076	5.50581
1.049	6.69952	1.075	3.85806	1.075	5.59853	1.075	5.4819
1.048	6.68102	1.074	3.85275	1.074	5.58465	1.074	5.4752
1.047	6.66006	1.073	3.83671	1.073	5.56635	1.073	5.44902
1.046	6.63978	1.072	3.82873	1.072	5.55178	1.072	5.44351
1.045	6.62078	1.071	3.81623	1.071	5.53623	1.071	5.42117
1.044	6.59933	1.07	3.80669	1.07	5.51792	1.07	5.41132
1.043	6.57945	1.069	3.79281	1.069	5.50207	1.069	5.38711
1.042	6.56202	1.068	3.78592	1.068	5.4877	1.068	5.38091
1.041	6.54096	1.067	3.77125	1.067	5.46999	1.067	5.3565
1.04	6.52167	1.066	3.76397	1.066	5.45631	1.066	5.34873
1.039	6.50454	1.065	3.75019	1.065	5.44075	1.065	5.32688
1.038	6.48368	1.064	3.74291	1.064	5.42451	1.064	5.31723
1.037	6.46527	1.063	3.72735	1.063	5.40965	1.063	5.29548
1.036	6.44411	1.062	3.72194	1.062	5.3943	1.062	5.28544
1.035	6.42669	1.061	3.70796	1.061	5.37953	1.061	5.26497
1.034	6.4073	1.06	3.70048	1.06	5.36546	1.06	5.25749
1.033	6.3886	1.059	3.68306	1.059	5.34636	1.059	5.23613
1.032	6.3697	1.058	3.67883	1.058	5.33475	1.058	5.22914
1.031	6.3507	1.057	3.66328	1.057	5.31664	1.057	5.2063
1.03	6.33062	1.056	3.6558	1.056	5.30256	1.056	5.19764
1.029	6.31389	1.055	3.64271	1.055	5.2878	1.055	5.17756
1.028	6.29312	1.054	3.63562	1.054	5.27333	1.054	5.1689
1.027	6.2757	1.053	3.62086	1.053	5.25778	1.053	5.14607
1.026	6.25749	1.052	3.61554	1.052	5.24597	1.052	5.13918
1.025	6.23978	1.051	3.60294	1.051	5.22953	1.051	5.11624
1.024	6.2194	1.05	3.59615	1.05	5.21585	1.05	5.10807
1.023	6.20139	1.049	3.58316	1.049	5.20059	1.049	5.08868
1.022	6.18289	1.048	3.57666	1.048	5.1879	1.048	5.07855
1.021	6.16556	1.047	3.56554	1.047	5.17176	1.047	5.05896
1.02	6.14588	1.046	3.56033	1.046	5.15601	1.046	5.05138
1.019	6.12895	1.045	3.54684	1.045	5.1439	1.045	5.03091
1.018	6.10798	1.044	3.53946	1.044	5.12697	1.044	5.02284
1.017	6.09253	1.043	3.52834	1.043	5.11122	1.043	4.99981
1.016	6.0756	1.042	3.52086	1.042	5.10089	1.042	4.99429
1.015	6.05808	1.041	3.50914	1.041	5.08248	1.041	4.97431
1.014	6.04056	1.04	3.50097	1.04	5.0692	1.04	4.96585
1.013	6.02481	1.039	3.48946	1.039	5.05709	1.039	4.94823
1.012	6.00661	1.038	3.48316	1.038	5.04124	1.038	4.93908
1.011	5.98928	1.037	3.46918	1.037	5.02697	1.037	4.91811
1.01	5.97324	1.036	3.46534	1.036	5.01585	1.036	4.91231
1.009	5.95355	1.035	3.45038	1.035	4.99882	1.035	4.88977
1.008	5.93702	1.034	3.44527	1.034	4.98721	1.034	4.88445
1.007	5.92166	1.033	3.43257	1.033	4.97254	1.033	4.86437
1.006	5.90267	1.032	3.42597	1.032	4.95975	1.032	4.85394
1.005	5.88751	1.031	3.41337	1.031	4.94479	1.031	4.83278
1.004	5.86773	1.03	3.40619	1.03	4.93297	1.03	4.82894
1.003	5.85149	1.029	3.3932	1.029	4.91713	1.029	4.8063
1.002	5.83436	1.028	3.38887	1.028	4.90492	1.028	4.80148
1.001	5.81861	1.027	3.37341	1.027	4.88967	1.027	4.77913
1	5.80355	1.026	3.37036	1.026	4.87914	1.026	4.77648
0.999	5.78475	1.025	3.35442	1.025	4.86358	1.025	4.75404
0.998	5.76812	1.024	3.34871	1.024	4.84951	1.024	4.74793
0.997	5.75198	1.023	3.33739	1.023	4.83691	1.023	4.73169
0.996	5.73397	1.022	3.32883	1.022	4.82372	1.022	4.72264
0.995	5.71802	1.021	3.31603	1.021	4.81083	1.021	4.70305
0.994	5.70208	1.02	3.3119	1.02	4.80039	1.02	4.69823
0.993	5.68465	1.019	3.29763	1.019	4.78396	1.019	4.67441
0.992	5.6691	1.018	3.29093	1.018	4.77136	1.018	4.66841
0.991	5.65188	1.017	3.27843	1.017	4.75935	1.017	4.64941
0.99	5.63524	1.016	3.27223	1.016	4.74636	1.016	4.64222
0.989	5.61831	1.015	3.25904	1.015	4.73514	1.015	4.62421
0.988	5.60217	1.014	3.25205	1.014	4.72254	1.014	4.61555
0.987	5.58741	1.013	3.24103	1.013	4.70906	1.013	4.59793
0.986	5.57166	1.012	3.23414	1.012	4.69656	1.012	4.58937
0.985	5.55453	1.011	3.22085	1.011	4.6814	1.011	4.5688
0.984	5.54007	1.01	3.21593	1.01	4.67234	1.01	4.56703
0.983	5.52392	1.009	3.20353	1.009	4.65748	1.009	4.54439
0.982	5.5067	1.008	3.19448	1.008	4.64439	1.008	4.53779
0.981	5.49262	1.007	3.18503	1.007	4.63337	1.007	4.52008
0.98	5.4756	1.006	3.17804	1.006	4.61732	1.006	4.51122
0.979	5.45995	1.005	3.16524	1.005	4.60571	1.005	4.49144
0.978	5.44548	1.004	3.16052	1.004	4.59429	1.004	4.4872
0.977	5.42825	1.003	3.14654	1.003	4.57903	1.003	4.46614
0.976	5.41467	1.002	3.14093	1.002	4.56919	1.002	4.46014
0.975	5.39961	1.001	3.12833	1.001	4.5559	1.001	4.44045
0.974	5.38357	1	3.12174	1	4.54242	1	4.43445
0.973	5.3692	0.999	3.10973	0.999	4.52923	0.999	4.41437
0.972	5.35434	0.998	3.10304	0.998	4.51949	0.998	4.40945
0.971	5.33662	0.997	3.09123	0.997	4.50315	0.997	4.39025
0.97	5.32166	0.996	3.08453	0.996	4.49399	0.996	4.38317
0.969	5.3066	0.995	3.07223	0.995	4.47874	0.995	4.36161
0.968	5.29361	0.994	3.06633	0.994	4.46919	0.994	4.36033
0.967	5.27441	0.993	3.05215	0.993	4.45413	0.993	4.33632
0.966	5.25955	0.992	3.04428	0.992	4.44203	0.992	4.32913
0.965	5.24617	0.991	3.03443	0.991	4.4313	0.991	4.31496
0.964	5.22993	0.99	3.02636	0.99	4.41614	0.99	4.3063
0.963	5.21497	0.989	3.01632	0.989	4.40403	0.989	4.2875
0.962	5.20217	0.988	3.01022	0.988	4.39183	0.988	4.28464
0.961	5.18504	0.987	2.99762	0.987	4.37972	0.987	4.26151
0.96	5.17195	0.986	2.99241	0.986	4.36663	0.986	4.25885
0.959	5.1567	0.985	2.9805	0.985	4.35649	0.985	4.23868
0.958	5.14046	0.984	2.974	0.984	4.3433	0.984	4.23454
0.957	5.12382	0.983	2.96376	0.983	4.33071	0.983	4.21722
0.956	5.11024	0.982	2.95619	0.982	4.32067	0.982	4.21181
0.955	5.09567	0.981	2.94536	0.981	4.30698	0.981	4.19163
0.954	5.08101	0.98	2.93827	0.98	4.29409	0.98	4.18385
0.953	5.06398	0.979	2.92725	0.979	4.28208	0.979	4.16466
0.952	5.05276	0.978	2.92036	0.978	4.27224	0.978	4.16181
0.951	5.03504	0.977	2.90914	0.977	4.25905	0.977	4.14173
0.95	5.02313	0.976	2.90215	0.976	4.24744	0.976	4.13612
0.949	5.00847	0.975	2.89191	0.975	4.23937	0.975	4.11801
0.948	4.99252	0.974	2.88345	0.974	4.22362	0.974	4.11161
0.947	4.97874	0.973	2.8738	0.973	4.2122	0.973	4.09261
0.946	4.96772	0.972	2.86613	0.972	4.20255	0.972	4.08996
0.945	4.95059	0.971	2.85491	0.971	4.18897	0.971	4.06732
0.944	4.93681	0.97	2.8487	0.97	4.17716	0.97	4.06466
0.943	4.92362	0.969	2.83689	0.969	4.16525	0.969	4.04625
0.942	4.90866	0.968	2.82863	0.968	4.15433	0.968	4.04094
0.941	4.89301	0.967	2.8176	0.967	4.14153	0.967	4.02057
0.94	4.88032	0.966	2.8114	0.966	4.13129	0.966	4.01692
0.939	4.86329	0.965	2.79998	0.965	4.11978	0.965	3.99852
0.938	4.85158	0.964	2.79339	0.964	4.10767	0.964	3.99389
0.937	4.83504	0.963	2.78187	0.963	4.09527	0.963	3.97421
0.936	4.82303	0.962	2.77607	0.962	4.08553	0.962	3.97224
0.935	4.80906	0.961	2.76553	0.961	4.07312	0.961	3.95236
0.934	4.7939	0.96	2.75589	0.96	4.06013	0.96	3.94655
0.933	4.78002	0.959	2.74605	0.959	4.05078	0.959	3.92932
0.932	4.76821	0.958	2.73935	0.958	4.03799	0.958	3.92243
0.931	4.75226	0.957	2.72872	0.957	4.02677	0.957	3.90482
0.93	4.74341	0.956	2.7237	0.956	4.01614	0.956	3.90245
0.929	4.7252	0.955	2.71101	0.955	4.00413	0.955	3.88139
0.928	4.71644	0.954	2.70254	0.954	3.99222	0.954	3.87558
0.927	4.7	0.953	2.69191	0.953	3.9807	0.953	3.85865
0.926	4.6878	0.952	2.68424	0.952	3.96919	0.952	3.85304
0.925	4.67175	0.951	2.67341	0.951	3.95718	0.951	3.83415
0.924	4.65827	0.95	2.6674	0.95	3.94606	0.95	3.82962
0.923	4.6439	0.949	2.65825	0.949	3.93621	0.949	3.81102
0.922	4.63179	0.948	2.6491	0.948	3.92381	0.948	3.80708
0.921	4.61722	0.947	2.63748	0.947	3.91171	0.947	3.78956
0.92	4.6063	0.946	2.63177	0.946	3.90186	0.946	3.78582
0.919	4.59075	0.945	2.61908	0.945	3.88858	0.945	3.7685
0.918	4.57736	0.944	2.61199	0.944	3.87539	0.944	3.76121
0.917	4.56417	0.943	2.60195	0.943	3.86761	0.943	3.74635
0.916	4.54773	0.942	2.58788	0.942	3.8498	0.942	3.73434
0.915	4.53081	0.941	2.57715	0.941	3.83543	0.941	3.71722
0.914	4.52195	0.94	2.57292	0.94	3.82991	0.94	3.71476
0.913	4.50512	0.939	2.56209	0.939	3.81722	0.939	3.69497
0.912	4.49695	0.938	2.55382	0.938	3.80718	0.938	3.69261
0.911	4.48021	0.937	2.54486	0.937	3.79665	0.937	3.67411
0.91	4.46909	0.936	2.53374	0.936	3.78346	0.936	3.67037
0.909	4.45413	0.935	2.524	0.935	3.77401	0.935	3.65029
0.908	4.44173	0.934	2.51612	0.934	3.76298	0.934	3.64724
0.907	4.42815	0.933	2.50707	0.933	3.75422	0.933	3.62873
0.906	4.41624	0.932	2.49821	0.932	3.73985	0.932	3.6241
0.905	4.39911	0.931	2.48788	0.931	3.73001	0.931	3.60678
0.904	4.38927	0.93	2.48099	0.93	3.72086	0.93	3.60609
0.903	4.37204	0.929	2.46888	0.929	3.70688	0.929	3.58533
0.902	4.36201	0.928	2.45943	0.928	3.69428	0.928	3.58198
0.901	4.34783	0.927	2.45165	0.927	3.68562	0.927	3.56741
0.9	4.33602	0.926	2.44093	0.926	3.67115	0.926	3.56229
0.899	4.31998	0.925	2.42951	0.925	3.6622	0.925	3.54566
0.898	4.31102	0.924	2.42272	0.924	3.65068	0.924	3.5433
0.897	4.29488	0.923	2.41002	0.923	3.63907	0.923	3.52637
0.896	4.28543	0.922	2.40293	0.922	3.62676	0.922	3.52332
0.895	4.27155	0.921	2.39201	0.921	3.61771	0.921	3.5058
0.894	4.25964	0.92	2.38049	0.92	3.6058	0.92	3.50147
0.893	4.24517	0.919	2.37163	0.919	3.59635	0.919	3.48513
0.892	4.23504	0.918	2.36346	0.918	3.58473	0.918	3.4804
0.891	4.21958	0.917	2.35343	0.917	3.57696	0.917	3.46406
0.89	4.20885	0.916	2.34211	0.916	3.56525	0.916	3.45836
0.889	4.19124	0.915	2.33098	0.915	3.5556	0.915	3.43877
0.888	4.18159	0.914	2.3238	0.914	3.54576	0.914	3.43857
0.887	4.16653	0.913	2.30992	0.913	3.53651	0.913	3.42046
0.886	4.15728	0.912	2.30165	0.912	3.52391	0.912	3.41534
0.885	4.1433	0.911	2.2924	0.911	3.51702	0.911	3.40068
0.884	4.13129	0.91	2.28236	0.91	3.50412	0.91	3.39458
0.883	4.11555	0.909	2.27183	0.909	3.4934	0.909	3.37637
0.882	4.10639	0.908	2.26356	0.908	3.48375	0.908	3.3742
0.881	4.09212	0.907	2.25224	0.907	3.47302	0.907	3.35393
0.88	4.0807	0.906	2.24388	0.906	3.46259	0.906	3.35117
0.879	4.0681	0.905	2.23463	0.905	3.45225	0.905	3.33385
0.878	4.05452	0.904	2.2237	0.904	3.44015	0.904	3.32735
0.877	4.04114	0.903	2.21238	0.903	3.42991	0.903	3.31111
0.876	4.03208	0.902	2.20392	0.902	3.41849	0.902	3.3053
0.875	4.01653	0.901	2.19338	0.901	3.40895	0.901	3.28768
0.874	4.00728	0.9	2.18266	0.9	3.39585	0.9	3.28454
0.873	3.99114	0.899	2.17321	0.899	3.38719	0.899	3.26465
0.872	3.98395	0.898	2.16366	0.898	3.37558	0.898	3.26416
0.871	3.9685	0.897	2.15146	0.897	3.36337	0.897	3.24438
0.87	3.95826	0.896	2.14289	0.896	3.35009	0.896	3.23936
0.869	3.9436	0.895	2.13275	0.895	3.34398	0.895	3.22292
0.868	3.93228	0.894	2.12183	0.894	3.32932	0.894	3.2181
0.867	3.91869	0.893	2.11169	0.893	3.31898	0.893	3.20028
0.866	3.90885	0.892	2.10244	0.892	3.30904	0.892	3.19772
0.865	3.89379	0.891	2.09102	0.891	3.29753	0.891	3.17735
0.864	3.88336	0.89	2.08	0.89	3.28217	0.89	3.17272
0.863	3.86791	0.889	2.07035	0.889	3.2742	0.889	3.15668
0.862	3.85816	0.888	2.05962	0.888	3.26032	0.888	3.15146
0.861	3.8431	0.887	2.04958	0.887	3.25166	0.887	3.13572
0.86	3.83602	0.886	2.04033	0.886	3.23916	0.886	3.13011
0.859	3.81997	0.885	2.02901	0.885	3.2306	0.885	3.11268
0.858	3.81023	0.884	2.01956	0.884	3.21761	0.884	3.10747
0.857	3.79625	0.883	2.01021	0.883	3.20629	0.883	3.08936
0.856	3.78798	0.882	2.00008	0.882	3.19644	0.882	3.0866
0.855	3.77263	0.881	1.98974	0.881	3.18453	0.881	3.068
0.854	3.76151	0.88	1.97901	0.88	3.17282	0.88	3.06268
0.853	3.74999	0.879	1.97015	0.879	3.16534	0.879	3.04713
0.852	3.74064	0.878	1.95756	0.878	3.15068	0.878	3.04172
0.851	3.72568	0.877	1.94693	0.877	3.13936	0.877	3.02331
0.85	3.71731	0.876	1.9362	0.876	3.12961	0.876	3.02006
0.849	3.69989	0.875	1.92508	0.875	3.11888	0.875	2.99999
0.848	3.69212	0.874	1.91592	0.874	3.10599	0.874	2.99723
0.847	3.67834	0.873	1.90431	0.873	3.09743	0.873	2.98109
0.846	3.66948	0.872	1.89319	0.872	3.08355	0.872	2.97567
0.845	3.65353	0.871	1.88177	0.871	3.0741	0.871	2.95983
0.844	3.64566	0.87	1.87074	0.87	3.05973	0.87	2.9555
0.843	3.63011	0.869	1.85874	0.869	3.05107	0.869	2.93857
0.842	3.62214	0.868	1.84909	0.868	3.03857	0.868	2.93414
0.841	3.60698	0.867	1.83718	0.867	3.02764	0.867	2.91662
0.84	3.60127	0.866	1.82596	0.866	3.01741	0.866	2.91298
0.839	3.58601	0.865	1.81198	0.865	3.00481	0.865	2.89162
0.838	3.57696	0.864	1.80244	0.864	2.9929	0.864	2.88876
0.837	3.56475	0.863	1.79112	0.863	2.98621	0.863	2.87341
0.836	3.55688	0.862	1.77832	0.862	2.97213	0.862	2.8678
0.835	3.5434	0.861	1.76651	0.861	2.96308	0.861	2.85008
0.834	3.53572	0.86	1.75667	0.86	2.95274	0.86	2.84743
0.833	3.52135	0.859	1.74289	0.859	2.94132	0.859	2.82843
0.832	3.51416	0.858	1.73147	0.858	2.92941	0.858	2.82548
0.831	3.4993	0.857	1.71986	0.857	2.92065	0.857	2.80678
0.83	3.49093	0.856	1.70647	0.856	2.90727	0.856	2.80333
0.829	3.47676	0.855	1.69328	0.855	2.89999	0.855	2.7862
0.828	3.47027	0.854	1.68019	0.854	2.8863	0.854	2.78079
0.827	3.45481	0.853	1.66818	0.853	2.87833	0.853	2.76573
0.826	3.44605	0.852	1.65194	0.852	2.86357	0.852	2.76042
0.825	3.43198	0.851	1.64003	0.851	2.85432	0.851	2.7426
0.824	3.42479	0.85	1.62556	0.85	2.8429	0.85	2.74044
0.823	3.40895	0.849	1.61129	0.849	2.83424	0.849	2.72105
0.822	3.40078	0.848	1.59594	0.848	2.81996	0.848	2.71868
0.821	3.38749	0.847	1.58413	0.847	2.81485	0.847	2.70343
0.82	3.37814	0.846	1.56877	0.846	2.7993	0.846	2.69555
0.819	3.36298	0.845	1.55371	0.845	2.79093	0.845	2.67833
0.818	3.3553	0.844	1.53915	0.844	2.77951	0.844	2.67656
0.817	3.33906	0.843	1.52438	0.843	2.76967	0.843	2.65707
0.816	3.33119	0.842	1.50962	0.842	2.75835	0.842	2.65451
0.815	3.31682	0.841	1.49397	0.841	2.74959	0.841	2.63738
0.814	3.30658	0.84	1.47714	0.84	2.73689	0.84	2.63296
0.813	3.29123	0.839	1.46109	0.839	2.72784	0.839	2.61406
0.812	3.28286	0.838	1.4422	0.838	2.71494	0.838	2.61002
0.811	3.26839	0.837	1.42724	0.837	2.70805	0.837	2.59427
0.81	3.26131	0.836	1.40844	0.836	2.69388	0.836	2.58925
0.809	3.24438	0.835	1.39033	0.835	2.68551	0.835	2.57016
0.808	3.23788	0.834	1.37546	0.834	2.67587	0.834	2.56898
0.807	3.22105	0.833	1.3542	0.833	2.66632	0.833	2.55136
0.806	3.21308	0.832	1.33393	0.832	2.65107	0.832	2.54614
0.805	3.1989	0.831	1.31592	0.831	2.64546	0.831	2.53266
0.804	3.19093	0.83	1.29544	0.83	2.6304	0.83	2.52725
0.803	3.1742	0.829	1.27477	0.829	2.62469	0.829	2.51051
0.802	3.1682	0.828	1.25578	0.828	2.61219	0.828	2.50697
0.801	3.15038	0.827	1.23304	0.827	2.60313	0.827	2.48965
0.8	3.143	0.826	1.21188	0.826	2.58856	0.826	2.48384
0.799	3.12863	0.825	1.18954	0.825	2.58266	0.825	2.46878
0.798	3.11947	0.824	1.16798	0.824	2.56888	0.824	2.46563
0.797	3.10363	0.823	1.14436	0.823	2.56189	0.823	2.4485
0.796	3.09536	0.822	1.12202	0.822	2.54949	0.822	2.44319
0.795	3.07991	0.821	1.10017	0.821	2.5427	0.821	2.42793
0.794	3.07016	0.82	1.07477	0.82	2.52843	0.82	2.42341
0.793	3.05481	0.819	1.04987	0.819	2.52026	0.819	2.40608
0.792	3.04743	0.818	1.02645	0.818	2.51002	0.818	2.40411
0.791	3.0305	0.817	1.00076	0.817	2.50038	0.817	2.3862
0.79	3.02164	0.816	0.97359	0.816	2.4862	0.816	2.3801
0.789	3.00806	0.815	0.94889	0.815	2.48217	0.815	2.36681
0.788	2.99723	0.814	0.92083	0.814	2.46652	0.814	2.36189
0.787	2.98227	0.813	0.89387	0.813	2.45854	0.813	2.3428
0.786	2.97538	0.812	0.86621	0.812	2.44545	0.812	2.34073
0.785	2.95963	0.811	0.83678	0.811	2.43847	0.811	2.32213
0.784	2.95225	0.81	0.80932	0.81	2.42606	0.81	2.32026
0.783	2.93522	0.809	0.78087	0.809	2.42016	0.809	2.30333
0.782	2.92833	0.808	0.74997	0.808	2.40283	0.808	2.30008
0.781	2.91229	0.807	0.72201	0.807	2.39772	0.807	2.28266
0.78	2.90304	0.806	0.69239	0.806	2.38345	0.806	2.27951
0.779	2.88778	0.805	0.66325	0.805	2.37695	0.805	2.26238
0.778	2.8802	0.804	0.63176	0.804	2.36287	0.804	2.25795
0.777	2.86327	0.803	0.59957	0.803	2.35638	0.803	2.24171
0.776	2.85806	0.802	0.56768	0.802	2.34378	0.802	2.23984
0.775	2.83906	0.801	0.53244	0.801	2.33394	0.801	2.22124
0.774	2.82951	0.8	0.49829	0.8	2.32075	0.8	2.2175
0.773	2.81544	0.799	0.46847	0.799	2.31435	0.799	2.20411
0.772	2.80628	0.798	0.43274	0.798	2.2986	0.798	2.19821
0.771	2.78975	0.797	0.39878	0.797	2.29142	0.797	2.18088
0.77	2.78325	0.796	0.36414	0.796	2.27842	0.796	2.17911
0.769	2.76504	0.795	0.32811	0.795	2.27085	0.795	2.16041
0.768	2.75746	0.794	0.29396	0.794	2.25815	0.794	2.15579
0.767	2.74241	0.793	0.25892	0.793	2.25096	0.793	2.14023
0.766	2.73443	0.792	0.22221	0.792	2.2361	0.792	2.13492
0.765	2.71868	0.791	0.18727	0.791	2.23	0.791	2.12045
0.764	2.71042	0.79	0.15075	0.79	2.21553	0.79	2.1174
0.763	2.6927	0.789	0.11394	0.789	2.21041	0.789	2.09939
0.762	2.68384	0.788	0.07408	0.788	2.19289	0.788	2.09289
0.761	2.66691	0.787	0.03835	0.787	2.18462	0.787	2.07626
0.76	2.66081	0.786	0.0037	0.786	2.17104	0.786	2.07478
0.759	2.64162	0.785	-0.03291	0.785	2.16573	0.785	2.05608
0.758	2.63266	0.784	-0.07091	0.784	2.14899	0.784	2.05136
0.757	2.61868	0.783	-0.10565	0.783	2.14407	0.783	2.03738
0.756	2.60894	0.782	-0.14345	0.782	2.12577	0.782	2.03118
0.755	2.59093	0.781	-0.18154	0.781	2.11966	0.781	2.01454
0.754	2.58335	0.78	-0.21687	0.78	2.10657	0.78	2.01149
0.753	2.56445	0.779	-0.25309	0.779	2.09693	0.779	1.99437
0.752	2.55766	0.778	-0.28675	0.778	2.08492	0.778	1.99092
0.751	2.54034	0.777	-0.32101	0.777	2.07655	0.777	1.97527
0.75	2.52971	0.776	-0.35861	0.776	2.06159	0.776	1.96947
0.749	2.51347	0.775	-0.39483	0.775	2.05421	0.775	1.95244
0.748	2.50372	0.774	-0.43016	0.774	2.03836	0.774	1.94712
0.747	2.48797	0.773	-0.46717	0.773	2.03157	0.773	1.93167
0.746	2.48049	0.772	-0.50683	0.772	2.01523	0.772	1.92567
0.745	2.46022	0.771	-0.54433	0.771	2.00815	0.771	1.91002
0.744	2.45254	0.77	-0.57465	0.77	1.99447	0.77	1.90578
0.743	2.43482	0.769	-0.60733	0.769	1.9861	0.769	1.88698
0.742	2.42478	0.768	-0.63951	0.768	1.97065	0.768	1.88088
0.741	2.40756	0.767	-0.66737	0.767	1.96366	0.767	1.86592
0.74	2.40008	0.766	-0.69788	0.766	1.94781	0.766	1.86041
0.739	2.3802	0.765	-0.73006	0.765	1.93925	0.765	1.8424
0.738	2.37085	0.764	-0.75959	0.764	1.9238	0.764	1.83915
0.737	2.35106	0.763	-0.79237	0.763	1.91405	0.763	1.81887
0.736	2.34112	0.762	-0.81865	0.762	1.8984	0.762	1.81356
0.735	2.3239	0.761	-0.8464	0.761	1.89122	0.761	1.79761
0.734	2.3113	0.76	-0.87268	0.76	1.87419	0.76	1.79141
0.733	2.29388	0.759	-0.89837	0.759	1.86435	0.759	1.77517
0.732	2.28394	0.758	-0.922	0.758	1.84722	0.758	1.76937
0.731	2.26376	0.757	-0.94621	0.757	1.83817	0.757	1.75283
0.73	2.25529	0.756	-0.96895	0.756	1.82311	0.756	1.74614
0.729	2.23315	0.755	-0.99267	0.755	1.81208	0.755	1.72931
0.728	2.22537	0.754	-1.01176	0.754	1.79771	0.754	1.72517
0.727	2.20461	0.753	-1.03391	0.753	1.78777	0.753	1.70499
0.726	2.19122	0.752	-1.05399	0.752	1.77094	0.752	1.69702
0.725	2.17222	0.751	-1.07101	0.751	1.76366	0.751	1.68236
0.724	2.16061	0.75	-1.0905	0.75	1.74505	0.75	1.6733
0.723	2.13807	0.749	-1.10625	0.749	1.73551	0.749	1.6544
0.722	2.12882	0.748	-1.12347	0.748	1.71907	0.748	1.64997
0.721	2.1048	0.747	-1.13942	0.747	1.70824	0.747	1.63068
0.72	2.09456	0.746	-1.15212	0.746	1.69023	0.746	1.62458
0.719	2.07222	0.745	-1.16629	0.745	1.68216	0.745	1.60578
0.718	2.05933	0.744	-1.17771	0.744	1.66287	0.744	1.59889
0.717	2.03679	0.743	-1.18952	0.743	1.65401	0.743	1.5797
0.716	2.02468	0.742	-1.20221	0.742	1.63403	0.742	1.57271
0.715	2.00116	0.741	-1.2092	0.741	1.62478	0.741	1.55578
0.714	1.98846	0.74	-1.22072	0.74	1.6047	0.74	1.54692
0.713	1.96395	0.739	-1.22889	0.739	1.59476	0.739	1.52842
0.712	1.95391	0.738	-1.23686	0.738	1.57596	0.738	1.52241
0.711	1.92586	0.737	-1.24601	0.737	1.56375	0.737	1.50066
0.71	1.9111	0.736	-1.25468	0.736	1.54141	0.736	1.49279
0.709	1.88718	0.735	-1.25674	0.735	1.53501	0.735	1.47665
0.708	1.87074	0.734	-1.26442	0.734	1.51356	0.734	1.46503
0.707	1.84565	0.733	-1.26659	0.733	1.50371	0.733	1.44761
0.706	1.83078	0.732	-1.27033	0.732	1.48531	0.732	1.43895
0.705	1.80293	0.731	-1.27328	0.731	1.4733	0.731	1.41966
0.704	1.78561	0.73	-1.27761	0.73	1.45361	0.73	1.4107
0.703	1.75982	0.729	-1.27672	0.729	1.44092	0.729	1.39131
0.702	1.74407	0.728	-1.28184	0.728	1.41926	0.728	1.38107
0.701	1.71503	0.727	-1.27918	0.727	1.41041	0.727	1.36326
0.7	1.69702	0.726	-1.28056	0.726	1.38688	0.726	1.35233
0.699	1.66858	0.725	-1.27948	0.725	1.37684	0.725	1.33009
0.698	1.6482	0.724	-1.28233	0.724	1.35381	0.724	1.31916
0.697	1.61858	0.723	-1.27889	0.723	1.34052	0.723	1.2983
0.696	1.59879	0.722	-1.2779	0.722	1.31838	0.722	1.28914
0.695	1.56739	0.721	-1.27525	0.721	1.30607	0.721	1.26651
0.694	1.54554	0.72	-1.27554	0.72	1.28206	0.72	1.25598
0.693	1.51926	0.719	-1.26826	0.719	1.27035	0.719	1.23599
0.692	1.49545	0.718	-1.26895	0.718	1.24633	0.718	1.22428
0.691	1.46247	0.717	-1.26166	0.717	1.23225	0.717	1.20243
0.69	1.44249	0.716	-1.26058	0.716	1.20863	0.716	1.19229
0.689	1.40726	0.715	-1.25556	0.715	1.19613	0.715	1.16926
0.688	1.38432	0.714	-1.253	0.714	1.17113	0.714	1.15716
0.687	1.35145	0.713	-1.2467	0.713	1.15804	0.713	1.13501
0.686	1.32438	0.712	-1.24424	0.712	1.13284	0.712	1.12261
0.685	1.28954	0.711	-1.23785	0.711	1.11926	0.711	1.09938
0.684	1.26247	0.71	-1.23489	0.71	1.09249	0.71	1.08649
0.683	1.22536	0.709	-1.22721	0.709	1.07812	0.709	1.06365
0.682	1.19918	0.708	-1.22426	0.708	1.05253	0.708	1.05184
0.681	1.16099	0.707	-1.21806	0.707	1.03836	0.707	1.02664
0.68	1.13471	0.706	-1.21304	0.706	1.01395	0.706	1.01542
0.679	1.09387	0.705	-1.20517	0.705	0.99682	0.705	0.98914
0.678	1.06365	0.704	-1.2031	0.704	0.96867	0.704	0.97556
0.677	1.02802	0.703	-1.19395	0.703	0.95548	0.703	0.95518
0.676	0.99662	0.702	-1.19257	0.702	0.92625	0.702	0.93698
0.675	0.95627	0.701	-1.18282	0.701	0.91129	0.701	0.91503
0.674	0.92585	0.7	-1.17948	0.7	0.8852	0.7	0.90125
0.673	0.88304	0.699	-1.17151	0.699	0.86709	0.699	0.87438
0.672	0.84997	0.698	-1.16914	0.698	0.84013	0.698	0.86011
0.671	0.80863	0.697	-1.16097	0.697	0.82241	0.697	0.83501
0.67	0.77487	0.696	-1.15714	0.696	0.79465	0.696	0.8167
0.669	0.73245	0.695	-1.1467	0.695	0.77733	0.695	0.79416
0.668	0.69918	0.694	-1.14473	0.694	0.74879	0.694	0.77595
0.667	0.65735	0.693	-1.13578	0.693	0.73077	0.693	0.75036
0.666	0.62123	0.692	-1.13351	0.692	0.70213	0.692	0.73363
0.665	0.57743	0.691	-1.12534	0.691	0.68599	0.691	0.70745
0.664	0.54199	0.69	-1.12229	0.69	0.65961	0.69	0.69268
0.663	0.49494	0.689	-1.11324	0.689	0.63904	0.689	0.66591
0.662	0.45735	0.688	-1.11137	0.688	0.6105	0.688	0.64967
0.661	0.41384	0.687	-1.10093	0.687	0.59347	0.687	0.62359
0.66	0.37447	0.686	-1.10103	0.686	0.56	0.686	0.60252
0.659	0.32447	0.685	-1.09257	0.685	0.54032	0.685	0.57388
0.658	0.28776	0.684	-1.09001	0.684	0.5104	0.684	0.55636
0.657	0.2411	0.683	-1.08243	0.683	0.49071	0.683	0.52703
0.656	0.20321	0.682	-1.08036	0.682	0.46099	0.682	0.50725
0.655	0.15459	0.681	-1.07249	0.681	0.44101	0.681	0.47959
0.654	0.1162	0.68	-1.07013	0.68	0.40971	0.68	0.4605
0.653	0.07053	0.679	-1.06215	0.679	0.39091	0.679	0.43176
0.652	0.03165	0.678	-1.06019	0.678	0.35735	0.678	0.41119
0.651	-0.01421	0.677	-1.0529	0.677	0.33805	0.677	0.38254
0.65	-0.05339	0.676	-1.05172	0.676	0.30469	0.676	0.36069
0.649	-0.10132	0.675	-1.04404	0.675	0.28353	0.675	0.3288
0.648	-0.13636	0.674	-1.0404	0.674	0.25331	0.674	0.30971
0.647	-0.18567	0.673	-1.03469	0.673	0.23156	0.673	0.27762
0.646	-0.22327	0.672	-1.0346	0.672	0.19898	0.672	0.25705
0.645	-0.26658	0.671	-1.02574	0.671	0.18116	0.671	0.229
0.644	-0.30437	0.67	-1.02672	0.67	0.1473	0.67	0.20528
0.643	-0.34945	0.669	-1.01865	0.669	0.12624	0.669	0.17418
0.642	-0.38331	0.668	-1.01776	0.668	0.09573	0.668	0.15479
0.641	-0.4338	0.667	-1.0093	0.667	0.07289	0.667	0.12093
0.64	-0.46992	0.666	-1.0094	0.666	0.04179	0.666	0.10045
0.639	-0.51933	0.665	-1.00231	0.665	0.02053	0.665	0.06768
0.638	-0.55447	0.664	-1.0029	0.664	-0.01106	0.664	0.04622
0.637	-0.59689	0.663	-0.99444	0.663	-0.02967	0.663	0.016
0.636	-0.62938	0.662	-0.99611	0.662	-0.06284	0.662	-0.00831
0.635	-0.66727	0.661	-0.98755	0.661	-0.08331	0.661	-0.03852
0.634	-0.70172	0.66	-0.9908	0.66	-0.11608	0.66	-0.06234
0.633	-0.74109	0.659	-0.98302	0.659	-0.13675	0.659	-0.09413
0.632	-0.77062	0.658	-0.98233	0.658	-0.16618	0.658	-0.11658
0.631	-0.81018	0.657	-0.97692	0.657	-0.18774	0.657	-0.14719
0.63	-0.83952	0.656	-0.97967	0.656	-0.21953	0.656	-0.1716
0.629	-0.87298	0.655	-0.97091	0.655	-0.23616	0.655	-0.20083
0.628	-0.90133	0.654	-0.97396	0.654	-0.26884	0.654	-0.22721
0.627	-0.93578	0.653	-0.96786	0.653	-0.28981	0.653	-0.25693
0.626	-0.95841	0.652	-0.96757	0.652	-0.31737	0.652	-0.27809
0.625	-0.99395	0.651	-0.96186	0.651	-0.33695	0.651	-0.31225
0.624	-1.01589	0.65	-0.96363	0.65	-0.36717	0.65	-0.33223
0.623	-1.04837	0.649	-0.95704	0.649	-0.38489	0.649	-0.36412
0.622	-1.06786	0.648	-0.96156	0.648	-0.41638	0.648	-0.38705
0.621	-1.09838	0.647	-0.95546	0.647	-0.43745	0.647	-0.42091
0.62	-1.11649	0.646	-0.95694	0.646	-0.46943	0.646	-0.44512
0.619	-1.14306	0.645	-0.95054	0.645	-0.48774	0.645	-0.47809
0.618	-1.15891	0.644	-0.95202	0.644	-0.5214	0.644	-0.5029
0.617	-1.18568	0.643	-0.94808	0.643	-0.53991	0.643	-0.53646
0.616	-1.19877	0.642	-0.95054	0.642	-0.56697	0.642	-0.55871
0.615	-1.22229	0.641	-0.94365	0.641	-0.58351	0.641	-0.58715
0.614	-1.23489	0.64	-0.94877	0.64	-0.61008	0.64	-0.60871
0.613	-1.2534	0.639	-0.94198	0.639	-0.62298	0.639	-0.63636
0.612	-1.26737	0.638	-0.9465	0.638	-0.64985	0.638	-0.65654
0.611	-1.28696	0.637	-0.94119	0.637	-0.66363	0.637	-0.68381
0.61	-1.29198	0.636	-0.94355	0.636	-0.68814	0.636	-0.70477
0.609	-1.31324	0.635	-0.93922	0.635	-0.70418	0.635	-0.73449
0.608	-1.31905	0.634	-0.94453	0.634	-0.73056	0.634	-0.75585
0.607	-1.33598	0.633	-0.93666	0.633	-0.74217	0.633	-0.78272
0.606	-1.33981	0.632	-0.94158	0.632	-0.76904	0.632	-0.80389
0.605	-1.3532	0.631	-0.93607	0.631	-0.78036	0.631	-0.83056
0.604	-1.35684	0.63	-0.9406	0.63	-0.80477	0.63	-0.84768
0.603	-1.36905	0.629	-0.93459	0.629	-0.8154	0.629	-0.8716
0.602	-1.37072	0.628	-0.93981	0.628	-0.83863	0.628	-0.89001
0.601	-1.38332	0.627	-0.93578	0.627	-0.84788	0.627	-0.91658
0.6	-1.38056	0.626	-0.93883	0.626	-0.86885	0.626	-0.93017
0.599	-1.39316	0.625	-0.93558	0.625	-0.8777	0.625	-0.95546
0.598	-1.39287	0.624	-0.93971	0.624	-0.89985	0.624	-0.9715
0.597	-1.39818	0.623	-0.9342	0.623	-0.90438	0.623	-0.99227
0.596	-1.39759	0.622	-0.93902	0.622	-0.9282	0.622	-1.01097
0.595	-1.40773	0.621	-0.93676	0.621	-0.9341	0.621	-1.03174
0.594	-1.40084	0.62	-0.93942	0.62	-0.95182	0.62	-1.04444
0.593	-1.4095	0.619	-0.93578	0.619	-0.95891	0.619	-1.06658
0.592	-1.4031	0.618	-0.9402	0.618	-0.97456	0.618	-1.0781
0.591	-1.40783	0.617	-0.9344	0.617	-0.97967	0.617	-1.09641
0.59	-1.40163	0.616	-0.94109	0.616	-0.99798	0.616	-1.10999
0.589	-1.40714	0.615	-0.93617	0.615	-1.00074	0.615	-1.12692
0.588	-1.39887	0.614	-0.94168	0.614	-1.01806	0.614	-1.13755
0.587	-1.4035	0.613	-0.93814	0.613	-1.01973	0.613	-1.15369
0.586	-1.3968	0.612	-0.94257	0.612	-1.03479	0.612	-1.16373
0.585	-1.40064	0.611	-0.93745	0.611	-1.03715	0.611	-1.18095
0.584	-1.38932	0.61	-0.94385	0.61	-1.04965	0.61	-1.18784
0.583	-1.39552	0.609	-0.9406	0.609	-1.05271	0.609	-1.20359
0.582	-1.38548	0.608	-0.9469	0.608	-1.06678	0.608	-1.21363
0.581	-1.38676	0.607	-0.94168	0.607	-1.0658	0.607	-1.22544
0.58	-1.37633	0.606	-0.94808	0.606	-1.07977	0.606	-1.23184
0.579	-1.38096	0.605	-0.94434	0.605	-1.0778	0.605	-1.247
0.578	-1.37062	0.604	-0.94847	0.604	-1.08715	0.604	-1.25064
0.577	-1.3718	0.603	-0.9465	0.603	-1.08706	0.603	-1.26432
0.576	-1.36137	0.602	-0.95221	0.602	-1.0969	0.602	-1.26757
0.575	-1.36324	0.601	-0.94837	0.601	-1.09503	0.601	-1.27889
0.574	-1.35251	0.6	-0.95458	0.6	-1.10477	0.6	-1.28361
0.573	-1.3533	0.599	-0.94926	0.599	-1.10182	0.599	-1.2906
0.572	-1.34257	0.598	-0.95635	0.598	-1.11088	0.598	-1.29533
0.571	-1.34523	0.597	-0.95241	0.597	-1.10625	0.597	-1.30222
0.57	-1.33233	0.596	-0.96019	0.596	-1.11619	0.596	-1.30655
0.569	-1.33568	0.595	-0.95585	0.595	-1.11137	0.595	-1.31383
0.568	-1.32082	0.594	-0.96245	0.594	-1.11875	0.594	-1.31373
0.567	-1.32377	0.593	-0.95782	0.593	-1.11334	0.593	-1.32023
0.566	-1.31334	0.592	-0.9657	0.592	-1.1217	0.592	-1.32121
0.565	-1.31285	0.591	-0.96038	0.591	-1.11383	0.591	-1.32564
0.564	-1.30261	0.59	-0.96895	0.59	-1.122	0.59	-1.32643
0.563	-1.30477	0.589	-0.96373	0.589	-1.11658	0.589	-1.33105
0.562	-1.2904	0.588	-0.97121	0.588	-1.1219	0.588	-1.32928
0.561	-1.29493	0.587	-0.96796	0.587	-1.11619	0.587	-1.3345
0.56	-1.28096	0.586	-0.97564	0.586	-1.1217	0.586	-1.33086
0.559	-1.28332	0.585	-0.97062	0.585	-1.11373	0.585	-1.33607
0.558	-1.27092	0.584	-0.9783	0.584	-1.12111	0.584	-1.3343
0.557	-1.27515	0.583	-0.97515	0.583	-1.11206	0.583	-1.33844
0.556	-1.26353	0.582	-0.98282	0.582	-1.11983	0.582	-1.3346
0.555	-1.26531	0.581	-0.97879	0.581	-1.11048	0.581	-1.33548
0.554	-1.25192	0.58	-0.98627	0.58	-1.11658	0.58	-1.33352
0.553	-1.25635	0.579	-0.98263	0.579	-1.10733	0.579	-1.33489
0.552	-1.2409	0.578	-0.9906	0.578	-1.11019	0.578	-1.32938
0.551	-1.2468	0.577	-0.98775	0.577	-1.10428	0.577	-1.33214
0.55	-1.2343	0.576	-0.99454	0.576	-1.10891	0.576	-1.3284
0.549	-1.23666	0.575	-0.98962	0.575	-1.09926	0.575	-1.3279
0.548	-1.22603	0.574	-0.99936	0.574	-1.10379	0.574	-1.32367
0.547	-1.22859	0.573	-0.99434	0.573	-1.09562	0.573	-1.32584
0.546	-1.21619	0.572	-1.00231	0.572	-1.09936	0.572	-1.31924
0.545	-1.22082	0.571	-0.99896	0.571	-1.09021	0.571	-1.31954
0.544	-1.20851	0.57	-1.00822	0.57	-1.09621	0.57	-1.31629
0.543	-1.21373	0.569	-1.0033	0.569	-1.08676	0.569	-1.31521
0.542	-1.20064	0.568	-1.01294	0.568	-1.09188	0.568	-1.31058
0.541	-1.20566	0.567	-1.0091	0.567	-1.08036	0.567	-1.30881
0.54	-1.19473	0.566	-1.01629	0.566	-1.08647	0.566	-1.3033
0.539	-1.19985	0.565	-1.01274	0.565	-1.07475	0.565	-1.30409
0.538	-1.18883	0.564	-1.02023	0.564	-1.08046	0.564	-1.2971
0.537	-1.19444	0.563	-1.01757	0.563	-1.07023	0.563	-1.29887
0.536	-1.18115	0.562	-1.02593	0.562	-1.07357	0.562	-1.2906
0.535	-1.18745	0.561	-1.0216	0.561	-1.06452	0.561	-1.28981
0.534	-1.17643	0.56	-1.03036	0.56	-1.07091	0.56	-1.28578
0.533	-1.18105	0.559	-1.02672	0.559	-1.0591	0.559	-1.28194
0.532	-1.172	0.558	-1.03715	0.558	-1.0657	0.558	-1.27879
0.531	-1.17859	0.557	-1.03184	0.557	-1.05576	0.557	-1.27751
0.53	-1.16629	0.556	-1.03981	0.556	-1.0594	0.556	-1.2717
0.529	-1.17436	0.555	-1.03794	0.555	-1.05044	0.555	-1.27161
0.528	-1.16393	0.554	-1.04621	0.554	-1.05369	0.554	-1.26659
0.527	-1.16934	0.553	-1.04109	0.553	-1.04365	0.553	-1.26344
0.526	-1.15999	0.552	-1.05212	0.552	-1.05172	0.552	-1.25911
0.525	-1.16727	0.551	-1.0469	0.551	-1.0404	0.551	-1.25635
0.524	-1.15714	0.55	-1.05733	0.55	-1.04572	0.55	-1.25271
0.523	-1.16334	0.549	-1.0531	0.549	-1.03538	0.549	-1.24966
0.522	-1.15379	0.548	-1.06107	0.548	-1.04089	0.548	-1.24414
0.521	-1.16068	0.547	-1.05802	0.547	-1.03154	0.547	-1.24493
0.52	-1.14985	0.546	-1.06658	0.546	-1.03637	0.546	-1.23657
0.519	-1.15969	0.545	-1.06314	0.545	-1.02751	0.545	-1.23853
0.518	-1.14946	0.544	-1.0719	0.544	-1.0341	0.544	-1.2343
0.517	-1.15615	0.543	-1.06826	0.543	-1.0217	0.543	-1.23017
0.516	-1.14867	0.542	-1.07682	0.542	-1.02977	0.542	-1.22731
0.515	-1.15527	0.541	-1.07347	0.541	-1.01973	0.541	-1.22662
0.514	-1.14621	0.54	-1.08282	0.54	-1.02456	0.54	-1.22072
0.513	-1.15349	0.539	-1.07849	0.539	-1.0157	0.539	-1.22101
0.512	-1.14572	0.538	-1.08784	0.538	-1.02219	0.538	-1.21521
0.511	-1.15261	0.537	-1.08312	0.537	-1.01235	0.537	-1.21481
0.51	-1.14365	0.536	-1.09375	0.536	-1.01924	0.536	-1.21097
0.509	-1.1528	0.535	-1.08952	0.535	-1.00832	0.535	-1.2097
0.508	-1.14464	0.534	-1.09985	0.534	-1.01747	0.534	-1.20576
0.507	-1.15231	0.533	-1.09503	0.533	-1.00615	0.533	-1.20527
0.506	-1.15241	0.532	-1.11117	0.532	-1.02131	0.532	-1.21019
0.505	-1.15812	0.531	-1.10477	0.531	-1.01078	0.531	-1.20536
0.504	-1.14651	0.53	-1.11235	0.53	-1.01343	0.53	-1.19887
0.503	-1.15477	0.529	-1.10851	0.529	-1.00369	0.529	-1.20005
0.502	-1.14798	0.528	-1.11816	0.528	-1.01304	0.528	-1.19552
0.501	-1.15536	0.527	-1.11343	0.527	-1.00093	0.527	-1.19444
0.5	-1.14729	0.526	-1.12436	0.526	-1.01068	0.526	-1.19139
0.499	-1.15901	0.525	-1.12072	0.525	-1.00192	0.525	-1.19208
0.498	-1.15064	0.524	-1.12997	0.524	-1.00881	0.524	-1.18784
0.497	-1.1594	0.523	-1.12584	0.523	-1.00034	0.523	-1.18981
0.496	-1.15458	0.522	-1.13538	0.522	-1.00723	0.522	-1.18627
0.495	-1.16088	0.521	-1.13115	0.521	-0.9966	0.521	-1.18597
0.494	-1.15497	0.52	-1.14168	0.52	-1.00605	0.52	-1.18302
0.493	-1.16383	0.519	-1.13814	0.519	-0.99838	0.519	-1.18322
0.492	-1.15615	0.518	-1.14749	0.518	-1.00585	0.518	-1.17918
0.491	-1.16678	0.517	-1.14336	0.517	-0.99719	0.517	-1.18066
0.49	-1.15901	0.516	-1.1533	0.516	-1.00694	0.516	-1.17761
0.489	-1.17062	0.515	-1.15133	0.515	-0.99847	0.515	-1.17899
0.488	-1.16147	0.514	-1.15851	0.514	-1.00477	0.514	-1.17613
0.487	-1.17131	0.513	-1.15507	0.513	-0.99631	0.513	-1.17702
0.486	-1.16668	0.512	-1.16727	0.512	-1.00654	0.512	-1.17534
0.485	-1.17485	0.511	-1.16245	0.511	-0.9971	0.511	-1.17505
0.484	-1.16954	0.51	-1.17308	0.51	-1.00615	0.51	-1.17269
0.483	-1.178	0.509	-1.16895	0.509	-0.99769	0.509	-1.17456
0.482	-1.17092	0.508	-1.17731	0.508	-1.00438	0.508	-1.17121
0.481	-1.18302	0.507	-1.17574	0.507	-1.00054	0.507	-1.17416
0.48	-1.178	0.506	-1.18666	0.506	-1.0094	0.506	-1.1717
0.479	-1.18597	0.505	-1.18056	0.505	-0.99867	0.505	-1.17436
0.478	-1.18095	0.504	-1.19326	0.504	-1.00969	0.504	-1.17288
0.477	-1.19178	0.503	-1.18853	0.503	-1.00143	0.503	-1.1721
0.476	-1.1845	0.502	-1.19779	0.502	-1.0091	0.502	-1.17092
0.475	-1.19464	0.501	-1.19434	0.501	-1.00084	0.501	-1.17249
0.474	-1.18942	0.5	-1.20546	0.5	-1.01166	0.5	-1.17279
0.473	-1.20153	0.499	-1.20113	0.499	-1.00458	0.499	-1.17298
0.472	-1.19257	0.498	-1.21097	0.498	-1.01284	0.498	-1.17141
0.471	-1.20399	0.497	-1.20812	0.497	-1.00526	0.497	-1.17407
0.47	-1.19926	0.496	-1.21816	0.496	-1.01688	0.496	-1.17347
0.469	-1.20773	0.495	-1.21462	0.495	-1.00576	0.495	-1.17377
0.468	-1.2034	0.494	-1.22505	0.494	-1.01786	0.494	-1.17525
0.467	-1.21619	0.493	-1.22101	0.493	-1.00979	0.493	-1.17534
0.466	-1.2094	0.492	-1.23056	0.492	-1.01835	0.492	-1.17544
0.465	-1.22229	0.491	-1.22692	0.491	-1.01245	0.491	-1.17643
0.464	-1.21521	0.49	-1.23814	0.49	-1.02111	0.49	-1.17534
0.463	-1.22505	0.489	-1.23371	0.489	-1.01432	0.489	-1.17702
0.462	-1.21924	0.488	-1.24454	0.488	-1.02446	0.488	-1.17682
0.461	-1.23263	0.487	-1.2409	0.487	-1.01737	0.487	-1.17849
0.46	-1.22662	0.486	-1.25025	0.486	-1.028	0.486	-1.178
0.459	-1.23824	0.485	-1.24739	0.485	-1.02003	0.485	-1.18027
0.458	-1.23302	0.484	-1.25714	0.484	-1.03332	0.484	-1.18056
0.457	-1.24277	0.483	-1.25399	0.483	-1.02534	0.483	-1.1845
0.456	-1.23755	0.482	-1.26373	0.482	-1.03538	0.482	-1.18164
0.455	-1.25143	0.481	-1.26117	0.481	-1.03026	0.481	-1.1845
0.454	-1.24641	0.48	-1.27249	0.48	-1.0407	0.48	-1.18647
0.453	-1.25684	0.479	-1.26777	0.479	-1.03351	0.479	-1.18568
0.452	-1.25143	0.478	-1.27938	0.478	-1.04503	0.478	-1.18794
0.451	-1.26363	0.477	-1.27525	0.477	-1.03952	0.477	-1.18932
0.45	-1.25655	0.476	-1.28401	0.476	-1.04926	0.476	-1.18962
0.449	-1.27082	0.475	-1.28243	0.475	-1.04099	0.475	-1.1909
0.448	-1.26472	0.474	-1.29296	0.474	-1.05221	0.474	-1.19326
0.447	-1.27662	0.473	-1.28844	0.473	-1.04493	0.473	-1.19454
0.446	-1.27259	0.472	-1.29966	0.472	-1.05704	0.472	-1.19562
0.445	-1.28381	0.471	-1.29483	0.471	-1.04759	0.471	-1.19749
0.444	-1.27928	0.47	-1.30733	0.47	-1.05812	0.47	-1.19818
0.443	-1.29119	0.469	-1.30192	0.469	-1.04995	0.469	-1.20034
0.442	-1.28568	0.468	-1.31245	0.468	-1.06275	0.468	-1.2031
0.441	-1.29857	0.467	-1.31078	0.467	-1.05369	0.467	-1.20418
0.44	-1.29218	0.466	-1.31954	0.466	-1.0653	0.466	-1.20379
0.439	-1.30477	0.465	-1.31649	0.465	-1.05782	0.465	-1.20605
0.438	-1.29946	0.464	-1.32781	0.464	-1.06934	0.464	-1.20812
0.437	-1.3096	0.463	-1.322	0.463	-1.06196	0.463	-1.20812
0.436	-1.30802	0.462	-1.33322	0.462	-1.07288	0.462	-1.21048
0.435	-1.32121	0.461	-1.32977	0.461	-1.06599	0.461	-1.21442
0.434	-1.31373	0.46	-1.33991	0.46	-1.07554	0.46	-1.21294
0.433	-1.32879	0.459	-1.33735	0.459	-1.06875	0.459	-1.21678
0.432	-1.32141	0.458	-1.34582	0.458	-1.08036	0.458	-1.21777
0.431	-1.33332	0.457	-1.34365	0.457	-1.07426	0.457	-1.22003
0.43	-1.33007	0.456	-1.35448	0.456	-1.08509	0.456	-1.22426
0.429	-1.34415	0.455	-1.35084	0.455	-1.07849	0.455	-1.22436
0.428	-1.33814	0.454	-1.36196	0.454	-1.0908	0.454	-1.22751
0.427	-1.34956	0.453	-1.35733	0.453	-1.08253	0.453	-1.22879
0.426	-1.34533	0.452	-1.36806	0.452	-1.09365	0.452	-1.23056
0.425	-1.35891	0.451	-1.36442	0.451	-1.08814	0.451	-1.23381
0.424	-1.35261	0.45	-1.37584	0.45	-1.0966	0.45	-1.23548
0.423	-1.36688	0.449	-1.37102	0.449	-1.09158	0.449	-1.23617
0.422	-1.36294	0.448	-1.38499	0.448	-1.1034	0.448	-1.23972
0.421	-1.37308	0.447	-1.3785	0.447	-1.09503	0.447	-1.2406
0.42	-1.36846	0.446	-1.39001	0.446	-1.10782	0.446	-1.24365
0.419	-1.38224	0.445	-1.38607	0.445	-1.10123	0.445	-1.24601
0.418	-1.37574	0.444	-1.39582	0.444	-1.11068	0.444	-1.24749
0.417	-1.39109	0.443	-1.39424	0.443	-1.10556	0.443	-1.25015
0.416	-1.38588	0.442	-1.40487	0.442	-1.11737	0.442	-1.25409
0.415	-1.39838	0.441	-1.40094	0.441	-1.11068	0.441	-1.25458
0.414	-1.39395	0.44	-1.41167	0.44	-1.12269	0.44	-1.25851
0.413	-1.40773	0.439	-1.40733	0.439	-1.1158	0.439	-1.2592
0.412	-1.4031	0.438	-1.41993	0.438	-1.12682	0.438	-1.26196
0.411	-1.4157	0.437	-1.41531	0.437	-1.12042	0.437	-1.26491
0.41	-1.40999	0.436	-1.42623	0.436	-1.13273	0.436	-1.26737
0.409	-1.42653	0.435	-1.42348	0.435	-1.12505	0.435	-1.27023
0.408	-1.41974	0.434	-1.4344	0.434	-1.13696	0.434	-1.27033
0.407	-1.43332	0.433	-1.42879	0.433	-1.13066	0.433	-1.27318
0.406	-1.4285	0.432	-1.44139	0.432	-1.14267	0.432	-1.27771
0.405	-1.44139	0.431	-1.43667	0.431	-1.13519	0.431	-1.27594
0.404	-1.43942	0.43	-1.44779	0.43	-1.14847	0.43	-1.28292
0.403	-1.45232	0.429	-1.44493	0.429	-1.14257	0.429	-1.28529
0.402	-1.44562	0.428	-1.45665	0.428	-1.1529	0.428	-1.28696
0.401	-1.46186	0.427	-1.45359	0.427	-1.14631	0.427	-1.28883
0.4	-1.45606	0.426	-1.46413	0.426	-1.16019	0.426	-1.29159
0.399	-1.47033	0.425	-1.46029	0.425	-1.15153	0.425	-1.29326
0.398	-1.466	0.424	-1.47151	0.424	-1.1657	0.424	-1.2971
0.397	-1.47899	0.423	-1.46865	0.423	-1.15861	0.423	-1.30035
0.396	-1.47367	0.422	-1.47978	0.422	-1.17121	0.422	-1.30231
0.395	-1.48804	0.421	-1.47584	0.421	-1.16363	0.421	-1.30389
0.394	-1.48322	0.42	-1.48598	0.42	-1.17643	0.42	-1.30753
0.393	-1.49828	0.419	-1.48371	0.419	-1.16934	0.419	-1.3094
0.392	-1.49119	0.418	-1.49257	0.418	-1.18076	0.418	-1.31058
0.391	-1.50684	0.417	-1.4911	0.417	-1.17662	0.417	-1.31403
0.39	-1.50281	0.416	-1.50241	0.416	-1.18725	0.416	-1.31983
0.389	-1.5155	0.415	-1.49739	0.415	-1.18046	0.415	-1.31954
0.388	-1.51285	0.414	-1.50989	0.414	-1.19267	0.414	-1.32387
0.387	-1.52495	0.413	-1.50615	0.413	-1.18578	0.413	-1.32495
0.386	-1.51885	0.412	-1.51728	0.412	-1.197	0.412	-1.3285
0.385	-1.5345	0.411	-1.51206	0.411	-1.19316	0.411	-1.33096
0.384	-1.5281	0.41	-1.52525	0.41	-1.20507	0.41	-1.33489
0.383	-1.54365	0.409	-1.52023	0.409	-1.19877	0.409	-1.33548
0.382	-1.53775	0.408	-1.53273	0.408	-1.21019	0.408	-1.34031
0.381	-1.55232	0.407	-1.5284	0.407	-1.20349	0.407	-1.34021
0.38	-1.54621	0.406	-1.53923	0.406	-1.21659	0.406	-1.34424
0.379	-1.56108	0.405	-1.5345	0.405	-1.20802	0.405	-1.34651
0.378	-1.55586	0.404	-1.54661	0.404	-1.22338	0.404	-1.35005
0.377	-1.57131	0.403	-1.54375	0.403	-1.21737	0.403	-1.35399
0.376	-1.56491	0.402	-1.5533	0.402	-1.22889	0.402	-1.35418
0.375	-1.58047	0.401	-1.54897	0.401	-1.22259	0.401	-1.35724
0.374	-1.57505	0.4	-1.56216	0.4	-1.23617	0.4	-1.36157
0.373	-1.58677	0.399	-1.55655	0.399	-1.22879	0.399	-1.36147
0.372	-1.58509	0.398	-1.56875	0.398	-1.24296	0.398	-1.36728
0.371	-1.59887	0.397	-1.56501	0.397	-1.23627	0.397	-1.37023
0.37	-1.59346	0.396	-1.57545	0.396	-1.2467	0.396	-1.37397
0.369	-1.60743	0.395	-1.5718	0.395	-1.23991	0.395	-1.37505
0.368	-1.60212	0.394	-1.58283	0.394	-1.25271	0.394	-1.38076
0.367	-1.61629	0.393	-1.57958	0.393	-1.24651	0.393	-1.3783
0.366	-1.61147	0.392	-1.59139	0.392	-1.25989	0.392	-1.38381
0.365	-1.62574	0.391	-1.58745	0.391	-1.25379	0.391	-1.38519
0.364	-1.62161	0.39	-1.59936	0.39	-1.2655	0.39	-1.39001
0.363	-1.63568	0.389	-1.59415	0.389	-1.25901	0.389	-1.39198
0.362	-1.63106	0.388	-1.60547	0.388	-1.272	0.388	-1.39523
0.361	-1.64572	0.387	-1.60281	0.387	-1.2657	0.387	-1.3971
0.36	-1.63873	0.386	-1.61206	0.386	-1.2779	0.386	-1.39946
0.359	-1.65488	0.385	-1.60881	0.385	-1.27229	0.385	-1.40399
0.358	-1.64976	0.384	-1.62072	0.384	-1.28558	0.384	-1.4097
0.357	-1.66452	0.383	-1.61541	0.383	-1.27722	0.383	-1.40724
0.356	-1.66068	0.382	-1.62919	0.382	-1.29139	0.382	-1.41432
0.355	-1.67427	0.381	-1.62417	0.381	-1.28489	0.381	-1.4157
0.354	-1.66856	0.38	-1.63578	0.38	-1.29631	0.38	-1.41993
0.353	-1.68421	0.379	-1.63224	0.379	-1.29149	0.379	-1.42308
0.352	-1.67929	0.378	-1.64395	0.378	-1.30477	0.378	-1.42643
0.351	-1.69434	0.377	-1.641	0.377	-1.29828	0.377	-1.42692
0.35	-1.68962	0.376	-1.6531	0.376	-1.31127	0.376	-1.43352
0.349	-1.70458	0.375	-1.6473	0.375	-1.30546	0.375	-1.4347
0.348	-1.69858	0.374	-1.66019	0.374	-1.31737	0.374	-1.43922
0.347	-1.71196	0.373	-1.65576	0.373	-1.31107	0.373	-1.43932
0.346	-1.70773	0.372	-1.66797	0.372	-1.32397	0.372	-1.44503
0.345	-1.72407	0.371	-1.66285	0.371	-1.31905	0.371	-1.44671
0.344	-1.71836	0.37	-1.67427	0.37	-1.32948	0.37	-1.45163
0.343	-1.73253	0.369	-1.67062	0.369	-1.32407	0.369	-1.45232
0.342	-1.72879	0.368	-1.68431	0.368	-1.33588	0.368	-1.45871
0.341	-1.74169	0.367	-1.67761	0.367	-1.33046	0.367	-1.45832
0.34	-1.74011	0.366	-1.69287	0.366	-1.34296	0.366	-1.46452
0.339	-1.75478	0.365	-1.68755	0.365	-1.33735	0.365	-1.46678
0.338	-1.74828	0.364	-1.69828	0.364	-1.34808	0.364	-1.47072
0.337	-1.76364	0.363	-1.69405	0.363	-1.34237	0.363	-1.47239
0.336	-1.75852	0.362	-1.70635	0.362	-1.35458	0.362	-1.47672
0.335	-1.77269	0.361	-1.70094	0.361	-1.34867	0.361	-1.47663
0.334	-1.76875	0.36	-1.71373	0.36	-1.36147	0.36	-1.48253
0.333	-1.78194	0.359	-1.70911	0.359	-1.35605	0.359	-1.48401
0.332	-1.7786	0.358	-1.72348	0.358	-1.36806	0.358	-1.48913
0.331	-1.79336	0.357	-1.71846	0.357	-1.36157	0.357	-1.48962
0.33	-1.78874	0.356	-1.73037	0.356	-1.37505	0.356	-1.49651
0.329	-1.80222	0.355	-1.72683	0.355	-1.36934	0.355	-1.4971
0.328	-1.7973	0.354	-1.73785	0.354	-1.37909	0.354	-1.50173
0.327	-1.81334	0.353	-1.73539	0.353	-1.37485	0.353	-1.5031
0.326	-1.81019	0.352	-1.747	0.352	-1.38962	0.352	-1.5096
0.325	-1.82092	0.351	-1.74149	0.351	-1.38155	0.351	-1.51019
0.324	-1.81698	0.35	-1.75478	0.35	-1.39552	0.35	-1.5159
0.323	-1.83283	0.349	-1.75143	0.349	-1.38952	0.349	-1.5156
0.322	-1.82683	0.348	-1.76226	0.348	-1.40163	0.348	-1.52023
0.321	-1.84218	0.347	-1.75911	0.347	-1.39572	0.347	-1.5219
0.32	-1.83824	0.346	-1.77092	0.346	-1.40871	0.346	-1.52761
0.319	-1.85252	0.345	-1.76757	0.345	-1.40094	0.345	-1.5281
0.318	-1.84897	0.344	-1.77919	0.344	-1.4156	0.344	-1.53362
0.317	-1.86344	0.343	-1.77486	0.343	-1.4093	0.343	-1.53421
0.316	-1.85694	0.342	-1.78539	0.342	-1.42348	0.342	-1.53923
0.315	-1.87191	0.341	-1.78204	0.341	-1.41659	0.341	-1.5411
0.314	-1.86846	0.34	-1.79425	0.34	-1.42948	0.34	-1.5471
0.313	-1.88303	0.339	-1.7911	0.339	-1.42446	0.339	-1.54877
0.312	-1.87633	0.338	-1.80232	0.338	-1.43519	0.338	-1.55143
0.311	-1.89248	0.337	-1.79907	0.337	-1.42997	0.337	-1.5531
0.31	-1.88844	0.336	-1.81216	0.336	-1.44356	0.336	-1.56009
0.309	-1.90271	0.335	-1.80635	0.335	-1.43489	0.335	-1.55999
0.308	-1.89789	0.334	-1.81895	0.334	-1.45045	0.334	-1.5656
0.307	-1.91265	0.333	-1.81442	0.333	-1.44346	0.333	-1.56551
0.306	-1.90911	0.332	-1.82624	0.332	-1.45507	0.332	-1.57112
0.305	-1.92299	0.331	-1.82348	0.331	-1.44985	0.331	-1.5718
0.304	-1.91718	0.33	-1.83421	0.33	-1.46285	0.33	-1.57761
0.303	-1.93283	0.329	-1.82919	0.329	-1.45655	0.329	-1.57781
0.302	-1.9283	0.328	-1.84346	0.328	-1.47151	0.328	-1.58411
0.301	-1.94464	0.327	-1.841	0.327	-1.46757	0.327	-1.58647
0.3	-1.93943	0.326	-1.85291	0.326	-1.47909	0.326	-1.59415
0.299	-1.95409	0.325	-1.84838	0.325	-1.47072	0.325	-1.59218
0.298	-1.94858	0.324	-1.86	0.324	-1.48499	0.324	-1.59917
0.297	-1.96472	0.323	-1.85714	0.323	-1.48076	0.323	-1.59897
0.296	-1.95832	0.322	-1.86757	0.322	-1.49169	0.322	-1.6032
0.295	-1.97456	0.321	-1.866	0.321	-1.48568	0.321	-1.60576
0.294	-1.97023	0.32	-1.87712	0.32	-1.49995	0.32	-1.61255
0.293	-1.98293	0.319	-1.87328	0.319	-1.49257	0.319	-1.6098
0.292	-1.97968	0.318	-1.88519	0.318	-1.50586	0.318	-1.61826
0.291	-1.99464	0.317	-1.88116	0.317	-1.50054	0.317	-1.61846
0.29	-1.98933	0.316	-1.89307	0.316	-1.51167	0.316	-1.62299
0.289	-2.00596	0.315	-1.89002	0.315	-1.50615	0.315	-1.62604
0.288	-2.00094	0.314	-1.90261	0.314	-1.51954	0.314	-1.63283
0.287	-2.01285	0.313	-1.89691	0.313	-1.51354	0.313	-1.63106
0.286	-2.01078	0.312	-1.90941	0.312	-1.52761	0.312	-1.63814
0.285	-2.02466	0.311	-1.90557	0.311	-1.52102	0.311	-1.63686
0.284	-2.02102	0.31	-1.91758	0.31	-1.53411	0.31	-1.64306
0.283	-2.03539	0.309	-1.91403	0.309	-1.52712	0.309	-1.64385
0.282	-2.03116	0.308	-1.92634	0.308	-1.54011	0.308	-1.65055
0.281	-2.04533	0.307	-1.92348	0.307	-1.53539	0.307	-1.65232
0.28	-2.03844	0.306	-1.9345	0.306	-1.54661	0.306	-1.65704
0.279	-2.05517	0.305	-1.93106	0.305	-1.54129	0.305	-1.65753
0.278	-2.05163	0.304	-1.94297	0.304	-1.55241	0.304	-1.66541
0.277	-2.06157	0.303	-1.93795	0.303	-1.54582	0.303	-1.66334
0.276	-2.06039	0.302	-1.95212	0.302	-1.5598	0.302	-1.67072
0.275	-2.07525	0.301	-1.94799	0.301	-1.55665	0.301	-1.67171
0.274	-2.06964	0.3	-1.96039	0.3	-1.56629	0.3	-1.67673
0.273	-2.0847	0.299	-1.95675	0.299	-1.56117	0.299	-1.6785
0.272	-2.07968	0.298	-1.96905	0.298	-1.57456	0.298	-1.68411
0.271	-2.09248	0.297	-1.96531	0.297	-1.56708	0.297	-1.68421
0.27	-2.09031	0.296	-1.97742	0.296	-1.58027	0.296	-1.69208
0.269	-2.10577	0.295	-1.97515	0.295	-1.57446	0.295	-1.69139
0.268	-2.09897	0.294	-1.98569	0.294	-1.58696	0.294	-1.69917
0.267	-2.11433	0.293	-1.98214	0.293	-1.58214	0.293	-1.69681
0.266	-2.1097	0.292	-1.99612	0.292	-1.59395	0.292	-1.70478
0.265	-2.12584	0.291	-1.99159	0.291	-1.59021	0.291	-1.70517
0.264	-2.12033	0.29	-2.00301	0.29	-1.59976	0.29	-1.71177
0.263	-2.13638	0.289	-1.99986	0.289	-1.59513	0.289	-1.71206
0.262	-2.13116	0.288	-2.01325	0.288	-1.60724	0.288	-1.71935
0.261	-2.14366	0.287	-2.00911	0.287	-1.60123	0.287	-1.71777
0.26	-2.141	0.286	-2.02151	0.286	-1.61521	0.286	-1.72653
0.259	-2.15409	0.285	-2.01758	0.285	-1.60911	0.285	-1.72545
0.258	-2.14966	0.284	-2.02949	0.284	-1.62023	0.284	-1.73185
0.257	-2.16561	0.283	-2.02683	0.283	-1.6157	0.283	-1.73411
0.256	-2.15951	0.282	-2.03903	0.282	-1.6283	0.282	-1.74021
0.255	-2.17466	0.281	-2.03323	0.281	-1.6224	0.281	-1.73667
0.254	-2.17063	0.28	-2.04681	0.28	-1.63588	0.28	-1.7474
0.253	-2.18451	0.279	-2.04248	0.279	-1.62938	0.279	-1.74631
0.252	-2.18008	0.278	-2.05636	0.278	-1.641	0.278	-1.7532
0.251	-2.19514	0.277	-2.05134	0.277	-1.63637	0.277	-1.75153
0.25	-2.1913	0.276	-2.06571	0.276	-1.65015	0.276	-1.76127
0.249	-2.20774	0.275	-2.06236	0.275	-1.64503	0.275	-1.7594
0.248	-2.20006	0.274	-2.07319	0.274	-1.65675	0.274	-1.7662
0.247	-2.216	0.273	-2.06984	0.273	-1.64946	0.273	-1.7661
0.246	-2.2102	0.272	-2.08362	0.272	-1.66462	0.272	-1.77505
0.245	-2.22437	0.271	-2.07742	0.271	-1.65665	0.271	-1.7723
0.244	-2.21955	0.27	-2.0908	0.27	-1.66836	0.27	-1.78135
0.243	-2.23588	0.269	-2.08825	0.269	-1.66482	0.269	-1.78126
0.242	-2.23037	0.268	-2.09897	0.268	-1.67623	0.268	-1.78726
0.241	-2.24691	0.267	-2.0974	0.267	-1.67181	0.267	-1.78785
0.24	-2.24002	0.266	-2.10882	0.266	-1.68303	0.266	-1.79484
0.239	-2.25527	0.265	-2.10449	0.265	-1.67761	0.265	-1.79218
0.238	-2.25075	0.264	-2.11787	0.264	-1.691	0.264	-1.80124
0.237	-2.2664	0.263	-2.11541	0.263	-1.68568	0.263	-1.80025
0.236	-2.26148	0.262	-2.12673	0.262	-1.69838	0.262	-1.80832
0.235	-2.27683	0.261	-2.1226	0.261	-1.6906	0.261	-1.80675
0.234	-2.27073	0.26	-2.13569	0.26	-1.7033	0.26	-1.81364
0.233	-2.28785	0.259	-2.13224	0.259	-1.69848	0.259	-1.81334
0.232	-2.27978	0.258	-2.14435	0.258	-1.71039	0.258	-1.82013
0.231	-2.29543	0.257	-2.14209	0.257	-1.70547	0.257	-1.82053
0.23	-2.29041	0.256	-2.15429	0.256	-1.71895	0.256	-1.8285
0.229	-2.30341	0.255	-2.14838	0.255	-1.71147	0.255	-1.82456
0.228	-2.30104	0.254	-2.16364	0.254	-1.72505	0.254	-1.83411
0.227	-2.31512	0.253	-2.16088	0.253	-1.71807	0.253	-1.83283
0.226	-2.3101	0.252	-2.1723	0.252	-1.73057	0.252	-1.841
0.225	-2.32693	0.251	-2.16974	0.251	-1.72683	0.251	-1.84021
0.224	-2.32083	0.25	-2.18195	0.25	-1.73992	0.25	-1.84818
0.223	-2.3352	0.249	-2.17732	0.249	-1.73372	0.249	-1.84622
0.222	-2.33067	0.248	-2.19218	0.248	-1.7474	0.248	-1.85557
0.221	-2.34406	0.247	-2.18844	0.247	-1.73854	0.247	-1.8534
0.22	-2.3414	0.246	-2.19937	0.246	-1.75251	0.246	-1.86216
0.219	-2.35754	0.245	-2.19622	0.245	-1.74631	0.245	-1.86039
0.218	-2.35193	0.244	-2.2099	0.244	-1.7596	0.244	-1.86964
0.217	-2.3665	0.243	-2.20764	0.243	-1.75566	0.243	-1.86748
0.216	-2.36039	0.242	-2.21846	0.242	-1.76787	0.242	-1.87574
0.215	-2.37654	0.241	-2.21512	0.241	-1.76305	0.241	-1.87446
0.214	-2.37299	0.24	-2.22959	0.24	-1.7724	0.24	-1.88382
0.213	-2.38451	0.239	-2.22457	0.239	-1.76679	0.239	-1.87909
0.212	-2.38136	0.238	-2.23963	0.238	-1.78135	0.238	-1.88903
0.211	-2.39681	0.237	-2.2351	0.237	-1.77515	0.237	-1.88775
0.21	-2.3911	0.236	-2.24809	0.236	-1.78755	0.236	-1.89592
0.209	-2.40646	0.235	-2.24455	0.235	-1.78155	0.235	-1.89445
0.208	-2.40134	0.234	-2.25783	0.234	-1.79503	0.234	-1.9033
0.207	-2.41286	0.233	-2.2536	0.233	-1.78814	0.233	-1.90084
0.206	-2.41098	0.232	-2.26768	0.232	-1.80232	0.232	-1.9095
0.205	-2.42408	0.231	-2.26472	0.231	-1.79494	0.231	-1.90763
0.204	-2.42073	0.23	-2.27811	0.23	-1.80626	0.23	-1.9162
0.203	-2.43431	0.229	-2.27368	0.229	-1.80035	0.229	-1.91384
0.202	-2.42978	0.228	-2.28559	0.228	-1.81354	0.228	-1.92259
0.201	-2.44494	0.227	-2.28441	0.227	-1.80852	0.227	-1.92132
0.2	-2.43717	0.226	-2.29543	0.226	-1.81797	0.226	-1.9285
0.199	-2.45331	0.225	-2.29465	0.225	-1.8158	0.225	-1.92988
0.198	-2.44957	0.224	-2.30655	0.224	-1.82722	0.224	-1.93775
0.197	-2.46295	0.223	-2.30281	0.223	-1.82122	0.223	-1.93391
0.196	-2.45862	0.222	-2.3164	0.222	-1.83391	0.222	-1.94464
0.195	-2.4728	0.221	-2.31354	0.221	-1.82879	0.221	-1.94208
0.194	-2.46709	0.22	-2.32585	0.22	-1.83923	0.22	-1.95025
0.193	-2.48195	0.219	-2.32201	0.219	-1.83578	0.219	-1.94927
0.192	-2.47801	0.218	-2.33697	0.218	-1.8474	0.218	-1.95704
0.191	-2.4913	0.217	-2.33195	0.217	-1.84248	0.217	-1.95488
0.19	-2.48697	0.216	-2.34573	0.216	-1.8536	0.216	-1.96393
0.189	-2.50144	0.215	-2.34159	0.215	-1.84809	0.215	-1.96147
0.188	-2.49819	0.214	-2.35616	0.214	-1.86068	0.214	-1.97141
0.187	-2.51108	0.213	-2.35183	0.213	-1.85547	0.213	-1.96895
0.186	-2.50833	0.212	-2.3662	0.212	-1.86698	0.212	-1.9783
0.185	-2.52201	0.211	-2.36256	0.211	-1.86295	0.211	-1.97663
0.184	-2.51512	0.21	-2.37516	0.21	-1.87348	0.21	-1.98372
0.183	-2.52969	0.209	-2.37191	0.209	-1.86964	0.209	-1.98303
0.182	-2.52624	0.208	-2.38648	0.208	-1.88204	0.208	-1.99336
0.181	-2.53904	0.207	-2.38136	0.207	-1.87427	0.207	-1.98923
0.18	-2.5353	0.206	-2.39612	0.206	-1.88756	0.206	-1.99868
0.179	-2.55065	0.205	-2.39287	0.205	-1.88283	0.205	-1.99641
0.178	-2.54327	0.204	-2.40508	0.204	-1.89376	0.204	-2.00498
0.177	-2.56099	0.203	-2.40301	0.203	-1.88903	0.203	-2.0034
0.176	-2.55557	0.202	-2.41433	0.202	-1.89986	0.202	-2.01216
0.175	-2.56866	0.201	-2.41217	0.201	-1.89572	0.201	-2.00882
0.174	-2.56522	0.2	-2.42437	0.2	-1.90724	0.2	-2.01905
0.173	-2.58097	0.199	-2.42221	0.199	-1.90468	0.199	-2.01689
0.172	-2.57605	0.198	-2.43539	0.198	-1.91482	0.198	-2.02663
0.171	-2.58992	0.197	-2.43274	0.197	-1.90911	0.197	-2.02289
0.17	-2.585	0.196	-2.44524	0.196	-1.92132	0.196	-2.03372
0.169	-2.60026	0.195	-2.44297	0.195	-1.91649	0.195	-2.03067
0.168	-2.59347	0.194	-2.45291	0.194	-1.92811	0.194	-2.03992
0.167	-2.61059	0.193	-2.45203	0.193	-1.92269	0.193	-2.03598
0.166	-2.60587	0.192	-2.46423	0.192	-1.93588	0.192	-2.04691
0.165	-2.61896	0.191	-2.46059	0.191	-1.92939	0.191	-2.04248
0.164	-2.61473	0.19	-2.47536	0.19	-1.9411	0.19	-2.05271
0.163	-2.62979	0.189	-2.47112	0.189	-1.93687	0.189	-2.05143
0.162	-2.62427	0.188	-2.48313	0.188	-1.94799	0.188	-2.05872
0.161	-2.63855	0.187	-2.48165	0.187	-1.94415	0.187	-2.05695
0.16	-2.63431	0.186	-2.49386	0.186	-1.95576	0.186	-2.06571
0.159	-2.64809	0.185	-2.49091	0.185	-1.94986	0.185	-2.06413
0.158	-2.64376	0.184	-2.50528	0.184	-1.96433	0.184	-2.07279
0.157	-2.65784	0.183	-2.50183	0.183	-1.95626	0.183	-2.06974
0.156	-2.65292	0.182	-2.51522	0.182	-1.96886	0.182	-2.07929
0.155	-2.66561	0.181	-2.51108	0.181	-1.96443	0.181	-2.07575
0.154	-2.66276	0.18	-2.52457	0.18	-1.97496	0.18	-2.08638
0.153	-2.67752	0.179	-2.52349	0.179	-1.97161	0.179	-2.08234
0.152	-2.66955	0.178	-2.53421	0.178	-1.98165	0.178	-2.0912
0.151	-2.68648	0.177	-2.53274	0.177	-1.97722	0.177	-2.08992
0.15	-2.68235	0.176	-2.54622	0.176	-1.98913	0.176	-2.09986
0.149	-2.69494	0.175	-2.54248	0.175	-1.98401	0.175	-2.09543
0.148	-2.69278	0.174	-2.55793	0.174	-1.99671	0.174	-2.10764
0.147	-2.70843	0.173	-2.55488	0.173	-1.99218	0.173	-2.10488
0.146	-2.70134	0.172	-2.56847	0.172	-2.00399	0.172	-2.11364
0.145	-2.71571	0.171	-2.56532	0.171	-1.99907	0.171	-2.11187
0.144	-2.71089	0.17	-2.57811	0.17	-2.0098	0.17	-2.12181
0.143	-2.72565	0.169	-2.57477	0.169	-2.00577	0.169	-2.11758
0.142	-2.72191	0.168	-2.58864	0.168	-2.01758	0.168	-2.12722
0.141	-2.7355	0.167	-2.58638	0.167	-2.01403	0.167	-2.12427
0.14	-2.73215	0.166	-2.59908	0.166	-2.02328	0.166	-2.13362
0.139	-2.74622	0.165	-2.59662	0.165	-2.01954	0.165	-2.13224
0.138	-2.74071	0.164	-2.60931	0.164	-2.03116	0.164	-2.1412
0.137	-2.75577	0.163	-2.60794	0.163	-2.02575	0.163	-2.13775
0.136	-2.75046	0.162	-2.61945	0.162	-2.03687	0.162	-2.14681
0.135	-2.76591	0.161	-2.61876	0.161	-2.03204	0.161	-2.14484
0.134	-2.76158	0.16	-2.63205	0.16	-2.04415	0.16	-2.15606
0.133	-2.77615	0.159	-2.62801	0.159	-2.03992	0.159	-2.15055
0.132	-2.77172	0.158	-2.6414	0.158	-2.05173	0.158	-2.16039
0.131	-2.78589	0.157	-2.63923	0.157	-2.0476	0.157	-2.15803
0.13	-2.77969	0.156	-2.64996	0.156	-2.05891	0.156	-2.16777
0.129	-2.79701	0.155	-2.64967	0.155	-2.0538	0.155	-2.16453
0.128	-2.7912	0.154	-2.66168	0.154	-2.06453	0.154	-2.17496
0.127	-2.80567	0.153	-2.65931	0.153	-2.05931	0.153	-2.17102
0.126	-2.80144	0.152	-2.67299	0.152	-2.07102	0.152	-2.18146
0.125	-2.81542	0.151	-2.67024	0.151	-2.06689	0.151	-2.17762
0.124	-2.8105	0.15	-2.68431	0.15	-2.07899	0.15	-2.18835
0.123	-2.82506	0.149	-2.68087	0.149	-2.07417	0.149	-2.18529
0.122	-2.82083	0.148	-2.69416	0.148	-2.08687	0.148	-2.19691
0.121	-2.8354	0.147	-2.69465	0.147	-2.08155	0.147	-2.19376
0.12	-2.83018	0.146	-2.70548	0.146	-2.09415	0.146	-2.20173
0.119	-2.84406	0.145	-2.70439	0.145	-2.08992	0.145	-2.19996
0.118	-2.83973	0.144	-2.71798	0.144	-2.10104	0.144	-2.21079
0.117	-2.85223	0.143	-2.71374	0.143	-2.09464	0.143	-2.20596
0.116	-2.84928	0.142	-2.72821	0.142	-2.10911	0.142	-2.21758
0.115	-2.86296	0.141	-2.72693	0.141	-2.10409	0.141	-2.21472
0.114	-2.85784	0.14	-2.73983	0.14	-2.11423	0.14	-2.22516
0.113	-2.87221	0.139	-2.73746	0.139	-2.11039	0.139	-2.22171
0.112	-2.8664	0.138	-2.75036	0.138	-2.12063	0.138	-2.23234
0.111	-2.88097	0.137	-2.74691	0.137	-2.11728	0.137	-2.22811
0.11	-2.87752	0.136	-2.76069	0.136	-2.13018	0.136	-2.24012
0.109	-2.89012	0.135	-2.75912	0.135	-2.12496	0.135	-2.2348
0.108	-2.88658	0.134	-2.7728	0.134	-2.13854	0.134	-2.24701
0.107	-2.89947	0.133	-2.76985	0.133	-2.13195	0.133	-2.24228
0.106	-2.89613	0.132	-2.78412	0.132	-2.14405	0.132	-2.25478
0.105	-2.90981	0.131	-2.78235	0.131	-2.14031	0.131	-2.25085
0.104	-2.90341	0.13	-2.79514	0.13	-2.15065	0.13	-2.26098
0.103	-2.91906	0.129	-2.79337	0.129	-2.1472	0.129	-2.25793
0.102	-2.91571	0.128	-2.80695	0.128	-2.1601	0.128	-2.26866
0.101	-2.92723	0.127	-2.80439	0.127	-2.15478	0.127	-2.26403
0.1	-2.9231	0.126	-2.81798	0.126	-2.16689	0.126	-2.27644
0.099	-2.93963	0.125	-2.81453	0.125	-2.16167	0.125	-2.2726
0.098	-2.93294	0.124	-2.82841	0.124	-2.17289	0.124	-2.28224
0.097	-2.95065	0.123	-2.82713	0.123	-2.17161	0.123	-2.28106
0.096	-2.95036	0.122	-2.84613	0.122	-2.18529	0.122	-2.29504
0.095	-2.9606	0.121	-2.84002	0.121	-2.1789	0.121	-2.28736
0.094	-2.95459	0.12	-2.85371	0.12	-2.19061	0.12	-2.29898
0.093	-2.97024	0.119	-2.85006	0.119	-2.18549	0.119	-2.29563
0.092	-2.96375	0.118	-2.86384	0.118	-2.1975	0.118	-2.30636
0.091	-2.9791	0.117	-2.8605	0.117	-2.19376	0.117	-2.30173
0.09	-2.97359	0.116	-2.87447	0.116	-2.20636	0.116	-2.31482
0.089	-2.98963	0.115	-2.87142	0.115	-2.20153	0.115	-2.31118
0.088	-2.98343	0.114	-2.88451	0.114	-2.21453	0.114	-2.32132
0.087	-2.99711	0.113	-2.88313	0.113	-2.2098	0.113	-2.31748
0.086	-2.99308	0.112	-2.89701	0.112	-2.2224	0.112	-2.33047
0.085	-3.00489	0.111	-2.89199	0.111	-2.2163	0.111	-2.32368
0.084	-3.00253	0.11	-2.90745	0.11	-2.22811	0.11	-2.33707
0.083	-3.01847	0.109	-2.90626	0.109	-2.22594	0.109	-2.33392
0.082	-3.01266	0.108	-2.91876	0.108	-2.23707	0.108	-2.34455
0.081	-3.02703	0.107	-2.91591	0.107	-2.23539	0.107	-2.34238
0.08	-3.02142	0.106	-2.929	0.106	-2.24514	0.106	-2.35242
0.079	-3.0355	0.105	-2.92654	0.105	-2.24179	0.105	-2.34947
0.078	-3.03176	0.104	-2.94052	0.104	-2.25439	0.104	-2.36079
0.077	-3.04544	0.103	-2.93884	0.103	-2.24996	0.103	-2.35754
0.076	-3.0417	0.102	-2.95243	0.102	-2.26354	0.102	-2.36945
0.075	-3.05499	0.101	-2.94888	0.101	-2.25744	0.101	-2.36532
0.074	-3.04928	0.1	-2.96463	0.1	-2.26945	0.1	-2.37752
0.073	-3.06591	0.099	-2.96158	0.099	-2.26876	0.099	-2.37398
0.072	-3.05843	0.098	-2.97457	0.098	-2.27831	0.098	-2.3852
0.071	-3.07575	0.097	-2.97477	0.097	-2.27644	0.097	-2.38106
0.07	-3.06955	0.096	-2.98825	0.096	-2.28835	0.096	-2.39474
0.069	-3.08343	0.095	-2.9852	0.095	-2.28372	0.095	-2.38933
0.068	-3.08018	0.094	-2.99967	0.094	-2.29622	0.094	-2.40193
0.067	-3.09298	0.093	-2.99829	0.093	-2.29238	0.093	-2.39858
0.066	-3.08845	0.092	-3.01129	0.092	-2.3037	0.092	-2.40902
0.065	-3.10528	0.091	-3.0101	0.091	-2.30144	0.091	-2.40813
0.064	-3.09849	0.09	-3.02251	0.09	-2.31197	0.09	-2.41847
0.063	-3.11345	0.089	-3.02162	0.089	-2.30921	0.089	-2.41394
0.062	-3.10902	0.088	-3.03294	0.088	-2.32112	0.088	-2.42585
0.061	-3.1228	0.087	-3.03186	0.087	-2.31709	0.087	-2.4224
0.06	-3.11837	0.086	-3.04573	0.086	-2.32831	0.086	-2.4349
0.059	-3.13117	0.085	-3.04367	0.085	-2.32496	0.085	-2.43008
0.058	-3.12812	0.084	-3.05873	0.084	-2.33805	0.084	-2.44258
0.057	-3.14249	0.083	-3.05715	0.083	-2.33569	0.083	-2.43835
0.056	-3.13609	0.082	-3.07014	0.082	-2.34701	0.082	-2.45104
0.055	-3.15154	0.081	-3.06768	0.081	-2.34346	0.081	-2.44701
0.054	-3.14652	0.08	-3.08186	0.08	-2.35616	0.08	-2.45921
0.053	-3.16011	0.079	-3.07802	0.079	-2.35331	0.079	-2.45695
0.052	-3.15617	0.078	-3.09367	0.078	-2.3661	0.078	-2.46837
0.051	-3.16975	0.077	-3.09239	0.077	-2.36177	0.077	-2.46581
0.05	-3.16404	0.076	-3.10381	0.076	-2.37388	0.076	-2.47624
0.049	-3.1791	0.075	-3.1039	0.075	-2.3725	0.075	-2.47299
0.048	-3.17359	0.074	-3.11759	0.074	-2.38274	0.074	-2.48589
0.047	-3.18816	0.073	-3.11414	0.073	-2.38028	0.073	-2.48136
0.046	-3.18451	0.072	-3.12822	0.072	-2.39406	0.072	-2.49435
0.045	-3.20076	0.071	-3.12812	0.071	-2.39189	0.071	-2.49169
0.044	-3.19416	0.07	-3.14121	0.07	-2.40183	0.07	-2.5036
0.043	-3.20794	0.069	-3.13835	0.069	-2.39908	0.069	-2.50026
0.042	-3.20184	0.068	-3.15341	0.068	-2.41039	0.068	-2.51335
0.041	-3.21936	0.067	-3.15135	0.067	-2.40971	0.067	-2.5104
0.04	-3.21257	0.066	-3.16453	0.066	-2.42024	0.066	-2.52349
0.039	-3.2294	0.065	-3.16257	0.065	-2.41748	0.065	-2.52034
0.038	-3.22418	0.064	-3.17733	0.064	-2.42969	0.064	-2.53205
0.037	-3.23648	0.063	-3.17467	0.063	-2.42821	0.063	-2.52841
0.036	-3.23274	0.062	-3.19052	0.062	-2.43884	0.062	-2.54179
0.035	-3.24652	0.061	-3.18816	0.061	-2.43648	0.061	-2.53756
0.034	-3.24239	0.06	-3.19938	0.06	-2.4477	0.06	-2.55134
0.033	-3.25676	0.059	-3.19908	0.059	-2.44711	0.059	-2.54829
0.032	-3.25194	0.058	-3.21365	0.058	-2.45695	0.058	-2.5602
0.031	-3.2668	0.057	-3.21119	0.057	-2.45587	0.057	-2.55557
0.03	-3.26286	0.056	-3.22428	0.056	-2.46728	0.056	-2.57044
0.029	-3.27625	0.055	-3.22438	0.055	-2.46591	0.055	-2.5664
0.028	-3.27211	0.054	-3.23757	0.054	-2.4791	0.054	-2.58097
0.027	-3.28511	0.053	-3.23422	0.053	-2.47526	0.053	-2.57614
0.026	-3.28097	0.052	-3.24948	0.052	-2.48717	0.052	-2.5915
0.025	-3.29485	0.051	-3.2479	0.051	-2.4849	0.051	-2.58638
0.024	-3.28934	0.05	-3.26099	0.05	-2.4973	0.05	-2.60144
0.023	-3.30361	0.049	-3.2605	0.049	-2.49484	0.049	-2.59662
0.022	-3.30007	0.048	-3.27576	0.048	-2.50774	0.048	-2.61099
0.021	-3.31168	0.047	-3.27251	0.047	-2.50429	0.047	-2.60646
0.02	-3.30971	0.046	-3.28826	0.046	-2.51896	0.046	-2.62112
0.019	-3.32359	0.045	-3.28658	0.045	-2.5162	0.045	-2.61847
0.018	-3.31798	0.044	-3.29849	0.044	-2.52782	0.044	-2.63166
0.017	-3.33186	0.043	-3.2981	0.043	-2.52831	0.043	-2.62782
0.016	-3.3292	0.042	-3.31168	0.042	-2.53855	0.042	-2.6416
0.015	-3.34013	0.041	-3.31011	0.041	-2.53727	0.041	-2.63786
0.014	-3.33767	0.04	-3.32349	0.04	-2.54819	0.04	-2.65144
0.013	-3.35017	0.039	-3.32221	0.039	-2.54967	0.039	-2.64878
0.012	-3.34652	0.038	-3.33452	0.038	-2.56059	0.038	-2.66207
0.011	-3.35991	0.037	-3.33511	0.037	-2.5604	0.037	-2.65941
0.01	-3.35381	0.036	-3.3483	0.036	-2.57122	0.036	-2.6727
0.009	-3.36926	0.035	-3.34741	0.035	-2.57221	0.035	-2.66896
0.008	-3.36306	0.034	-3.35804	0.034	-2.58038	0.034	-2.68471
0.007	-3.37989	0.033	-3.36011	0.033	-2.58156	0.033	-2.68048
0.006	-3.37615	0.032	-3.37389	0.032	-2.59396	0.032	-2.69544
0.005	-3.38629	0.031	-3.36887	0.031	-2.59258	0.031	-2.69032
0.004	-3.38294	0.03	-3.38521	0.03	-2.6042	0.03	-2.70715
0.003	-3.39721	0.029	-3.38353	0.029	-2.60528	0.029	-2.7038
0.002	-3.3915	0.028	-3.39741	0.028	-2.61502	0.028	-2.71729
0.001	-3.40745	0.027	-3.39702	0.027	-2.61601	0.027	-2.71571
0	-3.40213	0.026	-3.40942	0.026	-2.62782	0.026	-2.7289
-0.001	-3.41611	0.025	-3.40902	0.025	-2.62723	0.025	-2.72703
-0.002	-3.41217	0.024	-3.423	0.024	-2.63884	0.024	-2.74278
-0.003	-3.42556	0.023	-3.4228	0.023	-2.63805	0.023	-2.73717
-0.004	-3.42103	0.022	-3.4356	0.022	-2.64986	0.022	-2.75272
-0.005	-3.4353	0.021	-3.43432	0.021	-2.64957	0.021	-2.74957
-0.006	-3.43343	0.02	-3.45076	0.02	-2.66227	0.02	-2.76512
-0.007	-3.44741	0.019	-3.44967	0.019	-2.66276	0.019	-2.76227
-0.008	-3.44082	0.018	-3.46316	0.018	-2.67349	0.018	-2.77605
-0.009	-3.45617	0.017	-3.46277	0.017	-2.67477	0.017	-2.77447
-0.01	-3.45184	0.016	-3.47566	0.016	-2.68717	0.016	-2.79042
-0.011	-3.46444	0.015	-3.47487	0.015	-2.68677	0.015	-2.78579
-0.012	-3.46109	0.014	-3.48865	0.014	-2.69878	0.014	-2.80223
-0.013	-3.47448	0.013	-3.48934	0.013	-2.69859	0.013	-2.79869
-0.014	-3.46956	0.012	-3.50174	0.012	-2.71177	0.012	-2.81355
-0.015	-3.48462	0.011	-3.50223	0.011	-2.71109	0.011	-2.81138
-0.016	-3.4795	0.01	-3.51562	0.01	-2.72309	0.01	-2.82536
-0.017	-3.49377	0.009	-3.51601	0.009	-2.72398	0.009	-2.823
-0.018	-3.48954	0.008	-3.52822	0.008	-2.73618	0.008	-2.83648
-0.019	-3.50469	0.007	-3.52881	0.007	-2.73943	0.007	-2.83481
-0.02	-3.49908	0.006	-3.54259	0.006	-2.75183	0.006	-2.84977
-0.021	-3.51355	0.005	-3.54082	0.005	-2.75016	0.005	-2.8477
-0.022	-3.50873	0.004	-3.55538	0.004	-2.76365	0.004	-2.86256
-0.023	-3.52349	0.003	-3.5541	0.003	-2.76483	0.003	-2.85991
-0.024	-3.51936	0.002	-3.5672	0.002	-2.77575	0.002	-2.87428
-0.025	-3.53196	0.001	-3.56847	0.001	-2.77811	0.001	-2.87113
-0.026	-3.5295	0	-3.58353	0	-2.79052	0	-2.88717
-0.027	-3.5416	-0.001	-3.58029	-0.001	-2.78973	-0.001	-2.88264
-0.028	-3.53954	-0.002	-3.59475	-0.002	-2.80252	-0.002	-2.90016
-0.029	-3.55223	-0.003	-3.59387	-0.003	-2.80508	-0.003	-2.89613
-0.03	-3.54692	-0.004	-3.60804	-0.004	-2.8168	-0.004	-2.91119
-0.031	-3.56257	-0.005	-3.60804	-0.005	-2.81896	-0.005	-2.90843
-0.032	-3.55804	-0.006	-3.62172	-0.006	-2.83067	-0.006	-2.92408
-0.033	-3.57133	-0.007	-3.62074	-0.007	-2.83146	-0.007	-2.92162
-0.034	-3.56769	-0.008	-3.63659	-0.008	-2.84544	-0.008	-2.93806
-0.035	-3.57999	-0.009	-3.6358	-0.009	-2.84573	-0.009	-2.93491
-0.036	-3.57783	-0.01	-3.6482	-0.01	-2.85705	-0.01	-2.95095
-0.037	-3.59013	-0.011	-3.64731	-0.011	-2.85991	-0.011	-2.94839
-0.038	-3.58668	-0.012	-3.66365	-0.012	-2.87172	-0.012	-2.96424
-0.039	-3.60125	-0.013	-3.66296	-0.013	-2.87388	-0.013	-2.96158
-0.04	-3.59495	-0.014	-3.67586	-0.014	-2.88432	-0.014	-2.97841
-0.041	-3.60932	-0.015	-3.67507	-0.015	-2.885	-0.015	-2.97585
-0.042	-3.60696	-0.016	-3.6918	-0.016	-2.90036	-0.016	-2.99219
-0.043	-3.6169	-0.017	-3.68855	-0.017	-2.90026	-0.017	-2.98884
-0.044	-3.617	-0.018	-3.70627	-0.018	-2.91247	-0.018	-3.00735
-0.045	-3.62999	-0.019	-3.70578	-0.019	-2.91699	-0.019	-3.00331
-0.046	-3.62537	-0.02	-3.71818	-0.02	-2.92536	-0.02	-3.01877
-0.047	-3.63787	-0.021	-3.71926	-0.021	-2.92999	-0.021	-3.01798
-0.048	-3.63462	-0.022	-3.73265	-0.022	-2.94219	-0.022	-3.03314
-0.049	-3.64731	-0.023	-3.73255	-0.023	-2.94455	-0.023	-3.03127
-0.05	-3.64525	-0.024	-3.7481	-0.024	-2.95499	-0.024	-3.04701
-0.051	-3.65765	-0.025	-3.74761	-0.025	-2.95951	-0.025	-3.04642
-0.052	-3.65391	-0.026	-3.76277	-0.026	-2.97162	-0.026	-3.06237
-0.053	-3.66749	-0.027	-3.76247	-0.027	-2.97477	-0.027	-3.06001
-0.054	-3.66405	-0.028	-3.77645	-0.028	-2.98668	-0.028	-3.07664
-0.055	-3.67724	-0.029	-3.77773	-0.029	-2.98963	-0.029	-3.07566
-0.056	-3.673	-0.03	-3.79013	-0.03	-3.00056	-0.03	-3.0917
-0.057	-3.68816	-0.031	-3.79171	-0.031	-3.00686	-0.031	-3.09042
-0.058	-3.68659	-0.032	-3.80627	-0.032	-3.01936	-0.032	-3.10617
-0.059	-3.69722	-0.033	-3.80617	-0.033	-3.02172	-0.033	-3.10499
-0.06	-3.69495	-0.034	-3.81986	-0.034	-3.03501	-0.034	-3.12073
-0.061	-3.70854	-0.035	-3.81995	-0.035	-3.03845	-0.035	-3.11867
-0.062	-3.70391	-0.036	-3.83245	-0.036	-3.05026	-0.036	-3.1354
-0.063	-3.71749	-0.037	-3.83422	-0.037	-3.05577	-0.037	-3.13333
-0.064	-3.71542	-0.038	-3.84791	-0.038	-3.0667	-0.038	-3.15144
-0.065	-3.72842	-0.039	-3.84712	-0.039	-3.07014	-0.039	-3.14869
-0.066	-3.72369	-0.04	-3.86257	-0.04	-3.08235	-0.04	-3.16709
-0.067	-3.73708	-0.041	-3.86326	-0.041	-3.08786	-0.041	-3.16562
-0.068	-3.73344	-0.042	-3.87763	-0.042	-3.09918	-0.042	-3.18087
-0.069	-3.74712	-0.043	-3.87724	-0.043	-3.10459	-0.043	-3.18018
-0.07	-3.74584	-0.044	-3.89151	-0.044	-3.11631	-0.044	-3.1979
-0.071	-3.75903	-0.045	-3.89338	-0.045	-3.1227	-0.045	-3.19633
-0.072	-3.75391	-0.046	-3.90657	-0.046	-3.13343	-0.046	-3.21345
-0.073	-3.7672	-0.047	-3.90736	-0.047	-3.13855	-0.047	-3.21198
-0.074	-3.76513	-0.048	-3.92212	-0.048	-3.15253	-0.048	-3.22979
-0.075	-3.77655	-0.049	-3.92222	-0.049	-3.1542	-0.049	-3.22802
-0.076	-3.77537	-0.05	-3.93767	-0.05	-3.16867	-0.05	-3.24711
-0.077	-3.78875	-0.051	-3.93679	-0.051	-3.17359	-0.051	-3.24642
-0.078	-3.78216	-0.052	-3.95303	-0.052	-3.18688	-0.052	-3.26335
-0.079	-3.79919	-0.053	-3.9545	-0.053	-3.1919	-0.053	-3.26276
-0.08	-3.79269	-0.054	-3.96877	-0.054	-3.2042	-0.054	-3.28019
-0.081	-3.80667	-0.055	-3.97035	-0.055	-3.2103	-0.055	-3.279
-0.082	-3.80371	-0.056	-3.98452	-0.056	-3.22349	-0.056	-3.2979
-0.083	-3.81779	-0.057	-3.98777	-0.057	-3.22851	-0.057	-3.29652
-0.084	-3.81444	-0.058	-4.00116	-0.058	-3.24121	-0.058	-3.31483
-0.085	-3.82674	-0.059	-4.00283	-0.059	-3.24869	-0.059	-3.31414
-0.086	-3.8233	-0.06	-4.0172	-0.06	-3.26099	-0.06	-3.33245
-0.087	-3.83728	-0.061	-4.01828	-0.061	-3.26857	-0.061	-3.33156
-0.088	-3.83295	-0.062	-4.03314	-0.062	-3.28048	-0.062	-3.3481
-0.089	-3.84673	-0.063	-4.03511	-0.063	-3.28668	-0.063	-3.34898
-0.09	-3.84633	-0.064	-4.04988	-0.064	-3.30056	-0.064	-3.36729
-0.091	-3.8548	-0.065	-4.05037	-0.065	-3.30617	-0.065	-3.36631
-0.092	-3.85509	-0.066	-4.06612	-0.066	-3.32054	-0.066	-3.3857
-0.093	-3.86562	-0.067	-4.06651	-0.067	-3.32625	-0.067	-3.38383
-0.094	-3.86267	-0.068	-4.08226	-0.068	-3.33875	-0.068	-3.40233
-0.095	-3.87635	-0.069	-4.08373	-0.069	-3.34692	-0.069	-3.4043
-0.096	-3.8735	-0.07	-4.09978	-0.07	-3.35971	-0.07	-3.42507
-0.097	-3.88688	-0.071	-4.10047	-0.071	-3.36719	-0.071	-3.423
-0.098	-3.88452	-0.072	-4.11759	-0.072	-3.38038	-0.072	-3.44387
-0.099	-3.89633	-0.073	-4.11681	-0.073	-3.38757	-0.073	-3.44298
-0.1	-3.89417	-0.074	-4.13196	-0.074	-3.40184	-0.074	-3.46198
-0.101	-3.90568	-0.075	-4.13364	-0.075	-3.40902	-0.075	-3.46237
-0.102	-3.90322	-0.076	-4.14909	-0.076	-3.42349	-0.076	-3.48442
-0.103	-3.91759	-0.077	-4.15155	-0.077	-3.43265	-0.077	-3.48403
-0.104	-3.91375	-0.078	-4.16454	-0.078	-3.44465	-0.078	-3.50529
-0.105	-3.92694	-0.079	-4.1674	-0.079	-3.4543	-0.079	-3.50548
-0.106	-3.92527	-0.08	-4.18403	-0.08	-3.46867	-0.08	-3.52723
-0.107	-3.93787	-0.081	-4.18374	-0.081	-3.47684	-0.081	-3.52723
-0.108	-3.93679	-0.082	-4.20086	-0.082	-3.49308	-0.082	-3.5483
-0.109	-3.95106	-0.083	-4.2048	-0.083	-3.50263	-0.083	-3.55027
-0.11	-3.94771	-0.084	-4.21907	-0.084	-3.51631	-0.084	-3.56966
-0.111	-3.961	-0.085	-4.22143	-0.085	-3.52664	-0.085	-3.57231
-0.112	-3.95804	-0.086	-4.2363	-0.086	-3.53934	-0.086	-3.59269
-0.113	-3.96927	-0.087	-4.23807	-0.087	-3.54958	-0.087	-3.5917
-0.114	-3.96769	-0.088	-4.25322	-0.088	-3.56444	-0.088	-3.61503
-0.115	-3.98167	-0.089	-4.25539	-0.089	-3.57438	-0.089	-3.61572
-0.116	-3.97743	-0.09	-4.27183	-0.09	-3.58944	-0.09	-3.63649
-0.117	-3.99121	-0.091	-4.27468	-0.091	-3.59938	-0.091	-3.63796
-0.118	-3.98816	-0.092	-4.28876	-0.092	-3.61257	-0.092	-3.66021
-0.119	-4.00273	-0.093	-4.29171	-0.093	-3.6233	-0.093	-3.66316
-0.12	-3.99869	-0.094	-4.30657	-0.094	-3.63855	-0.094	-3.68373
-0.121	-4.01395	-0.095	-4.30913	-0.095	-3.64968	-0.095	-3.68796
-0.122	-4.01247	-0.096	-4.32793	-0.096	-3.66572	-0.096	-3.70972
-0.123	-4.02114	-0.097	-4.32852	-0.097	-3.67605	-0.097	-3.7108
-0.124	-4.02271	-0.098	-4.34456	-0.098	-3.69259	-0.098	-3.73481
-0.125	-4.03442	-0.099	-4.34643	-0.099	-3.70411	-0.099	-3.73737
-0.126	-4.03373	-0.1	-4.3613	-0.1	-3.71897	-0.1	-3.75972
-0.127	-4.04466	-0.101	-4.36454	-0.101	-3.73029	-0.101	-3.76306
-0.128	-4.04269	-0.102	-4.37921	-0.102	-3.74781	-0.102	-3.7859
-0.129	-4.05598	-0.103	-4.38403	-0.103	-3.75942	-0.103	-3.78895
-0.13	-4.0545	-0.104	-4.3986	-0.104	-3.77694	-0.104	-3.81296
-0.131	-4.06612	-0.105	-4.40136	-0.105	-3.78708	-0.105	-3.81562
-0.132	-4.06513	-0.106	-4.41582	-0.106	-3.80529	-0.106	-3.83806
-0.133	-4.07517	-0.107	-4.41927	-0.107	-3.81582	-0.107	-3.83993
-0.134	-4.07458	-0.108	-4.43531	-0.108	-3.83304	-0.108	-3.86484
-0.135	-4.08905	-0.109	-4.43699	-0.109	-3.84633	-0.109	-3.86936
-0.136	-4.08698	-0.11	-4.45185	-0.11	-3.86149	-0.11	-3.89131
-0.137	-4.09998	-0.111	-4.45569	-0.111	-3.87517	-0.111	-3.89673
-0.138	-4.09938	-0.112	-4.47183	-0.112	-3.89318	-0.112	-3.91995
-0.139	-4.10923	-0.113	-4.47252	-0.113	-3.90421	-0.113	-3.92547
-0.14	-4.10824	-0.114	-4.48964	-0.114	-3.92419	-0.114	-3.94958
-0.141	-4.12242	-0.115	-4.49506	-0.115	-3.93747	-0.115	-3.95421
-0.142	-4.11838	-0.116	-4.50775	-0.116	-3.9543	-0.116	-3.9795
-0.143	-4.13364	-0.117	-4.51307	-0.117	-3.96877	-0.117	-3.9856
-0.144	-4.13098	-0.118	-4.52626	-0.118	-3.98826	-0.118	-4.01119
-0.145	-4.14417	-0.119	-4.5301	-0.119	-4.00165	-0.119	-4.01503
-0.146	-4.14299	-0.12	-4.54821	-0.12	-4.02163	-0.12	-4.04171
-0.147	-4.15588	-0.121	-4.5485	-0.121	-4.0357	-0.121	-4.04781
-0.148	-4.15303	-0.122	-4.56583	-0.122	-4.0548	-0.122	-4.07222
-0.149	-4.16582	-0.123	-4.56927	-0.123	-4.06927	-0.123	-4.07822
-0.15	-4.16395	-0.124	-4.58581	-0.124	-4.08875	-0.124	-4.1045
-0.151	-4.17842	-0.125	-4.59014	-0.125	-4.1045	-0.125	-4.10933
-0.152	-4.17616	-0.126	-4.60401	-0.126	-4.1232	-0.126	-4.13413
-0.153	-4.18856	-0.127	-4.60815	-0.127	-4.13738	-0.127	-4.1422
-0.154	-4.18689	-0.128	-4.62537	-0.128	-4.15755	-0.128	-4.16878
-0.155	-4.19899	-0.129	-4.62793	-0.129	-4.1734	-0.129	-4.17389
-0.156	-4.19811	-0.13	-4.64358	-0.13	-4.19259	-0.13	-4.20224
-0.157	-4.21041	-0.131	-4.64801	-0.131	-4.21021	-0.131	-4.20972
-0.158	-4.20746	-0.132	-4.66366	-0.132	-4.2297	-0.132	-4.23571
-0.159	-4.2238	-0.133	-4.66888	-0.133	-4.24791	-0.133	-4.24368
-0.16	-4.2238	-0.134	-4.68787	-0.134	-4.26809	-0.134	-4.27104
-0.161	-4.23502	-0.135	-4.68915	-0.135	-4.28374	-0.135	-4.27803
-0.162	-4.23492	-0.136	-4.70717	-0.136	-4.3049	-0.136	-4.30657
-0.163	-4.24801	-0.137	-4.71012	-0.137	-4.32153	-0.137	-4.31356
-0.164	-4.24643	-0.138	-4.72597	-0.138	-4.34397	-0.138	-4.34063
-0.165	-4.25982	-0.139	-4.73049	-0.139	-4.3613	-0.139	-4.35037
-0.166	-4.25844	-0.14	-4.74703	-0.14	-4.38305	-0.14	-4.3796
-0.167	-4.27232	-0.141	-4.75195	-0.141	-4.39978	-0.141	-4.38777
-0.168	-4.26897	-0.142	-4.76829	-0.142	-4.41976	-0.142	-4.41386
-0.169	-4.28256	-0.143	-4.77203	-0.143	-4.43945	-0.143	-4.42291
-0.17	-4.28256	-0.144	-4.79043	-0.144	-4.45894	-0.144	-4.45077
-0.171	-4.29437	-0.145	-4.79191	-0.145	-4.47606	-0.145	-4.45785
-0.172	-4.29447	-0.146	-4.81022	-0.146	-4.49958	-0.146	-4.48886
-0.173	-4.30795	-0.147	-4.81543	-0.147	-4.51947	-0.147	-4.49781
-0.174	-4.30509	-0.148	-4.83	-0.148	-4.54063	-0.148	-4.52754
-0.175	-4.31887	-0.149	-4.8365	-0.149	-4.56228	-0.149	-4.53817
-0.176	-4.31907	-0.15	-4.85126	-0.15	-4.58187	-0.15	-4.5677
-0.177	-4.33069	-0.151	-4.85539	-0.151	-4.60392	-0.151	-4.57646
-0.178	-4.3301	-0.152	-4.87331	-0.152	-4.62537	-0.152	-4.60746
-0.179	-4.34279	-0.153	-4.87734	-0.153	-4.64604	-0.153	-4.6172
-0.18	-4.34338	-0.154	-4.89496	-0.154	-4.66937	-0.154	-4.64772
-0.181	-4.35529	-0.155	-4.89929	-0.155	-4.69053	-0.155	-4.65835
-0.182	-4.35618	-0.156	-4.91543	-0.156	-4.71356	-0.156	-4.68906
-0.183	-4.36828	-0.157	-4.92144	-0.157	-4.73758	-0.157	-4.70156
-0.184	-4.36641	-0.158	-4.93709	-0.158	-4.76012	-0.158	-4.73443
-0.185	-4.38108	-0.159	-4.94467	-0.159	-4.78335	-0.159	-4.74467
-0.186	-4.38167	-0.16	-4.96357	-0.16	-4.80677	-0.16	-4.77744
-0.187	-4.39269	-0.161	-4.96799	-0.161	-4.82744	-0.161	-4.78837
-0.188	-4.39348	-0.162	-4.98591	-0.162	-4.85254	-0.162	-4.82016
-0.189	-4.40529	-0.163	-4.9927	-0.163	-4.87449	-0.163	-4.83482
-0.19	-4.40342	-0.164	-5.01042	-0.164	-4.89654	-0.164	-4.86583
-0.191	-4.4172	-0.165	-5.0174	-0.165	-4.92134	-0.165	-4.87823
-0.192	-4.41661	-0.166	-5.0362	-0.166	-4.94664	-0.166	-4.90933
-0.193	-4.42734	-0.167	-5.04112	-0.167	-4.97026	-0.167	-4.92095
-0.194	-4.42891	-0.168	-5.06111	-0.168	-4.99526	-0.168	-4.95559
-0.195	-4.44063	-0.169	-5.06701	-0.169	-5.01947	-0.169	-4.96937
-0.196	-4.44132	-0.17	-5.08414	-0.17	-5.04516	-0.17	-5.00294
-0.197	-4.4551	-0.171	-5.09044	-0.171	-5.06859	-0.171	-5.01809
-0.198	-4.45559	-0.172	-5.10914	-0.172	-5.09595	-0.172	-5.05067
-0.199	-4.46799	-0.173	-5.11819	-0.173	-5.12016	-0.173	-5.06681
-0.2	-4.4674	-0.174	-5.13512	-0.174	-5.14319	-0.174	-5.09851
-0.201	-4.4799	-0.175	-5.1426	-0.175	-5.16849	-0.175	-5.11209
-0.202	-4.48187	-0.176	-5.1615	-0.176	-5.19516	-0.176	-5.14634
-0.203	-4.4926	-0.177	-5.16967	-0.177	-5.21947	-0.177	-5.15914
-0.204	-4.49437	-0.178	-5.19044	-0.178	-5.24861	-0.178	-5.19457
-0.205	-4.50716	-0.179	-5.19821	-0.179	-5.27508	-0.179	-5.20943
-0.206	-4.50707	-0.18	-5.21859	-0.18	-5.30146	-0.18	-5.24496
-0.207	-4.52173	-0.181	-5.22853	-0.181	-5.32951	-0.181	-5.26189
-0.208	-4.51897	-0.182	-5.2489	-0.182	-5.3553	-0.182	-5.29634
-0.209	-4.53462	-0.183	-5.25914	-0.183	-5.38335	-0.183	-5.31268
-0.21	-4.53561	-0.184	-5.2806	-0.184	-5.40914	-0.184	-5.3492
-0.211	-4.54929	-0.185	-5.293	-0.185	-5.43847	-0.185	-5.36593
-0.212	-4.54909	-0.186	-5.31377	-0.186	-5.46721	-0.186	-5.40343
-0.213	-4.56169	-0.187	-5.32459	-0.187	-5.49566	-0.187	-5.41829
-0.214	-4.56277	-0.188	-5.34634	-0.188	-5.5243	-0.188	-5.45747
-0.215	-4.57478	-0.189	-5.35697	-0.189	-5.55392	-0.189	-5.47509
-0.216	-4.57527	-0.19	-5.37873	-0.19	-5.58168	-0.19	-5.5114
-0.217	-4.58974	-0.191	-5.38916	-0.191	-5.61101	-0.191	-5.52991
-0.218	-4.59014	-0.192	-5.41337	-0.192	-5.64182	-0.192	-5.5679
-0.219	-4.60333	-0.193	-5.42548	-0.193	-5.67007	-0.193	-5.58493
-0.22	-4.60569	-0.194	-5.45077	-0.194	-5.70146	-0.194	-5.62538
-0.221	-4.61789	-0.195	-5.46524	-0.195	-5.73011	-0.195	-5.64172
-0.222	-4.61848	-0.196	-5.48837	-0.196	-5.76052	-0.196	-5.6803
-0.223	-4.63305	-0.197	-5.50383	-0.197	-5.79034	-0.197	-5.70068
-0.224	-4.63463	-0.198	-5.52892	-0.198	-5.82095	-0.198	-5.74084
-0.225	-4.64752	-0.199	-5.5429	-0.199	-5.85137	-0.199	-5.75895
-0.226	-4.65106	-0.2	-5.56967	-0.2	-5.88178	-0.2	-5.79871
-0.227	-4.66287	-0.201	-5.58493	-0.201	-5.91249	-0.201	-5.818
-0.228	-4.66307	-0.202	-5.6116	-0.202	-5.94389	-0.202	-5.85717
-0.229	-4.67823	-0.203	-5.62696	-0.203	-5.97775	-0.203	-5.87607
-0.23	-4.67882	-0.204	-5.6553	-0.204	-6.00846	-0.204	-5.91741
-0.231	-4.6926	-0.205	-5.674	-0.205	-6.04094	-0.205	-5.93798
-0.232	-4.69299	-0.206	-5.70087	-0.206	-6.07115	-0.206	-5.97873
-0.233	-4.70549	-0.207	-5.71977	-0.207	-6.10285	-0.207	-5.99881
-0.234	-4.70943	-0.208	-5.75028	-0.208	-6.13454	-0.208	-6.04094
-0.235	-4.72016	-0.209	-5.76761	-0.209	-6.1685	-0.209	-6.06092
-0.236	-4.72636	-0.21	-5.79832	-0.21	-6.20216	-0.21	-6.10265
-0.237	-4.74043	-0.211	-5.81849	-0.211	-6.23513	-0.211	-6.12352
-0.238	-4.7426	-0.212	-5.84802	-0.212	-6.2684	-0.212	-6.16417
-0.239	-4.75697	-0.213	-5.86977	-0.213	-6.30364	-0.213	-6.18739
-0.24	-4.75687	-0.214	-5.90058	-0.214	-6.33287	-0.214	-6.22952
-0.241	-4.77163	-0.215	-5.92391	-0.215	-6.36643	-0.215	-6.25206
-0.242	-4.77498	-0.216	-5.95688	-0.216	-6.3994	-0.216	-6.29556
-0.243	-4.78738	-0.217	-5.97942	-0.217	-6.43385	-0.217	-6.31682
-0.244	-4.78915	-0.218	-6.01416	-0.218	-6.46761	-0.218	-6.35787
-0.245	-4.80284	-0.219	-6.03739	-0.219	-6.50324	-0.219	-6.38198
-0.246	-4.80589	-0.22	-6.07115	-0.22	-6.53572	-0.22	-6.42253
-0.247	-4.81957	-0.221	-6.09458	-0.221	-6.57135	-0.221	-6.44665
-0.248	-4.82144	-0.222	-6.1307	-0.222	-6.60689	-0.222	-6.48828
-0.249	-4.83699	-0.223	-6.15737	-0.223	-6.64271	-0.223	-6.51407
-0.25	-4.83915	-0.224	-6.1936	-0.224	-6.67775	-0.224	-6.55915
-0.251	-4.85146	-0.225	-6.22175	-0.225	-6.71476	-0.225	-6.58238
-0.252	-4.85451	-0.226	-6.26033	-0.226	-6.75108	-0.226	-6.62687
-0.253	-4.86858	-0.227	-6.28789	-0.227	-6.78789	-0.227	-6.65157
-0.254	-4.86868	-0.228	-6.3245	-0.228	-6.82293	-0.228	-6.69478
-0.255	-4.88453	-0.229	-6.35324	-0.229	-6.85945	-0.229	-6.72283
-0.256	-4.88699	-0.23	-6.39261	-0.23	-6.89665	-0.23	-6.76801
-0.257	-4.90126	-0.231	-6.42194	-0.231	-6.93268	-0.231	-6.79321
-0.258	-4.90471	-0.232	-6.46289	-0.232	-6.96909	-0.232	-6.83878
-0.259	-4.91839	-0.233	-6.49252	-0.233	-7.00728	-0.233	-6.86437
-0.26	-4.92301	-0.234	-6.53454	-0.234	-7.04498	-0.234	-6.90905
-0.261	-4.93807	-0.235	-6.56634	-0.235	-7.08337	-0.235	-6.93563
-0.262	-4.94319	-0.236	-6.60944	-0.236	-7.12195	-0.236	-6.98356
-0.263	-4.95628	-0.237	-6.64399	-0.237	-7.15965	-0.237	-7.00994
-0.264	-4.95855	-0.238	-6.68533	-0.238	-7.19695	-0.238	-7.0561
-0.265	-4.97282	-0.239	-6.72096	-0.239	-7.23691	-0.239	-7.08337
-0.266	-4.97833	-0.24	-6.76693	-0.24	-7.27559	-0.24	-7.1314
-0.267	-4.99103	-0.241	-6.7999	-0.241	-7.31427	-0.241	-7.15758
-0.268	-4.99713	-0.242	-6.84744	-0.242	-7.35286	-0.242	-7.2066
-0.269	-5.01071	-0.243	-6.88199	-0.243	-7.39341	-0.243	-7.23406
-0.27	-5.01327	-0.244	-6.92766	-0.244	-7.43189	-0.244	-7.28327
-0.271	-5.02843	-0.245	-6.96565	-0.245	-7.47244	-0.245	-7.31162
-0.272	-5.03355	-0.246	-7.01211	-0.246	-7.51014	-0.246	-7.36073
-0.273	-5.04654	-0.247	-7.05108	-0.247	-7.55099	-0.247	-7.38612
-0.274	-5.05235	-0.248	-7.09902	-0.248	-7.59105	-0.248	-7.43662
-0.275	-5.06613	-0.249	-7.13799	-0.249	-7.63249	-0.249	-7.46506
-0.276	-5.07124	-0.25	-7.18671	-0.25	-7.67107	-0.25	-7.51526
-0.277	-5.08473	-0.251	-7.22845	-0.251	-7.71448	-0.251	-7.5438
-0.278	-5.08926	-0.252	-7.27658	-0.252	-7.75414	-0.252	-7.59371
-0.279	-5.1051	-0.253	-7.32136	-0.253	-7.79666	-0.253	-7.62304
-0.28	-5.10835	-0.254	-7.36821	-0.254	-7.83623	-0.254	-7.67117
-0.281	-5.12351	-0.255	-7.4125	-0.255	-7.87845	-0.255	-7.70266
-0.282	-5.12794	-0.256	-7.46437	-0.256	-7.91969	-0.256	-7.75512
-0.283	-5.14024	-0.257	-7.50719	-0.257	-7.96142	-0.257	-7.78298
-0.284	-5.14546	-0.258	-7.55798	-0.258	-8.00365	-0.258	-7.83514
-0.285	-5.15924	-0.259	-7.60335	-0.259	-8.04578	-0.259	-7.86398
-0.286	-5.16524	-0.26	-7.65365	-0.26	-8.08465	-0.26	-7.91605
-0.287	-5.18217	-0.261	-7.70178	-0.261	-8.12934	-0.261	-7.94745
-0.288	-5.18788	-0.262	-7.75483	-0.262	-8.17314	-0.262	-8.0005
-0.289	-5.20205	-0.263	-7.80168	-0.263	-8.21586	-0.263	-8.03032
-0.29	-5.20874	-0.264	-7.85601	-0.264	-8.25887	-0.264	-8.0818
-0.291	-5.22233	-0.265	-7.90168	-0.265	-8.30228	-0.265	-8.11418
-0.292	-5.22902	-0.266	-7.9566	-0.266	-8.34696	-0.266	-8.16664
-0.293	-5.24319	-0.267	-8.00404	-0.267	-8.39411	-0.267	-8.19716
-0.294	-5.24979	-0.268	-8.06103	-0.268	-8.44046	-0.268	-8.25286
-0.295	-5.26485	-0.269	-8.10966	-0.269	-8.48495	-0.269	-8.28475
-0.296	-5.26987	-0.27	-8.16448	-0.27	-8.52728	-0.27	-8.33909
-0.297	-5.28611	-0.271	-8.21487	-0.271	-8.57432	-0.271	-8.37678
-0.298	-5.29319	-0.272	-8.27363	-0.272	-8.61675	-0.272	-8.43279
-0.299	-5.30796	-0.273	-8.32088	-0.273	-8.6633	-0.273	-8.46527
-0.3	-5.31544	-0.274	-8.38692	-0.274	-8.70631	-0.274	-8.52009
-0.301	-5.3302	-0.275	-8.44214	-0.275	-8.75257	-0.275	-8.55365
-0.302	-5.33719	-0.276	-8.49942	-0.276	-8.79568	-0.276	-8.6074
-0.303	-5.35392	-0.277	-8.55218	-0.277	-8.84253	-0.277	-8.64411
-0.304	-5.35934	-0.278	-8.61104	-0.278	-8.88594	-0.278	-8.69805
-0.305	-5.37253	-0.279	-8.66271	-0.279	-8.93397	-0.279	-8.73082
-0.306	-5.38099	-0.28	-8.72295	-0.28	-8.97698	-0.28	-8.78525
-0.307	-5.39684	-0.281	-8.77452	-0.281	-9.02492	-0.281	-8.8194
-0.308	-5.40373	-0.282	-8.83574	-0.282	-9.0701	-0.282	-8.87551
-0.309	-5.41938	-0.283	-8.88791	-0.283	-9.12029	-0.283	-8.91163
-0.31	-5.42577	-0.284	-8.94992	-0.284	-9.16222	-0.284	-8.96606
-0.311	-5.4428	-0.285	-9.00405	-0.285	-9.21075	-0.285	-9.00307
-0.312	-5.45028	-0.286	-9.06508	-0.286	-9.25464	-0.286	-9.0575
-0.313	-5.4739	-0.287	-9.12679	-0.287	-9.31006	-0.287	-9.09953
-0.314	-5.48158	-0.288	-9.19037	-0.288	-9.35602	-0.288	-9.15661
-0.315	-5.49231	-0.289	-9.24185	-0.289	-9.40317	-0.289	-9.19205
-0.316	-5.50205	-0.29	-9.30602	-0.29	-9.44854	-0.29	-9.24982
-0.317	-5.51829	-0.291	-9.36193	-0.291	-9.49835	-0.291	-9.28516
-0.318	-5.52479	-0.292	-9.42295	-0.292	-9.54264	-0.292	-9.34028
-0.319	-5.54162	-0.293	-9.47906	-0.293	-9.59274	-0.293	-9.37896
-0.32	-5.55107	-0.294	-9.54313	-0.294	-9.63831	-0.294	-9.43437
-0.321	-5.56672	-0.295	-9.59835	-0.295	-9.68545	-0.295	-9.47325
-0.322	-5.57578	-0.296	-9.66075	-0.296	-9.73142	-0.296	-9.52984
-0.323	-5.59015	-0.297	-9.71675	-0.297	-9.78054	-0.297	-9.56666
-0.324	-5.60028	-0.298	-9.77876	-0.298	-9.82798	-0.298	-9.62502
-0.325	-5.61515	-0.299	-9.83565	-0.299	-9.87788	-0.299	-9.66095
-0.326	-5.62597	-0.3	-9.90032	-0.3	-9.92473	-0.3	-9.71843
-0.327	-5.6429	-0.301	-9.958	-0.301	-9.97857	-0.301	-9.75711
-0.328	-5.64999	-0.302	-10.0211	-0.302	-10.0243	-0.302	-9.8137
-0.329	-5.6681	-0.303	-10.0798	-0.303	-10.0755	-0.303	-9.85386
-0.33	-5.67981	-0.304	-10.1436	-0.304	-10.1228	-0.304	-9.91046
-0.331	-5.6931	-0.305	-10.2007	-0.305	-10.1715	-0.305	-9.94865
-0.332	-5.70491	-0.306	-10.2659	-0.306	-10.2207	-0.306	-10.0086
-0.333	-5.72194	-0.307	-10.3199	-0.307	-10.2717	-0.307	-10.0493
-0.334	-5.7307	-0.308	-10.3826	-0.308	-10.317	-0.308	-10.107
-0.335	-5.75038	-0.309	-10.439	-0.309	-10.3682	-0.309	-10.1477
-0.336	-5.75816	-0.31	-10.5006	-0.31	-10.4152	-0.31	-10.2056
-0.337	-5.77509	-0.311	-10.558	-0.311	-10.4664	-0.311	-10.2467
-0.338	-5.78493	-0.312	-10.6225	-0.312	-10.5143	-0.312	-10.3049
-0.339	-5.80343	-0.313	-10.6813	-0.313	-10.5676	-0.313	-10.343
-0.34	-5.81387	-0.314	-10.7459	-0.314	-10.6174	-0.314	-10.4022
-0.341	-5.82903	-0.315	-10.8019	-0.315	-10.6684	-0.315	-10.4421
-0.342	-5.84123	-0.316	-10.8663	-0.316	-10.7181	-0.316	-10.501
-0.343	-5.85836	-0.317	-10.9216	-0.317	-10.7703	-0.317	-10.5414
-0.344	-5.86721	-0.318	-10.9832	-0.318	-10.818	-0.318	-10.6015
-0.345	-5.88592	-0.319	-11.0379	-0.319	-10.8725	-0.319	-10.6434
-0.346	-5.89714	-0.32	-11.103	-0.32	-10.9213	-0.32	-10.7062
-0.347	-5.91377	-0.321	-11.156	-0.321	-10.9703	-0.321	-10.7458
-0.348	-5.92489	-0.322	-11.2179	-0.322	-11.0193	-0.322	-10.8079
-0.349	-5.94399	-0.323	-11.2724	-0.323	-11.0726	-0.323	-10.8496
-0.35	-5.95531	-0.324	-11.3348	-0.324	-11.1211	-0.324	-10.9106
-0.351	-5.9746	-0.325	-11.3892	-0.325	-11.1758	-0.325	-10.9496
-0.352	-5.9871	-0.326	-11.4508	-0.326	-11.2244	-0.326	-11.0105
-0.353	-6.00334	-0.327	-11.5034	-0.327	-11.2783	-0.327	-11.051
-0.354	-6.01682	-0.328	-11.5645	-0.328	-11.3285	-0.328	-11.1136
-0.355	-6.03227	-0.329	-11.6176	-0.329	-11.3829	-0.329	-11.1544
-0.356	-6.04497	-0.33	-11.6774	-0.33	-11.4316	-0.33	-11.2167
-0.357	-6.06092	-0.331	-11.728	-0.331	-11.4866	-0.331	-11.2594
-0.358	-6.07391	-0.332	-11.7891	-0.332	-11.5341	-0.332	-11.32
-0.359	-6.09281	-0.333	-11.8444	-0.333	-11.5904	-0.333	-11.3639
-0.36	-6.10186	-0.334	-11.8983	-0.334	-11.6386	-0.334	-11.4251
-0.361	-6.12293	-0.335	-11.9496	-0.335	-11.6931	-0.335	-11.4675
-0.362	-6.13611	-0.336	-12.005	-0.336	-11.7442	-0.336	-11.5295
-0.363	-6.15295	-0.337	-12.0538	-0.337	-11.7984	-0.337	-11.5707
-0.364	-6.17027	-0.338	-12.1117	-0.338	-11.8513	-0.338	-11.6357
-0.365	-6.18759	-0.339	-12.1584	-0.339	-11.9061	-0.339	-11.679
-0.366	-6.1994	-0.34	-12.2075	-0.34	-11.9549	-0.34	-11.7434
-0.367	-6.22155	-0.341	-12.2501	-0.341	-12.0092	-0.341	-11.7878
-0.368	-6.23346	-0.342	-12.2977	-0.342	-12.0581	-0.342	-11.8497
-0.369	-6.25226	-0.343	-12.3428	-0.343	-12.1156	-0.343	-11.8927
-0.37	-6.26682	-0.344	-12.3947	-0.344	-12.1621	-0.344	-11.9545
-0.371	-6.2869	-0.345	-12.4389	-0.345	-12.213	-0.345	-11.9987
-0.372	-6.2996	-0.346	-12.4909	-0.346	-12.2568	-0.346	-12.0627
-0.373	-6.3182	-0.347	-12.5324	-0.347	-12.3077	-0.347	-12.1059
-0.374	-6.33326	-0.348	-12.583	-0.348	-12.3565	-0.348	-12.1671
-0.375	-6.35314	-0.349	-12.6266	-0.349	-12.4129	-0.349	-12.2064
-0.376	-6.36387	-0.35	-12.6728	-0.35	-12.4608	-0.35	-12.2619
-0.377	-6.38513	-0.351	-12.7162	-0.351	-12.5201	-0.351	-12.304
-0.378	-6.40098	-0.352	-12.7638	-0.352	-12.5679	-0.352	-12.3657
-0.379	-6.41899	-0.353	-12.8004	-0.353	-12.6246	-0.353	-12.4106
-0.38	-6.43464	-0.354	-12.8466	-0.354	-12.6763	-0.354	-12.4752
-0.381	-6.45383	-0.355	-12.8863	-0.355	-12.7327	-0.355	-12.5175
-0.382	-6.46919	-0.356	-12.9277	-0.356	-12.7815	-0.356	-12.582
-0.383	-6.49015	-0.357	-12.9645	-0.357	-12.8403	-0.357	-12.6278
-0.384	-6.50767	-0.358	-13.0064	-0.358	-12.8899	-0.358	-12.6924
-0.385	-6.52716	-0.359	-13.0407	-0.359	-12.9459	-0.359	-12.7362
-0.386	-6.54576	-0.36	-13.0816	-0.36	-12.9952	-0.36	-12.8018
-0.387	-6.56614	-0.361	-13.1137	-0.361	-13.0522	-0.361	-12.846
-0.388	-6.58297	-0.362	-13.1534	-0.362	-13.1016	-0.362	-12.9125
-0.389	-6.60452	-0.363	-13.1848	-0.363	-13.1592	-0.363	-12.9563
-0.39	-6.62263	-0.364	-13.2208	-0.364	-13.2099	-0.364	-13.0205
-0.391	-6.64409	-0.365	-13.2508	-0.365	-13.2666	-0.365	-13.0676
-0.392	-6.66191	-0.366	-13.2838	-0.366	-13.3154	-0.366	-13.1314
-0.393	-6.68514	-0.367	-13.3151	-0.367	-13.3744	-0.367	-13.1768
-0.394	-6.7059	-0.368	-13.348	-0.368	-13.4243	-0.368	-13.2414
-0.395	-6.72618	-0.369	-13.3729	-0.369	-13.4792	-0.369	-13.2842
-0.396	-6.74882	-0.37	-13.4059	-0.37	-13.5297	-0.37	-13.3506
-0.397	-6.77076	-0.371	-13.4305	-0.371	-13.587	-0.371	-13.398
-0.398	-6.78956	-0.372	-13.4582	-0.372	-13.6362	-0.372	-13.4612
-0.399	-6.81575	-0.373	-13.4813	-0.373	-13.6947	-0.373	-13.5069
-0.4	-6.83533	-0.374	-13.5092	-0.374	-13.7416	-0.374	-13.5706
-0.401	-6.86043	-0.375	-13.5295	-0.375	-13.7968	-0.375	-13.6176
-0.402	-6.88218	-0.376	-13.557	-0.376	-13.8478	-0.376	-13.6807
-0.403	-6.9061	-0.377	-13.5764	-0.377	-13.9063	-0.377	-13.7271
-0.404	-6.92894	-0.378	-13.5995	-0.378	-13.9558	-0.378	-13.7907
-0.405	-6.95364	-0.379	-13.6189	-0.379	-14.0094	-0.379	-13.8377
-0.406	-6.97687	-0.38	-13.6417	-0.38	-14.0608	-0.38	-13.9012
-0.407	-7.00305	-0.381	-13.6569	-0.381	-14.1192	-0.381	-13.9471
-0.408	-7.02618	-0.382	-13.6752	-0.382	-14.1668	-0.382	-14.0108
-0.409	-7.05236	-0.383	-13.6913	-0.383	-14.2222	-0.383	-14.0569
-0.41	-7.07756	-0.384	-13.709	-0.384	-14.2724	-0.384	-14.122
-0.411	-7.10059	-0.385	-13.7204	-0.385	-14.3264	-0.385	-14.1679
-0.412	-7.12687	-0.386	-13.737	-0.386	-14.3763	-0.386	-14.232
-0.413	-7.15433	-0.387	-13.7488	-0.387	-14.4316	-0.387	-14.2752
-0.414	-7.17923	-0.388	-13.7605	-0.388	-14.4825	-0.388	-14.3381
-0.415	-7.21034	-0.389	-13.7729	-0.389	-14.5392	-0.389	-14.3844
-0.416	-7.23475	-0.39	-13.7861	-0.39	-14.5897	-0.39	-14.4525
-0.417	-7.26565	-0.391	-13.7943	-0.391	-14.6457	-0.391	-14.4978
-0.418	-7.29203	-0.392	-13.8069	-0.392	-14.6941	-0.392	-14.5619
-0.419	-7.32195	-0.393	-13.8134	-0.393	-14.7505	-0.393	-14.6082
-0.42	-7.34813	-0.394	-13.8241	-0.394	-14.7986	-0.394	-14.6736
-0.421	-7.37687	-0.395	-13.8282	-0.395	-14.8545	-0.395	-14.7181
-0.422	-7.40463	-0.396	-13.8369	-0.396	-14.9031	-0.396	-14.7821
-0.423	-7.43534	-0.397	-13.8414	-0.397	-14.9602	-0.397	-14.8277
-0.424	-7.46349	-0.398	-13.846	-0.398	-15.0041	-0.398	-14.893
-0.425	-7.49439	-0.399	-13.8485	-0.399	-15.0599	-0.399	-14.9374
-0.426	-7.52313	-0.4	-13.8547	-0.4	-15.1061	-0.4	-15.0017
-0.427	-7.55335	-0.401	-13.8551	-0.401	-15.1622	-0.401	-15.0432
-0.428	-7.58229	-0.402	-13.8593	-0.402	-15.2095	-0.402	-15.1077
-0.429	-7.61319	-0.403	-13.8605	-0.403	-15.266	-0.403	-15.1532
-0.43	-7.64125	-0.404	-13.8617	-0.404	-15.3123	-0.404	-15.2149
-0.431	-7.67422	-0.405	-13.8612	-0.405	-15.3675	-0.405	-15.2599
-0.432	-7.70296	-0.406	-13.8633	-0.406	-15.4155	-0.406	-15.3246
-0.433	-7.73396	-0.407	-13.859	-0.407	-15.4703	-0.407	-15.3678
-0.434	-7.76526	-0.408	-13.8595	-0.408	-15.5158	-0.408	-15.4321
-0.435	-7.79597	-0.409	-13.8565	-0.409	-15.5732	-0.409	-15.4771
-0.436	-7.82727	-0.41	-13.8553	-0.41	-15.6178	-0.41	-15.5407
-0.437	-7.8566	-0.411	-13.8486	-0.411	-15.6725	-0.411	-15.584
-0.438	-7.88731	-0.412	-13.8464	-0.412	-15.7153	-0.412	-15.6474
-0.439	-7.9194	-0.413	-13.8422	-0.413	-15.7706	-0.413	-15.6934
-0.44	-7.94922	-0.414	-13.8368	-0.414	-15.8146	-0.414	-15.7521
-0.441	-7.9816	-0.415	-13.831	-0.415	-15.8687	-0.415	-15.7985
-0.442	-8.013	-0.416	-13.8273	-0.416	-15.9149	-0.416	-15.8595
-0.443	-8.04282	-0.417	-13.8181	-0.417	-15.9662	-0.417	-15.9034
-0.444	-8.07471	-0.418	-13.8152	-0.418	-16.0106	-0.418	-15.9648
-0.445	-8.10532	-0.419	-13.8052	-0.419	-16.0637	-0.419	-16.0087
-0.446	-8.13426	-0.42	-13.798	-0.42	-16.1063	-0.42	-16.0683
-0.447	-8.16526	-0.421	-13.7903	-0.421	-16.1613	-0.421	-16.1134
-0.448	-8.19597	-0.422	-13.7824	-0.422	-16.2084	-0.422	-16.1759
-0.449	-8.22629	-0.423	-13.7723	-0.423	-16.2671	-0.423	-16.2232
-0.45	-8.25739	-0.424	-13.7654	-0.424	-16.3091	-0.424	-16.2893
-0.451	-8.28722	-0.425	-13.7535	-0.425	-16.3595	-0.425	-16.3295
-0.452	-8.31792	-0.426	-13.7456	-0.426	-16.4014	-0.426	-16.3894
-0.453	-8.34903	-0.427	-13.7349	-0.427	-16.4532	-0.427	-16.4297
-0.454	-8.38151	-0.428	-13.7262	-0.428	-16.4969	-0.428	-16.4918
-0.455	-8.41478	-0.429	-13.7151	-0.429	-16.5477	-0.429	-16.5344
-0.456	-8.44371	-0.43	-13.7047	-0.43	-16.587	-0.43	-16.5914
-0.457	-8.47314	-0.431	-13.6921	-0.431	-16.6386	-0.431	-16.6369
-0.458	-8.50365	-0.432	-13.684	-0.432	-16.6788	-0.432	-16.6925
-0.459	-8.53092	-0.433	-13.6704	-0.433	-16.7274	-0.433	-16.7335
-0.46	-8.55966	-0.434	-13.6601	-0.434	-16.7692	-0.434	-16.7935
-0.461	-8.58869	-0.435	-13.6475	-0.435	-16.8171	-0.435	-16.8327
-0.462	-8.61635	-0.436	-13.6356	-0.436	-16.8556	-0.436	-16.8894
-0.463	-8.64499	-0.437	-13.6226	-0.437	-16.9051	-0.437	-16.9304
-0.464	-8.67118	-0.438	-13.6109	-0.438	-16.9436	-0.438	-16.9863
-0.465	-8.69667	-0.439	-13.595	-0.439	-16.9917	-0.439	-17.0267
-0.466	-8.72295	-0.44	-13.5848	-0.44	-17.0291	-0.44	-17.0823
-0.467	-8.75001	-0.441	-13.5715	-0.441	-17.0778	-0.441	-17.1227
-0.468	-8.7757	-0.442	-13.5594	-0.442	-17.116	-0.442	-17.18
-0.469	-8.79962	-0.443	-13.5443	-0.443	-17.1642	-0.443	-17.2192
-0.47	-8.82413	-0.444	-13.5309	-0.444	-17.2013	-0.444	-17.2725
-0.471	-8.84992	-0.445	-13.5194	-0.445	-17.2481	-0.445	-17.311
-0.472	-8.87127	-0.446	-13.5052	-0.446	-17.282	-0.446	-17.3641
-0.473	-8.89618	-0.447	-13.4902	-0.447	-17.3279	-0.447	-17.4011
-0.474	-8.92	-0.448	-13.4794	-0.448	-17.3639	-0.448	-17.4572
-0.475	-8.94008	-0.449	-13.4636	-0.449	-17.4087	-0.449	-17.494
-0.476	-8.96153	-0.45	-13.451	-0.45	-17.4424	-0.45	-17.5481
-0.477	-8.98309	-0.451	-13.4366	-0.451	-17.4866	-0.451	-17.5822
-0.478	-9.00317	-0.452	-13.4224	-0.452	-17.5201	-0.452	-17.6358
-0.479	-9.02344	-0.453	-13.4083	-0.453	-17.5648	-0.453	-17.6714
-0.48	-9.04382	-0.454	-13.3953	-0.454	-17.5981	-0.454	-17.7242
-0.481	-9.0635	-0.455	-13.3795	-0.455	-17.6394	-0.455	-17.7592
-0.482	-9.08358	-0.456	-13.3661	-0.456	-17.6723	-0.456	-17.8102
-0.483	-9.09982	-0.457	-13.352	-0.457	-17.7126	-0.457	-17.843
-0.484	-9.11842	-0.458	-13.3385	-0.458	-17.7444	-0.458	-17.8942
-0.485	-9.13329	-0.459	-13.3244	-0.459	-17.7863	-0.459	-17.9262
-0.486	-9.15002	-0.46	-13.3121	-0.46	-17.8169	-0.46	-17.9785
-0.487	-9.16783	-0.461	-13.2971	-0.461	-17.8581	-0.461	-18.0106
-0.488	-9.17925	-0.462	-13.2817	-0.462	-17.8848	-0.462	-18.0593
-0.489	-9.1947	-0.463	-13.2704	-0.463	-17.9244	-0.463	-18.0906
-0.49	-9.20917	-0.464	-13.2545	-0.464	-17.954	-0.464	-18.1399
-0.491	-9.22039	-0.465	-13.2381	-0.465	-17.9917	-0.465	-18.1686
-0.492	-9.23496	-0.466	-13.2258	-0.466	-18.0195	-0.466	-18.2165
-0.493	-9.24726	-0.467	-13.2126	-0.467	-18.0584	-0.467	-18.2442
-0.494	-9.25829	-0.468	-13.1978	-0.468	-18.0844	-0.468	-18.2926
-0.495	-9.26921	-0.469	-13.1854	-0.469	-18.1232	-0.469	-18.3204
-0.496	-9.28004	-0.47	-13.1719	-0.47	-18.1478	-0.47	-18.3657
-0.497	-9.28929	-0.471	-13.1555	-0.471	-18.1843	-0.471	-18.3932
-0.498	-9.29982	-0.472	-13.1439	-0.472	-18.2057	-0.472	-18.4387
-0.499	-9.3072	-0.473	-13.1311	-0.473	-18.2403	-0.473	-18.4656
-0.5	-9.31596	-0.474	-13.118	-0.474	-18.264	-0.474	-18.5106
-0.501	-9.32089	-0.475	-13.1036	-0.475	-18.2984	-0.475	-18.5367
-0.502	-9.33161	-0.476	-13.0922	-0.476	-18.3202	-0.476	-18.5806
-0.503	-9.33683	-0.477	-13.0789	-0.477	-18.3547	-0.477	-18.6046
-0.504	-9.34224	-0.478	-13.0636	-0.478	-18.3746	-0.478	-18.6446
-0.505	-9.34963	-0.479	-13.0526	-0.479	-18.4083	-0.479	-18.6703
-0.506	-9.35583	-0.48	-13.0388	-0.48	-18.43	-0.48	-18.7137
-0.507	-9.35888	-0.481	-13.0239	-0.481	-18.46	-0.481	-18.7363
-0.508	-9.36449	-0.482	-13.0139	-0.482	-18.4797	-0.482	-18.7772
-0.509	-9.36695	-0.483	-12.9998	-0.483	-18.5132	-0.483	-18.8007
-0.51	-9.37059	-0.484	-12.9875	-0.484	-18.5307	-0.484	-18.8394
-0.511	-9.37433	-0.485	-12.9757	-0.485	-18.5602	-0.485	-18.8632
-0.512	-9.37719	-0.486	-12.9632	-0.486	-18.5778	-0.486	-18.9019
-0.513	-9.37768	-0.487	-12.9492	-0.487	-18.6053	-0.487	-18.9223
-0.514	-9.38329	-0.488	-12.9405	-0.488	-18.6215	-0.488	-18.9607
-0.515	-9.38112	-0.489	-12.9271	-0.489	-18.6482	-0.489	-18.9805
-0.516	-9.38644	-0.49	-12.9144	-0.49	-18.6642	-0.49	-19.0182
-0.517	-9.38486	-0.491	-12.903	-0.491	-18.6902	-0.491	-19.0361
-0.518	-9.39096	-0.492	-12.8938	-0.492	-18.7075	-0.492	-19.0729
-0.519	-9.38978	-0.493	-12.8808	-0.493	-18.7333	-0.493	-19.0914
-0.52	-9.39126	-0.494	-12.8693	-0.494	-18.7472	-0.494	-19.1235
-0.521	-9.39008	-0.495	-12.8569	-0.495	-18.7721	-0.495	-19.1419
-0.522	-9.39234	-0.496	-12.847	-0.496	-18.7844	-0.496	-19.176
-0.523	-9.389	-0.497	-12.8326	-0.497	-18.8076	-0.497	-19.1888
-0.524	-9.39205	-0.498	-12.8233	-0.498	-18.8197	-0.498	-19.2223
-0.525	-9.39087	-0.499	-12.811	-0.499	-18.8407	-0.499	-19.2372
-0.526	-9.39096	-0.5	-12.8011	-0.5	-18.8506	-0.5	-19.2677
-0.527	-9.38959	-0.501	-12.7895	-0.501	-18.8754	-0.501	-19.2841
-0.528	-9.389	-0.502	-12.7778	-0.502	-18.8832	-0.502	-19.3113
-0.529	-9.38634	-0.503	-12.7678	-0.503	-18.9035	-0.503	-19.3252
-0.53	-9.38693	-0.504	-12.7569	-0.504	-18.9106	-0.504	-19.3546
-0.531	-9.38634	-0.505	-12.7473	-0.505	-18.9311	-0.505	-19.3659
-0.532	-9.38486	-0.506	-12.7351	-0.506	-18.9384	-0.506	-19.3952
-0.533	-9.3825	-0.507	-12.7258	-0.507	-18.9556	-0.507	-19.4039
-0.534	-9.3826	-0.508	-12.7148	-0.508	-18.9618	-0.508	-19.433
-0.535	-9.38171	-0.509	-12.707	-0.509	-18.9802	-0.509	-19.4412
-0.536	-9.38004	-0.51	-12.6945	-0.51	-18.9837	-0.51	-19.4669
-0.537	-9.37669	-0.511	-12.687	-0.511	-18.9991	-0.511	-19.4769
-0.538	-9.37817	-0.512	-12.6776	-0.512	-19.0052	-0.512	-19.5022
-0.539	-9.37325	-0.513	-12.6688	-0.513	-19.0191	-0.513	-19.5099
-0.54	-9.37443	-0.514	-12.6576	-0.514	-19.023	-0.514	-19.5319
-0.541	-9.37059	-0.515	-12.6493	-0.515	-19.0362	-0.515	-19.538
-0.542	-9.36902	-0.516	-12.6381	-0.516	-19.037	-0.516	-19.5593
-0.543	-9.36675	-0.517	-12.6308	-0.517	-19.0514	-0.517	-19.564
-0.544	-9.36872	-0.518	-12.6215	-0.518	-19.0517	-0.518	-19.5866
-0.545	-9.36419	-0.519	-12.6115	-0.519	-19.0637	-0.519	-19.5901
-0.546	-9.36409	-0.52	-12.6025	-0.52	-19.0631	-0.52	-19.6097
-0.547	-9.3636	-0.521	-12.5924	-0.521	-19.0737	-0.521	-19.6117
-0.548	-9.36213	-0.522	-12.5834	-0.522	-19.072	-0.522	-19.6309
-0.549	-9.35878	-0.523	-12.5756	-0.523	-19.082	-0.523	-19.6346
-0.55	-9.36006	-0.524	-12.5653	-0.524	-19.0797	-0.524	-19.6525
-0.551	-9.35612	-0.525	-12.5581	-0.525	-19.09	-0.525	-19.6544
-0.552	-9.35543	-0.526	-12.55	-0.526	-19.0845	-0.526	-19.6697
-0.553	-9.35268	-0.527	-12.5415	-0.527	-19.0927	-0.527	-19.6681
-0.554	-9.35297	-0.528	-12.5351	-0.528	-19.0886	-0.528	-19.6855
-0.555	-9.34913	-0.529	-12.5266	-0.529	-19.0944	-0.529	-19.6827
-0.556	-9.35258	-0.53	-12.5199	-0.53	-19.0894	-0.53	-19.6994
-0.557	-9.34982	-0.531	-12.5128	-0.531	-19.0974	-0.531	-19.6983
-0.558	-9.35051	-0.532	-12.5033	-0.532	-19.0886	-0.532	-19.7103
-0.559	-9.34697	-0.533	-12.4974	-0.533	-19.0962	-0.533	-19.7078
-0.56	-9.34697	-0.534	-12.4877	-0.534	-19.0873	-0.534	-19.7186
-0.561	-9.34362	-0.535	-12.4809	-0.535	-19.0918	-0.535	-19.7154
-0.562	-9.34795	-0.536	-12.4746	-0.536	-19.082	-0.536	-19.7269
-0.563	-9.34283	-0.537	-12.4645	-0.537	-19.0872	-0.537	-19.7203
-0.564	-9.3447	-0.538	-12.4571	-0.538	-19.0755	-0.538	-19.7328
-0.565	-9.3389	-0.539	-12.452	-0.539	-19.0799	-0.539	-19.7253
-0.566	-9.34313	-0.54	-12.4443	-0.54	-19.0692	-0.54	-19.735
-0.567	-9.34018	-0.541	-12.4404	-0.541	-19.072	-0.541	-19.726
-0.568	-9.34018	-0.542	-12.4311	-0.542	-19.0597	-0.542	-19.7336
-0.569	-9.33939	-0.543	-12.4263	-0.543	-19.0618	-0.543	-19.7289
-0.57	-9.34165	-0.544	-12.419	-0.544	-19.0505	-0.544	-19.7362
-0.571	-9.33417	-0.545	-12.4113	-0.545	-19.0498	-0.545	-19.7254
-0.572	-9.33831	-0.546	-12.406	-0.546	-19.0382	-0.546	-19.7337
-0.573	-9.33447	-0.547	-12.4016	-0.547	-19.0378	-0.547	-19.7238
-0.574	-9.33486	-0.548	-12.3926	-0.548	-19.0247	-0.548	-19.7269
-0.575	-9.33545	-0.549	-12.3869	-0.549	-19.0231	-0.549	-19.7184
-0.576	-9.33713	-0.55	-12.3801	-0.55	-19.0084	-0.55	-19.7204
-0.577	-9.33132	-0.551	-12.3742	-0.551	-19.0049	-0.551	-19.7106
-0.578	-9.33535	-0.552	-12.3692	-0.552	-18.9895	-0.552	-19.7126
-0.579	-9.33171	-0.553	-12.3627	-0.553	-18.9878	-0.553	-19.699
-0.58	-9.33329	-0.554	-12.3557	-0.554	-18.9701	-0.554	-19.7012
-0.581	-9.33102	-0.555	-12.3497	-0.555	-18.9667	-0.555	-19.6867
-0.582	-9.33348	-0.556	-12.3452	-0.556	-18.9515	-0.556	-19.6896
-0.583	-9.33191	-0.557	-12.3403	-0.557	-18.9473	-0.557	-19.6758
-0.584	-9.3324	-0.558	-12.332	-0.558	-18.9282	-0.558	-19.6745
-0.585	-9.32925	-0.559	-12.3288	-0.559	-18.9242	-0.559	-19.6589
-0.586	-9.33358	-0.56	-12.3238	-0.56	-18.9074	-0.56	-19.6583
-0.587	-9.32738	-0.561	-12.3175	-0.561	-18.9005	-0.561	-19.6426
-0.588	-9.33142	-0.562	-12.3134	-0.562	-18.8793	-0.562	-19.6391
-0.589	-9.32964	-0.563	-12.3084	-0.563	-18.8757	-0.563	-19.6255
-0.59	-9.33083	-0.564	-12.3019	-0.564	-18.8545	-0.564	-19.6218
-0.591	-9.32827	-0.565	-12.3007	-0.565	-18.8509	-0.565	-19.6058
-0.592	-9.33043	-0.566	-12.2936	-0.566	-18.8276	-0.566	-19.6014
-0.593	-9.32797	-0.567	-12.2909	-0.567	-18.8208	-0.567	-19.5845
-0.594	-9.33122	-0.568	-12.2861	-0.568	-18.8007	-0.568	-19.5798
-0.595	-9.32758	-0.569	-12.2826	-0.569	-18.7928	-0.569	-19.5628
-0.596	-9.33112	-0.57	-12.2766	-0.57	-18.7709	-0.57	-19.5568
-0.597	-9.32905	-0.571	-12.2718	-0.571	-18.7643	-0.571	-19.5399
-0.598	-9.33142	-0.572	-12.267	-0.572	-18.7427	-0.572	-19.5351
-0.599	-9.32886	-0.573	-12.2648	-0.573	-18.7346	-0.573	-19.5155
-0.6	-9.33033	-0.574	-12.2573	-0.574	-18.7106	-0.574	-19.5079
-0.601	-9.32856	-0.575	-12.257	-0.575	-18.7022	-0.575	-19.4887
-0.602	-9.3325	-0.576	-12.2521	-0.576	-18.682	-0.576	-19.4811
-0.603	-9.32699	-0.577	-12.2486	-0.577	-18.6688	-0.577	-19.4586
-0.604	-9.33122	-0.578	-12.2443	-0.578	-18.6466	-0.578	-19.4535
-0.605	-9.32896	-0.579	-12.2423	-0.579	-18.6378	-0.579	-19.4301
-0.606	-9.33112	-0.58	-12.2362	-0.58	-18.6142	-0.58	-19.4222
-0.607	-9.33033	-0.581	-12.2364	-0.581	-18.6052	-0.581	-19.4017
-0.608	-9.33161	-0.582	-12.2301	-0.582	-18.5821	-0.582	-19.3925
-0.609	-9.32856	-0.583	-12.2284	-0.583	-18.5728	-0.583	-19.3713
-0.61	-9.33378	-0.584	-12.2221	-0.584	-18.5465	-0.584	-19.3613
-0.611	-9.32886	-0.585	-12.2222	-0.585	-18.5367	-0.585	-19.3378
-0.612	-9.33329	-0.586	-12.2165	-0.586	-18.5135	-0.586	-19.329
-0.613	-9.32837	-0.587	-12.2147	-0.587	-18.5006	-0.587	-19.3052
-0.614	-9.33486	-0.588	-12.2112	-0.588	-18.4775	-0.588	-19.295
-0.615	-9.33092	-0.589	-12.2093	-0.589	-18.4665	-0.589	-19.2719
-0.616	-9.3325	-0.59	-12.2024	-0.59	-18.4384	-0.59	-19.2605
-0.617	-9.33092	-0.591	-12.2026	-0.591	-18.4278	-0.591	-19.2375
-0.618	-9.33447	-0.592	-12.1986	-0.592	-18.404	-0.592	-19.2251
-0.619	-9.32994	-0.593	-12.1966	-0.593	-18.389	-0.593	-19.1997
-0.62	-9.33585	-0.594	-12.1936	-0.594	-18.3663	-0.594	-19.1908
-0.621	-9.33171	-0.595	-12.1941	-0.595	-18.3556	-0.595	-19.1659
-0.622	-9.33683	-0.596	-12.1869	-0.596	-18.3299	-0.596	-19.1534
-0.623	-9.33506	-0.597	-12.1875	-0.597	-18.3167	-0.597	-19.1293
-0.624	-9.33978	-0.598	-12.1827	-0.598	-18.2916	-0.598	-19.118
-0.625	-9.33437	-0.599	-12.1808	-0.599	-18.2797	-0.599	-19.0926
-0.626	-9.34008	-0.6	-12.1773	-0.6	-18.2529	-0.6	-19.0805
-0.627	-9.33713	-0.601	-12.1769	-0.601	-18.2421	-0.601	-19.0565
-0.628	-9.34077	-0.602	-12.1723	-0.602	-18.217	-0.602	-19.0437
-0.629	-9.33614	-0.603	-12.1704	-0.603	-18.2053	-0.603	-19.0181
-0.63	-9.34214	-0.604	-12.1665	-0.604	-18.1801	-0.604	-19.0059
-0.631	-9.33742	-0.605	-12.1686	-0.605	-18.1681	-0.605	-18.9812
-0.632	-9.34244	-0.606	-12.1617	-0.606	-18.1405	-0.606	-18.9648
-0.633	-9.34087	-0.607	-12.1624	-0.607	-18.1295	-0.607	-18.941
-0.634	-9.34549	-0.608	-12.1586	-0.608	-18.1031	-0.608	-18.9274
-0.635	-9.33939	-0.609	-12.1567	-0.609	-18.0891	-0.609	-18.8989
-0.636	-9.34628	-0.61	-12.1528	-0.61	-18.0619	-0.61	-18.8879
-0.637	-9.34214	-0.611	-12.1541	-0.611	-18.0523	-0.611	-18.8624
-0.638	-9.3449	-0.612	-12.1484	-0.612	-18.0219	-0.612	-18.847
-0.639	-9.34392	-0.613	-12.149	-0.613	-18.0123	-0.613	-18.8226
-0.64	-9.34874	-0.614	-12.1432	-0.614	-17.986	-0.614	-18.8077
-0.641	-9.34648	-0.615	-12.1441	-0.615	-17.9721	-0.615	-18.781
-0.642	-9.35061	-0.616	-12.1403	-0.616	-17.9454	-0.616	-18.7699
-0.643	-9.34687	-0.617	-12.1411	-0.617	-17.9327	-0.617	-18.7408
-0.644	-9.35209	-0.618	-12.1375	-0.618	-17.9078	-0.618	-18.7283
-0.645	-9.34943	-0.619	-12.1367	-0.619	-17.896	-0.619	-18.7013
-0.646	-9.35405	-0.62	-12.1354	-0.62	-17.8676	-0.62	-18.6895
-0.647	-9.3512	-0.621	-12.1358	-0.621	-17.8588	-0.621	-18.6627
-0.648	-9.35652	-0.622	-12.1313	-0.622	-17.8295	-0.622	-18.6465
-0.649	-9.35356	-0.623	-12.1312	-0.623	-17.8188	-0.623	-18.6221
-0.65	-9.36006	-0.624	-12.1286	-0.624	-17.7911	-0.624	-18.6093
-0.651	-9.35474	-0.625	-12.1276	-0.625	-17.7783	-0.625	-18.5819
-0.652	-9.36114	-0.626	-12.1244	-0.626	-17.7535	-0.626	-18.5688
-0.653	-9.3576	-0.627	-12.1271	-0.627	-17.7415	-0.627	-18.5439
-0.654	-9.36331	-0.628	-12.1219	-0.628	-17.7142	-0.628	-18.5287
-0.655	-9.36016	-0.629	-12.1223	-0.629	-17.7043	-0.629	-18.5036
-0.656	-9.36537	-0.63	-12.1183	-0.63	-17.6759	-0.63	-18.4894
-0.657	-9.36262	-0.631	-12.119	-0.631	-17.6655	-0.631	-18.4644
-0.658	-9.36833	-0.632	-12.1164	-0.632	-17.6374	-0.632	-18.448
-0.659	-9.36488	-0.633	-12.1178	-0.633	-17.6294	-0.633	-18.4241
-0.66	-9.37039	-0.634	-12.1134	-0.634	-17.6022	-0.634	-18.4101
-0.661	-9.36705	-0.635	-12.1157	-0.635	-17.5898	-0.635	-18.3857
-0.662	-9.37315	-0.636	-12.1123	-0.636	-17.5647	-0.636	-18.3715
-0.663	-9.3703	-0.637	-12.1132	-0.637	-17.5531	-0.637	-18.3462
-0.664	-9.37561	-0.638	-12.1094	-0.638	-17.5259	-0.638	-18.3314
-0.665	-9.37354	-0.639	-12.1121	-0.639	-17.5167	-0.639	-18.3068
-0.666	-9.37965	-0.64	-12.1098	-0.64	-17.4914	-0.64	-18.2955
-0.667	-9.37463	-0.641	-12.1101	-0.641	-17.4794	-0.641	-18.2677
-0.668	-9.38181	-0.642	-12.1074	-0.642	-17.453	-0.642	-18.2545
-0.669	-9.37925	-0.643	-12.1093	-0.643	-17.442	-0.643	-18.23
-0.67	-9.38339	-0.644	-12.1041	-0.644	-17.4152	-0.644	-18.2161
-0.671	-9.38211	-0.645	-12.1095	-0.645	-17.4073	-0.645	-18.1943
-0.672	-9.38939	-0.646	-12.1049	-0.646	-17.3824	-0.646	-18.1814
-0.673	-9.38466	-0.647	-12.108	-0.647	-17.3711	-0.647	-18.1546
-0.674	-9.39293	-0.648	-12.1047	-0.648	-17.346	-0.648	-18.1427
-0.675	-9.38841	-0.649	-12.107	-0.649	-17.3343	-0.649	-18.1183
-0.676	-9.39628	-0.65	-12.103	-0.65	-17.3107	-0.65	-18.1055
-0.677	-9.39234	-0.651	-12.1059	-0.651	-17.3003	-0.651	-18.0788
-0.678	-9.39776	-0.652	-12.1022	-0.652	-17.2757	-0.652	-18.0656
-0.679	-9.39736	-0.653	-12.1065	-0.653	-17.2673	-0.653	-18.0437
-0.68	-9.40032	-0.654	-12.0992	-0.654	-17.2399	-0.654	-18.0273
-0.681	-9.39854	-0.655	-12.1038	-0.655	-17.2298	-0.655	-18.005
-0.682	-9.40711	-0.656	-12.1021	-0.656	-17.2057	-0.656	-17.9919
-0.683	-9.40169	-0.657	-12.104	-0.657	-17.1939	-0.657	-17.967
-0.684	-9.40927	-0.658	-12.0999	-0.658	-17.172	-0.658	-17.956
-0.685	-9.40691	-0.659	-12.1039	-0.659	-17.1639	-0.659	-17.9313
-0.686	-9.41213	-0.66	-12.101	-0.66	-17.1373	-0.66	-17.9188
-0.687	-9.40957	-0.661	-12.1035	-0.661	-17.1302	-0.661	-17.8961
-0.688	-9.41685	-0.662	-12.0996	-0.662	-17.1031	-0.662	-17.8807
-0.689	-9.4137	-0.663	-12.1022	-0.663	-17.0939	-0.663	-17.8587
-0.69	-9.42345	-0.664	-12.0997	-0.664	-17.0695	-0.664	-17.8449
-0.691	-9.41892	-0.665	-12.1034	-0.665	-17.0613	-0.665	-17.8213
-0.692	-9.42669	-0.666	-12.0995	-0.666	-17.0371	-0.666	-17.8098
-0.693	-9.42108	-0.667	-12.1035	-0.667	-17.0286	-0.667	-17.788
-0.694	-9.42965	-0.668	-12.1	-0.668	-17.0058	-0.668	-17.775
-0.695	-9.42728	-0.669	-12.1033	-0.669	-16.9965	-0.669	-17.7543
-0.696	-9.43486	-0.67	-12.0984	-0.67	-16.9713	-0.67	-17.74
-0.697	-9.43378	-0.671	-12.1036	-0.671	-16.9646	-0.671	-17.7201
-0.698	-9.44018	-0.672	-12.1019	-0.672	-16.9424	-0.672	-17.7065
-0.699	-9.43654	-0.673	-12.1047	-0.673	-16.9337	-0.673	-17.6836
-0.7	-9.44559	-0.674	-12.1022	-0.674	-16.9102	-0.674	-17.6707
-0.701	-9.44195	-0.675	-12.1065	-0.675	-16.902	-0.675	-17.6483
-0.702	-9.44854	-0.676	-12.1041	-0.676	-16.8761	-0.676	-17.6353
-0.703	-9.44736	-0.677	-12.1072	-0.677	-16.8715	-0.677	-17.6153
-0.704	-9.45445	-0.678	-12.1055	-0.678	-16.8486	-0.678	-17.6018
-0.705	-9.45032	-0.679	-12.107	-0.679	-16.841	-0.679	-17.5803
-0.706	-9.46144	-0.68	-12.1063	-0.68	-16.8178	-0.68	-17.568
-0.707	-9.45632	-0.681	-12.1079	-0.681	-16.8117	-0.681	-17.5471
-0.708	-9.4635	-0.682	-12.1048	-0.682	-16.7882	-0.682	-17.5365
-0.709	-9.46173	-0.683	-12.1084	-0.683	-16.7811	-0.683	-17.5147
-0.71	-9.47	-0.684	-12.1064	-0.684	-16.7583	-0.684	-17.5038
-0.711	-9.46882	-0.685	-12.1114	-0.685	-16.751	-0.685	-17.4836
-0.712	-9.47414	-0.686	-12.1073	-0.686	-16.7268	-0.686	-17.4705
-0.713	-9.47108	-0.687	-12.1126	-0.687	-16.7212	-0.687	-17.4497
-0.714	-9.48211	-0.688	-12.1096	-0.688	-16.7002	-0.688	-17.4389
-0.715	-9.47728	-0.689	-12.1124	-0.689	-16.6919	-0.689	-17.4168
-0.716	-9.4891	-0.69	-12.1109	-0.69	-16.67	-0.69	-17.4051
-0.717	-9.48457	-0.691	-12.115	-0.691	-16.6648	-0.691	-17.3881
-0.718	-9.49136	-0.692	-12.1128	-0.692	-16.6402	-0.692	-17.3742
-0.719	-9.489	-0.693	-12.118	-0.693	-16.6373	-0.693	-17.3541
-0.72	-9.49628	-0.694	-12.1153	-0.694	-16.6133	-0.694	-17.344
-0.721	-9.49421	-0.695	-12.1192	-0.695	-16.6075	-0.695	-17.3236
-0.722	-9.50455	-0.696	-12.1165	-0.696	-16.5858	-0.696	-17.3144
-0.723	-9.50701	-0.697	-12.1286	-0.697	-16.5884	-0.697	-17.3004
-0.724	-9.51341	-0.698	-12.1219	-0.698	-16.5638	-0.698	-17.2858
-0.725	-9.51085	-0.699	-12.1245	-0.699	-16.5566	-0.699	-17.2676
-0.726	-9.51862	-0.7	-12.1226	-0.7	-16.5344	-0.7	-17.2546
-0.727	-9.51567	-0.701	-12.1269	-0.701	-16.5307	-0.701	-17.2348
-0.728	-9.52158	-0.702	-12.1223	-0.702	-16.5052	-0.702	-17.2246
-0.729	-9.52256	-0.703	-12.1295	-0.703	-16.5011	-0.703	-17.2061
-0.73	-9.53152	-0.704	-12.1274	-0.704	-16.4799	-0.704	-17.1955
-0.731	-9.52758	-0.705	-12.1306	-0.705	-16.473	-0.705	-17.1745
-0.732	-9.53791	-0.706	-12.1303	-0.706	-16.453	-0.706	-17.1653
-0.733	-9.53545	-0.707	-12.1356	-0.707	-16.4477	-0.707	-17.146
-0.734	-9.54293	-0.708	-12.1324	-0.708	-16.4247	-0.708	-17.1341
-0.735	-9.54146	-0.709	-12.1379	-0.709	-16.4224	-0.709	-17.1175
-0.736	-9.55051	-0.71	-12.1344	-0.71	-16.4012	-0.71	-17.1058
-0.737	-9.54805	-0.711	-12.1401	-0.711	-16.3959	-0.711	-17.0875
-0.738	-9.55731	-0.712	-12.1379	-0.712	-16.3761	-0.712	-17.078
-0.739	-9.55475	-0.713	-12.1427	-0.713	-16.3719	-0.713	-17.0597
-0.74	-9.56292	-0.714	-12.1389	-0.714	-16.3514	-0.714	-17.0506
-0.741	-9.56104	-0.715	-12.1438	-0.715	-16.3478	-0.715	-17.0334
-0.742	-9.57118	-0.716	-12.1422	-0.716	-16.3286	-0.716	-17.0239
-0.743	-9.56921	-0.717	-12.1472	-0.717	-16.3247	-0.717	-17.0076
-0.744	-9.57522	-0.718	-12.1439	-0.718	-16.3079	-0.718	-16.9953
-0.745	-9.57502	-0.719	-12.1494	-0.719	-16.3011	-0.719	-16.9789
-0.746	-9.58408	-0.72	-12.1469	-0.72	-16.2828	-0.72	-16.9687
-0.747	-9.58024	-0.721	-12.1515	-0.721	-16.2767	-0.721	-16.9518
-0.748	-9.59264	-0.722	-12.152	-0.722	-16.2582	-0.722	-16.9441
-0.749	-9.59008	-0.723	-12.1574	-0.723	-16.2544	-0.723	-16.928
-0.75	-9.59963	-0.724	-12.1519	-0.724	-16.2317	-0.724	-16.9189
-0.751	-9.59717	-0.725	-12.1606	-0.725	-16.2299	-0.725	-16.9024
-0.752	-9.60681	-0.726	-12.1577	-0.726	-16.2082	-0.726	-16.8931
-0.753	-9.60189	-0.727	-12.1618	-0.727	-16.203	-0.727	-16.8752
-0.754	-9.6138	-0.728	-12.1611	-0.728	-16.1836	-0.728	-16.8671
-0.755	-9.61173	-0.729	-12.1658	-0.729	-16.1793	-0.729	-16.8518
-0.756	-9.62089	-0.73	-12.1631	-0.73	-16.1593	-0.73	-16.842
-0.757	-9.61803	-0.731	-12.1713	-0.731	-16.1566	-0.731	-16.8259
-0.758	-9.62788	-0.732	-12.1672	-0.732	-16.1362	-0.732	-16.8173
-0.759	-9.62709	-0.733	-12.1716	-0.733	-16.1351	-0.733	-16.8044
-0.76	-9.63546	-0.734	-12.1684	-0.734	-16.1135	-0.734	-16.7928
-0.761	-9.63506	-0.735	-12.1752	-0.735	-16.1133	-0.735	-16.7798
-0.762	-9.64431	-0.736	-12.1745	-0.736	-16.0945	-0.736	-16.7713
-0.763	-9.64067	-0.737	-12.1759	-0.737	-16.091	-0.737	-16.7556
-0.764	-9.6512	-0.738	-12.1771	-0.738	-16.0718	-0.738	-16.7459
-0.765	-9.64874	-0.739	-12.182	-0.739	-16.0706	-0.739	-16.733
-0.766	-9.65878	-0.74	-12.1791	-0.74	-16.0505	-0.74	-16.7231
-0.767	-9.65534	-0.741	-12.1852	-0.741	-16.0509	-0.741	-16.7107
-0.768	-9.66725	-0.742	-12.1837	-0.742	-16.0319	-0.742	-16.7021
-0.769	-9.66429	-0.743	-12.1872	-0.743	-16.0303	-0.743	-16.6874
-0.77	-9.67433	-0.744	-12.1884	-0.744	-16.0118	-0.744	-16.6797
-0.771	-9.67276	-0.745	-12.193	-0.745	-16.0107	-0.745	-16.6642
-0.772	-9.68231	-0.746	-12.1917	-0.746	-15.993	-0.746	-16.6566
-0.773	-9.67807	-0.747	-12.1975	-0.747	-15.992	-0.747	-16.6412
-0.774	-9.69057	-0.748	-12.1982	-0.748	-15.976	-0.748	-16.6354
-0.775	-9.68959	-0.749	-12.2008	-0.749	-15.9766	-0.749	-16.6215
-0.776	-9.69884	-0.75	-12.1988	-0.75	-15.9578	-0.75	-16.6136
-0.777	-9.69668	-0.751	-12.2027	-0.751	-15.9575	-0.751	-16.5996
-0.778	-9.7076	-0.752	-12.2021	-0.752	-15.9406	-0.752	-16.5932
-0.779	-9.70337	-0.753	-12.2056	-0.753	-15.9396	-0.753	-16.5779
-0.78	-9.71675	-0.754	-12.206	-0.754	-15.924	-0.754	-16.5712
-0.781	-9.71351	-0.755	-12.2105	-0.755	-15.9222	-0.755	-16.5573
-0.782	-9.72374	-0.756	-12.2088	-0.756	-15.9065	-0.756	-16.5541
-0.783	-9.72197	-0.757	-12.2148	-0.757	-15.9062	-0.757	-16.5421
-0.784	-9.73299	-0.758	-12.2133	-0.758	-15.8892	-0.758	-16.5353
-0.785	-9.73122	-0.759	-12.2192	-0.759	-15.8888	-0.759	-16.5209
-0.786	-9.74244	-0.76	-12.2196	-0.76	-15.8712	-0.76	-16.5151
-0.787	-9.74038	-0.761	-12.2255	-0.761	-15.8729	-0.761	-16.5023
-0.788	-9.75081	-0.762	-12.2237	-0.762	-15.8565	-0.762	-16.4933
-0.789	-9.74973	-0.763	-12.229	-0.763	-15.8569	-0.763	-16.4797
-0.79	-9.75947	-0.764	-12.2271	-0.764	-15.837	-0.764	-16.4729
-0.791	-9.75957	-0.765	-12.2337	-0.765	-15.8394	-0.765	-16.4595
-0.792	-9.76882	-0.766	-12.2288	-0.766	-15.8223	-0.766	-16.4525
-0.793	-9.76685	-0.767	-12.236	-0.767	-15.8221	-0.767	-16.4392
-0.794	-9.78142	-0.768	-12.2339	-0.768	-15.8066	-0.768	-16.4333
-0.795	-9.77581	-0.769	-12.2382	-0.769	-15.8054	-0.769	-16.4187
-0.796	-9.78723	-0.77	-12.2372	-0.77	-15.7882	-0.77	-16.4144
-0.797	-9.78654	-0.771	-12.2437	-0.771	-15.7903	-0.771	-16.4021
-0.798	-9.79638	-0.772	-12.2408	-0.772	-15.7726	-0.772	-16.3955
-0.799	-9.79559	-0.773	-12.2475	-0.773	-15.7767	-0.773	-16.3847
-0.8	-9.80583	-0.774	-12.2465	-0.774	-15.759	-0.774	-16.3789
-0.801	-9.80298	-0.775	-12.254	-0.775	-15.7599	-0.775	-16.3677
-0.802	-9.81863	-0.776	-12.2531	-0.776	-15.7444	-0.776	-16.3623
-0.803	-9.81498	-0.777	-12.2583	-0.777	-15.7453	-0.777	-16.3494
-0.804	-9.82433	-0.778	-12.2587	-0.778	-15.7284	-0.778	-16.3433
-0.805	-9.82237	-0.779	-12.2639	-0.779	-15.7312	-0.779	-16.3333
-0.806	-9.83536	-0.78	-12.2624	-0.78	-15.7143	-0.78	-16.3282
-0.807	-9.83319	-0.781	-12.2703	-0.781	-15.7177	-0.781	-16.3179
-0.808	-9.84313	-0.782	-12.2663	-0.782	-15.7015	-0.782	-16.3114
-0.809	-9.84225	-0.783	-12.2733	-0.783	-15.7033	-0.783	-16.301
-0.81	-9.85386	-0.784	-12.272	-0.784	-15.6899	-0.784	-16.2938
-0.811	-9.85052	-0.785	-12.2768	-0.785	-15.6887	-0.785	-16.2837
-0.812	-9.86351	-0.786	-12.2748	-0.786	-15.6755	-0.786	-16.2784
-0.813	-9.86311	-0.787	-12.2843	-0.787	-15.6771	-0.787	-16.2684
-0.814	-9.87217	-0.788	-12.2801	-0.788	-15.6618	-0.788	-16.2606
-0.815	-9.87128	-0.789	-12.288	-0.789	-15.6641	-0.789	-16.2504
-0.816	-9.88467	-0.79	-12.284	-0.79	-15.6481	-0.79	-16.243
-0.817	-9.87985	-0.791	-12.2926	-0.791	-15.6505	-0.791	-16.2345
-0.818	-9.89392	-0.792	-12.2897	-0.792	-15.6347	-0.792	-16.2292
-0.819	-9.89038	-0.793	-12.2966	-0.793	-15.6391	-0.793	-16.2178
-0.82	-9.90386	-0.794	-12.2955	-0.794	-15.6218	-0.794	-16.2109
-0.821	-9.9013	-0.795	-12.3043	-0.795	-15.625	-0.795	-16.2024
-0.822	-9.9142	-0.796	-12.3011	-0.796	-15.6106	-0.796	-16.1958
-0.823	-9.91252	-0.797	-12.3116	-0.797	-15.6129	-0.797	-16.1872
-0.824	-9.92296	-0.798	-12.3075	-0.798	-15.5974	-0.798	-16.1797
-0.825	-9.92345	-0.799	-12.3161	-0.799	-15.6026	-0.799	-16.1736
-0.826	-9.93487	-0.8	-12.3171	-0.8	-15.5899	-0.8	-16.1683
-0.827	-9.93221	-0.801	-12.3215	-0.801	-15.5897	-0.801	-16.1573
-0.828	-9.94491	-0.802	-12.3215	-0.802	-15.5769	-0.802	-16.1528
-0.829	-9.94471	-0.803	-12.3281	-0.803	-15.5815	-0.803	-16.1433
-0.83	-9.95524	-0.804	-12.3262	-0.804	-15.5649	-0.804	-16.1395
-0.831	-9.9516	-0.805	-12.3338	-0.805	-15.5695	-0.805	-16.1314
-0.832	-9.96666	-0.806	-12.3311	-0.806	-15.5559	-0.806	-16.1274
-0.833	-9.96341	-0.807	-12.3382	-0.807	-15.5588	-0.807	-16.1204
-0.834	-9.9766	-0.808	-12.3385	-0.808	-15.5447	-0.808	-16.1145
-0.835	-9.97296	-0.809	-12.3454	-0.809	-15.5492	-0.809	-16.1068
-0.836	-9.98684	-0.81	-12.3443	-0.81	-15.5347	-0.81	-16.1025
-0.837	-9.98477	-0.811	-12.3516	-0.811	-15.5389	-0.811	-16.0972
-0.838	-9.99875	-0.812	-12.3528	-0.812	-15.5264	-0.812	-16.0929
-0.839	-9.99737	-0.813	-12.3606	-0.813	-15.5306	-0.813	-16.0866
-0.84	-10.0084	-0.814	-12.357	-0.814	-15.5163	-0.814	-16.0806
-0.841	-10.0056	-0.815	-12.3653	-0.815	-15.5202	-0.815	-16.0732
-0.842	-10.0192	-0.816	-12.366	-0.816	-15.5082	-0.816	-16.0711
-0.843	-10.0157	-0.817	-12.3715	-0.817	-15.5087	-0.817	-16.0618
-0.844	-10.0303	-0.818	-12.3735	-0.818	-15.4984	-0.818	-16.0603
-0.845	-10.0288	-0.819	-12.3809	-0.819	-15.5044	-0.819	-16.0524
-0.846	-10.0408	-0.82	-12.3778	-0.82	-15.4884	-0.82	-16.0487
-0.847	-10.0397	-0.821	-12.387	-0.821	-15.4954	-0.821	-16.0412
-0.848	-10.0513	-0.822	-12.3836	-0.822	-15.4824	-0.822	-16.0387
-0.849	-10.0495	-0.823	-12.3914	-0.823	-15.4863	-0.823	-16.032
-0.85	-10.0645	-0.824	-12.3899	-0.824	-15.4743	-0.824	-16.0298
-0.851	-10.0632	-0.825	-12.3968	-0.825	-15.4796	-0.825	-16.0237
-0.852	-10.0759	-0.826	-12.397	-0.826	-15.4665	-0.826	-16.0206
-0.853	-10.0734	-0.827	-12.406	-0.827	-15.4718	-0.827	-16.0147
-0.854	-10.0858	-0.828	-12.4043	-0.828	-15.4593	-0.828	-16.012
-0.855	-10.0843	-0.829	-12.4144	-0.829	-15.4642	-0.829	-16.0067
-0.856	-10.098	-0.83	-12.4111	-0.83	-15.4508	-0.83	-16.0026
-0.857	-10.098	-0.831	-12.4216	-0.831	-15.4582	-0.831	-15.9998
-0.858	-10.1092	-0.832	-12.42	-0.832	-15.4469	-0.832	-15.9977
-0.859	-10.1051	-0.833	-12.4275	-0.833	-15.4514	-0.833	-15.9909
-0.86	-10.1197	-0.834	-12.4293	-0.834	-15.4401	-0.834	-15.9885
-0.861	-10.1173	-0.835	-12.438	-0.835	-15.4444	-0.835	-15.9834
-0.862	-10.1309	-0.836	-12.4332	-0.836	-15.4315	-0.836	-15.9819
-0.863	-10.129	-0.837	-12.4432	-0.837	-15.4393	-0.837	-15.9775
-0.864	-10.1425	-0.838	-12.4436	-0.838	-15.4272	-0.838	-15.9757
-0.865	-10.1411	-0.839	-12.4487	-0.839	-15.4338	-0.839	-15.9691
-0.866	-10.1548	-0.84	-12.4469	-0.84	-15.4217	-0.84	-15.9686
-0.867	-10.1506	-0.841	-12.458	-0.841	-15.426	-0.841	-15.9626
-0.868	-10.1649	-0.842	-12.4545	-0.842	-15.4151	-0.842	-15.9602
-0.869	-10.1625	-0.843	-12.4639	-0.843	-15.4233	-0.843	-15.9552
-0.87	-10.1791	-0.844	-12.4628	-0.844	-15.4116	-0.844	-15.9555
-0.871	-10.1746	-0.845	-12.4719	-0.845	-15.4176	-0.845	-15.9511
-0.872	-10.1877	-0.846	-12.4682	-0.846	-15.4042	-0.846	-15.9491
-0.873	-10.1859	-0.847	-12.4802	-0.847	-15.4107	-0.847	-15.9456
-0.874	-10.201	-0.848	-12.4794	-0.848	-15.4007	-0.848	-15.9442
-0.875	-10.1961	-0.849	-12.4858	-0.849	-15.4065	-0.849	-15.9388
-0.876	-10.2134	-0.85	-12.4875	-0.85	-15.3971	-0.85	-15.9407
-0.877	-10.2119	-0.851	-12.4973	-0.851	-15.4038	-0.851	-15.938
-0.878	-10.2228	-0.852	-12.4947	-0.852	-15.393	-0.852	-15.9351
-0.879	-10.2227	-0.853	-12.505	-0.853	-15.3996	-0.853	-15.9318
-0.88	-10.2365	-0.854	-12.5039	-0.854	-15.3884	-0.854	-15.9303
-0.881	-10.2332	-0.855	-12.5129	-0.855	-15.3941	-0.855	-15.9279
-0.882	-10.2495	-0.856	-12.5122	-0.856	-15.3868	-0.856	-15.9266
-0.883	-10.2461	-0.857	-12.5214	-0.857	-15.3914	-0.857	-15.9239
-0.884	-10.2601	-0.858	-12.5191	-0.858	-15.3819	-0.858	-15.9225
-0.885	-10.2588	-0.859	-12.5288	-0.859	-15.388	-0.859	-15.9189
-0.886	-10.272	-0.86	-12.5276	-0.86	-15.3771	-0.86	-15.9173
-0.887	-10.272	-0.861	-12.5371	-0.861	-15.3876	-0.861	-15.9173
-0.888	-10.2844	-0.862	-12.5341	-0.862	-15.3746	-0.862	-15.9122
-0.889	-10.2826	-0.863	-12.5462	-0.863	-15.3846	-0.863	-15.9123
-0.89	-10.2969	-0.864	-12.5434	-0.864	-15.375	-0.864	-15.9123
-0.891	-10.2924	-0.865	-12.5521	-0.865	-15.3812	-0.865	-15.9088
-0.892	-10.3094	-0.866	-12.5519	-0.866	-15.3715	-0.866	-15.9083
-0.893	-10.3039	-0.867	-12.5621	-0.867	-15.3789	-0.867	-15.9069
[truncated: 4,200 more rows]

## Sheet: Figure 2c
0.57	6.05663	0.62	0.5779	0.67	0.22172
0.569	5.89455	0.619	0.4584	0.669	0.06562
0.568	5.83209	0.618	0.40504	0.668	0.01679
0.567	5.79072	0.617	0.38225	0.667	-0.02503
0.566	5.7542	0.616	0.35354	0.666	-0.0449
0.565	5.72389	0.615	0.34209	0.665	-0.07446
0.564	5.69088	0.614	0.31669	0.664	-0.08841
0.563	5.66136	0.613	0.30574	0.663	-0.11437
0.562	5.63384	0.612	0.28431	0.662	-0.12371
0.561	5.60526	0.611	0.27421	0.661	-0.14897
0.56	5.578	0.61	0.25425	0.66	-0.15663
0.559	5.55268	0.609	0.24638	0.659	-0.1783
0.558	5.52533	0.608	0.22636	0.658	-0.18585
0.557	5.49921	0.607	0.21913	0.657	-0.20751
0.556	5.47412	0.606	0.19998	0.656	-0.21329
0.555	5.44955	0.605	0.19437	0.655	-0.23416
0.554	5.42448	0.604	0.17557	0.654	-0.23935
0.553	5.40014	0.603	0.16959	0.653	-0.25898
0.552	5.37736	0.602	0.15279	0.652	-0.26232
0.551	5.35322	0.601	0.14714	0.651	-0.28331
0.55	5.3287	0.6	0.12906	0.65	-0.28777
0.549	5.30783	0.599	0.12483	0.649	-0.30543
0.548	5.28376	0.598	0.1071	0.648	-0.31067
0.547	5.26195	0.597	0.10236	0.647	-0.32885
0.546	5.24045	0.596	0.08639	0.646	-0.33179
0.545	5.21709	0.595	0.081	0.645	-0.35116
0.544	5.19552	0.594	0.06454	0.644	-0.35504
0.543	5.17442	0.593	0.06119	0.643	-0.37221
0.542	5.1524	0.592	0.04429	0.642	-0.37609
0.541	5.13158	0.591	0.04093	0.641	-0.3932
0.54	5.10986	0.59	0.02412	0.64	-0.39618
0.539	5.08961	0.589	0.02086	0.639	-0.41403
0.538	5.06928	0.588	0.00412	0.638	-0.41682
0.537	5.04935	0.587	0.000261812	0.637	-0.43462
0.536	5.02917	0.586	-0.01449	0.636	-0.4366
0.535	5.00859	0.585	-0.01822	0.635	-0.45408
0.534	4.98777	0.584	-0.03433	0.634	-0.45743
0.533	4.96948	0.583	-0.0363	0.633	-0.47271
0.532	4.94787	0.582	-0.0536	0.632	-0.47642
0.531	4.92815	0.581	-0.05786	0.631	-0.49378
0.53	4.90973	0.58	-0.07182	0.63	-0.49454
0.529	4.88934	0.579	-0.07526	0.629	-0.51195
0.528	4.87013	0.578	-0.0905	0.628	-0.51359
0.527	4.85204	0.577	-0.09281	0.627	-0.52976
0.526	4.83175	0.576	-0.10817	0.626	-0.53259
0.525	4.81324	0.575	-0.11068	0.625	-0.5483
0.524	4.79322	0.574	-0.12592	0.624	-0.55022
0.523	4.77511	0.573	-0.12798	0.623	-0.56667
0.522	4.75621	0.572	-0.14327	0.622	-0.56742
0.521	4.73726	0.571	-0.14573	0.621	-0.58427
0.52	4.71949	0.57	-0.15983	0.62	-0.58512
0.519	4.69983	0.569	-0.16357	0.619	-0.60218
0.518	4.68031	0.568	-0.17824	0.618	-0.60418
0.517	4.66327	0.567	-0.1796	0.617	-0.61841
0.516	4.64404	0.566	-0.1944	0.616	-0.62049
0.515	4.62643	0.565	-0.19655	0.615	-0.63597
0.514	4.60862	0.564	-0.21036	0.614	-0.63698
0.513	4.59004	0.563	-0.21304	0.613	-0.65266
0.512	4.57166	0.562	-0.22743	0.612	-0.65378
0.511	4.55556	0.561	-0.22899	0.611	-0.66894
0.51	4.53663	0.56	-0.24356	0.61	-0.67031
0.509	4.51934	0.559	-0.24482	0.609	-0.68554
0.508	4.50168	0.558	-0.25894	0.608	-0.68623
0.507	4.48495	0.557	-0.26048	0.607	-0.70127
0.506	4.46675	0.556	-0.27571	0.606	-0.70275
0.505	4.44928	0.555	-0.27724	0.605	-0.71824
0.504	4.43342	0.554	-0.29065	0.604	-0.71778
0.503	4.41572	0.553	-0.29246	0.603	-0.73356
0.502	4.39812	0.552	-0.30723	0.602	-0.73423
0.501	4.38243	0.551	-0.3077	0.601	-0.74843
0.5	4.36429	0.55	-0.32267	0.6	-0.7492
0.499	4.34705	0.549	-0.32452	0.599	-0.76435
0.498	4.33101	0.548	-0.33798	0.598	-0.76371
0.497	4.31371	0.547	-0.34017	0.597	-0.77967
0.496	4.29747	0.546	-0.35352	0.596	-0.77912
0.495	4.2809	0.545	-0.3555	0.595	-0.79367
0.494	4.26386	0.544	-0.36973	0.594	-0.79444
0.493	4.24696	0.543	-0.37132	0.593	-0.80895
0.492	4.23043	0.542	-0.38474	0.592	-0.8093
0.491	4.21475	0.541	-0.38642	0.591	-0.82386
0.49	4.19761	0.54	-0.40008	0.59	-0.82398
0.489	4.18159	0.539	-0.40206	0.589	-0.83976
0.488	4.1659	0.538	-0.41474	0.588	-0.83849
0.487	4.14913	0.537	-0.41718	0.587	-0.85485
0.486	4.13249	0.536	-0.43132	0.586	-0.85449
0.485	4.11849	0.535	-0.4315	0.585	-0.8679
0.484	4.10061	0.534	-0.44566	0.584	-0.86926
0.483	4.08519	0.533	-0.44714	0.583	-0.88339
0.482	4.07049	0.532	-0.46003	0.582	-0.88227
0.481	4.05312	0.531	-0.46227	0.581	-0.89789
0.48	4.03797	0.53	-0.47641	0.58	-0.89712
0.479	4.02243	0.529	-0.47706	0.579	-0.91178
0.478	4.0059	0.528	-0.49102	0.578	-0.9118
0.477	3.99068	0.527	-0.49172	0.577	-0.92557
0.476	3.97544	0.526	-0.5055	0.576	-0.92554
0.475	3.96016	0.525	-0.50662	0.575	-0.93933
0.474	3.9441	0.524	-0.52011	0.574	-0.93942
0.473	3.92806	0.523	-0.52142	0.573	-0.95461
0.472	3.91381	0.522	-0.53425	0.572	-0.95325
0.471	3.89792	0.521	-0.5358	0.571	-0.96796
0.47	3.88119	0.52	-0.54949	0.57	-0.96803
0.469	3.86767	0.519	-0.54942	0.569	-0.98078
0.468	3.85059	0.518	-0.56411	0.568	-0.98211
0.467	3.83576	0.517	-0.5653	0.567	-0.99655
0.466	3.82085	0.516	-0.57825	0.566	-0.99531
0.465	3.80485	0.515	-0.57989	0.565	-1.01051
0.464	3.79031	0.514	-0.59289	0.564	-1.00988
0.463	3.77569	0.513	-0.59404	0.563	-1.02334
0.462	3.7603	0.512	-0.60805	0.562	-1.02345
0.461	3.74563	0.511	-0.6086	0.561	-1.03751
0.46	3.73061	0.51	-0.62218	0.56	-1.03723
0.459	3.71579	0.509	-0.62355	0.559	-1.05103
0.458	3.70095	0.508	-0.63669	0.558	-1.05072
0.457	3.68656	0.507	-0.63817	0.557	-1.06579
0.456	3.6723	0.506	-0.65058	0.556	-1.06411
0.455	3.65646	0.505	-0.65263	0.555	-1.07905
0.454	3.64193	0.504	-0.66615	0.554	-1.07939
0.453	3.62833	0.503	-0.66654	0.553	-1.09177
0.452	3.61329	0.502	-0.6803	0.552	-1.09218
0.451	3.59867	0.501	-0.68129	0.551	-1.10656
0.45	3.58451	0.5	-0.69414	0.55	-1.10532
0.449	3.56932	0.499	-0.69583	0.549	-1.12035
0.448	3.55516	0.498	-0.70872	0.548	-1.11938
0.447	3.54121	0.497	-0.7095	0.547	-1.13321
0.446	3.52632	0.496	-0.72351	0.546	-1.13287
0.445	3.51252	0.495	-0.72395	0.545	-1.14687
0.444	3.49931	0.494	-0.73749	0.544	-1.14688
0.443	3.48486	0.493	-0.73804	0.543	-1.16065
0.442	3.47059	0.492	-0.7517	0.542	-1.16081
0.441	3.45651	0.491	-0.75297	0.541	-1.17513
0.44	3.4426	0.49	-0.76525	0.54	-1.17444
0.439	3.42805	0.489	-0.76678	0.539	-1.18928
0.438	3.41362	0.488	-0.77998	0.538	-1.18916
0.437	3.40109	0.487	-0.78026	0.537	-1.20141
0.436	3.38552	0.486	-0.79379	0.536	-1.20236
0.435	3.37175	0.485	-0.79455	0.535	-1.21645
0.434	3.35856	0.484	-0.80722	0.534	-1.21559
0.433	3.34355	0.483	-0.80879	0.533	-1.22844
0.432	3.33116	0.482	-0.82179	0.532	-1.22812
0.431	3.31729	0.481	-0.82214	0.531	-1.2416
0.43	3.30236	0.48	-0.836	0.53	-1.24199
0.429	3.28895	0.479	-0.83745	0.529	-1.25624
0.428	3.27503	0.478	-0.85132	0.528	-1.2557
0.427	3.26181	0.477	-0.85188	0.527	-1.26923
0.426	3.24779	0.476	-0.8652	0.526	-1.26979
0.425	3.23321	0.475	-0.86606	0.525	-1.28366
0.424	3.22124	0.474	-0.87812	0.524	-1.28293
0.423	3.20679	0.473	-0.87995	0.523	-1.29726
0.422	3.19291	0.472	-0.89314	0.522	-1.29765
0.421	3.18082	0.471	-0.89364	0.521	-1.31015
0.42	3.16617	0.47	-0.90703	0.52	-1.31073
0.419	3.15251	0.469	-0.90867	0.519	-1.3249
0.418	3.14003	0.468	-0.92091	0.518	-1.32381
0.417	3.12513	0.467	-0.92293	0.517	-1.3388
0.416	3.11123	0.466	-0.93649	0.516	-1.33904
0.415	3.09774	0.465	-0.93672	0.515	-1.35234
0.414	3.08406	0.464	-0.95008	0.514	-1.35279
0.413	3.07122	0.463	-0.95085	0.513	-1.36575
0.412	3.05759	0.462	-0.96357	0.512	-1.36591
0.411	3.04454	0.461	-0.96497	0.511	-1.37964
0.41	3.03084	0.46	-0.97756	0.51	-1.37958
0.409	3.01721	0.459	-0.97946	0.509	-1.39376
0.408	3.00554	0.458	-0.99119	0.508	-1.39285
0.407	2.99095	0.457	-0.99228	0.507	-1.40703
0.406	2.97813	0.456	-1.0064	0.506	-1.40792
0.405	2.96602	0.455	-1.00605	0.505	-1.41993
0.404	2.95141	0.454	-1.02026	0.504	-1.42115
0.403	2.93791	0.453	-1.02092	0.503	-1.4346
0.402	2.92611	0.452	-1.03257	0.502	-1.43379
0.401	2.91207	0.451	-1.03448	0.501	-1.44863
0.4	2.8997	0.45	-1.04647	0.5	-1.44785
0.399	2.88698	0.449	-1.04757	0.499	-1.46119
0.398	2.87389	0.448	-1.06058	0.498	-1.4618
0.397	2.86107	0.447	-1.06156	0.497	-1.47534
0.396	2.84835	0.446	-1.07438	0.496	-1.4755
0.395	2.83528	0.445	-1.07516	0.495	-1.48913
0.394	2.82275	0.444	-1.0882	0.494	-1.48892
0.393	2.80895	0.443	-1.08927	0.493	-1.5029
0.392	2.79781	0.442	-1.10144	0.492	-1.50203
0.391	2.78314	0.441	-1.10314	0.491	-1.51612
0.39	2.77036	0.44	-1.11646	0.49	-1.51678
0.389	2.75888	0.439	-1.11671	0.489	-1.52937
0.388	2.74539	0.438	-1.13038	0.488	-1.53021
0.387	2.73284	0.437	-1.13107	0.487	-1.54415
0.386	2.72026	0.436	-1.14317	0.486	-1.54349
0.385	2.70683	0.435	-1.14493	0.485	-1.55787
0.384	2.69515	0.434	-1.15777	0.484	-1.55752
0.383	2.68245	0.433	-1.1583	0.483	-1.57165
0.382	2.66892	0.432	-1.17119	0.482	-1.57168
0.381	2.65683	0.431	-1.17209	0.481	-1.58504
0.38	2.64456	0.43	-1.18484	0.48	-1.58517
0.379	2.63207	0.429	-1.18557	0.479	-1.59872
0.378	2.61849	0.428	-1.19887	0.478	-1.59968
0.377	2.60587	0.427	-1.20043	0.477	-1.61369
0.376	2.59436	0.426	-1.21224	0.476	-1.61285
0.375	2.58127	0.425	-1.21346	0.475	-1.6283
0.374	2.56887	0.424	-1.22577	0.474	-1.62912
0.373	2.55733	0.423	-1.22545	0.473	-1.64056
0.372	2.5446	0.422	-1.23872	0.472	-1.64176
0.371	2.5315	0.421	-1.23964	0.471	-1.65546
0.37	2.521	0.42	-1.25263	0.47	-1.65503
0.369	2.50734	0.419	-1.25391	0.469	-1.66933
0.368	2.49559	0.418	-1.26633	0.468	-1.66949
0.367	2.48341	0.417	-1.26694	0.467	-1.683
0.366	2.4714	0.416	-1.28109	0.466	-1.68334
0.365	2.45713	0.415	-1.28219	0.465	-1.69782
0.364	2.44632	0.414	-1.2947	0.464	-1.6979
0.363	2.4338	0.413	-1.29575	0.463	-1.71115
0.362	2.42202	0.412	-1.30855	0.462	-1.71138
0.361	2.40909	0.411	-1.30991	0.461	-1.72611
0.36	2.39817	0.41	-1.32153	0.46	-1.7249
0.359	2.38495	0.409	-1.32314	0.459	-1.73919
0.358	2.37258	0.408	-1.33681	0.458	-1.73996
0.357	2.36157	0.407	-1.33657	0.457	-1.75252
0.356	2.34902	0.406	-1.35032	0.456	-1.7537
0.355	2.33684	0.405	-1.35148	0.455	-1.76715
0.354	2.32606	0.404	-1.36338	0.454	-1.76719
0.353	2.31173	0.403	-1.36576	0.453	-1.78181
0.352	2.29977	0.402	-1.37859	0.452	-1.78201
0.351	2.28779	0.401	-1.3794	0.451	-1.7956
0.35	2.27579	0.4	-1.3923	0.45	-1.79667
0.349	2.26388	0.399	-1.3934	0.449	-1.80985
0.348	2.25276	0.398	-1.40611	0.448	-1.81061
0.347	2.24043	0.397	-1.40735	0.447	-1.82346
0.346	2.22845	0.396	-1.4207	0.446	-1.82412
0.345	2.21554	0.395	-1.42165	0.445	-1.83809
0.344	2.20561	0.394	-1.43386	0.444	-1.83779
0.343	2.19259	0.393	-1.43526	0.443	-1.85155
0.342	2.18091	0.392	-1.44893	0.442	-1.85295
0.341	2.17033	0.391	-1.44877	0.441	-1.86472
0.34	2.15708	0.39	-1.4629	0.44	-1.86645
0.339	2.14515	0.389	-1.4641	0.439	-1.88057
0.338	2.13442	0.388	-1.47653	0.438	-1.88093
0.337	2.12147	0.387	-1.47826	0.437	-1.89508
0.336	2.11091	0.386	-1.49115	0.436	-1.89531
0.335	2.09894	0.385	-1.49173	0.435	-1.90877
0.334	2.08781	0.384	-1.50516	0.434	-1.91002
0.333	2.07528	0.383	-1.50629	0.433	-1.92392
0.332	2.06461	0.382	-1.51949	0.432	-1.92459
0.331	2.05267	0.381	-1.52043	0.431	-1.93813
0.33	2.04177	0.38	-1.53357	0.43	-1.93835
0.329	2.02878	0.379	-1.53492	0.429	-1.95347
0.328	2.01943	0.378	-1.54736	0.428	-1.95226
0.327	2.00554	0.377	-1.54973	0.427	-1.9671
0.326	1.9946	0.376	-1.56295	0.426	-1.96917
0.325	1.98381	0.375	-1.56311	0.425	-1.98111
0.324	1.97194	0.374	-1.57673	0.424	-1.98283
0.323	1.95981	0.373	-1.57814	0.423	-1.99691
0.322	1.95026	0.372	-1.59018	0.422	-1.99717
0.321	1.93671	0.371	-1.59242	0.421	-2.01208
0.32	1.92736	0.37	-1.60569	0.42	-2.01273
0.319	1.9167	0.369	-1.60649	0.419	-2.0255
0.318	1.90497	0.368	-1.62086	0.418	-2.02796
0.317	1.89397	0.367	-1.62155	0.417	-2.04068
0.316	1.88302	0.366	-1.63528	0.416	-2.04206
0.315	1.87084	0.365	-1.63665	0.415	-2.05522
0.314	1.85917	0.364	-1.65052	0.414	-2.05746
0.313	1.84729	0.363	-1.65229	0.413	-2.07126
0.312	1.83797	0.362	-1.6647	0.412	-2.07149
0.311	1.82551	0.361	-1.66625	0.411	-2.08555
0.31	1.81408	0.36	-1.67994	0.41	-2.08748
0.309	1.80386	0.359	-1.6807	0.409	-2.09941
0.308	1.79222	0.358	-1.69462	0.408	-2.10226
0.307	1.78034	0.357	-1.69568	0.407	-2.11581
0.306	1.77066	0.356	-1.70918	0.406	-2.11668
0.305	1.75821	0.355	-1.7111	0.405	-2.13108
0.304	1.74863	0.354	-1.724	0.404	-2.13196
0.303	1.73669	0.353	-1.72512	0.403	-2.14585
0.302	1.72578	0.352	-1.73923	0.402	-2.14808
0.301	1.71388	0.351	-1.74104	0.401	-2.16159
0.3	1.70351	0.35	-1.754	0.4	-2.16323
0.299	1.69253	0.349	-1.7552	0.399	-2.17706
0.298	1.68197	0.348	-1.7681	0.398	-2.1785
0.297	1.66969	0.347	-1.77046	0.397	-2.19307
0.296	1.66063	0.346	-1.78245	0.396	-2.19406
0.295	1.64737	0.345	-1.78502	0.395	-2.20806
0.294	1.63732	0.344	-1.79815	0.394	-2.21032
0.293	1.62708	0.343	-1.79895	0.393	-2.22261
0.292	1.61589	0.342	-1.81295	0.392	-2.22567
0.291	1.60432	0.341	-1.81471	0.391	-2.23912
0.29	1.595	0.34	-1.82659	0.39	-2.24006
0.289	1.58256	0.339	-1.82965	0.389	-2.25532
0.288	1.57197	0.338	-1.84283	0.388	-2.25677
0.287	1.56091	0.337	-1.84403	0.387	-2.27069
0.286	1.55064	0.336	-1.85766	0.386	-2.27288
0.285	1.5392	0.335	-1.8592	0.385	-2.28635
0.284	1.52848	0.334	-1.87241	0.384	-2.28868
0.283	1.51663	0.333	-1.87403	0.383	-2.30246
0.282	1.50664	0.332	-1.88764	0.382	-2.3051
0.281	1.49467	0.331	-1.88993	0.381	-2.31967
0.28	1.48554	0.33	-1.90244	0.38	-2.32074
0.279	1.47344	0.329	-1.90457	0.379	-2.33518
0.278	1.4626	0.328	-1.91814	0.378	-2.33815
0.277	1.45292	0.327	-1.9189	0.377	-2.35103
0.276	1.44146	0.326	-1.93397	0.376	-2.35428
0.275	1.42982	0.325	-1.9355	0.375	-2.36903
0.274	1.42113	0.324	-1.94819	0.374	-2.3707
0.273	1.4088	0.323	-1.9508	0.373	-2.38496
0.272	1.39966	0.322	-1.96344	0.372	-2.38709
0.271	1.38803	0.321	-1.96501	0.371	-2.40139
0.27	1.37827	0.32	-1.97908	0.37	-2.40475
0.269	1.36669	0.319	-1.98098	0.369	-2.41942
0.268	1.35726	0.318	-1.99418	0.368	-2.4224
0.267	1.34578	0.317	-1.99626	0.367	-2.43725
0.266	1.33648	0.316	-2.00973	0.366	-2.43942
0.265	1.32459	0.315	-2.01229	0.365	-2.4546
0.264	1.31652	0.314	-2.02454	0.364	-2.4564
0.263	1.30344	0.313	-2.02748	0.363	-2.472
0.262	1.29359	0.312	-2.04141	0.362	-2.47505
0.261	1.2833	0.311	-2.04287	0.361	-2.48827
0.26	1.27353	0.31	-2.0568	0.36	-2.49266
0.259	1.26209	0.309	-2.05916	0.359	-2.50681
0.258	1.25265	0.308	-2.07163	0.358	-2.50957
0.257	1.24027	0.307	-2.0742	0.357	-2.52475
0.256	1.23139	0.306	-2.08768	0.356	-2.52747
0.255	1.22051	0.305	-2.08918	0.355	-2.54142
0.254	1.21038	0.304	-2.10351	0.354	-2.54537
0.253	1.19945	0.303	-2.1047	0.353	-2.55966
0.252	1.19017	0.302	-2.1183	0.352	-2.5628
0.251	1.17932	0.301	-2.12003	0.351	-2.57768
0.25	1.16953	0.3	-2.13484	0.35	-2.5819
0.249	1.15818	0.299	-2.1372	0.349	-2.59682
0.248	1.14933	0.298	-2.14985	0.348	-2.59907
0.247	1.13741	0.297	-2.15236	0.347	-2.61416
0.246	1.12802	0.296	-2.16584	0.346	-2.61825
0.245	1.1178	0.295	-2.16681	0.345	-2.63159
0.244	1.10794	0.294	-2.1813	0.344	-2.63639
0.243	1.0965	0.293	-2.1832	0.343	-2.6514
0.242	1.08817	0.292	-2.1965	0.342	-2.65476
0.241	1.07577	0.291	-2.19945	0.341	-2.67024
0.24	1.06752	0.29	-2.21204	0.34	-2.67371
0.239	1.05659	0.289	-2.21425	0.339	-2.68875
0.238	1.04608	0.288	-2.2277	0.338	-2.69313
0.237	1.03543	0.287	-2.23037	0.337	-2.70867
0.236	1.02652	0.286	-2.24368	0.336	-2.71261
0.235	1.01524	0.285	-2.24575	0.335	-2.72772
0.234	1.00608	0.284	-2.25968	0.334	-2.73171
0.233	0.99471	0.283	-2.26211	0.333	-2.74763
0.232	0.98674	0.282	-2.27473	0.332	-2.75085
0.231	0.97456	0.281	-2.27771	0.331	-2.76706
0.23	0.96534	0.28	-2.2914	0.33	-2.77154
0.229	0.95571	0.279	-2.29322	0.329	-2.786
0.228	0.94631	0.278	-2.3069	0.328	-2.79049
0.227	0.9349	0.277	-2.30942	0.327	-2.80517
0.226	0.92727	0.276	-2.3222	0.326	-2.80907
0.225	0.91496	0.275	-2.32558	0.325	-2.82511
0.224	0.90623	0.274	-2.33919	0.324	-2.83011
0.223	0.89573	0.273	-2.34058	0.323	-2.84493
0.222	0.88634	0.272	-2.35478	0.322	-2.85042
0.221	0.87571	0.271	-2.35657	0.321	-2.86565
0.22	0.86641	0.27	-2.37071	0.32	-2.87056
0.219	0.85616	0.269	-2.37226	0.319	-2.886
0.218	0.84701	0.268	-2.38595	0.318	-2.89129
0.217	0.83524	0.267	-2.38902	0.317	-2.9075
0.216	0.82792	0.266	-2.40147	0.316	-2.91116
0.215	0.81607	0.265	-2.40406	0.315	-2.92795
0.214	0.80757	0.264	-2.41895	0.314	-2.93314
0.213	0.79759	0.263	-2.42027	0.313	-2.94769
0.212	0.78748	0.262	-2.43556	0.312	-2.95429
0.211	0.77586	0.261	-2.4377	0.311	-2.97102
0.21	0.76877	0.26	-2.44998	0.31	-2.97476
0.209	0.75662	0.259	-2.4534	0.309	-2.99211
0.208	0.74863	0.258	-2.46725	0.308	-2.997
0.207	0.73841	0.257	-2.46882	0.307	-3.01225
0.206	0.72864	0.256	-2.483	0.306	-3.01872
0.205	0.71761	0.255	-2.48529	0.305	-3.03437
0.204	0.70874	0.254	-2.49916	0.304	-3.04052
0.203	0.69862	0.253	-2.50133	0.303	-3.05594
0.202	0.68959	0.252	-2.51455	0.302	-3.06201
0.201	0.6779	0.251	-2.51771	0.301	-3.07854
0.2	0.6711	0.25	-2.52985	0.3	-3.08316
0.199	0.65885	0.249	-2.53367	0.299	-3.10054
0.198	0.65032	0.248	-2.54693	0.298	-3.10715
0.197	0.6405	0.247	-2.54811	0.297	-3.12182
0.196	0.63147	0.246	-2.56218	0.296	-3.12887
0.195	0.62068	0.245	-2.56499	0.295	-3.14572
0.194	0.61276	0.244	-2.57751	0.294	-3.15179
0.193	0.6019	0.243	-2.58116	0.293	-3.1684
0.192	0.59374	0.242	-2.59438	0.292	-3.17418
0.191	0.58298	0.241	-2.59642	0.291	-3.1905
0.19	0.57448	0.24	-2.6105	0.29	-3.19773
0.189	0.56401	0.239	-2.61239	0.289	-3.21449
0.188	0.55582	0.238	-2.62551	0.288	-3.22067
0.187	0.54548	0.237	-2.6278	0.287	-3.23645
0.186	0.53618	0.236	-2.64227	0.286	-3.24405
0.185	0.52515	0.235	-2.64463	0.285	-3.26092
0.184	0.51862	0.234	-2.65753	0.284	-3.26604
0.183	0.50735	0.233	-2.66091	0.283	-3.28298
0.182	0.49886	0.232	-2.67452	0.282	-3.2901
0.181	0.48931	0.231	-2.67562	0.281	-3.30592
0.18	0.48004	0.23	-2.68994	0.28	-3.31327
0.179	0.46931	0.229	-2.69276	0.279	-3.32999
0.178	0.4622	0.228	-2.70558	0.278	-3.33576
0.177	0.45035	0.227	-2.70863	0.277	-3.35266
0.176	0.44276	0.226	-2.72206	0.276	-3.35883
0.175	0.43192	0.225	-2.72394	0.275	-3.37565
0.174	0.42376	0.224	-2.73801	0.274	-3.38298
0.173	0.41287	0.223	-2.7404	0.273	-3.39969
0.172	0.40559	0.222	-2.75411	0.272	-3.4062
0.171	0.39506	0.221	-2.75642	0.271	-3.42318
0.17	0.38744	0.22	-2.77002	0.27	-3.42992
0.169	0.3762	0.219	-2.77271	0.269	-3.44674
0.168	0.36921	0.218	-2.78483	0.268	-3.45301
0.167	0.35824	0.217	-2.78881	0.267	-3.47037
0.166	0.35107	0.216	-2.8011	0.266	-3.47852
0.165	0.34155	0.215	-2.80283	0.265	-3.49394
0.164	0.33302	0.214	-2.81647	0.264	-3.50208
0.163	0.32232	0.213	-2.81883	0.263	-3.51903
0.162	0.31577	0.212	-2.83167	0.262	-3.52515
0.161	0.30223	0.211	-2.83607	0.261	-3.54402
0.16	0.29156	0.21	-2.8527	0.26	-3.55459
0.159	0.2845	0.209	-2.85302	0.259	-3.56868
0.158	0.27691	0.208	-2.86625	0.258	-3.57618
0.157	0.26705	0.207	-2.86834	0.257	-3.59234
0.156	0.25878	0.206	-2.88174	0.256	-3.60017
0.155	0.24861	0.205	-2.88441	0.255	-3.61673
0.154	0.24081	0.204	-2.8978	0.254	-3.62441
0.153	0.23	0.203	-2.90039	0.253	-3.6416
0.152	0.22357	0.202	-2.91323	0.252	-3.64796
0.151	0.21254	0.201	-2.9166	0.251	-3.66513
0.15	0.20461	0.2	-2.92989	0.25	-3.67302
0.149	0.19575	0.199	-2.93166	0.249	-3.68866
0.148	0.18678	0.198	-2.94568	0.248	-3.6978
0.147	0.17644	0.197	-2.9485	0.247	-3.71508
0.146	0.16962	0.196	-2.96127	0.246	-3.72213
0.145	0.15838	0.195	-2.96456	0.245	-3.73909
0.144	0.15136	0.194	-2.97688	0.244	-3.74674
0.143	0.14126	0.193	-2.97965	0.243	-3.76331
0.142	0.13339	0.192	-2.99328	0.242	-3.77166
0.141	0.12306	0.191	-2.99567	0.241	-3.78788
0.14	0.11553	0.19	-3.00895	0.24	-3.79551
0.139	0.105	0.189	-3.01181	0.239	-3.8126
0.138	0.09768	0.188	-3.02513	0.238	-3.81994
0.137	0.08691	0.187	-3.02804	0.237	-3.837
0.136	0.08077	0.186	-3.04095	0.236	-3.84423
0.135	0.06947	0.185	-3.0442	0.235	-3.86235
0.134	0.0614	0.184	-3.05847	0.234	-3.87085
0.133	0.05267	0.183	-3.05989	0.233	-3.88699
0.132	0.04506	0.182	-3.07379	0.232	-3.89595
0.131	0.03472	0.181	-3.0766	0.231	-3.91234
0.13	0.02789	0.18	-3.08925	0.23	-3.92065
0.129	0.01641	0.179	-3.09237	0.229	-3.93787
0.128	0.00984	0.178	-3.10596	0.228	-3.94543
0.127	-0.000574809	0.177	-3.1084	0.227	-3.96301
0.126	-0.00825	0.176	-3.12245	0.226	-3.97148
0.125	-0.01777	0.175	-3.12433	0.225	-3.98842
0.124	-0.02535	0.174	-3.13818	0.224	-3.99754
0.123	-0.03484	0.173	-3.14077	0.223	-4.01397
0.122	-0.04321	0.172	-3.15457	0.222	-4.02285
0.121	-0.05539	0.171	-3.15818	0.221	-4.03999
0.12	-0.06073	0.17	-3.17048	0.22	-4.04736
0.119	-0.07124	0.169	-3.17368	0.219	-4.06479
0.118	-0.07945	0.168	-3.18734	0.218	-4.07336
0.117	-0.08829	0.167	-3.18894	0.217	-4.08879
0.116	-0.09614	0.166	-3.20402	0.216	-4.09846
0.115	-0.1065	0.165	-3.20699	0.215	-4.11467
0.114	-0.11297	0.164	-3.22005	0.214	-4.12275
0.113	-0.12326	0.163	-3.2234	0.213	-4.13985
0.112	-0.13033	0.162	-3.23571	0.212	-4.14801
0.111	-0.13991	0.161	-3.23901	0.211	-4.16498
0.11	-0.14808	0.16	-3.25269	0.21	-4.17327
0.109	-0.15827	0.159	-3.25588	0.209	-4.19079
0.108	-0.16525	0.158	-3.2695	0.208	-4.19882
0.107	-0.17458	0.157	-3.27166	0.207	-4.21541
0.106	-0.18183	0.156	-3.2853	0.206	-4.22444
0.105	-0.19251	0.155	-3.28826	0.205	-4.24154
0.104	-0.19855	0.154	-3.3005	0.204	-4.24932
0.103	-0.20924	0.153	-3.30449	0.203	-4.26675
0.102	-0.21687	0.152	-3.31815	0.202	-4.27589
0.101	-0.22565	0.151	-3.31986	0.201	-4.29146
0.1	-0.23316	0.15	-3.33344	0.2	-4.3009
0.099	-0.24345	0.149	-3.33684	0.199	-4.31765
0.098	-0.24893	0.148	-3.3493	0.198	-4.32589
0.097	-0.26001	0.147	-3.35284	0.197	-4.34378
0.096	-0.26655	0.146	-3.36642	0.196	-4.35252
0.095	-0.27648	0.145	-3.36859	0.195	-4.36939
0.094	-0.28311	0.144	-3.38259	0.194	-4.37758
0.093	-0.29254	0.143	-3.38498	0.193	-4.39288
0.092	-0.29952	0.142	-3.39834	0.192	-4.40206
0.091	-0.3095	0.141	-3.4009	0.191	-4.4189
0.09	-0.31642	0.14	-3.41394	0.19	-4.42754
0.089	-0.32704	0.139	-3.41737	0.189	-4.44544
0.088	-0.33242	0.138	-3.42991	0.188	-4.45374
0.087	-0.34341	0.137	-3.43321	0.187	-4.47017
0.086	-0.35025	0.136	-3.44675	0.186	-4.48028
0.085	-0.35944	0.135	-3.44894	0.185	-4.49593
0.084	-0.36681	0.134	-3.46327	0.184	-4.50592
0.083	-0.3772	0.133	-3.46612	0.183	-4.52259
0.082	-0.3827	0.132	-3.47847	0.182	-4.5311
0.081	-0.3934	0.131	-3.48224	0.181	-4.54854
0.08	-0.39941	0.13	-3.4949	0.18	-4.55705
0.079	-0.40985	0.129	-3.49754	0.179	-4.57346
0.078	-0.4164	0.128	-3.51115	0.178	-4.58266
0.077	-0.42635	0.127	-3.51398	0.177	-4.5991
0.076	-0.433	0.126	-3.52719	0.176	-4.60891
0.075	-0.44233	0.125	-3.52944	0.175	-4.62543
0.074	-0.44841	0.124	-3.54259	0.174	-4.63446
0.073	-0.45937	0.123	-3.54572	0.173	-4.65127
0.072	-0.46438	0.122	-3.5577	0.172	-4.65943
0.071	-0.47538	0.121	-3.56222	0.171	-4.67752
0.07	-0.48204	0.12	-3.57569	0.17	-4.68728
0.069	-0.49077	0.119	-3.57776	0.169	-4.70258
0.068	-0.49786	0.118	-3.59144	0.168	-4.71299
0.067	-0.50831	0.117	-3.59407	0.167	-4.72987
0.066	-0.51305	0.116	-3.60653	0.166	-4.73777
0.065	-0.52461	0.115	-3.61042	0.165	-4.75536
0.064	-0.52987	0.114	-3.62331	0.164	-4.76472
0.063	-0.54001	0.113	-3.62611	0.163	-4.78174
0.062	-0.54652	0.112	-3.63964	0.162	-4.79153
0.061	-0.55628	0.111	-3.64223	0.161	-4.80787
0.06	-0.56203	0.11	-3.65566	0.16	-4.81761
0.059	-0.57241	0.109	-3.65794	0.159	-4.8334
0.058	-0.57938	0.108	-3.67202	0.158	-4.84423
0.057	-0.58962	0.107	-3.6753	0.157	-4.86126
0.056	-0.59381	0.106	-3.68755	0.156	-4.86927
0.055	-0.605	0.105	-3.6912	0.155	-4.88645
0.054	-0.61063	0.104	-3.70464	0.154	-4.89691
0.053	-0.61922	0.103	-3.70657	0.153	-4.91206
0.052	-0.62646	0.102	-3.72046	0.152	-4.92176
0.051	-0.63657	0.101	-3.72392	0.151	-4.93922
0.05	-0.64131	0.1	-3.73583	0.15	-4.94772
0.049	-0.65212	0.099	-3.74012	0.149	-4.96553
0.048	-0.65744	0.098	-3.75261	0.148	-4.97423
0.047	-0.66699	0.097	-3.75514	0.147	-4.99039
0.046	-0.67308	0.096	-3.76903	0.146	-5.00077
0.045	-0.68374	0.095	-3.77269	0.145	-5.01676
0.044	-0.6896	0.094	-3.78527	0.144	-5.02672
0.043	-0.69908	0.093	-3.78839	0.143	-5.04306
0.042	-0.70469	0.092	-3.80112	0.142	-5.05305
0.041	-0.71504	0.091	-3.80465	0.141	-5.06958
0.04	-0.71987	0.09	-3.81662	0.14	-5.07812
0.039	-0.73045	0.089	-3.82031	0.139	-5.09535
0.038	-0.73667	0.088	-3.83385	0.138	-5.10529
0.037	-0.74513	0.087	-3.83573	0.137	-5.1205
0.036	-0.75189	0.086	-3.84955	0.136	-5.1314
0.035	-0.7616	0.085	-3.85324	0.135	-5.14751
0.034	-0.76637	0.084	-3.86522	0.134	-5.157
0.033	-0.77744	0.083	-3.86983	0.133	-5.17418
0.032	-0.78272	0.082	-3.88252	0.132	-5.18426
0.031	-0.79217	0.081	-3.88559	0.131	-5.20035
0.03	-0.79829	0.08	-3.89882	0.13	-5.21121
0.029	-0.80744	0.079	-3.90189	0.129	-5.22692
0.028	-0.81292	0.078	-3.91516	0.128	-5.23696
0.027	-0.82318	0.077	-3.91772	0.127	-5.25316
0.026	-0.82914	0.076	-3.93133	0.126	-5.26346
0.025	-0.83981	0.075	-3.93474	0.125	-5.28015
0.024	-0.84386	0.074	-3.94651	0.124	-5.28938
0.023	-0.85494	0.073	-3.95051	0.123	-5.30653
0.022	-0.8606	0.072	-3.96362	0.122	-5.31675
0.021	-0.8694	0.071	-3.96565	0.121	-5.33147
0.02	-0.87578	0.07	-3.97961	0.12	-5.34257
0.019	-0.88605	0.069	-3.98268	0.119	-5.35894
0.018	-0.89035	0.068	-3.99603	0.118	-5.36806
0.017	-0.90104	0.067	-4.00004	0.117	-5.38494
0.016	-0.90572	0.066	-4.01242	0.116	-5.39407
0.015	-0.91524	0.065	-4.01527	0.115	-5.40999
0.014	-0.92096	0.064	-4.02872	0.114	-5.42032
0.013	-0.9301	0.063	-4.03132	0.113	-5.436
0.012	-0.93647	0.062	-4.04506	0.112	-5.44692
0.011	-0.94572	0.061	-4.04797	0.111	-5.4631
0.01	-0.95025	0.06	-4.06063	0.11	-5.47303
0.009	-0.96081	0.059	-4.06389	0.109	-5.48971
0.008	-0.96512	0.058	-4.0762	0.108	-5.49903
0.007	-0.97626	0.057	-4.08125	0.107	-5.51647
0.006	-0.98178	0.056	-4.0941	0.106	-5.52753
0.005	-0.99041	0.055	-4.09618	0.105	-5.54129
0.004	-0.99623	0.054	-4.10978	0.104	-5.55308
0.003	-1.00617	0.053	-4.11297	0.103	-5.5693
0.002	-1.01016	0.052	-4.12505	0.102	-5.57933
0.001	-1.02099	0.051	-4.12917	0.101	-5.5957
0	-1.0256	0.05	-4.14153	0.1	-5.60536
-0.001	-1.03487	0.049	-4.14449	0.099	-5.62154
-0.002	-1.04038	0.048	-4.15816	0.098	-5.63214
-0.003	-1.04903	0.047	-4.1609	0.097	-5.64759
-0.004	-1.05451	0.046	-4.17412	0.096	-5.65839
-0.005	-1.06434	0.045	-4.17642	0.095	-5.67395
-0.006	-1.06937	0.044	-4.1905	0.094	-5.6848
-0.007	-1.07956	0.043	-4.19349	0.093	-5.70113
-0.008	-1.08355	0.042	-4.20586	0.092	-5.70972
-0.009	-1.09362	0.041	-4.20967	0.091	-5.72617
-0.01	-1.09883	0.04	-4.22292	0.09	-5.73703
-0.011	-1.10729	0.039	-4.22515	0.089	-5.75125
-0.012	-1.1134	0.038	-4.2392	0.088	-5.76255
-0.013	-1.12305	0.037	-4.2426	0.087	-5.7783
-0.014	-1.12704	0.036	-4.25416	0.086	-5.78803
-0.015	-1.13796	0.035	-4.25826	0.085	-5.80402
-0.016	-1.14206	0.034	-4.27064	0.084	-5.81417
-0.017	-1.15152	0.033	-4.27387	0.083	-5.82936
-0.018	-1.15689	0.032	-4.28746	0.082	-5.84048
-0.019	-1.16639	0.031	-4.29039	0.081	-5.85624
-0.02	-1.17127	0.03	-4.30332	0.08	-5.8669
-0.021	-1.18135	0.029	-4.30633	0.079	-5.88298
-0.022	-1.18556	0.028	-4.31917	0.078	-5.89303
-0.023	-1.19555	0.027	-4.32296	0.077	-5.90932
-0.024	-1.19892	0.026	-4.33432	0.076	-5.9185
-0.025	-1.20985	0.025	-4.33867	0.075	-5.93432
-0.026	-1.21488	0.024	-4.35193	0.074	-5.94481
-0.027	-1.22175	0.023	-4.35415	0.073	-5.95817
-0.028	-1.22724	0.022	-4.36719	0.072	-5.96969
-0.029	-1.23667	0.021	-4.37047	0.071	-5.9847
-0.03	-1.24053	0.02	-4.38128	0.07	-5.99439
-0.031	-1.25063	0.019	-4.38508	0.069	-6.01087
-0.032	-1.25587	0.018	-4.3975	0.068	-6.02118
-0.033	-1.26513	0.017	-4.40046	0.067	-6.03665
-0.034	-1.2698	0.016	-4.41348	0.066	-6.04801
-0.035	-1.27899	0.015	-4.41637	0.065	-6.06226
-0.036	-1.28416	0.014	-4.42927	0.064	-6.07342
-0.037	-1.29295	0.013	-4.43282	0.063	-6.08873
-0.038	-1.29794	0.012	-4.44559	0.062	-6.09959
-0.039	-1.30791	0.011	-4.4494	0.061	-6.1149
-0.04	-1.31151	0.01	-4.46064	0.06	-6.12485
-0.041	-1.32132	0.009	-4.46442	0.059	-6.14056
-0.042	-1.32672	0.008	-4.47778	0.058	-6.15145
-0.043	-1.33468	0.007	-4.47944	0.057	-6.16488
-0.044	-1.34089	0.006	-4.49407	0.056	-6.17762
-0.045	-1.35094	0.005	-4.49766	0.055	-6.1933
-0.046	-1.35386	0.004	-4.50991	0.054	-6.20253
-0.047	-1.36456	0.003	-4.51358	0.053	-6.21882
-0.048	-1.36819	0.002	-4.52602	0.052	-6.22856
-0.049	-1.37731	0.001	-4.52853	0.051	-6.24278
-0.05	-1.38214	-4.16334e-17	-4.54172	0.05	-6.25387
-0.051	-1.39207	-0.001	-4.5449	0.049	-6.26921
-0.052	-1.396	-0.002	-4.55777	0.048	-6.27975
-0.053	-1.40524	-0.003	-4.56106	0.047	-6.29413
-0.054	-1.41009	-0.004	-4.57287	0.046	-6.30485
-0.055	-1.42004	-0.005	-4.57749	0.045	-6.32022
-0.056	-1.42259	-0.006	-4.5884	0.044	-6.32936
-0.057	-1.43322	-0.007	-4.59297	0.043	-6.34543
-0.058	-1.43844	-0.008	-4.60603	0.042	-6.35697
-0.059	-1.44651	-0.009	-4.60876	0.041	-6.37085
-0.06	-1.45148	-0.01	-4.62217	0.04	-6.38201
-0.061	-1.46141	-0.011	-4.62536	0.039	-6.39648
-0.062	-1.46413	-0.012	-4.63719	0.038	-6.40624
-0.063	-1.47515	-0.013	-4.64161	0.037	-6.42129
-0.064	-1.47844	-0.014	-4.65366	0.036	-6.4314
-0.065	-1.48793	-0.015	-4.65718	0.035	-6.44551
-0.066	-1.49271	-0.016	-4.67008	0.034	-6.45673
-0.067	-1.50158	-0.017	-4.67351	0.033	-6.47082
-0.068	-1.50568	-0.018	-4.6864	0.032	-6.48143
-0.069	-1.515	-0.019	-4.68978	0.031	-6.49528
-0.07	-1.51973	-0.02	-4.7032	0.03	-6.50647
-0.071	-1.52943	-0.021	-4.70726	0.029	-6.52084
-0.072	-1.53262	-0.022	-4.71871	0.028	-6.52936
-0.073	-1.54314	-0.023	-4.72291	0.027	-6.54428
-0.074	-1.54757	-0.024	-4.73609	0.026	-6.55494
-0.075	-1.5555	-0.025	-4.73835	0.025	-6.56753
-0.076	-1.56071	-0.026	-4.7525	0.024	-6.579
-0.077	-1.57078	-0.027	-4.75592	0.023	-6.59268
-0.078	-1.57352	-0.028	-4.76833	0.022	-6.60215
-0.079	-1.58407	-0.029	-4.77284	0.021	-6.61678
-0.08	-1.58708	-0.03	-4.78544	0.02	-6.62615
-0.081	-1.59625	-0.031	-4.78939	0.019	-6.63963
-0.082	-1.60078	-0.032	-4.80263	0.018	-6.65015
-0.083	-1.61045	-0.033	-4.80637	0.017	-6.66392
-0.084	-1.61454	-0.034	-4.81928	0.016	-6.67407
-0.085	-1.6247	-0.035	-4.82257	0.015	-6.68688
-0.086	-1.62879	-0.036	-4.83529	0.014	-6.69677
-0.087	-1.63851	-0.037	-4.83946	0.013	-6.71026
-0.088	-1.64184	-0.038	-4.8514	0.012	-6.71878
-0.089	-1.65193	-0.039	-4.85572	0.011	-6.73289
-0.09	-1.65632	-0.04	-4.86887	0.01	-6.74277
-0.091	-1.66476	-0.041	-4.87199	0.009	-6.75448
-0.092	-1.669	-0.042	-4.88466	0.008	-6.76494
-0.093	-1.67868	-0.043	-4.88857	0.007	-6.77731
-0.094	-1.68153	-0.044	-4.90071	0.006	-6.78609
-0.095	-1.69241	-0.045	-4.90544	0.005	-6.79975
-0.096	-1.69631	-0.046	-4.91855	0.004	-6.8096
-0.097	-1.70521	-0.047	-4.92136	0.003	-6.82099
-0.098	-1.7089	-0.048	-4.93459	0.002	-6.83073
-0.099	-1.71866	-0.049	-4.93819	0.001	-6.84256
-0.1	-1.72232	-0.05	-4.95096	-8.32667e-17	-6.85184
-0.101	-1.73146	-0.051	-4.95417	-0.001	-6.86395
-0.102	-1.73599	-0.052	-4.967	-0.002	-6.87381
-0.103	-1.74596	-0.053	-4.97151	-0.003	-6.88583
-0.104	-1.74813	-0.054	-4.98286	-0.004	-6.89411
-0.105	-1.75824	-0.055	-4.98761	-0.005	-6.90698
-0.106	-1.76214	-0.056	-5.00024	-0.006	-6.91666
-0.107	-1.77069	-0.057	-5.00306	-0.007	-6.92695
-0.108	-1.77504	-0.058	-5.01677	-0.008	-6.93704
-0.109	-1.78532	-0.059	-5.02129	-0.009	-6.94829
-0.11	-1.78803	-0.06	-5.03273	-0.01	-6.95673
-0.111	-1.79857	-0.061	-5.03791	-0.011	-6.96911
-0.112	-1.80095	-0.062	-5.05008	-0.012	-6.97731
-0.113	-1.81048	-0.063	-5.05419	-0.013	-6.9882
-0.114	-1.81565	-0.064	-5.06718	-0.014	-6.99773
-0.115	-1.82389	-0.065	-5.07115	-0.015	-7.0088
-0.116	-1.82733	-0.066	-5.08377	-0.016	-7.01762
-0.117	-1.83701	-0.067	-5.08741	-0.017	-7.02832
-0.118	-1.84009	-0.068	-5.09999	-0.018	-7.03666
-0.119	-1.85007	-0.069	-5.10441	-0.019	-7.04815
-0.12	-1.85269	-0.07	-5.11595	-0.02	-7.05558
-0.121	-1.86264	-0.071	-5.12113	-0.021	-7.06724
-0.122	-1.86682	-0.072	-5.13356	-0.022	-7.07603
-0.123	-1.8754	-0.073	-5.13688	-0.023	-7.08514
-0.124	-1.8796	-0.074	-5.14999	-0.024	-7.0945
-0.125	-1.88951	-0.075	-5.15423	-0.025	-7.10454
-0.126	-1.8919	-0.076	-5.1654	-0.026	-7.11212
-0.127	-1.90254	-0.077	-5.17043	-0.027	-7.12282
-0.128	-1.90552	-0.078	-5.18253	-0.028	-7.13143
-0.129	-1.9149	-0.079	-5.18712	-0.029	-7.14173
-0.13	-1.91849	-0.08	-5.19966	-0.03	-7.15033
-0.131	-1.9279	-0.081	-5.20349	-0.031	-7.16047
-0.132	-1.9317	-0.082	-5.21637	-0.032	-7.1686
-0.133	-1.94058	-0.083	-5.22014	-0.033	-7.17832
-0.134	-1.94509	-0.084	-5.23371	-0.034	-7.18732
-0.135	-1.95468	-0.085	-5.23737	-0.035	-7.19758
-0.136	-1.95649	-0.086	-5.24886	-0.036	-7.2043
-0.137	-1.96746	-0.087	-5.25328	-0.037	-7.21449
-0.138	-1.97057	-0.088	-5.26646	-0.038	-7.22247
-0.139	-1.97877	-0.089	-5.26886	-0.039	-7.23097
-0.14	-1.98335	-0.09	-5.28231	-0.04	-7.23962
-0.141	-1.99288	-0.091	-5.2858	-0.041	-7.24932
-0.142	-1.99561	-0.092	-5.29834	-0.042	-7.2562
-0.143	-2.00579	-0.093	-5.30263	-0.043	-7.2666
-0.144	-2.00831	-0.094	-5.31491	-0.044	-7.2733
-0.145	-2.01842	-0.095	-5.31804	-0.045	-7.28207
-0.146	-2.02226	-0.096	-5.33129	-0.046	-7.29086
-0.147	-2.03197	-0.097	-5.33554	-0.047	-7.30032
-0.148	-2.03504	-0.098	-5.34827	-0.048	-7.30763
-0.149	-2.04476	-0.099	-5.35135	-0.049	-7.31633
-0.15	-2.04783	-0.1	-5.3642	-0.05	-7.32424
-0.151	-2.05793	-0.101	-5.36844	-0.051	-7.33341
-0.152	-2.06005	-0.102	-5.37899	-0.052	-7.33961
-0.153	-2.07054	-0.103	-5.3844	-0.053	-7.34983
-0.154	-2.07397	-0.104	-5.39656	-0.054	-7.3577
-0.155	-2.0823	-0.105	-5.39972	-0.055	-7.36544
-0.156	-2.08603	-0.106	-5.41281	-0.056	-7.37341
-0.157	-2.09565	-0.107	-5.41751	-0.057	-7.3821
-0.158	-2.09776	-0.108	-5.42802	-0.058	-7.38838
-0.159	-2.10891	-0.109	-5.43312	-0.059	-7.39852
-0.16	-2.11145	-0.11	-5.44558	-0.06	-7.40602
-0.161	-2.12095	-0.111	-5.44926	-0.061	-7.41371
-0.162	-2.1251	-0.112	-5.462	-0.062	-7.42228
-0.163	-2.13344	-0.113	-5.46568	-0.063	-7.43003
-0.164	-2.13693	-0.114	-5.47764	-0.064	-7.43697
-0.165	-2.14634	-0.115	-5.48167	-0.065	-7.44533
-0.166	-2.1499	-0.116	-5.49422	-0.066	-7.45316
-0.167	-2.15992	-0.117	-5.49873	-0.067	-7.46141
-0.168	-2.16217	-0.118	-5.50966	-0.068	-7.4682
-0.169	-2.17255	-0.119	-5.51428	-0.069	-7.47685
-0.17	-2.1757	-0.12	-5.5268	-0.07	-7.48453
-0.171	-2.18361	-0.121	-5.52943	-0.071	-7.49142
-0.172	-2.18827	-0.122	-5.54325	-0.072	-7.49987
-0.173	-2.19828	-0.123	-5.54732	-0.073	-7.50781
-0.174	-2.20031	-0.124	-5.55852	-0.074	-7.51398
-0.175	-2.21038	-0.125	-5.56428	-0.075	-7.52188
-0.176	-2.21289	-0.126	-5.57599	-0.076	-7.52766
-0.177	-2.2224	-0.127	-5.57968	-0.077	-7.53453
-0.178	-2.22562	-0.128	-5.59249	-0.078	-7.54199
-0.179	-2.23467	-0.129	-5.59553	-0.079	-7.54909
-0.18	-2.23842	-0.13	-5.60826	-0.08	-7.55592
-0.181	-2.24772	-0.131	-5.61187	-0.081	-7.56318
-0.182	-2.25027	-0.132	-5.62412	-0.082	-7.57062
-0.183	-2.26087	-0.133	-5.62884	-0.083	-7.57814
-0.184	-2.26247	-0.134	-5.63959	-0.084	-7.58382
-0.185	-2.27403	-0.135	-5.6445	-0.085	-7.59203
-0.186	-2.2765	-0.136	-5.65715	-0.086	-7.59948
-0.187	-2.28514	-0.137	-5.66012	-0.087	-7.60487
-0.188	-2.28881	-0.138	-5.67288	-0.088	-7.6129
-0.189	-2.29869	-0.139	-5.67676	-0.089	-7.62035
-0.19	-2.30098	-0.14	-5.6871	-0.09	-7.6258
-0.191	-2.31133	-0.141	-5.69272	-0.091	-7.63384
-0.192	-2.31411	-0.142	-5.70422	-0.092	-7.64006
-0.193	-2.3237	-0.143	-5.70738	-0.093	-7.64676
-0.194	-2.32715	-0.144	-5.72006	-0.094	-7.65414
-0.195	-2.33619	-0.145	-5.72366	-0.095	-7.65993
-0.196	-2.33882	-0.146	-5.73585	-0.096	-7.66712
-0.197	-2.34886	-0.147	-5.73963	-0.097	-7.67307
-0.198	-2.35232	-0.148	-5.75234	-0.098	-7.68062
-0.199	-2.36288	-0.149	-5.7569	-0.099	-7.68718
-0.2	-2.36431	-0.15	-5.767	-0.1	-7.69174
-0.201	-2.37425	-0.151	-5.77153	-0.101	-7.69924
-0.202	-2.37786	-0.152	-5.78332	-0.102	-7.70622
-0.203	-2.38608	-0.153	-5.78642	-0.103	-7.71165
-0.204	-2.38971	-0.154	-5.79914	-0.104	-7.71909
-0.205	-2.40004	-0.155	-5.80305	-0.105	-7.72475
-0.206	-2.40161	-0.156	-5.81415	-0.106	-7.73043
-0.207	-2.41307	-0.157	-5.81877	-0.107	-7.73724
-0.208	-2.41576	-0.158	-5.83	-0.108	-7.74302
-0.209	-2.42548	-0.159	-5.83409	-0.109	-7.74948
-0.21	-2.42876	-0.16	-5.84632	-0.11	-7.75591
-0.211	-2.43855	-0.161	-5.85045	-0.111	-7.76212
-0.212	-2.44199	-0.162	-5.86202	-0.112	-7.7687
-0.213	-2.45113	-0.163	-5.86663	-0.113	-7.77411
-0.214	-2.4534	-0.164	-5.87742	-0.114	-7.77961
-0.215	-2.46443	-0.165	-5.88251	-0.115	-7.78631
-0.216	-2.46541	-0.166	-5.89341	-0.116	-7.79116
-0.217	-2.47657	-0.167	-5.89797	-0.117	-7.79702
-0.218	-2.47966	-0.168	-5.90968	-0.118	-7.80412
-0.219	-2.48796	-0.169	-5.91314	-0.119	-7.80776
-0.22	-2.49184	-0.17	-5.9254	-0.12	-7.81452
-0.221	-2.50186	-0.171	-5.92972	-0.121	-7.81971
-0.222	-2.50399	-0.172	-5.94014	-0.122	-7.82551
-0.223	-2.51496	-0.173	-5.94501	-0.123	-7.83186
-0.224	-2.51718	-0.174	-5.95659	-0.124	-7.83739
-0.225	-2.52694	-0.175	-5.96033	-0.125	-7.84356
-0.226	-2.52958	-0.176	-5.97334	-0.126	-7.84884
-0.227	-2.53926	-0.177	-5.97715	-0.127	-7.85433
-0.228	-2.54253	-0.178	-5.98861	-0.128	-7.86051
-0.229	-2.552	-0.179	-5.99291	-0.129	-7.86548
-0.23	-2.5551	-0.18	-6.00502	-0.13	-7.87159
-0.231	-2.56517	-0.181	-6.01018	-0.131	-7.87795
-0.232	-2.56696	-0.182	-6.02093	-0.132	-7.88294
-0.233	-2.57759	-0.183	-6.02641	-0.133	-7.88844
-0.234	-2.58054	-0.184	-6.03876	-0.134	-7.89399
-0.235	-2.5889	-0.185	-6.04207	-0.135	-7.898
-0.236	-2.59303	-0.186	-6.05516	-0.136	-7.90564
-0.237	-2.60336	-0.187	-6.0594	-0.137	-7.91086
-0.238	-2.60445	-0.188	-6.0713	-0.138	-7.9158
-0.239	-2.61594	-0.189	-6.07628	-0.139	-7.92219
-0.24	-2.6175	-0.19	-6.08789	-0.14	-7.92793
-0.241	-2.62705	-0.191	-6.09197	-0.141	-7.93239
-0.242	-2.63063	-0.192	-6.10446	-0.142	-7.93867
-0.243	-2.64053	-0.193	-6.10839	-0.143	-7.94282
-0.244	-2.64287	-0.194	-6.1206	-0.144	-7.94819
-0.245	-2.65287	-0.195	-6.1245	-0.145	-7.9527
-0.246	-2.65545	-0.196	-6.13682	-0.146	-7.95816
-0.247	-2.66675	-0.197	-6.14173	-0.147	-7.96407
-0.248	-2.66799	-0.198	-6.15211	-0.148	-7.96849
-0.249	-2.68342	-0.199	-6.162	-0.149	-7.97865
-0.25	-2.68495	-0.2	-6.17381	-0.15	-7.98528
-0.251	-2.69188	-0.201	-6.17551	-0.151	-7.98728
-0.252	-2.69503	-0.202	-6.18783	-0.152	-7.99263
-0.253	-2.70536	-0.203	-6.19281	-0.153	-7.99728
-0.254	-2.70685	-0.204	-6.20389	-0.154	-8.00142
-0.255	-2.71741	-0.205	-6.2093	-0.155	-8.00673
-0.256	-2.72018	-0.206	-6.22072	-0.156	-8.01215
-0.257	-2.7296	-0.207	-6.22504	-0.157	-8.01589
-0.258	-2.73266	-0.208	-6.23746	-0.158	-8.02249
-0.259	-2.7428	-0.209	-6.24157	-0.159	-8.02615
-0.26	-2.74533	-0.21	-6.2533	-0.16	-8.03151
-0.261	-2.75502	-0.211	-6.25787	-0.161	-8.03639
-0.262	-2.75848	-0.212	-6.26963	-0.162	-8.04147
-0.263	-2.76892	-0.213	-6.27557	-0.163	-8.04634
-0.264	-2.77055	-0.214	-6.28608	-0.164	-8.05032
-0.265	-2.78082	-0.215	-6.29131	-0.165	-8.05558
-0.266	-2.7842	-0.216	-6.30354	-0.166	-8.06085
-0.267	-2.79255	-0.217	-6.30737	-0.167	-8.06366
-0.268	-2.79548	-0.218	-6.31963	-0.168	-8.07022
-0.269	-2.80537	-0.219	-6.32498	-0.169	-8.07431
-0.27	-2.8074	-0.22	-6.33598	-0.17	-8.07924
-0.271	-2.81857	-0.221	-6.34148	-0.171	-8.08443
-0.272	-2.82008	-0.222	-6.35354	-0.172	-8.08884
-0.273	-2.83026	-0.223	-6.35787	-0.173	-8.09311
-0.274	-2.83307	-0.224	-6.37035	-0.174	-8.09846
-0.275	-2.844	-0.225	-6.37559	-0.175	-8.10329
-0.276	-2.8463	-0.226	-6.38641	-0.176	-8.10898
-0.277	-2.85672	-0.227	-6.39141	-0.177	-8.11239
-0.278	-2.8589	-0.228	-6.40313	-0.178	-8.11754
-0.279	-2.8697	-0.229	-6.40805	-0.179	-8.12113
-0.28	-2.87137	-0.23	-6.41803	-0.18	-8.12493
-0.281	-2.8823	-0.231	-6.42375	-0.181	-8.1296
-0.282	-2.88549	-0.232	-6.43555	-0.182	-8.13517
-0.283	-2.89448	-0.233	-6.43904	-0.183	-8.13833
-0.284	-2.89806	-0.234	-6.45151	-0.184	-8.14415
-0.285	-2.90857	-0.235	-6.45669	-0.185	-8.14764
-0.286	-2.91009	-0.236	-6.46682	-0.186	-8.15237
-0.287	-2.92198	-0.237	-6.47299	-0.187	-8.1561
-0.288	-2.92398	-0.238	-6.48364	-0.188	-8.16165
-0.289	-2.9341	-0.239	-6.48871	-0.189	-8.16512
-0.29	-2.93743	-0.24	-6.50079	-0.19	-8.17055
-0.291	-2.9464	-0.241	-6.50529	-0.191	-8.17364
-0.292	-2.94955	-0.242	-6.51665	-0.192	-8.17935
-0.293	-2.95971	-0.243	-6.52106	-0.193	-8.18198
-0.294	-2.9628	-0.244	-6.53275	-0.194	-8.18791
-0.295	-2.97409	-0.245	-6.53818	-0.195	-8.19179
-0.296	-2.97451	-0.246	-6.54866	-0.196	-8.19572
-0.297	-2.98612	-0.247	-6.55392	-0.197	-8.19966
-0.298	-2.98919	-0.248	-6.56591	-0.198	-8.20673
-0.299	-2.99833	-0.249	-6.56935	-0.199	-8.20815
-0.3	-3.00217	-0.25	-6.5824	-0.2	-8.2155
-0.301	-3.01303	-0.251	-6.58715	-0.201	-8.219
-0.302	-3.01518	-0.252	-6.59799	-0.202	-8.22309
-0.303	-3.02625	-0.253	-6.6031	-0.203	-8.22649
-0.304	-3.02783	-0.254	-6.61457	-0.204	-8.2318
-0.305	-3.03828	-0.255	-6.61921	-0.205	-8.23501
-0.306	-3.04188	-0.256	-6.63097	-0.206	-8.24077
-0.307	-3.05226	-0.257	-6.63595	-0.207	-8.24373
-0.308	-3.05496	-0.258	-6.6475	-0.208	-8.24954
-0.309	-3.06532	-0.259	-6.65213	-0.209	-8.25306
-0.31	-3.06804	-0.26	-6.66373	-0.21	-8.25842
-0.311	-3.07865	-0.261	-6.66892	-0.211	-8.26256
-0.312	-3.08077	-0.262	-6.67949	-0.212	-8.26635
-0.313	-3.09264	-0.263	-6.68605	-0.213	-8.27031
-0.314	-3.0954	-0.264	-6.69699	-0.214	-8.27647
-0.315	-3.10479	-0.265	-6.70105	-0.215	-8.27851
-0.316	-3.1081	-0.266	-6.71269	-0.216	-8.28467
-0.317	-3.11918	-0.267	-6.71737	-0.217	-8.28725
-0.318	-3.12071	-0.268	-6.72811	-0.218	-8.29312
-0.319	-3.13269	-0.269	-6.7349	-0.219	-8.29674
-0.32	-3.13492	-0.27	-6.74531	-0.22	-8.30141
-0.321	-3.14591	-0.271	-6.75002	-0.221	-8.30436
-0.322	-3.14903	-0.272	-6.76139	-0.222	-8.31015
-0.323	-3.15904	-0.273	-6.76603	-0.223	-8.31276
-0.324	-3.16231	-0.274	-6.7776	-0.224	-8.31832
-0.325	-3.17227	-0.275	-6.78255	-0.225	-8.32088
-0.326	-3.17618	-0.276	-6.79395	-0.226	-8.32691
-0.327	-3.18775	-0.277	-6.79916	-0.227	-8.33048
-0.328	-3.18938	-0.278	-6.80918	-0.228	-8.33386
-0.329	-3.20163	-0.279	-6.81464	-0.229	-8.33784
-0.33	-3.20458	-0.28	-6.82597	-0.23	-8.34437
-0.331	-3.21421	-0.281	-6.82994	-0.231	-8.3451
-0.332	-3.21819	-0.282	-6.84195	-0.232	-8.35153
-0.333	-3.22983	-0.283	-6.84664	-0.233	-8.3546
-0.334	-3.23158	-0.284	-6.85712	-0.234	-8.35898
-0.335	-3.24349	-0.285	-6.86281	-0.235	-8.36297
-0.336	-3.24564	-0.286	-6.87357	-0.236	-8.36829
-0.337	-3.25666	-0.287	-6.87818	-0.237	-8.37063
-0.338	-3.26012	-0.288	-6.88961	-0.238	-8.37683
-0.339	-3.27108	-0.289	-6.89449	-0.239	-8.37957
-0.34	-3.27432	-0.29	-6.90576	-0.24	-8.38558
-0.341	-3.28532	-0.291	-6.91041	-0.241	-8.38784
-0.342	-3.28784	-0.292	-6.92157	-0.242	-8.39334
-0.343	-3.30023	-0.293	-6.92698	-0.243	-8.39671
-0.344	-3.30209	-0.294	-6.93576	-0.244	-8.40086
-0.345	-3.31395	-0.295	-6.94205	-0.245	-8.40395
-0.346	-3.31708	-0.296	-6.9532	-0.246	-8.41045
-0.347	-3.32705	-0.297	-6.95681	-0.247	-8.41193
-0.348	-3.33155	-0.298	-6.96838	-0.248	-8.41855
-0.349	-3.34256	-0.299	-6.97332	-0.249	-8.42069
-0.35	-3.3446	-0.3	-6.98346	-0.25	-8.42657
-0.351	-3.35708	-0.301	-6.98944	-0.251	-8.4296
-0.352	-3.3605	-0.302	-7.00052	-0.252	-8.4351
-0.353	-3.37172	-0.303	-7.0049	-0.253	-8.43726
-0.354	-3.37441	-0.304	-7.01606	-0.254	-8.44343
-0.355	-3.38621	-0.305	-7.02058	-0.255	-8.44468
-0.356	-3.38957	-0.306	-7.03093	-0.256	-8.45103
-0.357	-3.40016	-0.307	-7.03615	-0.257	-8.45238
-0.358	-3.40357	-0.308	-7.04621	-0.258	-8.45874
-0.359	-3.41537	-0.309	-7.05196	-0.259	-8.46134
-0.36	-3.41748	-0.31	-7.06078	-0.26	-8.46568
-0.361	-3.42953	-0.311	-7.06613	-0.261	-8.4689
-0.362	-3.43391	-0.312	-7.07692	-0.262	-8.47494
-0.363	-3.44342	-0.313	-7.08089	-0.263	-8.4752
-0.364	-3.448	-0.314	-7.09163	-0.264	-8.48261
-0.365	-3.46028	-0.315	-7.0966	-0.265	-8.48506
-0.366	-3.4623	-0.316	-7.10622	-0.266	-8.48977
-0.367	-3.47563	-0.317	-7.11075	-0.267	-8.49238
-0.368	-3.47833	-0.318	-7.12065	-0.268	-8.49766
-0.369	-3.49009	-0.319	-7.1252	-0.269	-8.49936
-0.37	-3.49412	-0.32	-7.13582	-0.27	-8.50589
-0.371	-3.50542	-0.321	-7.14056	-0.271	-8.50704
-0.372	-3.50881	-0.322	-7.15039	-0.272	-8.51325
-0.373	-3.5207	-0.323	-7.1549	-0.273	-8.51439
-0.374	-3.52384	-0.324	-7.16459	-0.274	-8.52094
-0.375	-3.53667	-0.325	-7.16992	-0.275	-8.52276
-0.376	-3.5388	-0.326	-7.17853	-0.276	-8.52814
-0.377	-3.55203	-0.327	-7.18407	-0.277	-8.5301
-0.378	-3.55626	-0.328	-7.19396	-0.278	-8.53648
-0.379	-3.56745	-0.329	-7.19776	-0.279	-8.53622
-0.38	-3.57154	-0.33	-7.20827	-0.28	-8.54238
-0.381	-3.584	-0.331	-7.21303	-0.281	-8.54369
-0.382	-3.5864	-0.332	-7.2213	-0.282	-8.54851
-0.383	-3.59998	-0.333	-7.22634	-0.283	-8.55065
-0.384	-3.60296	-0.334	-7.2364	-0.284	-8.55634
-0.385	-3.61512	-0.335	-7.24074	-0.285	-8.55758
-0.386	-3.61985	-0.336	-7.25059	-0.286	-8.56399
-0.387	-3.63177	-0.337	-7.25412	-0.287	-8.56442
-0.388	-3.63504	-0.338	-7.26434	-0.288	-8.57093
-0.389	-3.64784	-0.339	-7.26844	-0.289	-8.57165
-0.39	-3.65198	-0.34	-7.27877	-0.29	-8.57766
-0.391	-3.66499	-0.341	-7.28354	-0.291	-8.57937
-0.392	-3.66755	-0.342	-7.29161	-0.292	-8.58448
-0.393	-3.6809	-0.343	-7.29646	-0.293	-8.58577
-0.394	-3.68513	-0.344	-7.3068	-0.294	-8.59277
-0.395	-3.69675	-0.345	-7.30954	-0.295	-8.59161
-0.396	-3.70165	-0.346	-7.32051	-0.296	-8.59858
-0.397	-3.71442	-0.347	-7.32448	-0.297	-8.5997
-0.398	-3.71799	-0.348	-7.33362	-0.298	-8.60417
-0.399	-3.73152	-0.349	-7.3377	-0.299	-8.60687
-0.4	-3.73489	-0.35	-7.34701	-0.3	-8.61212
-0.401	-3.74801	-0.351	-7.35157	-0.301	-8.61199
-0.402	-3.75245	-0.352	-7.36085	-0.302	-8.6192
-0.403	-3.76648	-0.353	-7.36579	-0.303	-8.62115
-0.404	-3.77004	-0.354	-7.37468	-0.304	-8.62778
-0.405	-3.78256	-0.355	-7.37862	-0.305	-8.62814
-0.406	-3.78732	-0.356	-7.38766	-0.306	-8.63518
-0.407	-3.80056	-0.357	-7.39257	-0.307	-8.63665
-0.408	-3.80305	-0.358	-7.40033	-0.308	-8.64113
-0.409	-3.81717	-0.359	-7.40545	-0.309	-8.6428
-0.41	-3.82241	-0.36	-7.41498	-0.31	-8.64902
-0.411	-3.83455	-0.361	-7.418	-0.311	-8.64868
-0.412	-3.83993	-0.362	-7.42802	-0.312	-8.65545
-0.413	-3.85319	-0.363	-7.43223	-0.313	-8.65679
-0.414	-3.85668	-0.364	-7.44062	-0.314	-8.66162
-0.415	-3.87127	-0.365	-7.44586	-0.315	-8.66373
-0.416	-3.87577	-0.366	-7.45426	-0.316	-8.66976
-0.417	-3.88923	-0.367	-7.45836	-0.317	-8.66991
-0.418	-3.89364	-0.368	-7.46753	-0.318	-8.67624
-0.419	-3.9076	-0.369	-7.47161	-0.319	-8.67608
-0.42	-3.91196	-0.37	-7.48077	-0.32	-8.68276
-0.421	-3.92555	-0.371	-7.48383	-0.321	-8.68277
-0.422	-3.93059	-0.372	-7.49343	-0.322	-8.68941
-0.423	-3.94501	-0.373	-7.49806	-0.323	-8.68975
-0.424	-3.94924	-0.374	-7.50574	-0.324	-8.69476
-0.425	-3.96266	-0.375	-7.51048	-0.325	-8.69612
-0.426	-3.9682	-0.376	-7.51844	-0.326	-8.70266
-0.427	-3.98133	-0.377	-7.52182	-0.327	-8.70102
-0.428	-3.98716	-0.378	-7.5307	-0.328	-8.70928
-0.429	-4.00285	-0.379	-7.53491	-0.329	-8.71026
-0.43	-4.00661	-0.38	-7.54274	-0.33	-8.71595
-0.431	-4.02182	-0.381	-7.54765	-0.331	-8.71768
-0.432	-4.0261	-0.382	-7.55548	-0.332	-8.72277
-0.433	-4.03994	-0.383	-7.55953	-0.333	-8.72363
-0.434	-4.04563	-0.384	-7.56834	-0.334	-8.72971
-0.435	-4.05947	-0.385	-7.57251	-0.335	-8.73063
-0.436	-4.06507	-0.386	-7.58089	-0.336	-8.73691
-0.437	-4.07957	-0.387	-7.58442	-0.337	-8.73709
-0.438	-4.08494	-0.388	-7.59273	-0.338	-8.74316
-0.439	-4.09994	-0.389	-7.59763	-0.339	-8.7441
-0.44	-4.10357	-0.39	-7.60511	-0.34	-8.7492
-0.441	-4.1192	-0.391	-7.60975	-0.341	-8.75037
-0.442	-4.12533	-0.392	-7.61858	-0.342	-8.75659
-0.443	-4.1381	-0.393	-7.62158	-0.343	-8.75577
-0.444	-4.14503	-0.394	-7.63015	-0.344	-8.76207
-0.445	-4.15962	-0.395	-7.63401	-0.345	-8.76271
-0.446	-4.16421	-0.396	-7.64153	-0.346	-8.76807
-0.447	-4.17974	-0.397	-7.64613	-0.347	-8.76855
-0.448	-4.18525	-0.398	-7.65348	-0.348	-8.77536
-0.449	-4.19965	-0.399	-7.65689	-0.349	-8.77595
-0.45	-4.20553	-0.4	-7.66568	-0.35	-8.78226
-0.451	-4.22046	-0.401	-7.66905	-0.351	-8.7821
-0.452	-4.22598	-0.402	-7.67727	-0.352	-8.78881
-0.453	-4.2406	-0.403	-7.68024	-0.353	-8.78836
-0.454	-4.24851	-0.404	-7.68914	-0.354	-8.79586
-0.455	-4.26301	-0.405	-7.69277	-0.355	-8.79673
-0.456	-4.26774	-0.406	-7.70049	-0.356	-8.80255
-0.457	-4.28324	-0.407	-7.70424	-0.357	-8.80349
-0.458	-4.28982	-0.408	-7.71241	-0.358	-8.81031
-0.459	-4.30325	-0.409	-7.71499	-0.359	-8.80866
-0.46	-4.31073	-0.41	-7.72399	-0.36	-8.81697
-0.461	-4.32597	-0.411	-7.7269	-0.361	-8.81756
-0.462	-4.33093	-0.412	-7.73468	-0.362	-8.82312
-0.463	-4.34729	-0.413	-7.73803	-0.363	-8.82413
-0.464	-4.35257	-0.414	-7.74541	-0.364	-8.83034
-0.465	-4.36815	-0.415	-7.74885	-0.365	-8.83055
-0.466	-4.3734	-0.416	-7.75749	-0.366	-8.83725
-0.467	-4.38817	-0.417	-7.76142	-0.367	-8.83751
-0.468	-4.39487	-0.418	-7.76851	-0.368	-8.84456
-0.469	-4.4096	-0.419	-7.77262	-0.369	-8.84386
-0.47	-4.41522	-0.42	-7.78025	-0.37	-8.85146
-0.471	-4.43195	-0.421	-7.7843	-0.371	-8.85135
-0.472	-4.43736	-0.422	-7.79109	-0.372	-8.85704
-0.473	-4.45323	-0.423	-7.79591	-0.373	-8.8574
-0.474	-4.46033	-0.424	-7.80359	-0.374	-8.86561
-0.475	-4.47446	-0.425	-7.80619	-0.375	-8.86412
-0.476	-4.48164	-0.426	-7.81427	-0.376	-8.87156
-0.477	-4.49741	-0.427	-7.81872	-0.377	-8.87127
-0.478	-4.50238	-0.428	-7.82558	-0.378	-8.87746
-0.479	-4.51943	-0.429	-7.82975	-0.379	-8.87801
-0.48	-4.52563	-0.43	-7.83758	-0.38	-8.88496
-0.481	-4.54123	-0.431	-7.84076	-0.381	-8.88475
-0.482	-4.54815	-0.432	-7.84863	-0.382	-8.89242
-0.483	-4.56346	-0.433	-7.85232	-0.383	-8.89208
-0.484	-4.56896	-0.434	-7.85914	-0.384	-8.89896
-0.485	-4.58549	-0.435	-7.86379	-0.385	-8.89827
-0.486	-4.59136	-0.436	-7.87158	-0.386	-8.90596
-0.487	-4.60799	-0.437	-7.87535	-0.387	-8.90716
-0.488	-4.61325	-0.438	-7.88218	-0.388	-8.9132
-0.489	-4.62995	-0.439	-7.88684	-0.389	-8.91427
-0.49	-4.63702	-0.44	-7.89483	-0.39	-8.92203
-0.491	-4.65062	-0.441	-7.89768	-0.391	-8.92085
-0.492	-4.65837	-0.442	-7.90581	-0.392	-8.92921
-0.493	-4.67451	-0.443	-7.91063	-0.393	-8.92909
-0.494	-4.67987	-0.444	-7.91806	-0.394	-8.93501
-0.495	-4.69698	-0.445	-7.92288	-0.395	-8.93553
-0.496	-4.70193	-0.446	-7.9303	-0.396	-8.94187
-0.497	-4.71759	-0.447	-7.93457	-0.397	-8.94209
-0.498	-4.72496	-0.448	-7.94278	-0.398	-8.94896
-0.499	-4.74046	-0.449	-7.94655	-0.399	-8.94843
-0.5	-4.74677	-0.45	-7.95411	-0.4	-8.95622
-0.501	-4.76211	-0.451	-7.95849	-0.401	-8.95593
-0.502	-4.76857	-0.452	-7.96583	-0.402	-8.96361
-0.503	-4.78594	-0.453	-7.97087	-0.403	-8.96453
-0.504	-4.79085	-0.454	-7.97706	-0.404	-8.9717
-0.505	-4.8083	-0.455	-7.98287	-0.405	-8.97286
-0.506	-4.81443	-0.456	-7.99036	-0.406	-8.98108
-0.507	-4.82937	-0.457	-7.99357	-0.407	-8.97938
-0.508	-4.83581	-0.458	-8.00179	-0.408	-8.98844
-0.509	-4.852	-0.459	-8.00591	-0.409	-8.98718
-0.51	-4.85712	-0.46	-8.0125	-0.41	-8.99426
-0.511	-4.87365	-0.461	-8.01746	-0.411	-8.99443
-0.512	-4.87977	-0.462	-8.02495	-0.412	-9.00208
-0.513	-4.89484	-0.463	-8.02897	-0.413	-9.00229
-0.514	-4.90152	-0.464	-8.0366	-0.414	-9.011
-0.515	-4.91628	-0.465	-8.04036	-0.415	-9.01007
-0.516	-4.92229	-0.466	-8.04778	-0.416	-9.0179
-0.517	-4.93752	-0.467	-8.05215	-0.417	-9.01799
-0.518	-4.94419	-0.468	-8.05922	-0.418	-9.02746
-0.519	-4.95978	-0.469	-8.064	-0.419	-9.02791
-0.52	-4.96384	-0.47	-8.06998	-0.42	-9.03606
-0.521	-4.97994	-0.471	-8.07393	-0.421	-9.03688
-0.522	-4.98542	-0.472	-8.08159	-0.422	-9.04551
-0.523	-4.99982	-0.473	-8.08451	-0.423	-9.04403
-0.524	-5.00538	-0.474	-8.09217	-0.424	-9.0526
-0.525	-5.0217	-0.475	-8.09612	-0.425	-9.05339
-0.526	-5.02569	-0.476	-8.1027	-0.426	-9.06088
-0.527	-5.04199	-0.477	-8.10908	-0.427	-9.06161
-0.528	-5.04672	-0.478	-8.10987	-0.428	-9.07038
-0.529	-5.06152	-0.479	-8.11815	-0.429	-9.07021
-0.53	-5.06745	-0.48	-8.12982	-0.43	-9.07943
-0.531	-5.08228	-0.481	-8.13349	-0.431	-9.07948
-0.532	-5.08735	-0.482	-8.13651	-0.432	-9.08864
-0.533	-5.10179	-0.483	-8.14148	-0.433	-9.08856
-0.534	-5.10718	-0.484	-8.14567	-0.434	-9.09629
-0.535	-5.12235	-0.485	-8.15257	-0.435	-9.09656
-0.536	-5.1258	-0.486	-8.15687	-0.436	-9.10395
-0.537	-5.14188	-0.487	-8.16132	-0.437	-9.10369
-0.538	-5.14703	-0.488	-8.16909	-0.438	-9.11309
-0.539	-5.16061	-0.489	-8.17003	-0.439	-9.11126
-0.54	-5.16552	-0.49	-8.17803	-0.44	-9.12094
-0.541	-5.18012	-0.491	-8.18161	-0.441	-9.12124
-0.542	-5.18409	-0.492	-8.18642	-0.442	-9.12932
-0.543	-5.19959	-0.493	-8.19151	-0.443	-9.13087
-0.544	-5.2033	-0.494	-8.19627	-0.444	-9.14011
-0.545	-5.21783	-0.495	-8.20099	-0.445	-9.13979
-0.546	-5.22148	-0.496	-8.20698	-0.446	-9.14989
-0.547	-5.23473	-0.497	-8.21083	-0.447	-9.14918
-0.548	-5.23908	-0.498	-8.21759	-0.448	-9.15867
-0.549	-5.25311	-0.499	-8.22059	-0.449	-9.15934
-0.55	-5.2572	-0.5	-8.22707	-0.45	-9.16844
-0.551	-5.27154	-0.501	-8.23076	-0.451	-9.16967
-0.552	-5.27396	-0.502	-8.236	-0.452	-9.17749
-0.553	-5.28778	-0.503	-8.24114	-0.453	-9.17838
-0.554	-5.29241	-0.504	-8.24735	-0.454	-9.1881
-0.555	-5.30431	-0.505	-8.24956	-0.455	-9.18724
-0.556	-5.30999	-0.506	-8.25722	-0.456	-9.19739
-0.557	-5.32246	-0.507	-8.26073	-0.457	-9.19781
-0.558	-5.32524	-0.508	-8.26591	-0.458	-9.20572
-0.559	-5.33919	-0.509	-8.27024	-0.459	-9.20687
-0.56	-5.34235	-0.51	-8.27527	-0.46	-9.21572
-0.561	-5.35515	-0.511	-8.27924	-0.461	-9.21607
-0.562	-5.35861	-0.512	-8.2844	-0.462	-9.22621
-0.563	-5.37133	-0.513	-8.2879	-0.463	-9.22613
-0.564	-5.3738	-0.514	-8.29343	-0.464	-9.23555
-0.565	-5.38684	-0.515	-8.29676	-0.465	-9.23593
-0.566	-5.38952	-0.516	-8.30359	-0.466	-9.24478
-0.567	-5.4029	-0.517	-8.30673	-0.467	-9.24642
-0.568	-5.40359	-0.518	-8.31129	-0.468	-9.25489
-0.569	-5.41801	-0.519	-8.31653	-0.469	-9.25598
-0.57	-5.42125	-0.52	-8.32229	-0.47	-9.26666
-0.571	-5.43227	-0.521	-8.32529	-0.471	-9.26492
-0.572	-5.43472	-0.522	-8.33131	-0.472	-9.27622
-0.573	-5.44771	-0.523	-8.33604	-0.473	-9.27582
-0.574	-5.44872	-0.524	-8.33995	-0.474	-9.28556
-0.575	-5.46297	-0.525	-8.34512	-0.475	-9.28694
-0.576	-5.46404	-0.526	-8.35023	-0.476	-9.29687
-0.577	-5.47552	-0.527	-8.35434	-0.477	-9.29659
-0.578	-5.47831	-0.528	-8.36086	-0.478	-9.30789
-0.579	-5.4898	-0.529	-8.36375	-0.479	-9.30716
-0.58	-5.49187	-0.53	-8.36896	-0.48	-9.31733
-0.581	-5.50312	-0.531	-8.37364	-0.481	-9.31737
-0.582	-5.50517	-0.532	-8.37905	-0.482	-9.3278
-0.583	-5.51748	-0.533	-8.38352	-0.483	-9.32806
-0.584	-5.5183	-0.534	-8.38797	-0.484	-9.33749
-0.585	-5.52991	-0.535	-8.39184	-0.485	-9.33917
-0.586	-5.53167	-0.536	-8.39863	-0.486	-9.3492
-0.587	-5.54197	-0.537	-8.40122	-0.487	-9.34819
-0.588	-5.54424	-0.538	-8.4076	-0.488	-9.35986
-0.589	-5.55598	-0.539	-8.41213	-0.489	-9.36058
-0.59	-5.55595	-0.54	-8.4165	-0.49	-9.37
-0.591	-5.56969	-0.541	-8.42145	-0.491	-9.37183
-0.592	-5.56962	-0.542	-8.42652	-0.492	-9.38101
-0.593	-5.58098	-0.543	-8.4307	-0.493	-9.38113
-0.594	-5.5821	-0.544	-8.43689	-0.494	-9.39217
-0.595	-5.59366	-0.545	-8.44072	-0.495	-9.3928
-0.596	-5.59463	-0.546	-8.44659	-0.496	-9.40295
-0.597	-5.60549	-0.547	-8.45047	-0.497	-9.40278
-0.598	-5.60641	-0.548	-8.4563	-0.498	-9.41356
-0.599	-5.61758	-0.549	-8.46075	-0.499	-9.41423
-0.6	-5.61696	-0.55	-8.4645	-0.5	-9.42314
-0.601	-5.62962	-0.551	-8.46968	-0.501	-9.42456
-0.602	-5.63053	-0.552	-8.47585	-0.502	-9.4363
-0.603	-5.63946	-0.553	-8.47824	-0.503	-9.43469
-0.604	-5.64113	-0.554	-8.48449	-0.504	-9.44672
-0.605	-5.6521	-0.555	-8.48904	-0.505	-9.44716
-0.606	-5.65106	-0.556	-8.4942	-0.506	-9.45703
-0.607	-5.66306	-0.557	-8.49909	-0.507	-9.45903
-0.608	-5.66319	-0.558	-8.50496	-0.508	-9.47029
-0.609	-5.6738	-0.559	-8.50921	-0.509	-9.46956
-0.61	-5.67397	-0.56	-8.51527	-0.51	-9.48123
-0.611	-5.68363	-0.561	-8.51921	-0.511	-9.48202
-0.612	-5.68423	-0.562	-8.52537	-0.512	-9.49338
-0.613	-5.69461	-0.563	-8.53041	-0.513	-9.49321
-0.614	-5.69412	-0.564	-8.53596	-0.514	-9.50488
-0.615	-5.70559	-0.565	-8.54108	-0.515	-9.50534
-0.616	-5.70416	-0.566	-8.54622	-0.516	-9.51605
-0.617	-5.71463	-0.567	-8.55226	-0.517	-9.51637
-0.618	-5.71547	-0.568	-8.55765	-0.518	-9.52819
-0.619	-5.72457	-0.569	-8.56159	-0.519	-9.52713
-0.62	-5.72594	-0.57	-8.56792	-0.52	-9.54033
-0.621	-5.73694	-0.571	-8.57394	-0.521	-9.54045
-0.622	-5.73555	-0.572	-8.57894	-0.522	-9.55087
-0.623	-5.7463	-0.573	-8.58402	-0.523	-9.55146
-0.624	-5.74543	-0.574	-8.5899	-0.524	-9.56295
-0.625	-5.75593	-0.575	-8.59477	-0.525	-9.56376
-0.626	-5.75556	-0.576	-8.60062	-0.526	-9.5756
-0.627	-5.76502	-0.577	-8.60608	-0.527	-9.57522
-0.628	-5.76498	-0.578	-8.61197	-0.528	-9.58723
-0.629	-5.77552	-0.579	-8.6172	-0.529	-9.58727
-0.63	-5.77475	-0.58	-8.62291	-0.53	-9.5992
-0.631	-5.78481	-0.581	-8.62921	-0.531	-9.59945
-0.632	-5.78374	-0.582	-8.63398	-0.532	-9.6101
-0.633	-5.79512	-0.583	-8.64085	-0.533	-9.61254
-0.634	-5.795	-0.584	-8.64784	-0.534	-9.6246
-0.635	-5.80413	-0.585	-8.65193	-0.535	-9.62347
-0.636	-5.80416	-0.586	-8.65819	-0.536	-9.63629
-0.637	-5.8141	-0.587	-8.66479	-0.537	-9.6373
-0.638	-5.81186	-0.588	-8.66927	-0.538	-9.64784
-0.639	-5.82347	-0.589	-8.6761	-0.539	-9.64981
-0.64	-5.8218	-0.59	-8.68178	-0.54	-9.66028
-0.641	-5.8314	-0.591	-8.68698	-0.541	-9.6618
-0.642	-5.832	-0.592	-8.69376	-0.542	-9.67331
-0.643	-5.84112	-0.593	-8.69872	-0.543	-9.67404
-0.644	-5.84143	-0.594	-8.70506	-0.544	-9.68616
-0.645	-5.85083	-0.595	-8.71078	-0.545	-9.68558
-0.646	-5.8505	-0.596	-8.71756	-0.546	-9.69871
-0.647	-5.86137	-0.597	-8.7237	-0.547	-9.69869
-0.648	-5.85934	-0.598	-8.72863	-0.548	-9.70921
-0.649	-5.8696	-0.599	-8.73561	-0.549	-9.71066
-0.65	-5.86965	-0.6	-8.74168	-0.55	-9.72332
-0.651	-5.87822	-0.601	-8.74627	-0.551	-9.72266
-0.652	-5.87834	-0.602	-8.75472	-0.552	-9.73602
-0.653	-5.88827	-0.603	-8.76023	-0.553	-9.73668
-0.654	-5.88703	-0.604	-8.76465	-0.554	-9.74767
-0.655	-5.89867	-0.605	-8.7722	-0.555	-9.74943
-0.656	-5.89708	-0.606	-8.77731	-0.556	-9.76077
-0.657	-5.90702	-0.607	-8.78249	-0.557	-9.76122
-0.658	-5.90658	-0.608	-8.78907	-0.558	-9.77431
-0.659	-5.92185	-0.609	-8.80088	-0.559	-9.78046
-0.66	-5.9185	-0.61	-8.80328	-0.56	-9.78976
-0.661	-5.92677	-0.611	-8.80651	-0.561	-9.79019
-0.662	-5.92569	-0.612	-8.81257	-0.562	-9.80238
-0.663	-5.9364	-0.613	-8.81801	-0.563	-9.80387
-0.664	-5.93354	-0.614	-8.82242	-0.564	-9.81523
-0.665	-5.94392	-0.615	-8.8284	-0.565	-9.81666
-0.666	-5.94392	-0.616	-8.83484	-0.566	-9.82905
-0.667	-5.95194	-0.617	-8.8387	-0.567	-9.8286
-0.668	-5.95157	-0.618	-8.84427	-0.568	-9.84083
-0.669	-5.96208	-0.619	-8.84927	-0.569	-9.8416
-0.67	-5.95992	-0.62	-8.85443	-0.57	-9.85282
-0.671	-5.97074	-0.621	-8.86069	-0.571	-9.85387
-0.672	-5.97007	-0.622	-8.86671	-0.572	-9.86712
-0.673	-5.97994	-0.623	-8.87134	-0.573	-9.86742
-0.674	-5.97956	-0.624	-8.87719	-0.574	-9.8804
-0.675	-5.98937	-0.625	-8.88285	-0.575	-9.88027
-0.676	-5.9887	-0.626	-8.88778	-0.576	-9.89296
-0.677	-5.99906	-0.627	-8.89294	-0.577	-9.89299
-0.678	-5.99798	-0.628	-8.89897	-0.578	-9.90704
-0.679	-6.00923	-0.629	-8.90516	-0.579	-9.9085
-0.68	-6.0069	-0.63	-8.90868	-0.58	-9.91964
-0.681	-6.01743	-0.631	-8.91516	-0.581	-9.92114
-0.682	-6.0179	-0.632	-8.9203	-0.582	-9.93448
-0.683	-6.0268	-0.633	-8.92529	-0.583	-9.93387
-0.684	-6.02738	-0.634	-8.93041	-0.584	-9.94735
-0.685	-6.03761	-0.635	-8.93686	-0.585	-9.94845
-0.686	-6.03625	-0.636	-8.94128	-0.586	-9.96018
-0.687	-6.0477	-0.637	-8.94821	-0.587	-9.96115
-0.688	-6.0459	-0.638	-8.95286	-0.588	-9.97285
-0.689	-6.05563	-0.639	-8.95853	-0.589	-9.9737
-0.69	-6.0556	-0.64	-8.96436	-0.59	-9.98683
-0.691	-6.06522	-0.641	-8.97063	-0.591	-9.98781
-0.692	-6.06495	-0.642	-8.97596	-0.592	-10.0008
-0.693	-6.07501	-0.643	-8.98132	-0.593	-10.0018
-0.694	-6.07406	-0.644	-8.9871	-0.594	-10.0144
-0.695	-6.08519	-0.645	-8.99372	-0.595	-10.0157
-0.696	-6.08272	-0.646	-8.99766	-0.596	-10.0278
-0.697	-6.0948	-0.647	-9.00536	-0.597	-10.0297
-0.698	-6.09427	-0.648	-9.01172	-0.598	-10.0442
-0.699	-6.10352	-0.649	-9.01606	-0.599	-10.0441
-0.7	-6.10271	-0.65	-9.02291	-0.6	-10.0576
-0.701	-6.11419	-0.651	-9.02894	-0.601	-10.0585
-0.702	-6.1119	-0.652	-9.03364	-0.602	-10.0713
-0.703	-6.12389	-0.653	-9.0408	-0.603	-10.0735
-0.704	-6.12246	-0.654	-9.04639	-0.604	-10.0862
-0.705	-6.13286	-0.655	-9.0522	-0.605	-10.0866
-0.706	-6.13318	-0.656	-9.05884	-0.606	-10.1002
-0.707	-6.14324	-0.657	-9.06443	-0.607	-10.1007
-0.708	-6.14276	-0.658	-9.07007	-0.608	-10.1147
-0.709	-6.15301	-0.659	-9.07675	-0.609	-10.1155
-0.71	-6.15388	-0.66	-9.08414	-0.61	-10.13
-0.711	-6.16407	-0.661	-9.09046	-0.611	-10.1319
-0.712	-6.16254	-0.662	-9.09447	-0.612	-10.1444
-0.713	-6.1735	-0.663	-9.10202	-0.613	-10.1463
-0.714	-6.17301	-0.664	-9.10764	-0.614	-10.1607
-0.715	-6.18259	-0.665	-9.11349	-0.615	-10.1604
-0.716	-6.18361	-0.666	-9.12014	-0.616	-10.1757
-0.717	-6.19448	-0.667	-9.12899	-0.617	-10.1771
-0.718	-6.19299	-0.668	-9.13356	-0.618	-10.1905
-0.719	-6.20444	-0.669	-9.14218	-0.619	-10.1927
-0.72	-6.20386	-0.67	-9.14641	-0.62	-10.2058
-0.721	-6.21422	-0.671	-9.15376	-0.621	-10.207
-0.722	-6.21417	-0.672	-9.15971	-0.622	-10.2223
-0.723	-6.22513	-0.673	-9.16823	-0.623	-10.2242
-0.724	-6.22449	-0.674	-9.1734	-0.624	-10.2381
-0.725	-6.23501	-0.675	-9.18028	-0.625	-10.2395
-0.726	-6.2338	-0.676	-9.1863	-0.626	-10.2535
-0.727	-6.24513	-0.677	-9.19386	-0.627	-10.256
-0.728	-6.24303	-0.678	-9.19856	-0.628	-10.2689
-0.729	-6.25592	-0.679	-9.20637	-0.629	-10.2726
-0.73	-6.25593	-0.68	-9.21326	-0.63	-10.2881
-0.731	-6.26486	-0.681	-9.21907	-0.631	-10.2883
-0.732	-6.26565	-0.682	-9.22484	-0.632	-10.3036
-0.733	-6.27672	-0.683	-9.2333	-0.633	-10.3057
-0.734	-6.27519	-0.684	-9.23772	-0.634	-10.3191
-0.735	-6.28801	-0.685	-9.24666	-0.635	-10.3213
-0.736	-6.28728	-0.686	-9.2521	-0.636	-10.3357
-0.737	-6.29778	-0.687	-9.2602	-0.637	-10.3371
-0.738	-6.29772	-0.688	-9.26595	-0.638	-10.353
-0.739	-6.30845	-0.689	-9.27383	-0.639	-10.3548
-0.74	-6.30822	-0.69	-9.27982	-0.64	-10.3693
-0.741	-6.31967	-0.691	-9.28764	-0.641	-10.3711
-0.742	-6.31968	-0.692	-9.29317	-0.642	-10.3872
-0.743	-6.3313	-0.693	-9.30198	-0.643	-10.3898
-0.744	-6.32969	-0.694	-9.30621	-0.644	-10.4031
-0.745	-6.3417	-0.695	-9.31499	-0.645	-10.4068
-0.746	-6.34158	-0.696	-9.32098	-0.646	-10.4227
-0.747	-6.35235	-0.697	-9.32758	-0.647	-10.4233
-0.748	-6.3534	-0.698	-9.33434	-0.648	-10.4397
-0.749	-6.36559	-0.699	-9.34342	-0.649	-10.4426
-0.75	-6.3641	-0.7	-9.34787	-0.65	-10.4568
-0.751	-6.3761	-0.701	-9.35674	-0.651	-10.4595
-0.752	-6.37476	-0.702	-9.36238	-0.652	-10.475
-0.753	-6.38661	-0.703	-9.37085	-0.653	-10.4762
-0.754	-6.38657	-0.704	-9.37707	-0.654	-10.4915
-0.755	-6.39789	-0.705	-9.38454	-0.655	-10.4939
-0.756	-6.39777	-0.706	-9.39117	-0.656	-10.5089
-0.757	-6.40901	-0.707	-9.39953	-0.657	-10.5103
-0.758	-6.40835	-0.708	-9.40604	-0.658	-10.526
-0.759	-6.42023	-0.709	-9.41437	-0.659	-10.5291
-0.76	-6.41931	-0.71	-9.41983	-0.66	-10.5427
-0.761	-6.43253	-0.711	-9.43021	-0.661	-10.5455
-0.762	-6.4327	-0.712	-9.43715	-0.662	-10.5604
-0.763	-6.44188	-0.713	-9.44428	-0.663	-10.5614
-0.764	-6.44358	-0.714	-9.45186	-0.664	-10.5769
-0.765	-6.45503	-0.715	-9.4598	-0.665	-10.5778
-0.766	-6.45431	-0.716	-9.46563	-0.666	-10.5916
-0.767	-6.46655	-0.717	-9.47523	-0.667	-10.5943
-0.768	-6.46655	-0.718	-9.48145	-0.668	-10.6082
-0.769	-6.4781	-0.719	-9.48936	-0.669	-10.609
-0.77	-6.47816	-0.72	-9.49607	-0.67	-10.6237
-0.771	-6.48893	-0.721	-9.50545	-0.671	-10.6246
-0.772	-6.48936	-0.722	-9.51178	-0.672	-10.638
-0.773	-6.50069	-0.723	-9.5205	-0.673	-10.639
-0.774	-6.50178	-0.724	-9.52704	-0.674	-10.6536
-0.775	-6.51306	-0.725	-9.5364	-0.675	-10.6541
-0.776	-6.51288	-0.726	-9.5425	-0.676	-10.6669
-0.777	-6.52444	-0.727	-9.552	-0.677	-10.6677
-0.778	-6.52503	-0.728	-9.55863	-0.678	-10.6806
-0.779	-6.53503	-0.729	-9.56643	-0.679	-10.6796
-0.78	-6.53652	-0.73	-9.57441	-0.68	-10.6942
-0.781	-6.54723	-0.731	-9.58395	-0.681	-10.6943
-0.782	-6.54717	-0.732	-9.58914	-0.682	-10.7063
-0.783	-6.5597	-0.733	-9.60028	-0.683	-10.7076
-0.784	-6.55863	-0.734	-9.60508	-0.684	-10.7202
-0.785	-6.57023	-0.735	-9.61425	-0.685	-10.7205
-0.786	-6.57123	-0.736	-9.62045	-0.686	-10.7341
-0.787	-6.58352	-0.737	-9.63083	-0.687	-10.7347
-0.788	-6.58333	-0.738	-9.63683	-0.688	-10.7482
-0.789	-6.59493	-0.739	-9.64688	-0.689	-10.7476
-0.79	-6.59537	-0.74	-9.653	-0.69	-10.7613
-0.791	-6.60751	-0.741	-9.66347	-0.691	-10.7619
-0.792	-6.60709	-0.742	-9.66793	-0.692	-10.7743
-0.793	-6.61894	-0.743	-9.67895	-0.693	-10.7746
-0.794	-6.62034	-0.744	-9.68563	-0.694	-10.7894
-0.795	-6.63048	-0.745	-9.69523	-0.695	-10.7883
-0.796	-6.63217	-0.746	-9.70134	-0.696	-10.8031
-0.797	-6.6448	-0.747	-9.71176	-0.697	-10.8024
-0.798	-6.64312	-0.748	-9.7172	-0.698	-10.8156
-0.799	-6.65667	-0.749	-9.72806	-0.699	-10.8168
-0.8	-6.65678	-0.75	-9.73467	-0.7	-10.8308
-0.801	-6.66846	-0.751	-9.74453	-0.701	-10.8309
-0.802	-6.66882	-0.752	-9.7518	-0.702	-10.8463
-0.803	-6.68089	-0.753	-9.76036	-0.703	-10.8463
-0.804	-6.68115	-0.754	-9.76723	-0.704	-10.8616
-0.805	-6.69324	-0.755	-9.7779	-0.705	-10.8612
-0.806	-6.69297	-0.756	-9.78517	-0.706	-10.8752
-0.807	-6.70611	-0.757	-9.79458	-0.707	-10.8765
-0.808	-6.70479	-0.758	-9.79999	-0.708	-10.8892
-0.809	-6.71757	-0.759	-9.81069	-0.709	-10.8907
-0.81	-6.71815	-0.76	-9.81793	-0.71	-10.9061
-0.811	-6.72984	-0.761	-9.82676	-0.711	-10.9049
-0.812	-6.73116	-0.762	-9.8342	-0.712	-10.9211
-0.813	-6.74418	-0.763	-9.84509	-0.713	-10.9232
-0.814	-6.74356	-0.764	-9.8497	-0.714	-10.9372
-0.815	-6.75639	-0.765	-9.86099	-0.715	-10.9387
-0.816	-6.75547	-0.766	-9.86768	-0.716	-10.9532
-0.817	-6.76798	-0.767	-9.87782	-0.717	-10.9536
-0.818	-6.76903	-0.768	-9.88455	-0.718	-10.9693
-0.819	-6.78039	-0.769	-9.89487	-0.719	-10.9713
-0.82	-6.78144	-0.77	-9.90096	-0.72	-10.9857
-0.821	-6.79387	-0.771	-9.9117	-0.721	-10.9868
-0.822	-6.79385	-0.772	-9.91817	-0.722	-11.0024
-0.823	-6.80693	-0.773	-9.92883	-0.723	-11.0041
-0.824	-6.80585	-0.774	-9.93442	-0.724	-11.0187
-0.825	-6.81959	-0.775	-9.94605	-0.725	-11.0214
-0.826	-6.82086	-0.776	-9.95348	-0.726	-11.0367
-0.827	-6.83114	-0.777	-9.96174	-0.727	-11.0375
-0.828	-6.83281	-0.778	-9.96912	-0.728	-11.0527
-0.829	-6.84528	-0.779	-9.97838	-0.729	-11.0551
-0.83	-6.84483	-0.78	-9.98447	-0.73	-11.0691
-0.831	-6.85868	-0.781	-9.99567	-0.731	-11.0724
-0.832	-6.85816	-0.782	-10.0008	-0.732	-11.0877
-0.833	-6.87077	-0.783	-10.0108	-0.733	-11.0893
-0.834	-6.87239	-0.784	-10.0171	-0.734	-11.1046
-0.835	-6.88391	-0.785	-10.0266	-0.735	-11.1056
-0.836	-6.88465	-0.786	-10.0326	-0.736	-11.1219
-0.837	-6.89684	-0.787	-10.0425	-0.737	-11.1236
-0.838	-6.89802	-0.788	-10.0492	-0.738	-11.1395
-0.839	-6.9109	-0.789	-10.0593	-0.739	-11.1418
-0.84	-6.91001	-0.79	-10.0634	-0.74	-11.1569
-0.841	-6.92291	-0.791	-10.0743	-0.741	-11.1594
-0.842	-6.92438	-0.792	-10.0797	-0.742	-11.1768
-0.843	-6.93472	-0.793	-10.0881	-0.743	-11.1773
-0.844	-6.93669	-0.794	-10.0943	-0.744	-11.1954
-0.845	-6.94937	-0.795	-10.1048	-0.745	-11.1972
-0.846	-6.94826	-0.796	-10.1091	-0.746	-11.2124
-0.847	-6.96259	-0.797	-10.1194	-0.747	-11.2154
-0.848	-6.96178	-0.798	-10.1242	-0.748	-11.2313
-0.849	-6.97507	-0.799	-10.1342	-0.749	-11.2327
-0.85	-6.9759	-0.8	-10.1395	-0.75	-11.2499
-0.851	-6.98921	-0.801	-10.1498	-0.751	-11.2516
-0.852	-6.98916	-0.802	-10.1551	-0.752	-11.2679
-0.853	-7.00227	-0.803	-10.1644	-0.753	-11.2693
-0.854	-7.00283	-0.804	-10.1702	-0.754	-11.2859
-0.855	-7.01607	-0.805	-10.1807	-0.755	-11.2884
-0.856	-7.01463	-0.806	-10.1834	-0.756	-11.3037
-0.857	-7.02881	-0.807	-10.1949	-0.757	-11.3071
-0.858	-7.02988	-0.808	-10.2009	-0.758	-11.3237
-0.859	-7.04148	-0.809	-10.2098	-0.759	-11.3253
-0.86	-7.04304	-0.81	-10.2161	-0.76	-11.3419
-0.861	-7.05554	-0.811	-10.2265	-0.761	-11.3443
-0.862	-7.05567	-0.812	-10.2309	-0.762	-11.3615
-0.863	-7.06996	-0.813	-10.2427	-0.763	-11.3647
-0.864	-7.07114	-0.814	-10.2483	-0.764	-11.382
-0.865	-7.08265	-0.815	-10.2588	-0.765	-11.3838
-0.866	-7.08392	-0.816	-10.2638	-0.766	-11.4012
-0.867	-7.09628	-0.817	-10.2738	-0.767	-11.403
-0.868	-7.09707	-0.818	-10.2797	-0.768	-11.4197
-0.869	-7.10985	-0.819	-10.2917	-0.769	-11.4221
-0.87	-7.11018	-0.82	-10.2961	-0.77	-11.4395
-0.871	-7.12445	-0.821	-10.3081	-0.771	-11.4415
-0.872	-7.12329	-0.822	-10.312	-0.772	-11.4575
-0.873	-7.1386	-0.823	-10.324	-0.773	-11.4614
-0.874	-7.13865	-0.824	-10.33	-0.774	-11.4784
-0.875	-7.15112	-0.825	-10.3394	-0.775	-11.4804
-0.876	-7.15273	-0.826	-10.3469	-0.776	-11.4984
-0.877	-7.16601	-0.827	-10.3582	-0.777	-11.5019
-0.878	-7.16532	-0.828	-10.3634	-0.778	-11.5179
-0.879	-7.17952	-0.829	-10.3751	-0.779	-11.5223
-0.88	-7.17983	-0.83	-10.3803	-0.78	-11.5386
-0.881	-7.1926	-0.831	-10.3915	-0.781	-11.5421
-0.882	-7.19385	-0.832	-10.3981	-0.782	-11.5597
-0.883	-7.20615	-0.833	-10.4095	-0.783	-11.5629
-0.884	-7.20675	-0.834	-10.4148	-0.784	-11.58
-0.885	-7.22034	-0.835	-10.4263	-0.785	-11.5828
-0.886	-7.2206	-0.836	-10.432	-0.786	-11.601
-0.887	-7.23441	-0.837	-10.4441	-0.787	-11.6057
-0.888	-7.23463	-0.838	-10.4486	-0.788	-11.6209
-0.889	-7.24827	-0.839	-10.461	-0.789	-11.6251
-0.89	-7.24992	-0.84	-10.4679	-0.79	-11.6436
-0.891	-7.26185	-0.841	-10.4789	-0.791	-11.6458
-0.892	-7.26321	-0.842	-10.4848	-0.792	-11.6639
-0.893	-7.27593	-0.843	-10.4966	-0.793	-11.6676
-0.894	-7.2756	-0.844	-10.5019	-0.794	-11.6855
-0.895	-7.29014	-0.845	-10.5149	-0.795	-11.6904
-0.896	-7.29073	-0.846	-10.5208	-0.796	-11.7079
-0.897	-7.30265	-0.847	-10.5328	-0.797	-11.7117
-0.898	-7.30514	-0.848	-10.5395	-0.798	-11.7303
-0.899	-7.31644	-0.849	-10.5512	-0.799	-11.734
-0.9	-7.31841	-0.85	-10.557	-0.8	-11.7523
-0.901	-7.33068	-0.851	-10.5696	-0.801	-11.7566
-0.902	-7.33205	-0.852	-10.5762	-0.802	-11.7758
-0.903	-7.346	-0.853	-10.5893	-0.803	-11.7806
-0.904	-7.34515	-0.854	-10.595	-0.804	-11.7979
-0.905	-7.35951	-0.855	-10.6069	-0.805	-11.8035
-0.906	-7.35996	-0.856	-10.6144	-0.806	-11.8223
-0.907	-7.37212	-0.857	-10.6248	-0.807	-11.8251
-0.908	-7.37417	-0.858	-10.6332	-0.808	-11.8443
-0.909	-7.38801	-0.859	-10.6448	-0.809	-11.8494
-0.91	-7.38795	-0.86	-10.6518	-0.81	-11.8672
-0.911	-7.40163	-0.861	-10.6643	-0.811	-11.8732
-0.912	-7.40171	-0.862	-10.6698	-0.812	-11.8911
-0.913	-7.41511	-0.863	-10.6809	-0.813	-11.8959
-0.914	-7.41703	-0.864	-10.6883	-0.814	-11.915
-0.915	-7.43067	-0.865	-10.7014	-0.815	-11.9204
-0.916	-7.43062	-0.866	-10.7081	-0.816	-11.9394
-0.917	-7.44413	-0.867	-10.7203	-0.817	-11.9434
-0.918	-7.4447	-0.868	-10.7265	-0.818	-11.9622
-0.919	-7.45838	-0.869	-10.7406	-0.819	-11.9676
-0.92	-7.45798	-0.87	-10.7457	-0.82	-11.9851
-0.921	-7.47246	-0.871	-10.7591	-0.821	-11.9911
-0.922	-7.47366	-0.872	-10.7666	-0.822	-12.0104
-0.923	-7.48502	-0.873	-10.7777	-0.823	-12.0134
-0.924	-7.48769	-0.874	-10.7856	-0.824	-12.0336
-0.925	-7.50034	-0.875	-10.7993	-0.825	-12.0397
-0.926	-7.49966	-0.876	-10.8043	-0.826	-12.0573
-0.927	-7.5154	-0.877	-10.8197	-0.827	-12.064
-0.928	-7.51579	-0.878	-10.8265	-0.828	-12.0832
-0.929	-7.52746	-0.879	-10.8388	-0.829	-12.0897
-0.93	-7.5284	-0.88	-10.8458	-0.83	-12.1092
-0.931	-7.54099	-0.881	-10.8599	-0.831	-12.1146
-0.932	-7.54247	-0.882	-10.8658	-0.832	-12.1341
-0.933	-7.5556	-0.883	-10.8798	-0.833	-12.1399
-0.934	-7.5564	-0.884	-10.8856	-0.834	-12.1597
-0.935	-7.57087	-0.885	-10.9008	-0.835	-12.1673
-0.936	-7.57018	-0.886	-10.9055	-0.836	-12.1857
-0.937	-7.58401	-0.887	-10.92	-0.837	-12.1917
-0.938	-7.58618	-0.888	-10.9271	-0.838	-12.2128
-0.939	-7.59771	-0.889	-10.9397	-0.839	-12.2169
-0.94	-7.6002	-0.89	-10.9475	-0.84	-12.2387
-0.941	-7.6138	-0.891	-10.9618	-0.841	-12.2456
-0.942	-7.61384	-0.892	-10.9671	-0.842	-12.2638
-0.943	-7.62762	-0.893	-10.9826	-0.843	-12.2704
-0.944	-7.62895	-0.894	-10.9888	-0.844	-12.2899
-0.945	-7.64111	-0.895	-11.0028	-0.845	-12.2965
-0.946	-7.64311	-0.896	-11.0099	-0.846	-12.3176
-0.947	-7.65626	-0.897	-11.0245	-0.847	-12.3241
-0.948	-7.65693	-0.898	-11.0318	-0.848	-12.3444
-0.949	-7.67029	-0.899	-11.0456	-0.849	-12.3513
-0.95	-7.67144	-0.9	-11.0522	-0.85	-12.3717
-0.951	-7.68516	-0.901	-11.0682	-0.851	-12.3799
-0.952	-7.68487	-0.902	-11.0744	-0.852	-12.3984
-0.953	-7.6993	-0.903	-11.0899	-0.853	-12.4075
-0.954	-7.70107	-0.904	-11.0974	-0.854	-12.4289
-0.955	-7.71234	-0.905	-11.1113	-0.855	-12.4352
-0.956	-7.71526	-0.906	-11.1195	-0.856	-12.458
-0.957	-7.7278	-0.907	-11.1336	-0.857	-12.4663
-0.958	-7.72834	-0.908	-11.1409	-0.858	-12.4864
-0.959	-7.74243	-0.909	-11.156	-0.859	-12.495
-0.96	-7.74314	-0.91	-11.1629	-0.86	-12.5164
-0.961	-7.75591	-0.911	-11.1785	-0.861	-12.5236
-0.962	-7.75775	-0.912	-11.1868	-0.862	-12.5457
-0.963	-7.77029	-0.913	-11.2003	-0.863	-12.5524
-0.964	-7.77206	-0.914	-11.2085	-0.864	-12.5749
-0.965	-7.78512	-0.915	-11.2232	-0.865	-12.5823
-0.966	-7.78677	-0.916	-11.2319	-0.866	-12.6053
-0.967	-7.80094	-0.917	-11.2477	-0.867	-12.6139
-0.968	-7.80048	-0.918	-11.2545	-0.868	-12.6346
-0.969	-7.81489	-0.919	-11.2701	-0.869	-12.644
-0.97	-7.81552	-0.92	-11.2789	-0.87	-12.6675
-0.971	-7.82767	-0.921	-11.2928	-0.871	-12.6735
-0.972	-7.83061	-0.922	-11.3023	-0.872	-12.6978
-0.973	-7.84463	-0.923	-11.3181	-0.873	-12.706
-0.974	-7.84436	-0.924	-11.3252	-0.874	-12.7277
-0.975	-7.85887	-0.925	-11.3418	-0.875	-12.7376
-0.976	-7.85835	-0.926	-11.3501	-0.876	-12.7601
-0.977	-7.87236	-0.927	-11.3661	-0.877	-12.7696
-0.978	-7.87396	-0.928	-11.3753	-0.878	-12.7928
-0.979	-7.88743	-0.929	-11.3915	-0.879	-12.8021
-0.98	-7.88849	-0.93	-11.3998	-0.88	-12.825
-0.981	-7.90134	-0.931	-11.415	-0.881	-12.8342
-0.982	-7.90168	-0.932	-11.4236	-0.882	-12.8574
-0.983	-7.91733	-0.933	-11.441	-0.883	-12.8674
-0.984	-7.91663	-0.934	-11.4477	-0.884	-12.8904
-0.985	-7.93167	-0.935	-11.465	-0.885	-12.9005
-0.986	-7.93336	-0.936	-11.4736	-0.886	-12.9256
-0.987	-7.94562	-0.937	-11.4887	-0.887	-12.9347
-0.988	-7.94689	-0.938	-11.4975	-0.888	-12.9594
-0.989	-7.96087	-0.939	-11.514	-0.889	-12.9696
-0.99	-7.96104	-0.94	-11.5213	-0.89	-12.9935
-0.991	-7.97602	-0.941	-11.5395	-0.891	-13.0051
-0.992	-7.97621	-0.942	-11.5461	-0.892	-13.0287
-0.993	-7.9899	-0.943	-11.563	-0.893	-13.0402
-0.994	-7.9912	-0.944	-11.571	-0.894	-13.0655
-0.995	-8.00509	-0.945	-11.5874	-0.895	-13.0764
-0.996	-8.00556	-0.946	-11.5949	-0.896	-13.1017
-0.997	-8.01977	-0.947	-11.6119	-0.897	-13.1122
-0.998	-8.02003	-0.948	-11.6197	-0.898	-13.1379
-0.999	-8.03443	-0.949	-11.6374	-0.899	-13.1512
-1	-8.03478	-0.95	-11.6431	-0.9	-13.1759
-1.001	-8.04921	-0.951	-11.6614	-0.901	-13.188
-1.002	-8.0504	-0.952	-11.6691	-0.902	-13.2152
-1.003	-8.0617	-0.953	-11.685	-0.903	-13.2258
-1.004	-8.06474	-0.954	-11.6942	-0.904	-13.2531
-1.005	-8.07865	-0.955	-11.7121	-0.905	-13.2655
-1.006	-8.07852	-0.956	-11.7198	-0.906	-13.2916
-1.007	-8.09325	-0.957	-11.7381	-0.907	-13.3052
-1.008	-8.09358	-0.958	-11.7456	-0.908	-13.3322
-1.009	-8.10718	-0.959	-11.7625	-0.909	-13.346
-1.01	-8.10832	-0.96	-11.7724	-0.91	-13.3731
-1.011	-8.12094	-0.961	-11.7888	-0.911	-13.3864
-1.012	-8.12304	-0.962	-11.7982	-0.912	-13.4152
-1.013	-8.13615	-0.963	-11.8154	-0.913	-13.4292
-1.014	-8.13699	-0.964	-11.8252	-0.914	-13.4579
-1.015	-8.15122	-0.965	-11.8436	-0.915	-13.4731
-1.016	-8.15072	-0.966	-11.851	-0.916	-13.5003
-1.017	-8.16615	-0.967	-11.8711	-0.917	-13.5159
-1.018	-8.16835	-0.968	-11.8815	-0.918	-13.5443
-1.019	-8.17937	-0.969	-11.8974	-0.919	-13.5582
-1.02	-8.18122	-0.97	-11.9079	-0.92	-13.5879
-1.021	-8.195	-0.971	-11.9253	-0.921	-13.603
-1.022	-8.19491	-0.972	-11.9337	-0.922	-13.6302
-1.023	-8.20925	-0.973	-11.9526	-0.923	-13.6466
-1.024	-8.21045	-0.974	-11.962	-0.924	-13.6755
-1.025	-8.22453	-0.975	-11.9793	-0.925	-13.6902
-1.026	-8.22541	-0.976	-11.9892	-0.926	-13.7208
-1.027	-8.23882	-0.977	-12.0071	-0.927	-13.7374
-1.028	-8.23982	-0.978	-12.016	-0.928	-13.7686
-1.029	-8.25373	-0.979	-12.0344	-0.929	-13.784
-1.03	-8.25521	-0.98	-12.0438	-0.93	-13.8153
-1.031	-8.2689	-0.981	-12.0631	-0.931	-13.8315
-1.032	-8.26867	-0.982	-12.0712	-0.932	-13.8617
-1.033	-8.2829	-0.983	-12.0899	-0.933	-13.8801
-1.034	-8.28537	-0.984	-12.1005	-0.934	-13.911
-1.035	-8.29662	-0.985	-12.117	-0.935	-13.9283
-1.036	-8.29857	-0.986	-12.1275	-0.936	-13.9612
-1.037	-8.31338	-0.987	-12.1459	-0.937	-13.9785
-1.038	-8.31295	-0.988	-12.1545	-0.938	-14.01
-1.039	-8.328	-0.989	-12.1745	-0.939	-14.0293
-1.04	-8.32736	-0.99	-12.1826	-0.94	-14.0624
-1.041	-8.34181	-0.991	-12.202	-0.941	-14.0812
-1.042	-8.34316	-0.992	-12.2123	-0.942	-14.1152
-1.043	-8.35724	-0.993	-12.2316	-0.943	-14.1354
-1.044	-8.35763	-0.994	-12.2411	-0.944	-14.1699
-1.045	-8.37192	-0.995	-12.2586	-0.945	-14.1907
-1.046	-8.37203	-0.996	-12.2674	-0.946	-14.2249
-1.047	-8.38714	-0.997	-12.2891	-0.947	-14.2469
-1.048	-8.38704	-0.998	-12.2969	-0.948	-14.2802
-1.049	-8.40072	-0.999	-12.3179	-0.949	-14.3033
-1.05	-8.40251	-1	-12.3281	-0.95	-14.3391
-1.051	-8.4141	-1.001	-12.346	-0.951	-14.3588
-1.052	-8.41671	-1.002	-12.3563	-0.952	-14.3957
-1.053	-8.4307	-1.003	-12.3773	-0.953	-14.4188
-1.054	-8.43079	-1.004	-12.3861	-0.954	-14.4531
-1.055	-8.44545	-1.005	-12.4074	-0.955	-14.4767
-1.056	-8.44651	-1.006	-12.4173	-0.956	-14.5132
-1.057	-8.45933	-1.007	-12.438	-0.957	-14.5361
-1.058	-8.46104	-1.008	-12.4473	-0.958	-14.5747
-1.059	-8.47518	-1.009	-12.4679	-0.959	-14.5976
-1.06	-8.47585	-1.01	-12.4783	-0.96	-14.6358
-1.061	-8.489	-1.011	-12.4998	-0.961	-14.6592
-1.062	-8.49015	-1.012	-12.5084	-0.962	-14.6974
-1.063	-8.50442	-1.013	-12.5305	-0.963	-14.7238
-1.064	-8.50385	-1.014	-12.5399	-0.964	-14.7614
-1.065	-8.51821	-1.015	-12.5623	-0.965	-14.787
-1.066	-8.51968	-1.016	-12.573	-0.966	-14.8263
-1.067	-8.53154	-1.017	-12.5926	-0.967	-14.8521
-1.068	-8.53754	-1.018	-12.6083	-0.968	-14.8971
-1.069	-8.55315	-1.019	-12.6313	-0.969	-14.928
-1.07	-8.54997	-1.02	-12.6389	-0.97	-14.9658
-1.071	-8.56365	-1.021	-12.6606	-0.971	-14.994
-1.072	-8.56436	-1.022	-12.6715	-0.972	-15.0349
-1.073	-8.57783	-1.023	-12.6925	-0.973	-15.0626
-1.074	-8.57892	-1.024	-12.7039	-0.974	-15.1061
-1.075	-8.59308	-1.025	-12.7251	-0.975	-15.1349
-1.076	-8.59383	-1.026	-12.7371	-0.976	-15.1778
-1.077	-8.60633	-1.027	-12.7577	-0.977	-15.2067
-1.078	-8.60835	-1.028	-12.769	-0.978	-15.2497
-1.079	-8.6219	-1.029	-12.7915	-0.979	-15.281
-1.08	-8.62161	-1.03	-12.8023	-0.98	-15.3238
-1.081	-8.63687	-1.031	-12.8242	-0.981	-15.3562
-1.082	-8.63872	-1.032	-12.8369	-0.982	-15.4001
-1.083	-8.65156	-1.033	-12.8564	-0.983	-15.4297
-1.084	-8.65262	-1.034	-12.8693	-0.984	-15.4756
-1.085	-8.6671	-1.035	-12.8913	-0.985	-15.5071
-1.086	-8.66621	-1.036	-12.9031	-0.986	-15.5526
-1.087	-8.68169	-1.037	-12.926	-0.987	-15.5858
-1.088	-8.68153	-1.038	-12.9373	-0.988	-15.6319
-1.089	-8.69538	-1.039	-12.9598	-0.989	-15.6655
-1.09	-8.6967	-1.04	-12.9721	-0.99	-15.7123
-1.091	-8.71099	-1.041	-12.9948	-0.991	-15.7466
-1.092	-8.71156	-1.042	-13.0065	-0.992	-15.7958
-1.093	-8.72572	-1.043	-13.0292	-0.993	-15.8306
-1.094	-8.72715	-1.044	-13.0448	-0.994	-15.8811
-1.095	-8.7413	-1.045	-13.0681	-0.995	-15.9174
-1.096	-8.74031	-1.046	-13.0756	-0.996	-15.9663
-1.097	-8.7557	-1.047	-13.1022	-0.997	-16.0031
-1.098	-8.75613	-1.048	-13.1146	-0.998	-16.0537
-1.099	-8.76901	-1.049	-13.1357	-0.999	-16.0899
-1.1	-8.77031	-1.05	-13.1499	-1	-16.1426
-1.101	-8.78474	-1.051	-13.1698	-1.001	-16.1816
-1.102	-8.78396	-1.052	-13.1838	-1.002	-16.2323
-1.103	-8.79939	-1.053	-13.2094	-1.003	-16.272
-1.104	-8.79921	-1.054	-13.2182	-1.004	-16.3253
-1.105	-8.81324	-1.055	-13.243	-1.005	-16.3648
-1.106	-8.81439	-1.056	-13.2535	-1.006	-16.4179
-1.107	-8.82814	-1.057	-13.2779	-1.007	-16.458
-1.108	-8.82915	-1.058	-13.2916	-1.008	-16.5123
-1.109	-8.84334	-1.059	-13.3153	-1.009	-16.5532
-1.11	-8.8436	-1.06	-13.3267	-1.01	-16.6091
-1.111	-8.85828	-1.061	-13.3516	-1.011	-16.6516
-1.112	-8.85784	-1.062	-13.3614	-1.012	-16.7066
-1.113	-8.87264	-1.063	-13.3868	-1.013	-16.7508
-1.114	-8.87438	-1.064	-13.4016	-1.014	-16.807
-1.115	-8.88606	-1.065	-13.4226	-1.015	-16.8486
-1.116	-8.88836	-1.066	-13.4363	-1.016	-16.9081
-1.117	-8.90266	-1.067	-13.4605	-1.017	-16.9518
-1.118	-8.90264	-1.068	-13.4725	-1.018	-17.0071
-1.119	-8.91656	-1.069	-13.4986	-1.019	-17.054
-1.12	-8.91861	-1.07	-13.5113	-1.02	-17.1142
-1.121	-8.93127	-1.071	-13.5344	-1.021	-17.1601
-1.122	-8.93238	-1.072	-13.5492	-1.022	-17.2209
-1.123	-8.94642	-1.073	-13.5719	-1.023	-17.2678
-1.124	-8.94616	-1.074	-13.5857	-1.024	-17.3297
-1.125	-8.96028	-1.075	-13.6093	-1.025	-17.3774
-1.126	-8.96104	-1.076	-13.6224	-1.026	-17.4401
-1.127	-8.97536	-1.077	-13.6473	-1.027	-17.4898
-1.128	-8.97524	-1.078	-13.6598	-1.028	-17.552
-1.129	-8.98888	-1.079	-13.6831	-1.029	-17.6025
-1.13	-8.99063	-1.08	-13.698	-1.03	-17.6665
-1.131	-9.00272	-1.081	-13.7208	-1.031	-17.7167
-1.132	-9.00478	-1.082	-13.7364	-1.032	-17.7833
-1.133	-9.01916	-1.083	-13.7596	-1.033	-17.8352
-1.134	-9.01903	-1.084	-13.7732	-1.034	-17.9
-1.135	-9.0337	-1.085	-13.7984	-1.035	-17.9538
-1.136	-9.03393	-1.086	-13.8114	-1.036	-18.0201
-1.137	-9.0476	-1.087	-13.8341	-1.037	-18.0738
-1.138	-9.04884	-1.088	-13.8479	-1.038	-18.1431
-1.139	-9.06318	-1.089	-13.8726	-1.039	-18.1987
-1.14	-9.06373	-1.09	-13.8858	-1.04	-18.2669
-1.141	-9.07736	-1.091	-13.9112	-1.041	-18.3227
-1.142	-9.07824	-1.092	-13.9236	-1.042	-18.3928
-1.143	-9.09301	-1.093	-13.9498	-1.043	-18.4497
-1.144	-9.09224	-1.094	-13.9623	-1.044	-18.5195
-1.145	-9.10615	-1.095	-13.9866	-1.045	-18.5768
-1.146	-9.10759	-1.096	-14.0009	-1.046	-18.6492
-1.147	-9.11995	-1.097	-14.025	-1.047	-18.7082
-1.148	-9.12087	-1.098	-14.0399	-1.048	-18.782
-1.149	-9.13585	-1.099	-14.0662	-1.049	-18.8427
-1.15	-9.13466	-1.1	-14.0787	-1.05	-18.9159
-1.151	-9.15009	-1.101	-14.105	-1.051	-18.9787
-1.152	-9.15039	-1.102	-14.1183	-1.052	-19.054
-1.153	-9.16382	-1.103	-14.1436	-1.053	-19.1166
-1.154	-9.16547	-1.104	-14.1567	-1.054	-19.1923
-1.155	-9.17785	-1.105	-14.1838	-1.055	-19.256
-1.156	-9.17954	-1.106	-14.1965	-1.056	-19.3333
-1.157	-9.19289	-1.107	-14.2243	-1.057	-19.398
-1.158	-9.19448	-1.108	-14.2388	-1.058	-19.4781
-1.159	-9.20874	-1.109	-14.2647	-1.059	-19.5436
-1.16	-9.20835	-1.11	-14.2783	-1.06	-19.6229
-1.161	-9.22218	-1.111	-14.3059	-1.061	-19.6906
-1.162	-9.22398	-1.112	-14.3189	-1.062	-19.7729
-1.163	-9.23675	-1.113	-14.3455	-1.063	-19.8401
-1.164	-9.23746	-1.114	-14.3607	-1.064	-19.9233
-1.165	-9.2525	-1.115	-14.388	-1.065	-19.993
-1.166	-9.25224	-1.116	-14.4004	-1.066	-20.076
-1.167	-9.26728	-1.117	-14.4271	-1.067	-20.1469
-1.168	-9.26662	-1.118	-14.4407	-1.068	-20.2318
-1.169	-9.28177	-1.119	-14.4683	-1.069	-20.3041
-1.17	-9.28291	-1.12	-14.4823	-1.07	-20.3914
-1.171	-9.29692	-1.121	-14.5089	-1.071	-20.466
-1.172	-9.2979	-1.122	-14.5243	-1.072	-20.5533
-1.173	-9.31035	-1.123	-14.5504	-1.073	-20.6286
-1.174	-9.3125	-1.124	-14.5658	-1.074	-20.7176
-1.175	-9.3264	-1.125	-14.5928	-1.075	-20.7936
-1.176	-9.32595	-1.126	-14.6066	-1.076	-20.8821
-1.177	-9.34077	-1.127	-14.6343	-1.077	-20.961
-1.178	-9.34228	-1.128	-14.6502	-1.078	-21.0523
-1.179	-9.35378	-1.129	-14.676	-1.079	-21.13
-1.18	-9.35633	-1.13	-14.6926	-1.08	-21.2234
-1.181	-9.36977	-1.131	-14.7195	-1.081	-21.3039
-1.182	-9.37017	-1.132	-14.7354	-1.082	-21.3972
-1.183	-9.3842	-1.133	-14.7636	-1.083	-21.4795
-1.184	-9.38476	-1.134	-14.7792	-1.084	-21.575
-1.185	-9.39885	-1.135	-14.8064	-1.085	-21.6569
-1.186	-9.3998	-1.136	-14.823	-1.086	-21.753
-1.187	-9.41278	-1.137	-14.85	-1.087	-21.8359
-1.188	-9.4144	-1.138	-14.8668	-1.088	-21.9336
-1.189	-9.42762	-1.139	-14.894	-1.089	-22.0188
-1.19	-9.42933	-1.14	-14.9099	-1.09	-22.1197
-1.191	-9.44321	-1.141	-14.9404	-1.091	-22.2089
-1.192	-9.44367	-1.142	-14.9533	-1.092	-22.3073
-1.193	-9.45791	-1.143	-14.9838	-1.093	-22.3957
-1.194	-9.45997	-1.144	-15.0004	-1.094	-22.4998
-1.195	-9.4715	-1.145	-15.0283	-1.095	-22.5878
-1.196	-9.47407	-1.146	-15.0463	-1.096	-22.6929
-1.197	-9.4884	-1.147	-15.0752	-1.097	-22.7842
-1.198	-9.48892	-1.148	-15.0898	-1.098	-22.8887
-1.199	-9.50444	-1.149	-15.1223	-1.099	-22.9842
-1.2	-9.50463	-1.15	-15.1369	-1.1	-23.0897
-1.201	-9.51816	-1.151	-15.1671	-1.101	-23.1828
-1.202	-9.52045	-1.152	-15.1847	-1.102	-23.2895
-1.203	-9.53351	-1.153	-15.2129	-1.103	-23.3855
-1.204	-9.53421	-1.154	-15.2301	-1.104	-23.4952
-1.205	-9.5481	-1.155	-15.26	-1.105	-23.5919
-1.206	-9.5489	-1.156	-15.2761	-1.106	-23.7036
-1.207	-9.56363	-1.157	-15.3096	-1.107	-23.8037
-1.208	-9.56252	-1.158	-15.3238	-1.108	-23.9145
-1.209	-9.57874	-1.159	-15.3553	-1.109	-24.0164
-1.21	-9.57907	-1.16	-15.3727	-1.11	-24.1315
-1.211	-9.59155	-1.161	-15.3995	-1.111	-24.2335
-1.212	-9.59295	-1.162	-15.4199	-1.112	-24.3483
-1.213	-9.6075	-1.163	-15.4508	-1.113	-24.4539
-1.214	-9.60701	-1.164	-15.4663	-1.114	-24.5711
-1.215	-9.6219	-1.165	-15.499	-1.115	-24.6781
-1.216	-9.6226	-1.166	-15.5168	-1.116	-24.7965
-1.217	-9.63617	-1.167	-15.5465	-1.117	-24.904
-1.218	-9.63788	-1.168	-15.5668	-1.118	-25.0252
-1.219	-9.65158	-1.169	-15.5962	-1.119	-25.1341
-1.22	-9.65328	-1.17	-15.6155	-1.12	-25.258
-1.221	-9.66666	-1.171	-15.647	-1.121	-25.3696
-1.222	-9.66812	-1.172	-15.667	-1.122	-25.4945
-1.223	-9.68272	-1.173	-15.6992	-1.123	-25.6093
-1.224	-9.68272	-1.174	-15.7182	-1.124	-25.7344
-1.225	-9.69753	-1.175	-15.7495	-1.125	-25.8497
-1.226	-9.6985	-1.176	-15.7706	-1.126	-25.9784
-1.227	-9.71091	-1.177	-15.8007	-1.127	-26.0953
-1.228	-9.71335	-1.178	-15.8228	-1.128	-26.2257
-1.229	-9.72724	-1.179	-15.8561	-1.129	-26.3453
-1.23	-9.72717	-1.18	-15.8746	-1.13	-26.4744
-1.231	-9.74247	-1.181	-15.9092	-1.131	-26.5973
-1.232	-9.7428	-1.182	-15.9281	-1.132	-26.7295
-1.233	-9.75648	-1.183	-15.9623	-1.133	-26.8535
-1.234	-9.75735	-1.184	-15.9843	-1.134	-26.9888
-1.235	-9.77188	-1.185	-16.0191	-1.135	-27.1144
-1.236	-9.77298	-1.186	-16.0376	-1.136	-27.2528
-1.237	-9.7867	-1.187	-16.0739	-1.137	-27.3793
-1.238	-9.78754	-1.188	-16.0959	-1.138	-27.5192
-1.239	-9.80224	-1.189	-16.1292	-1.139	-27.6498
-1.24	-9.80249	-1.19	-16.1521	-1.14	-27.7901
-1.241	-9.81691	-1.191	-16.1883	-1.141	-27.9221
-1.242	-9.81801	-1.192	-16.2094	-1.142	-28.065
-1.243	-9.83123	-1.193	-16.2464	-1.143	-28.1962
-1.244	-9.83357	-1.194	-16.2662	-1.144	-28.343
-1.245	-9.84686	-1.195	-16.3068	-1.145	-28.4797
-1.246	-9.84781	-1.196	-16.3282	-1.146	-28.6263
-1.247	-9.86262	-1.197	-16.3623	-1.147	-28.7643
-1.248	-9.86352	-1.198	-16.3859	-1.148	-28.9156
-1.249	-9.87845	-1.199	-16.4229	-1.149	-29.0547
-1.25	-9.87997	-1.2	-16.4456	-1.15	-29.2086
-1.251	-9.89364	-1.201	-16.4834	-1.151	-29.3502
-1.252	-9.89428	-1.202	-16.5059	-1.152	-29.5047
-1.253	-9.90838	-1.203	-16.5435	-1.153	-29.6479
-1.254	-9.90979	-1.204	-16.5682	-1.154	-29.8054
-1.255	-9.92474	-1.205	-16.6082	-1.155	-29.953
-1.256	-9.92444	-1.206	-16.63	-1.156	-30.1122
-1.257	-9.94013	-1.207	-16.6683	-1.157	-30.2623
-1.258	-9.94189	-1.208	-16.6901	-1.158	-30.4257
-1.259	-9.95383	-1.209	-16.7277	-1.159	-30.5761
-1.26	-9.95714	-1.21	-16.7535	-1.16	-30.7437
-1.261	-9.9707	-1.211	-16.7901	-1.161	-30.9011
-1.262	-9.97162	-1.212	-16.8148	-1.162	-31.0678
-1.263	-9.98667	-1.213	-16.8526	-1.163	-31.2243
-1.264	-9.98712	-1.214	-16.8769	-1.164	-31.3939
-1.265	-10.0014	-1.215	-16.9162	-1.165	-31.5549
-1.266	-10.0029	-1.216	-16.9425	-1.166	-31.7266
-1.267	-10.0168	-1.217	-16.9797	-1.167	-31.8884
-1.268	-10.0189	-1.218	-17.0059	-1.168	-32.0649
-1.269	-10.0325	-1.219	-17.0443	-1.169	-32.2306
-1.27	-10.035	-1.22	-17.0716	-1.17	-32.4095
-1.271	-10.0491	-1.221	-17.1113	-1.171	-32.5798
-1.272	-10.0496	-1.222	-17.1356	-1.172	-32.7578
-1.273	-10.0651	-1.223	-17.1785	-1.173	-32.9305
-1.274	-10.0668	-1.224	-17.206	-1.174	-33.1154
-1.275	-10.0797	-1.225	-17.2422	-1.175	-33.2888
-1.276	-10.0818	-1.226	-17.2728	-1.176	-33.4755
-1.277	-10.0964	-1.227	-17.3123	-1.177	-33.6534
-1.278	-10.097	-1.228	-17.341	-1.178	-33.8411
-1.279	-10.1123	-1.229	-17.3839	-1.179	-34.0227
-1.28	-10.1131	-1.23	-17.4135	-1.18	-34.2145
-1.281	-10.1279	-1.231	-17.4552	-1.181	-34.3953
-1.282	-10.1306	-1.232	-17.4846	-1.182	-34.5903
-1.283	-10.1438	-1.233	-17.5264	-1.183	-34.776
-1.284	-10.1458	-1.234	-17.5565	-1.184	-34.9736
-1.285	-10.1607	-1.235	-17.5998	-1.185	-35.1615
-1.286	-10.1624	-1.236	-17.6304	-1.186	-35.3642
-1.287	-10.1776	-1.237	-17.6735	-1.187	-35.558
-1.288	-10.1776	-1.238	-17.7031	-1.188	-35.7596
-1.289	-10.1925	-1.239	-17.7494	-1.189	-35.9531
-1.29	-10.1963	-1.24	-17.781	-1.19	-36.1594
-1.291	-10.2087	-1.241	-17.8254	-1.191	-36.3574
-1.292	-10.2115	-1.242	-17.8587	-1.192	-36.566
-1.293	-10.2263	-1.243	-17.9059	-1.193	-36.7676
-1.294	-10.2269	-1.244	-17.9372	-1.194	-36.9796
-1.295	-10.2421	-1.245	-17.9853	-1.195	-37.1831
-1.296	-10.2438	-1.246	-18.0159	-1.196	-37.3992
-1.297	-10.2583	-1.247	-18.0662	-1.197	-37.6051
-1.298	-10.2609	-1.248	-18.0978	-1.198	-37.8218
-1.299	-10.2761	-1.249	-18.1482	-1.199	-38.0331
-1.3	-10.2778	-1.25	-18.1834	-1.2	-38.2554
-1.301	-10.293	-1.251	-18.235	-1.201	-38.4668
-1.302	-10.2961	-1.252	-18.2676	-1.202	-38.6906
-1.303	-10.311	-1.253	-18.3214	-1.203	-38.9074
-1.304	-10.3108	-1.254	-18.3529	-1.204	-39.1295
-1.305	-10.328	-1.255	-18.4075	-1.205	-39.3487
-1.306	-10.3309	-1.256	-18.4436	-1.206	-39.5791
-1.307	-10.3443	-1.257	-18.4953	-1.207	-39.7989
-1.308	-10.3479	-1.258	-18.5328	-1.208	-40.0334
-1.309	-10.3622	-1.259	-18.584	-1.209	-40.2573
-1.31	-10.3638	-1.26	-18.6216	-1.21	-40.4911
-1.311	-10.3803	-1.261	-18.6761	-1.211	-40.7169
-1.312	-10.3832	-1.262	-18.7145	-1.212	-40.9555
-1.313	-10.3973	-1.263	-18.7684	-1.213	-41.1852
-1.314	-10.4005	-1.264	-18.8098	-1.214	-41.4239
-1.315	-10.4144	-1.265	-18.8633	-1.215	-41.6549
-1.316	-10.4177	-1.266	-18.9059	-1.216	-41.8982
-1.317	-10.4321	-1.267	-18.9618	-1.217	-42.1308
-1.318	-10.4352	-1.268	-19.0051	-1.218	-42.3735
-1.319	-10.4514	-1.269	-19.0622	-1.219	-42.6113
-1.32	-10.4531	-1.27	-19.1045	-1.22	-42.8575
-1.321	-10.4684	-1.271	-19.1623	-1.221	-43.0976
-1.322	-10.4723	-1.272	-19.2077	-1.222	-43.3485
-1.323	-10.4857	-1.273	-19.2654	-1.223	-43.5879
-1.324	-10.4909	-1.274	-19.3122	-1.224	-43.8398
-1.325	-10.5063	-1.275	-19.3728	-1.225	-44.0841
-1.326	-10.5079	-1.276	-19.4202	-1.226	-44.3377
-1.327	-10.5263	-1.277	-19.4828	-1.227	-44.5825
-1.328	-10.5273	-1.278	-19.5293	-1.228	-44.8374
-1.329	-10.5435	-1.279	-19.591	-1.229	-45.0855
-1.33	-10.5464	-1.28	-19.6408	-1.23	-45.3404
-1.331	-10.5622	-1.281	-19.7038	-1.231	-45.5885
-1.332	-10.5671	-1.282	-19.7572	-1.232	-45.8477
-1.333	-10.5833	-1.283	-19.8199	-1.233	-46.0957
-1.334	-10.5854	-1.284	-19.872	-1.234	-46.3558
-1.335	-10.6027	-1.285	-19.9371	-1.235	-46.6099
-1.336	-10.6047	-1.286	-19.9879	-1.236	-46.8671
-1.337	-10.624	-1.287	-20.0537	-1.237	-47.12
-1.338	-10.6276	-1.288	-20.1096	-1.238	-47.3849
-1.339	-10.6428	-1.289	-20.1719	-1.239	-47.6378
-1.34	-10.6479	-1.29	-20.2275	-1.24	-47.8997
-1.341	-10.665	-1.291	-20.2957	-1.241	-48.1561
-1.342	-10.6678	-1.292	-20.3497	-1.242	-48.4166
-1.343	-10.6842	-1.293	-20.4187	-1.243	-48.6705
-1.344	-10.6881	-1.294	-20.4759	-1.244	-48.9353
-1.345	-10.7056	-1.295	-20.5463	-1.245	-49.1927
-1.346	-10.7098	-1.296	-20.6024	-1.246	-49.4564
-1.347	-10.7282	-1.297	-20.673	-1.247	-49.7127
-1.348	-10.7326	-1.298	-20.7296	-1.248	-49.9788
-1.349	-10.7501	-1.299	-20.8029	-1.249	-50.2341
-1.35	-10.7557	-1.3	-20.8616	-1.25	-50.4996
-1.351	-10.7747	-1.301	-20.9345	-1.251	-50.7588
-1.352	-10.7787	-1.302	-20.9924	-1.252	-51.0225
-1.353	-10.7981	-1.303	-21.0663	-1.253	-51.2818
-1.354	-10.8032	-1.304	-21.1274	-1.254	-51.5491
-1.355	-10.8206	-1.305	-21.2014	-1.255	-51.7947
-1.356	-10.8271	-1.306	-21.2619	-1.256	-52.0481
-1.357	-10.8462	-1.307	-21.34	-1.257	-52.2943
-1.358	-10.8517	-1.308	-21.3992	-1.258	-52.5392
-1.359	-10.8722	-1.309	-21.4769	-1.259	-52.7894
-1.36	-10.8782	-1.31	-21.538	-1.26	-53.0584
-1.361	-10.8968	-1.311	-21.6149	-1.261	-53.3265
-1.362	-10.9048	-1.312	-21.6757	-1.262	-53.6052
-1.363	-10.9252	-1.313	-21.7542	-1.263	-53.8995
-1.364	-10.933	-1.314	-21.8151	-1.264	-54.1802
-1.365	-10.9532	-1.315	-21.8922	-1.265	-54.4698
-1.366	-10.9615	-1.316	-21.9554	-1.266	-54.752
-1.367	-10.9829	-1.317	-22.0344	-1.267	-55.026
-1.368	-10.9895	-1.318	-22.0947	-1.268	-55.2991
-1.369	-11.0116	-1.319	-22.1753	-1.269	-55.5632
-1.37	-11.0222	-1.32	-22.2367	-1.27	-55.8317
-1.371	-11.0426	-1.321	-22.3144	-1.271	-56.0806
-1.372	-11.0529	-1.322	-22.3776	-1.272	-56.3373
-1.373	-11.0759	-1.323	-22.4527	-1.273	-56.5762
-1.374	-11.0846	-1.324	-22.5166	-1.274	-56.8256
-1.375	-11.1097	-1.325	-22.5913	-1.275	-57.0614
-1.376	-11.1202	-1.326	-22.6547	-1.276	-57.3095
-1.377	-11.1436	-1.327	-22.7305	-1.277	-57.5446
-1.378	-11.1545	-1.328	-22.7923	-1.278	-57.7902
-1.379	-11.1784	-1.329	-22.8646	-1.279	-58.0273
-1.38	-11.1906	-1.33	-22.9281	-1.28	-58.2779
-1.381	-11.2152	-1.331	-22.9995	-1.281	-58.5145
-1.382	-11.2283	-1.332	-23.0605	-1.282	-58.7621
-1.383	-11.2553	-1.333	-23.1325	-1.283	-58.999
-1.384	-11.266	-1.334	-23.189	-1.284	-59.2418
-1.385	-11.2921	-1.335	-23.2592	-1.285	-59.4769
-1.386	-11.3084	-1.336	-23.3145	-1.286	-59.7139
-1.387	-11.3334	-1.337	-23.3796	-1.287	-59.9458
-1.388	-11.3513	-1.338	-23.4362	-1.288	-60.1821
-1.389	-11.3787	-1.339	-23.5011	-1.289	-60.4109
-1.39	-11.3938	-1.34	-23.5509	-1.29	-60.6418
-1.391	-11.4242	-1.341	-23.616	-1.291	-60.8703
-1.392	-11.4408	-1.342	-23.663	-1.292	-61.0959
-1.393	-11.4706	-1.343	-23.7251	-1.293	-61.3194
-1.394	-11.4907	-1.344	-23.7697	-1.294	-61.5439
-1.395	-11.5199	-1.345	-23.8275	-1.295	-61.7599
-1.396	-11.54	-1.346	-23.8696	-1.296	-61.984
-1.397	-11.571	-1.347	-23.9232	-1.297	-62.1934
-1.398	-11.5907	-1.348	-23.9606	-1.298	-62.4077
-1.399	-11.6246	-1.349	-24.0145	-1.299	-62.6129
-1.4	-11.6453	-1.35	-24.0464	-1.3	-62.8184
-1.401	-11.6792	-1.351	-24.0957	-1.301	-63.0203
-1.402	-11.703	-1.352	-24.1241	-1.302	-63.2295
-1.403	-11.7357	-1.353	-24.1677	-1.303	-63.4298
-1.404	-11.7603	-1.354	-24.1942	-1.304	-63.6366
-1.405	-11.7979	-1.355	-24.2342	-1.305	-63.8348
-1.406	-11.8212	-1.356	-24.2533	-1.306	-64.0384
-1.407	-11.8622	-1.357	-24.2884	-1.307	-64.2323
-1.408	-11.8866	-1.358	-24.3042	-1.308	-64.43
-1.409	-11.9251	-1.359	-24.3353	-1.309	-64.6209
-1.41	-11.9534	-1.36	-24.3466	-1.31	-64.8137
-1.411	-11.9916	-1.361	-24.3723	-1.311	-64.9976
-1.412	-12.0211	-1.362	-24.3788	-1.312	-65.1843
-1.413	-12.0607	-1.363	-24.4	-1.313	-65.3614
-1.414	-12.0924	-1.364	-24.4033	-1.314	-65.5447
-1.415	-12.1333	-1.365	-24.4231	-1.315	-65.7192
-1.416	-12.163	-1.366	-24.4207	-1.316	-65.8885
-1.417	-12.2059	-1.367	-24.4331	-1.317	-66.0574
-1.418	-12.238	-1.368	-24.4305	-1.318	-66.2286
-1.419	-12.2789	-1.369	-24.4383	-1.319	-66.3912
-1.42	-12.3123	-1.37	-24.4324	-1.32	-66.5557
-1.421	-12.3575	-1.371	-24.4393	-1.321	-66.7137
-1.422	-12.3903	-1.372	-24.4294	-1.322	-66.8711
-1.423	-12.4375	-1.373	-24.4332	-1.323	-67.022
-1.424	-12.4704	-1.374	-24.4211	-1.324	-67.1726
-1.425	-12.5163	-1.375	-24.4238	-1.325	-67.3175
-1.426	-12.5528	-1.376	-24.413	-1.326	-67.4646
-1.427	-12.6008	-1.377	-24.413	-1.327	-67.6077
-1.428	-12.6367	-1.378	-24.4001	-1.328	-67.753
-1.429	-12.6838	-1.379	-24.3996	-1.329	-67.8867
[truncated: 6,705 more rows]

## Sheet: Figure 2d
0.5	-16.0051	0.5	-21.6694	0.21818	-40.3456	0.15	-91.9304
1	-15.691	1	-19.2658	0.43636	-40.3444	0.3	-88.4872
1.5	-15.4483	1.5	-17.6734	0.65455	-40.338	0.45	-86.0444
2	-15.2506	2	-16.5052	0.87273	-40.3292	0.6	-84.2088
2.5	-15.0776	2.5	-15.6754	1.09091	-40.318	0.75	-82.7664
3	-14.9332	3	-15.0396	1.30909	-40.306	0.9	-81.5872
3.5	-14.8047	3.5	-14.522	1.52727	-40.2896	1.05	-80.5756
4	-14.6947	4	-14.0874	1.74545	-40.274	1.2	-79.7108
4.5	-14.5904	4.5	-13.7222	1.96364	-40.2936	1.35	-78.9396
5	-14.4951	5	-13.4118	2.18182	-40.3456	1.5	-78.2696
5.5	-14.4112	5.5	-13.1526	2.4	-40.3444	1.65	-77.7
6	-14.3303	6	-12.9458	2.61818	-40.3408	1.8	-77.2152
6.5	-14.2544	6.5	-12.7918	2.83636	-40.3356	1.95	-76.8088
7	-14.1874	7	-12.7822	3.05455	-40.3316	2.1	-76.4776
7.5	-14.127	7.5	-12.7288	3.27273	-40.3252	2.25	-76.194
8	-14.0631	8	-12.6436	3.49091	-40.3164	2.4	-75.9492
8.5	-14.0068	8.5	-12.5962	3.70909	-40.3104	2.55	-75.752
9	-13.9516	9	-12.5648	3.92727	-40.3024	2.7	-75.5884
9.5	-13.9006	9.5	-12.5502	4.14545	-40.2936	2.85	-75.4608
10	-13.8526	10	-12.546	4.36364	-40.2844	3	-75.3424
10.5	-13.8042	10.5	-12.543	4.58182	-40.276	3.15	-75.244
11	-13.7607	11	-12.5116	4.8	-40.2652	3.3	-75.166
11.5	-13.7188	11.5	-12.5136	5.01818	-40.2556	3.45	-75.1076
12	-13.6814	12	-12.523	5.23636	-40.244	3.6	-75.0628
12.5	-13.6447	12.5	-12.5412	5.45455	-40.234	3.75	-75.0364
13	-13.6058	13	-12.5634	5.67273	-40.2216	3.9	-75.018
13.5	-13.5733	13.5	-12.5828	5.89091	-40.2052	4.05	-75.0124
14	-13.5389	14	-12.6084	6.10909	-40.1932	4.2	-74.9764
14.5	-13.5082	14.5	-12.646	6.32727	-40.1788	4.35	-74.9692
15	-13.4803	15	-12.6824	6.54545	-40.1628	4.5	-74.9832
15.5	-13.4538	15.5	-12.7266	6.76364	-40.1452	4.65	-74.982
16	-13.4278	16	-12.7678	6.98182	-40.1284	4.8	-74.9948
16.5	-13.4032	16.5	-12.863	7.2	-40.1084	4.95	-75.0148
17	-13.3782	17	-12.9476	7.41818	-40.0916	5.1	-75.0296
17.5	-13.354	17.5	-12.9908	7.63636	-40.072	5.25	-75.0532
18	-13.331	18	-13.0344	7.85455	-40.0548	5.4	-75.0772
18.5	-13.3076	18.5	-13.0844	8.07273	-40.0372	5.55	-75.106
19	-13.2879	19	-13.1376	8.29091	-39.9605	5.7	-75.1312
19.5	-13.2679	19.5	-13.188	8.50909	-39.824	5.85	-75.1496
20	-13.249	20	-13.2166	8.72727	-39.7676	6	-75.1864
20.5	-13.2335	20.5	-13.254	8.94545	-39.7262	6.15	-75.226
21	-13.2134	21	-13.3018	9.16364	-39.6872	6.3	-75.2632
21.5	-13.198	21.5	-13.3632	9.38182	-39.6546	6.45	-75.2992
22	-13.1817	22	-13.423	9.6	-39.6199	6.6	-75.3456
22.5	-13.1632	22.5	-13.4816	9.81818	-39.5908	6.75	-75.3352
23	-13.1496	23	-13.5374	10.0364	-39.5608	6.9	-75.3044
23.5	-13.1367	23.5	-13.594	10.2546	-39.5317	7.05	-75.3036
24	-13.1201	24	-13.6446	10.4727	-39.5038	7.2	-75.3168
24.5	-13.1061	24.5	-13.6936	10.6909	-39.4789	7.35	-75.322
25	-13.0944	25	-13.7406	10.9091	-39.455	7.5	-75.318
25.5	-13.0827	25.5	-13.7836	11.1273	-39.4288	7.65	-75.3312
26	-13.0676	26	-13.9058	11.3454	-39.4051	7.8	-75.344
26.5	-13.057	26.5	-13.941	11.5636	-39.3828	7.95	-75.3668
27	-13.0464	27	-13.9712	11.7818	-39.3733	8.1	-75.378
27.5	-13.0332	27.5	-14.0004	12	-39.3475	8.25	-75.4112
28	-13.0218	28	-14.0288	12.2182	-39.3208	8.4	-75.41
28.5	-13.012	28.5	-14.0574	12.4364	-39.2947	8.55	-75.4228
29	-13.0006	29	-14.0808	12.6546	-39.271	8.7	-75.4452
29.5	-12.9897	29.5	-14.0922	12.8727	-39.2476	8.85	-75.4604
30	-12.9772	30	-14.091	13.0909	-39.2248	9	-75.4896
30.5	-12.9693	30.5	-14.112	13.3091	-39.2048	9.15	-75.4992
31	-12.961	31	-14.1278	13.5273	-39.1846	9.3	-75.5076
31.5	-12.95	31.5	-14.147	13.7454	-39.1633	9.45	-75.5184
32	-12.9406	32	-14.1626	13.9636	-39.139	9.6	-75.528
32.5	-12.9315	32.5	-14.1804	14.1818	-39.1176	9.75	-75.5396
33	-12.9243	33	-14.1984	14.4	-39.0967	9.9	-75.5544
33.5	-12.9137	33.5	-14.2172	14.6182	-39.0777	10.05	-75.568
34	-12.9062	34	-14.2334	14.8364	-39.0567	10.2	-75.602
34.5	-12.899	34.5	-14.248	15.0546	-39.0392	10.35	-75.6056
35	-12.8918	35	-14.2654	15.2727	-39.0183	10.5	-75.6184
35.5	-12.8839	35.5	-14.3118	15.4909	-38.9968	10.65	-75.6212
36	-12.8759	36	-14.3808	15.7091	-39.0684	10.8	-75.6284
36.5	-12.8668	36.5	-14.3886	15.9273	-39.2194	10.95	-75.6288
37	-12.86	37	-14.4058	16.1455	-39.2066	11.1	-75.636
37.5	-12.8517	37.5	-14.415	16.3636	-39.1903	11.25	-75.6444
38	-12.8449	38	-14.4294	16.5818	-39.1789	11.4	-75.6372
38.5	-12.8381	38.5	-14.4434	16.8	-39.1708	11.55	-75.6484
38.9999	-12.8332	38.9999	-14.4612	17.0182	-39.165	11.7	-75.6576
39.4999	-12.8249	39.4999	-14.4778	17.2363	-39.156	11.85	-75.6648
39.9999	-12.8208	39.9999	-14.4926	17.4545	-39.1463	12	-75.6692
40.4999	-12.8158	40.4999	-14.5036	17.6727	-39.137	12.15	-75.6704
41	-12.8075	41	-14.4862	17.8909	-39.1261	12.3	-75.6836
41.5	-12.8026	41.5	-14.4894	18.1091	-39.117	12.45	-75.7132
42	-12.7966	42	-14.495	18.3273	-39.1058	12.6	-75.7148
42.5	-12.7901	42.5	-14.5028	18.5454	-39.096	12.75	-75.7096
43	-12.783	43	-14.5096	18.7636	-39.0844	12.9	-75.7112
43.5	-12.7754	43.5	-14.5178	18.9818	-39.0733	13.05	-75.72
44	-12.7735	44	-14.5252	19.2	-39.0656	13.2	-75.708
44.5	-12.7686	44.5	-14.532	19.4182	-39.0541	13.35	-75.7088
45	-12.7633	45	-14.538	19.6364	-39.0437	13.5	-75.7132
45.5	-12.7606	45.5	-14.546	19.8545	-39.0324	13.65	-75.8232
46	-12.752	46	-14.5502	20.0727	-39.0221	13.8	-75.9232
46.5	-12.747	46.5	-14.5876	20.2909	-39.012	13.95	-75.9328
47	-12.7398	47	-14.641	20.5091	-38.9999	14.1	-75.9316
47.5	-12.7368	47.5	-14.636	20.7273	-38.9898	14.25	-75.9356
48	-12.7319	48	-14.6358	20.9455	-38.9783	14.4	-75.9404
48.5	-12.7278	48.5	-14.636	21.1636	-38.9691	14.55	-75.9512
49	-12.7259	49	-14.6414	21.3818	-38.9343	14.7	-75.958
49.5	-12.7191	49.5	-14.642	21.6	-38.7806	14.85	-75.9532
50	-12.7153	50	-14.6468	21.8182	-38.7293	15	-75.9548
50.5	-12.71	50.5	-14.6266	22.0364	-38.6906	15.15	-75.9556
51	-12.704	51	-14.6092	22.2545	-38.6584	15.3	-76.0428
51.5	-12.7002	51.5	-14.6038	22.4727	-38.6328	15.45	-76.0344
52	-12.6979	52	-14.598	22.6909	-38.6064	15.6	-76.0224
52.5	-12.6904	52.5	-14.5984	22.9091	-38.5836	15.75	-76.012
53	-12.6904	53	-14.5948	23.1273	-38.5599	15.9	-76.0144
53.5	-12.6862	53.5	-14.5964	23.3454	-38.5367	16.05	-76.0128
54	-12.6816	54	-14.6006	23.5636	-38.5165	16.2	-76.0076
54.5	-12.6786	54.5	-14.5968	23.7818	-38.4948	16.35	-76.004
55	-12.6764	55	-14.5958	24	-38.4752	16.5	-76.0008
55.5	-12.6714	55.5	-14.598	24.2182	-38.4569	16.65	-75.9984
56	-12.6688	56	-14.5956	24.4364	-38.4361	16.8	-76.0008
56.5	-12.6643	56.5	-14.6754	24.6546	-38.4173	16.95	-75.9964
57	-12.6605	57	-14.6754	24.8727	-38.398	17.1	-75.9896
57.5	-12.6597	57.5	-14.6658	25.0909	-38.3808	17.25	-75.9896
58	-12.6548	58	-14.6688	25.3091	-38.3621	17.4	-75.9956
58.5	-12.6484	58.5	-14.6788	25.5273	-38.3445	17.55	-75.9812
59	-12.6458	59	-14.6798	25.7455	-38.3304	17.7	-75.9788
59.5	-12.642	59.5	-14.6718	25.9636	-38.3121	17.85	-75.9696
60	-12.637	60	-14.6442	26.1818	-38.2935	18	-75.9768
60.5	-12.6336	60.5	-14.6354	26.4	-38.2786	18.15	-75.9696
61	-12.6295	61	-14.6296	26.6182	-38.2611	18.3	-75.9564
61.5	-12.6284	61.5	-14.6254	26.8364	-38.242	18.45	-75.946
62	-12.625	62	-14.623	27.0545	-38.225	18.6	-75.94
62.5	-12.6227	62.5	-14.6208	27.2727	-38.2082	18.75	-75.9284
63	-12.6212	63	-14.6208	27.4909	-38.1937	18.9	-75.9312
63.5	-12.6155	63.5	-14.6196	27.7091	-38.178	19.05	-75.9312
64	-12.6117	64	-14.6188	27.9273	-38.164	19.2	-75.9328
64.5	-12.611	64.5	-14.6252	28.1455	-38.1511	19.35	-75.9276
65	-12.6068	65	-14.6282	28.3636	-38.1327	19.5	-75.99
65.5	-12.6038	65.5	-14.6314	28.5818	-38.359	19.65	-75.988
66	-12.6019	66	-14.7	28.8	-38.3618	19.8	-75.9788
66.5	-12.5985	66.5	-14.7032	29.0182	-38.3529	19.95	-75.9804
67	-12.594	67	-14.6954	29.2364	-38.3462	20.1	-75.962
67.5	-12.591	67.5	-14.6866	29.4546	-38.3412	20.25	-75.9564
68	-12.5875	68	-14.6864	29.6727	-38.3374	20.4	-75.946
68.5	-12.5841	68.5	-14.6858	29.8909	-38.335	20.55	-75.9416
69	-12.583	69	-14.6868	30.1091	-38.3304	20.7	-75.9312
69.5	-12.5822	69.5	-14.683	30.3273	-38.3242	20.85	-75.92
70	-12.5785	70	-14.6534	30.5454	-38.3194	21	-75.914
70.5	-12.5747	70.5	-14.6426	30.7636	-38.313	21.15	-75.9092
71	-12.5713	71	-14.6354	30.9818	-38.3074	21.3	-75.8532
71.5	-12.5671	71.5	-14.6306	31.2	-38.3102	21.45	-75.7724
72	-12.5645	72	-14.625	31.4182	-38.3042	21.6	-75.7404
72.5	-12.5649	72.5	-14.6218	31.6364	-38.2962	21.75	-75.72
73	-12.5607	73	-14.6188	31.8545	-38.2878	21.9	-75.7004
73.5	-12.5592	73.5	-14.6142	32.0727	-38.2852	22.05	-75.6804
74	-12.5577	74	-14.6126	32.2909	-38.2747	22.2	-75.6716
74.5	-12.5562	74.5	-14.617	32.5091	-38.268	22.35	-75.6588
75	-12.5532	75	-14.612	32.7273	-38.258	22.5	-75.6476
75.5	-12.5501	75.5	-14.6292	32.9455	-38.249	22.65	-75.6436
76	-12.5475	76	-14.6774	33.1636	-38.2418	22.8	-75.6288
76.5	-12.5448	76.5	-14.6632	33.3818	-38.2364	22.95	-75.6168
77	-12.5407	77	-14.6516	33.6	-38.2357	23.1	-75.6104
77.5	-12.5392	77.5	-14.6486	33.8182	-38.2252	23.25	-75.6104
78	-12.5354	78	-14.6432	34.0364	-38.218	23.4	-75.6184
78.5	-12.5324	78.5	-14.6398	34.2546	-38.2093	23.55	-75.6076
79	-12.532	79	-14.6372	34.4727	-38.1972	23.7	-75.5892
79.5	-12.5301	79.5	-14.6028	34.6909	-38.19	23.85	-75.588
80	-12.5256	80	-14.5896	34.9091	-38.1792	24	-75.5528
80.5	-12.5248	80.5	-14.5824	35.1273	-38.1718	24.15	-75.5344
81	-12.5244	81	-14.5764	35.3454	-38.1633	24.3	-75.5172
81.5	-12.5214	81.5	-14.5652	35.5636	-38.017	24.45	-75.5068
82	-12.5188	82	-14.5632	35.7818	-37.9536	24.6	-75.4964
82.5	-12.5154	82.5	-14.5556	36	-37.9189	24.75	-75.4804
83	-12.5134	83	-14.5516	36.2182	-37.8901	24.9	-75.4732
83.5	-12.5116	83.5	-14.5444	36.4364	-37.8681	25.05	-75.4532
84	-12.51	84	-14.5396	36.6546	-37.8421	25.2	-75.4448
84.5	-12.5082	84.5	-14.5334	36.8727	-37.8254	25.35	-75.4276
85	-12.5059	85	-14.5304	37.0909	-37.8066	25.5	-75.4136
85.5	-12.5052	85.5	-14.5988	37.3091	-37.7868	25.65	-75.4032
86	-12.5014	86	-14.5922	37.5273	-37.7686	25.8	-75.41
86.5	-12.4983	86.5	-14.58	37.7454	-37.7525	25.95	-75.3976
87	-12.4983	87	-14.5748	37.9636	-37.7334	26.1	-75.376
87.5	-12.4968	87.5	-14.5682	38.1818	-37.718	26.25	-75.3628
88	-12.4934	88	-14.5634	38.4	-37.7039	26.4	-75.3616
88.5	-12.4927	88.5	-14.5564	38.6182	-37.6862	26.55	-75.3404
89	-12.4896	89	-14.523	38.8364	-37.6728	26.7	-75.3324
89.5	-12.487	89.5	-14.506	39.0545	-37.6576	26.85	-75.3208
90	-12.4844	90	-14.4966	39.2727	-37.641	27	-75.3048
90.5	-12.4825	90.5	-14.4876	39.4909	-37.629	27.15	-75.3176
91	-12.4813	91	-14.479	39.7091	-37.6186	27.3	-75.3164
91.5	-12.4779	91.5	-14.472	39.9273	-37.6037	27.45	-75.2996
92	-12.4764	92	-14.4658	40.1454	-37.589	27.6	-75.284
92.5	-12.4764	92.5	-14.4588	40.3636	-37.5772	27.75	-75.2704
93	-12.4768	93	-14.4512	40.5818	-37.563	27.9	-75.2488
93.5	-12.4726	93.5	-14.4466	40.8	-37.5484	28.05	-75.236
94	-12.4704	94	-14.4384	41.0182	-37.5383	28.2	-75.2256
94.5	-12.467	94.5	-14.4574	41.2364	-37.5237	28.35	-75.2152
95	-12.4651	95	-14.503	41.4545	-37.5124	28.5	-75.2052
95.5	-12.4636	95.5	-14.4902	41.6727	-37.4998	28.65	-75.1956
96	-12.4624	96	-14.4782	41.8909	-37.4865	28.8	-75.2704
96.5	-12.4583	96.5	-14.4694	42.1091	-37.4745	28.95	-75.358
97	-12.4594	97	-14.4602	42.3273	-37.4644	29.1	-75.3448
97.5	-12.4568	97.5	-14.4542	42.5455	-37.6545	29.25	-75.338
98	-12.4552	98	-14.4488	42.7636	-37.6941	29.4	-75.3312
98.5	-12.453	98.5	-14.4124	42.9818	-37.6864	29.55	-75.3372
99	-12.4515	99	-14.3964	43.2	-37.6835	29.7	-75.3368
99.5	-12.45	99.5	-14.3838	43.4182	-37.6808	29.85	-75.3332
100	-12.4477	100	-14.3728	43.6364	-37.677	30	-75.3328
100.5	-12.4454	100.5	-14.3628	43.8546	-37.6785	30.15	-75.3264
101	-12.4458	101	-14.3508	44.0727	-37.6741	30.3	-75.324
101.5	-12.4428	101.5	-14.3456	44.2909	-37.6735	30.45	-75.3224
102	-12.4409	102	-14.3336	44.5091	-37.6721	30.6	-75.3188
102.5	-12.4413	102.5	-14.326	44.7273	-37.67	30.75	-75.3152
103	-12.4371	103	-14.3164	44.9455	-37.6658	30.9	-75.3048
103.5	-12.4345	103.5	-14.3044	45.1636	-37.6614	31.05	-75.2856
104	-12.4326	104	-14.3502	45.3818	-37.6578	31.2	-75.28
104.5	-12.4318	104.5	-14.3632	45.6	-37.6562	31.35	-75.2756
105	-12.4296	105	-14.3474	45.8182	-37.6534	31.5	-75.2696
105.5	-12.4296	105.5	-14.3342	46.0364	-37.6488	31.65	-75.2696
106	-12.4254	106	-14.3278	46.2546	-37.6426	31.8	-75.2684
106.5	-12.425	106.5	-14.3186	46.4727	-37.6406	31.95	-75.2596
107	-12.4224	107	-14.3072	46.6909	-37.6361	32.1	-75.25
107.5	-12.4246	107.5	-14.302	46.9091	-37.6308	32.25	-75.244
108	-12.4216	108	-14.2952	47.1273	-37.6286	32.4	-75.2376
108.5	-12.4205	108.5	-14.2884	47.3454	-37.6212	32.55	-75.2316
109	-12.4201	109	-14.2814	47.5636	-37.5079	32.7	-75.2196
109.5	-12.4167	109.5	-14.248	47.7818	-37.4334	32.85	-75.2108
110	-12.4144	110	-14.2274	48	-37.397	33	-75.2044
110.5	-12.4118	110.5	-14.2122	48.2182	-37.374	33.15	-75.1904
111	-12.411	111	-14.201	48.4364	-37.3542	33.3	-75.1776
111.5	-12.4126	111.5	-14.1884	48.6546	-37.3338	33.45	-75.174
112	-12.411	112	-14.1778	48.8727	-37.3166	33.6	-75.1644
112.5	-12.4088	112.5	-14.1686	49.0909	-37.2982	33.75	-75.1564
113	-12.4054	113	-14.155	49.3091	-37.2827	33.9	-75.1484
113.501	-12.4054	113.501	-14.1482	49.5275	-37.268	34.0502	-75.1412
114.001	-12.4054	114.001	-14.136	49.7457	-37.2532	34.2002	-75.136
114.501	-12.4012	114.501	-14.124	49.9639	-37.2409	34.3501	-75.1224
115.001	-12.4035	115.001	-14.1112	50.182	-37.2272	34.5001	-75.1128
115.501	-12.3997	115.501	-14.0976	50.4002	-37.2134	34.6501	-75.1024
116.001	-12.3997	116.001	-14.1506	50.6184	-37.2042	34.8002	-75.0976
116.501	-12.397	116.501	-14.1458	50.8366	-37.1908	34.9502	-75.096
117.001	-12.3936	117.001	-14.1336	51.0548	-37.1761	35.1001	-75.088
117.501	-12.3933	117.501	-14.1222	51.273	-37.1634	35.2501	-75.082
118.001	-12.3914	118.001	-14.113	51.4911	-37.1545	35.4001	-75.0784
118.501	-12.3914	118.501	-14.1	51.7093	-37.1424	35.5502	-75.0524
119.001	-12.3891	119.001	-14.0922	51.9275	-37.1338	35.7002	-75.0456
119.501	-12.3865	119.501	-14.0836	52.1457	-37.1226	35.8501	-75.0396
120.001	-12.3853	120.001	-14.052	52.3638	-37.11	36.0001	-75.0304
120.501	-12.3842	120.501	-14.0274	52.582	-37.0983	36.1501	-75.0216
121.001	-12.3834	121.001	-14.0116	52.8002	-37.0913	36.3002	-75.0136
121.501	-12.3816	121.501	-13.999	53.0184	-37.0794	36.4502	-74.9736
122.001	-12.3789	122.001	-13.9858	53.2366	-37.075	36.6001	-74.8824
122.501	-12.3796	122.501	-13.972	53.4548	-37.0815	36.7501	-74.8452
123.001	-12.3759	123.001	-13.9594	53.673	-37.0638	36.9001	-74.8208
123.501	-12.3744	123.501	-13.946	53.8911	-37.0547	37.0502	-74.8
124.001	-12.3762	124.001	-13.9308	54.1093	-37.0444	37.2002	-74.7816
124.501	-12.3774	124.501	-13.9184	54.3275	-37.0371	37.3501	-74.7684
125.001	-12.371	125.001	-13.9018	54.5457	-37.2492	37.5001	-74.7528
125.501	-12.3721	125.501	-13.8886	54.7638	-37.2675	37.6501	-74.736
126.001	-12.3691	126.001	-13.9272	54.982	-37.2594	37.8002	-74.7196
126.501	-12.3717	126.501	-13.937	55.2002	-37.2568	37.9502	-74.7028
127.001	-12.368	127.001	-13.9172	55.4184	-37.2572	38.1001	-74.6876
127.501	-12.3668	127.501	-13.8962	55.6366	-37.2568	38.2501	-74.678
128	-12.3649	128	-13.882	55.8548	-37.2557	38.4001	-74.6708
128.5	-12.3626	128.5	-13.866	56.0729	-37.2536	38.5502	-74.6608
129	-12.3604	129	-13.8514	56.2911	-37.2562	38.7002	-74.6464
129.5	-12.3596	129.5	-13.8306	56.5093	-37.2554	38.8501	-74.6268
130	-12.3581	130	-13.7924	56.7275	-37.2552	39.0001	-74.6052
130.5	-12.3566	130.5	-13.7676	56.9457	-37.2535	39.1501	-74.594
131	-12.3574	131	-13.7478	57.1638	-37.252	39.3002	-74.5812
131.5	-12.3547	131.5	-13.7278	57.382	-37.2914	39.4502	-74.5696
132	-12.354	132	-13.713	57.6002	-37.2817	39.6001	-74.5712
132.5	-12.3574	132.5	-13.6918	57.8184	-37.2738	39.7501	-74.5704
133	-12.3532	133	-13.675	58.0366	-37.268	39.9001	-74.568
133.5	-12.3528	133.5	-13.6578	58.2548	-37.2682	40.0502	-74.5544
134	-12.3517	134	-13.6466	58.4729	-37.2851	40.2002	-74.5512
134.5	-12.3487	134.5	-13.632	58.6911	-37.2864	40.3501	-74.5468
135	-12.3456	135	-13.6122	58.9093	-37.2947	40.5001	-74.528
135.5	-12.3506	135.5	-13.5944	59.1275	-37.2966	40.6501	-74.5416
136	-12.3456	136	-13.63	59.3457	-37.2936	40.8002	-74.546
136.5	-12.3456	136.5	-13.6332	59.5639	-37.3048	40.9502	-74.5416
137	-12.3464	137	-13.6096	59.782	-37.3074	41.1001	-74.5232
137.5	-12.3438	137.5	-13.5926	60.0002	-37.3026	41.2501	-74.52
138	-12.3415	138	-13.5734	60.2184	-37.3208	41.4001	-74.5004
138.5	-12.3404	138.5	-13.56	60.4366	-37.312	41.5502	-74.4888
139	-12.3426	139	-13.546	60.6548	-37.197	41.7002	-74.478
139.5	-12.3404	139.5	-13.5314	60.873	-37.134	41.8501	-74.47
140	-12.3392	140	-13.5004	61.0911	-37.1593	42.0001	-74.4536
140.5	-12.3373	140.5	-13.4686	61.3093	-37.1132	42.1501	-74.4424
141	-12.3358	141	-13.4494	61.5275	-37.0852	42.3002	-74.43
141.5	-12.3366	141.5	-13.435	61.7457	-37.0596	42.4502	-74.4236
142	-12.3347	142	-13.4206	61.9639	-37.0377	42.6001	-74.414
142.5	-12.3324	142.5	-13.4048	62.182	-37.0185	42.7501	-74.4016
143	-12.3328	143	-13.3914	62.4002	-36.9999	42.9001	-74.3916
143.5	-12.3316	143.5	-13.3792	62.6184	-36.9852	43.0502	-74.3804
144	-12.3309	144	-13.3662	62.8366	-36.9841	43.2002	-74.3724
144.5	-12.3302	144.5	-13.3524	63.0548	-36.9764	43.3501	-74.356
145	-12.3298	145	-13.3424	63.273	-36.9627	43.5001	-74.3296
145.5	-12.3302	145.5	-13.3306	63.4911	-36.9488	43.6501	-74.3132
146	-12.3275	146	-13.3322	63.7093	-36.933	43.8002	-74.294
146.5	-12.3241	146.5	-13.3816	63.9275	-36.9186	43.9502	-74.2832
147	-12.3245	147	-13.367	64.1457	-36.9066	44.1001	-74.286
147.5	-12.323	147.5	-13.354	64.3638	-36.8993	44.2501	-74.434
148	-12.3207	148	-13.3384	64.582	-36.8849	44.4001	-74.4188
148.5	-12.3196	148.5	-13.3396	64.8002	-36.8754	44.5502	-74.3984
149	-12.3173	149	-13.3294	65.0184	-36.8657	44.7002	-74.3888
149.5	-12.3169	149.5	-13.3206	65.2366	-36.8564	44.8501	-74.3852
150	-12.3158	150	-13.3036	65.4548	-36.847	45.0001	-74.3796
150.5	-12.315	150.5	-13.2704	65.673	-36.8362	45.1501	-74.362
151	-12.3143	151	-13.2492	65.8911	-36.8243	45.3002	-74.3344
151.5	-12.3105	151.5	-13.2396	66.1093	-36.8092	45.4502	-74.3224
152	-12.3082	152	-13.224	66.3275	-36.8058	45.6001	-74.3108
152.5	-12.309	152.5	-13.2164	66.5457	-36.7979	45.7501	-74.308
153	-12.312	153	-13.2034	66.7639	-36.7864	45.9001	-74.2892
153.5	-12.3082	153.5	-13.1944	66.982	-36.7793	46.0502	-74.2416
154	-12.3082	154	-13.1854	67.2002	-36.7696	46.2002	-74.2292
154.5	-12.309	154.5	-13.1722	67.4184	-36.7606	46.3501	-74.2228
155	-12.306	155	-13.1676	67.6366	-36.7579	46.5001	-74.214
155.5	-12.3048	155.5	-13.1546	67.8548	-36.7478	46.6501	-74.2076
156	-12.3063	156	-13.2138	68.073	-36.7421	46.8002	-74.1956
156.5	-12.3026	156.5	-13.2052	68.2911	-36.7343	46.9502	-74.182
157	-12.301	157	-13.1916	68.5093	-36.9587	47.1001	-74.1692
157.5	-12.3003	157.5	-13.1778	68.7275	-36.9658	47.2501	-74.1652
158	-12.2973	158	-13.1698	68.9457	-36.9618	47.4001	-74.1568
158.5	-12.2992	158.5	-13.1608	69.1638	-36.9623	47.5502	-74.1512
159	-12.2992	159	-13.1526	69.382	-36.9639	47.7002	-74.1368
159.5	-12.2984	159.5	-13.1316	69.6002	-36.9652	47.8501	-74.1376
160	-12.2954	160	-13.1004	69.8184	-36.9686	48.0001	-74.136
160.5	-12.2942	160.5	-13.0844	70.0366	-36.9714	48.1501	-74.1296
161	-12.2965	161	-13.0716	70.2548	-36.9706	48.3002	-74.1208
161.5	-12.2912	161.5	-13.06	70.4729	-36.9736	48.4502	-74.1148
162	-12.2927	162	-13.0498	70.6911	-36.9772	48.6001	-74.1032
162.5	-12.295	162.5	-13.0378	70.9093	-36.9797	48.7501	-74.1016
163	-12.2908	163	-13.0276	71.1275	-36.98	48.9001	-74.0936
163.5	-12.2905	163.5	-13.0166	71.3457	-36.9757	49.0502	-74.0852
164	-12.2882	164	-13.0076	71.5639	-36.9772	49.2002	-74.068
164.5	-12.2901	164.5	-12.9992	71.782	-36.9758	49.3501	-74.062
165	-12.2874	165	-12.9916	72.0002	-36.9778	49.5001	-74.0444
165.5	-12.2856	165.5	-13.0328	72.2184	-36.9781	49.6501	-74.0372
166	-12.2867	166	-13.0458	72.4366	-36.9768	49.8002	-74.0348
166.5	-12.2867	166.5	-13.0234	72.6548	-36.9728	49.9502	-74.0236
167	-12.2833	167	-13.015	72.873	-36.9754	50.1001	-74.016
167.5	-12.2825	167.5	-13.004	73.0911	-36.9717	50.2501	-73.9964
168	-12.2799	168	-12.9952	73.3093	-36.9748	50.4001	-73.9584
168.5	-12.2814	168.5	-12.9888	73.5275	-36.9737	50.5502	-73.9492
169	-12.281	169	-12.9858	73.7457	-36.9732	50.7002	-73.9356
169.5	-12.2768	169.5	-12.948	73.9638	-36.9711	50.8501	-73.9268
170	-12.2772	170	-12.929	74.182	-36.9709	51.0001	-73.912
170.5	-12.2768	170.5	-12.9136	74.4002	-36.9742	51.1501	-73.8972
171	-12.275	171	-12.9052	74.6184	-36.975	51.3002	-73.7972
171.5	-12.2746	171.5	-12.891	74.8364	-36.8293	51.45	-73.7524
172	-12.275	172	-12.883	75.0546	-36.7817	51.6	-73.7276
172.5	-12.2738	172.5	-12.874	75.2727	-36.7564	51.75	-73.6976
173	-12.2708	173	-12.867	75.4909	-36.732	51.9	-73.678
173.5	-12.2723	173.5	-12.8578	75.7091	-36.7134	52.05	-73.6544
174	-12.2731	174	-12.8506	75.9273	-36.6982	52.2	-73.6368
174.5	-12.2697	174.5	-12.8436	76.1454	-36.6849	52.35	-73.6252
175	-12.2678	175	-12.8464	76.3636	-36.6738	52.5	-73.6116
175.5	-12.2674	175.5	-12.9008	76.5818	-36.6636	52.65	-73.584
176	-12.267	176	-12.8914	76.8	-36.6517	52.8	-73.5632
176.5	-12.2663	176.5	-12.8836	77.0182	-36.6406	52.95	-73.5592
177	-12.2648	177	-12.8706	77.2364	-36.6348	53.1	-73.5444
177.5	-12.2663	177.5	-12.866	77.4545	-36.625	53.25	-73.5308
178	-12.267	178	-12.8606	77.6727	-36.6141	53.4	-73.5136
178.5	-12.2625	178.5	-12.8574	77.8909	-36.6063	53.55	-73.498
179	-12.2606	179	-12.8502	78.1091	-36.6011	53.7	-73.482
179.5	-12.261	179.5	-12.8178	78.3273	-36.5904	53.85	-73.4708
180	-12.2614	180	-12.8058	78.5455	-36.5838	54	-73.4588
180.5	-12.2595	180.5	-12.7954	78.7636	-36.577	54.15	-73.4444
181	-12.2587	181	-12.7874	78.9818	-36.5678	54.3	-73.4356
181.5	-12.2595	181.5	-12.7794	79.2	-36.5632	54.45	-73.4248
182	-12.2587	182	-12.7736	79.4182	-36.5554	54.6	-73.4144
182.5	-12.2564	182.5	-12.7662	79.6364	-36.5468	54.75	-73.398
183	-12.2546	183	-12.7608	79.8546	-36.5418	54.9	-73.3896
183.5	-12.2546	183.5	-12.755	80.0727	-36.5349	55.05	-73.3764
184	-12.253	184	-12.75	80.2909	-36.5255	55.2	-73.3668
184.5	-12.2527	184.5	-12.7446	80.5091	-36.5184	55.35	-73.3552
185	-12.2523	185	-12.7386	80.7273	-36.5848	55.5	-73.3444
185.5	-12.25	185.5	-12.7788	80.9454	-36.7461	55.65	-73.336
186	-12.2512	186	-12.8014	81.1636	-36.7439	55.8	-73.3196
186.5	-12.2508	186.5	-12.789	81.3818	-36.7435	55.95	-73.3084
187	-12.2512	187	-12.7812	81.6	-36.748	56.1	-73.298
187.5	-12.2504	187.5	-12.7756	81.8182	-36.7501	56.25	-73.2852
188	-12.2474	188	-12.7712	82.0364	-36.7537	56.4	-73.276
188.5	-12.2466	188.5	-12.7694	82.2545	-36.7588	56.55	-73.2704
189	-12.2462	189	-12.7528	82.4727	-36.7613	56.7	-73.2572
189.5	-12.2459	189.5	-12.7246	82.6909	-36.7614	56.85	-73.2504
190	-12.2444	190	-12.7184	82.9091	-36.7634	57	-73.2376
190.5	-12.2455	190.5	-12.7082	83.1273	-36.7656	57.15	-73.2272
191	-12.2444	191	-12.7002	83.3454	-36.7661	57.3	-73.2236
191.5	-12.2444	191.5	-12.6978	83.5636	-36.7673	57.45	-73.2144
192	-12.2428	192	-12.6906	83.7818	-36.769	57.6	-73.2136
192.5	-12.2413	192.5	-12.6882	84	-36.7712	57.75	-73.1944
193	-12.2406	193	-12.6842	84.2182	-36.769	57.9	-73.1792
193.5	-12.2421	193.5	-12.676	84.4364	-36.7716	58.05	-73.1568
194	-12.2387	194	-12.7766	84.6546	-36.7727	58.2	-73.194
194.5	-12.241	194.5	-12.828	84.8727	-36.7748	58.35	-73.3088
195	-12.2372	195	-12.8878	85.0909	-36.7699	58.5	-73.2964
195.5	-12.2364	195.5	-12.881	85.3091	-36.7718	58.65	-73.2844
196	-12.2364	196	-12.8726	85.5273	-36.774	58.8	-73.2728
196.5	-12.2364	196.5	-12.8596	85.7455	-36.7722	58.95	-73.268
197	-12.2368	197	-12.851	85.9636	-36.7693	59.1	-73.2636
197.5	-12.2383	197.5	-12.8432	86.1818	-36.7716	59.25	-73.248
198	-12.2334	198	-12.8364	86.4	-36.7745	59.4	-73.2312
198.5	-12.2319	198.5	-12.804	86.6182	-36.7721	59.55	-73.2192
199	-12.2334	199	-12.7842	86.8364	-36.641	59.7	-73.2132
199.5	-12.2319	199.5	-12.7782	87.0546	-36.5878	59.85	-73.2052
200	-12.2322	200	-12.7684	87.2727	-36.5608	60	-73.1956
200.5	-12.2308	200.5	-12.7606	87.4909	-36.5391	60.15	-73.186
201	-12.2308	201	-12.7478	87.7091	-36.5252	60.3	-73.1756
201.5	-12.2285	201.5	-12.7436	87.9273	-36.51	60.45	-73.1696
202	-12.2274	202	-12.7334	88.1454	-36.4974	60.6	-73.1556
202.5	-12.2251	202.5	-12.728	88.3636	-36.4867	60.75	-73.1476
203	-12.2274	203	-12.718	88.5818	-36.4751	60.9	-73.1404
203.5	-12.2254	203.5	-12.7136	88.8	-36.4662	61.05	-73.1272
204	-12.2254	204	-12.7162	89.018	-36.4568	61.1998	-73.1148
204.5	-12.2232	204.5	-12.772	89.2361	-36.4484	61.3499	-73.11
205	-12.2239	205	-12.7608	89.4543	-36.437	61.4999	-73.1048
205.5	-12.2228	205.5	-12.7478	89.6725	-36.4438	61.6499	-73.1096
206	-12.2224	206	-12.7392	89.8907	-36.4307	61.7998	-73.1048
206.5	-12.2202	206.5	-12.7342	90.1089	-36.422	61.9498	-73.1056
207	-12.2205	207	-12.7286	90.327	-36.4141	62.0999	-73.0996
207.5	-12.2202	207.5	-12.7116	90.5452	-36.4066	62.2499	-73.098
208	-12.2194	208	-12.6834	90.7634	-36.3988	62.3999	-73.0896
208.5	-12.2156	208.5	-12.6742	90.9816	-36.3997	62.5498	-73.076
209	-12.2175	209	-12.6618	91.1998	-36.3954	62.6998	-73.0704
209.5	-12.2202	209.5	-12.6544	91.418	-36.3883	62.8499	-73.0672
210	-12.2168	210	-12.6458	91.6362	-36.3834	62.9999	-73.0632
210.5	-12.2152	210.5	-12.638	91.8543	-36.376	63.1499	-73.0596
211	-12.2179	211	-12.6302	92.0725	-36.3679	63.2998	-73.0548
211.5	-12.2149	211.5	-12.626	92.2907	-36.3631	63.4498	-73.0452
212	-12.2152	212	-12.6178	92.5089	-36.3565	63.5999	-73.038
212.5	-12.2152	212.5	-12.6096	92.7271	-36.3539	63.7499	-73.0304
213	-12.2126	213	-12.6052	92.9452	-36.3474	63.8999	-73.0176
213.5	-12.2149	213.5	-12.5982	93.1634	-36.3418	64.0499	-73.0132
214	-12.2126	214	-12.5922	93.3816	-36.428	64.1998	-73.012
214.5	-12.2118	214.5	-12.651	93.5998	-36.5668	64.3499	-73.0496
215	-12.2118	215	-12.6518	93.818	-36.564	64.4998	-73.0368
215.5	-12.2141	215.5	-12.6386	94.0362	-36.5628	64.6499	-73.0256
216	-12.2088	216	-12.6282	94.2543	-36.5657	64.7999	-73.0136
216.5	-12.2081	216.5	-12.6228	94.4725	-36.5927	64.9498	-73.0072
217	-12.2062	217	-12.6186	94.6907	-36.5804	65.0999	-72.9964
217.5	-12.2077	217.5	-12.6136	94.9089	-36.5822	65.2498	-72.9896
218	-12.2058	218	-12.6074	95.127	-36.5806	65.3999	-72.9848
218.5	-12.2081	218.5	-12.6056	95.3452	-36.5841	65.5499	-72.9656
219	-12.2062	219	-12.6	95.5634	-36.5821	65.6998	-72.9068
219.5	-12.2054	219.5	-12.5908	95.7816	-36.5847	65.8499	-72.8272
220	-12.2039	220	-12.5604	95.9998	-36.5849	65.9998	-72.798
220.5	-12.2062	220.5	-12.55	96.218	-36.5881	66.1499	-72.7792
221	-12.2032	221	-12.5398	96.4361	-36.5878	66.2999	-72.7628
221.5	-12.202	221.5	-12.5332	96.6543	-36.5885	66.4498	-72.7532
222	-12.199	222	-12.526	96.8725	-36.59	66.5999	-72.738
222.5	-12.2024	222.5	-12.5184	97.0907	-36.6113	66.7498	-72.72
223	-12.2001	223	-12.5116	97.3089	-36.6082	66.8999	-72.7028
223.5	-12.1982	223.5	-12.51	97.5271	-36.6055	67.0499	-72.688
224	-12.2009	224	-12.5014	97.7452	-36.6032	67.1998	-72.6732
224.5	-12.1986	224.5	-12.4972	97.9634	-36.6006	67.3499	-72.6604
225	-12.1971	225	-12.4928	98.1816	-36.6009	67.4998	-72.6476
225.5	-12.196	225.5	-12.4876	98.3998	-36.6032	67.6499	-72.6324
226	-12.1952	226	-12.51	98.618	-36.5988	67.7999	-72.6204
226.5	-12.1956	226.5	-12.5488	98.8362	-36.5997	67.9498	-72.6064
227	-12.1964	227	-12.5372	99.0543	-36.5966	68.0999	-72.5892
227.5	-12.1944	227.5	-12.529	99.2725	-36.5954	68.2498	-72.5852
228	-12.1933	228	-12.5226	99.4907	-36.4986	68.3999	-72.5792
228.5	-12.1922	228.5	-12.517	99.7089	-36.42	68.5499	-72.5664
229	-12.1952	229	-12.518	99.927	-36.391	68.6998	-72.5656
229.5	-12.1918	229.5	-12.513	100.145	-36.3714	68.8499	-72.552
230	-12.1941	230	-12.5062	100.363	-36.3547	68.9998	-72.5432
230.5	-12.1892	230.5	-12.4792	100.582	-36.3407	69.1499	-72.5324
231	-12.1896	231	-12.466	100.8	-36.3312	69.2999	-72.5224
231.5	-12.1896	231.5	-12.4572	101.018	-36.3173	69.4498	-72.5216
232	-12.1899	232	-12.4498	101.236	-36.307	69.5999	-72.5016
232.5	-12.1876	232.5	-12.4456	101.454	-36.3017	69.7498	-72.4884
233	-12.1896	233	-12.4382	101.673	-36.2902	69.8999	-72.476
233.5	-12.1896	233.5	-12.4338	101.891	-36.2828	70.0499	-72.4688
234	-12.1873	234	-12.4258	102.109	-36.2753	70.1998	-72.4608
234.5	-12.1892	234.5	-12.4196	102.327	-36.2666	70.3499	-72.456
235	-12.1865	235	-12.418	102.545	-36.2637	70.4998	-72.4544
235.5	-12.1862	235.5	-12.4134	102.763	-36.2556	70.6499	-72.4504
236	-12.1842	236	-12.4058	102.982	-36.2498	70.7999	-72.4372
236.5	-12.1862	236.5	-12.4746	103.2	-36.2455	70.9498	-72.4296
236.999	-12.1828	236.999	-12.476	103.418	-36.2384	71.0997	-72.4284
237.499	-12.182	237.499	-12.463	103.636	-36.2287	71.2497	-72.424
237.999	-12.1831	237.999	-12.456	103.854	-36.2267	71.3997	-72.4148
238.499	-12.1812	238.499	-12.4514	104.072	-36.2176	71.5497	-72.4084
238.999	-12.1828	238.999	-12.4496	104.29	-36.2092	71.6997	-72.4036
239.499	-12.1824	239.499	-12.4432	104.509	-36.206	71.8497	-72.3952
239.999	-12.1824	239.999	-12.4414	104.727	-36.2025	71.9997	-72.3884
240.499	-12.1805	240.499	-12.4228	104.945	-36.1917	72.1497	-72.406
240.999	-12.1797	240.999	-12.4004	105.163	-36.1923	72.2997	-72.402
241.499	-12.1812	241.499	-12.392	105.381	-36.1859	72.4497	-72.3884
241.999	-12.1801	241.999	-12.3858	105.6	-36.1808	72.5997	-72.3904
242.499	-12.1797	242.499	-12.3802	105.818	-36.1793	72.7497	-72.386
242.999	-12.179	242.999	-12.3774	106.036	-36.1784	72.8997	-72.3792
243.499	-12.1786	243.499	-12.3682	106.254	-36.1722	73.0497	-72.3728
243.999	-12.1778	243.999	-12.3576	106.472	-36.1658	73.1997	-72.3624
244.499	-12.1774	244.499	-12.354	106.69	-36.1623	73.3497	-72.35
244.999	-12.1752	244.999	-12.3494	106.909	-36.3676	73.4997	-72.3412
245.499	-12.1759	245.499	-12.3442	107.127	-36.3878	73.6497	-72.3332
245.999	-12.1786	245.999	-12.3356	107.345	-36.3895	73.7997	-72.3244
246.499	-12.1744	246.499	-12.3866	107.563	-36.3908	73.9497	-72.4804
246.999	-12.1737	246.999	-12.399	107.781	-36.3942	74.0997	-72.468
247.499	-12.1759	247.499	-12.3872	108	-36.3991	74.2497	-72.4564
247.999	-12.1725	247.999	-12.3826	108.218	-36.403	74.3997	-72.4476
248.499	-12.1725	248.499	-12.3774	108.436	-36.41	74.5497	-72.4424
248.999	-12.1706	248.999	-12.3748	108.654	-36.41	74.6997	-72.4376
249.499	-12.1729	249.499	-12.3706	108.872	-36.4134	74.8497	-72.4332
249.999	-12.1695	249.999	-12.3372	109.09	-36.4192	74.9997	-72.4248
250.499	-12.171	250.499	-12.3254	109.309	-36.42	75.1497	-72.418
250.999	-12.1729	250.999	-12.3188	109.527	-36.4231	75.2997	-72.4072
251.499	-12.1688	251.499	-12.3096	109.745	-36.4282	75.4497	-72.3964
251.999	-12.1699	251.999	-12.3052	109.963	-36.4222	75.5997	-72.3944
252.499	-12.1665	252.499	-12.3008	110.181	-36.4291	75.7497	-72.3864
252.999	-12.1642	252.999	-12.2906	110.4	-36.4298	75.8997	-72.3836
253.499	-12.1669	253.499	-12.29	110.618	-36.4313	76.0497	-72.3796
253.999	-12.1661	253.999	-12.283	110.836	-36.4333	76.1997	-72.3748
254.499	-12.165	254.499	-12.2766	111.054	-36.4383	76.3497	-72.3656
254.999	-12.1638	254.999	-12.2738	111.272	-36.4374	76.4997	-72.3632
255.499	-12.1635	255.499	-12.2688	111.49	-36.4394	76.6497	-72.3516
255.999	-12.1646	255.999	-12.2672	111.709	-36.442	76.7997	-72.3452
256.499	-12.1631	256.499	-12.3284	111.927	-36.4416	76.9497	-72.3444
256.999	-12.162	256.999	-12.3268	112.145	-36.4453	77.0997	-72.3396
257.499	-12.1604	257.499	-12.317	112.363	-36.4469	77.2497	-72.3308
257.999	-12.1665	257.999	-12.31	112.581	-36.4465	77.3997	-72.3264
258.499	-12.1623	258.499	-12.3074	112.8	-36.4248	77.5497	-72.3224
258.999	-12.1586	258.999	-12.3028	113.018	-36.2948	77.6997	-72.3336
259.499	-12.1604	259.499	-12.3	113.236	-36.26	77.8497	-72.3156
259.999	-12.1593	259.999	-12.2952	113.454	-36.2384	77.9997	-72.2716
260.499	-12.162	260.499	-12.2604	113.672	-36.2227	78.1497	-72.25
260.999	-12.1601	260.999	-12.256	113.89	-36.2108	78.2997	-72.2396
261.499	-12.1586	261.499	-12.2434	114.109	-36.2016	78.4497	-72.2368
261.999	-12.157	261.999	-12.2424	114.327	-36.1878	78.5997	-72.2328
262.499	-12.1567	262.499	-12.2342	114.545	-36.1807	78.7497	-72.2204
262.999	-12.1567	262.999	-12.2292	114.763	-36.1782	78.8997	-72.2132
263.499	-12.1563	263.499	-12.225	114.981	-36.3192	79.0497	-72.202
263.999	-12.1559	263.999	-12.223	115.2	-36.4127	79.1997	-72.1936
264.499	-12.157	264.499	-12.215	115.418	-36.326	79.3497	-72.1896
264.999	-12.157	264.999	-12.2122	115.636	-36.3053	79.4997	-72.1856
265.499	-12.1544	265.499	-12.2132	115.854	-36.2694	79.6497	-72.1752
265.999	-12.157	265.999	-12.206	116.072	-36.2468	79.7997	-72.1644
266.499	-12.1555	266.499	-12.2014	116.29	-36.2292	79.9497	-72.1604
266.999	-12.1525	266.999	-12.2478	116.509	-36.2122	80.0997	-72.1516
267.499	-12.1544	267.499	-12.2686	116.727	-36.2018	80.2497	-72.1428
267.999	-12.1533	267.999	-12.2528	116.945	-36.1934	80.3997	-72.1372
268.499	-12.1533	268.499	-12.2496	117.163	-36.1791	80.5497	-72.1336
268.999	-12.1536	268.999	-12.2438	117.381	-36.1723	80.6997	-72.124
269.498	-12.154	269.498	-12.2404	117.599	-36.1621	80.8495	-72.1156
269.998	-12.1502	269.998	-12.239	117.818	-36.1526	80.9995	-72.1248
270.498	-12.1484	270.498	-12.2236	118.036	-36.1441	81.1496	-72.1088
270.998	-12.1506	270.998	-12.202	118.254	-36.144	81.2995	-72.1068
271.498	-12.148	271.498	-12.1928	118.472	-36.1319	81.4496	-72.0992
271.998	-12.1484	271.998	-12.1854	118.69	-36.1316	81.5995	-72.1184
272.498	-12.1491	272.498	-12.177	118.908	-36.1263	81.7495	-72.092
272.998	-12.1502	272.998	-12.1748	119.127	-36.1226	81.8996	-72.0868
273.498	-12.1487	273.498	-12.1694	119.345	-36.1197	82.0495	-72.0548
273.998	-12.1472	273.998	-12.1644	119.563	-36.1098	82.1996	-71.9556
274.498	-12.1484	274.498	-12.1628	119.781	-36.1058	82.3495	-71.9384
274.998	-12.1491	274.998	-12.1544	119.999	-36.3002	82.4995	-71.908
275.498	-12.1464	275.498	-12.1544	120.218	-36.3314	82.6496	-71.896
275.998	-12.1476	275.998	-12.1486	120.436	-36.3303	82.7995	-71.8744
276.498	-12.1476	276.498	-12.146	120.654	-36.3315	82.9496	-71.8672
276.998	-12.1457	276.998	-12.2058	120.872	-36.3387	83.0995	-71.8524
277.498	-12.1442	277.498	-12.209	121.09	-36.3463	83.2495	-71.8476
277.998	-12.1464	277.998	-12.1996	121.308	-36.3492	83.3996	-71.8416
278.498	-12.1442	278.498	-12.1906	121.527	-36.3522	83.5495	-71.8284
278.998	-12.145	278.998	-12.1898	121.745	-36.3549	83.6996	-71.822
279.498	-12.143	279.498	-12.184	121.963	-36.3645	83.8495	-71.8092
279.998	-12.1416	279.998	-12.1824	122.181	-36.3618	83.9995	-71.8
280.498	-12.1427	280.498	-12.1544	122.399	-36.3746	84.1496	-71.7904
280.998	-12.1419	280.998	-12.1404	122.618	-36.3684	84.2995	-71.7824
281.498	-12.1404	281.498	-12.135	122.836	-36.3799	84.4496	-71.7684
281.998	-12.1404	281.998	-12.1278	123.054	-36.3814	84.5995	-71.7584
282.498	-12.1412	282.498	-12.1282	123.272	-36.3823	84.7495	-71.748
282.998	-12.143	282.998	-12.121	123.49	-36.3854	84.8996	-71.7328
283.498	-12.1412	283.498	-12.1204	123.708	-36.388	85.0495	-71.7356
283.998	-12.1408	283.998	-12.1138	123.927	-36.389	85.1996	-71.7236
284.498	-12.1389	284.498	-12.1092	124.145	-36.3895	85.3495	-71.7192
284.998	-12.1378	284.998	-12.1058	124.363	-36.392	85.4995	-71.7136
285.498	-12.1378	285.498	-12.1012	124.581	-36.3938	85.6496	-71.7048
285.998	-12.1404	285.998	-12.0964	124.799	-36.3955	85.7995	-71.6972
286.498	-12.1355	286.498	-12.1602	125.018	-36.4003	85.9496	-71.682
286.998	-12.1378	286.998	-12.159	125.236	-36.4014	86.0995	-71.6772
287.498	-12.1366	287.498	-12.1482	125.454	-36.3481	86.2495	-71.6708
287.998	-12.1359	287.998	-12.1446	125.672	-36.2447	86.3996	-71.6596
288.498	-12.1328	288.498	-12.141	125.89	-36.2133	86.5495	-71.6532
288.998	-12.1351	288.998	-12.1346	126.108	-36.1962	86.6996	-71.6492
289.498	-12.1325	289.498	-12.1256	126.327	-36.1845	86.8495	-71.6408
289.998	-12.1378	289.998	-12.1	126.545	-36.1708	86.9995	-71.6368
290.498	-12.1344	290.498	-12.0874	126.763	-36.1588	87.1496	-71.6244
290.998	-12.1348	290.998	-12.0814	126.981	-36.1513	87.2995	-71.6196
291.498	-12.1336	291.498	-12.0772	127.199	-36.1463	87.4496	-71.6296
291.998	-12.1348	291.998	-12.074	127.418	-36.1376	87.5995	-71.612
292.498	-12.1332	292.498	-12.0676	127.636	-36.1304	87.7495	-71.6004
292.998	-12.1351	292.998	-12.064	127.854	-36.1265	87.8996	-71.59
293.498	-12.1317	293.498	-12.0616	128.072	-36.1188	88.0495	-71.5928
293.998	-12.1325	293.998	-12.0592	128.29	-36.1145	88.1996	-71.5868
294.498	-12.1325	294.498	-12.0522	128.508	-36.1342	88.3495	-71.5896
294.998	-12.1321	294.998	-12.0884	128.727	-36.1218	88.4995	-71.5908
295.498	-12.1294	295.498	-12.119	128.945	-36.1122	88.6496	-71.5796
295.998	-12.1328	295.998	-12.1076	129.163	-36.1047	88.7995	-71.6784
296.498	-12.1325	296.498	-12.1014	129.381	-36.1015	88.9496	-71.7296
296.998	-12.1283	296.998	-12.0996	129.599	-36.0968	89.0995	-71.722
297.498	-12.1298	297.498	-12.097	129.818	-36.0908	89.2495	-71.708
297.998	-12.1336	297.998	-12.0924	130.036	-36.0862	89.3996	-71.7076
298.498	-12.1302	298.498	-12.093	130.254	-36.0848	89.5495	-71.7016
298.998	-12.1268	298.998	-12.0746	130.472	-36.0794	89.6996	-71.6896
299.498	-12.1264	299.498	-12.0512	130.69	-36.0738	89.8495	-71.698
299.998	-12.126	299.998	-12.0474	130.908	-36.0706	89.9995	-71.69
300.498	-12.123	300.498	-12.0388	131.127	-36.0693	90.1496	-71.6844
300.998	-12.1253	300.998	-12.0326	131.345	-36.0616	90.2995	-71.6812
301.498	-12.1242	301.498	-12.0306	131.563	-36.0582	90.4496	-71.6832
301.998	-12.1238	301.998	-12.0256	131.781	-36.0507	90.5995	-71.6792
302.498	-12.1226	302.498	-12.02	131.999	-36.0478	90.7494	-71.6784
302.998	-12.1238	302.998	-12.0176	132.217	-36.0423	90.8994	-71.672
303.498	-12.1226	303.498	-12.0128	132.435	-36.0407	91.0494	-71.6664
303.998	-12.1238	303.998	-12.0086	132.654	-36.0343	91.1994	-71.6652
304.498	-12.1223	304.498	-12.0046	132.872	-36.0324	91.3494	-71.6628
304.998	-12.1196	304.998	-12.0116	133.09	-36.0278	91.4994	-71.6608
305.498	-12.1192	305.498	-12.0696	133.308	-36.0225	91.6494	-71.6592
305.998	-12.1204	305.998	-12.0598	133.526	-36.0851	91.7994	-71.6572
306.498	-12.1219	306.498	-12.0588	133.745	-36.2436	91.9494	-71.6568
306.998	-12.1204	306.998	-12.0502	133.963	-36.2447	92.0994	-71.6528
307.498	-12.1215	307.498	-12.048	134.181	-36.2432	92.2494	-71.662
307.998	-12.1208	307.998	-12.0438	134.399	-36.2496	92.3994	-71.6576
308.498	-12.1192	308.498	-12.0324	134.617	-36.2564	92.5494	-71.6516
308.998	-12.1219	308.998	-12.0056	134.835	-36.2639	92.6994	-71.6496
309.498	-12.1211	309.498	-11.996	135.054	-36.2722	92.8494	-71.646
309.998	-12.1181	309.998	-11.9928	135.272	-36.2784	92.9994	-71.6436
310.498	-12.1166	310.498	-11.9854	135.49	-36.2827	93.1494	-71.6328
310.998	-12.1166	310.998	-11.9832	135.708	-36.2872	93.2994	-71.6316
311.498	-12.1177	311.498	-11.978	135.926	-36.2916	93.4494	-71.6228
311.998	-12.1143	311.998	-11.9742	136.145	-36.2933	93.5994	-71.6144
312.498	-12.1147	312.498	-11.9718	136.363	-36.2996	93.7494	-71.606
312.998	-12.1124	312.998	-11.9656	136.581	-36.3021	93.8994	-71.6028
313.498	-12.1151	313.498	-11.9642	136.799	-36.3089	94.0494	-71.5916
313.998	-12.1136	313.998	-11.96	137.017	-36.3104	94.1994	-71.5832
314.498	-12.1158	314.498	-11.9574	137.235	-36.3165	94.3494	-71.5824
314.998	-12.1106	314.998	-11.9746	137.454	-36.3212	94.4994	-71.5796
315.498	-12.1121	315.498	-12.025	137.672	-36.3253	94.6494	-71.5728
315.998	-12.1124	315.998	-12.0124	137.89	-36.3298	94.7994	-71.5664
316.498	-12.1098	316.498	-12.007	138.108	-36.3343	94.9494	-71.566
316.998	-12.1094	316.998	-12.0048	138.326	-36.338	95.0994	-71.5596
317.498	-12.1098	317.498	-11.9982	138.545	-36.3444	95.2494	-71.5636
317.998	-12.1109	317.998	-11.9986	138.763	-36.3491	95.3994	-71.5588
318.498	-12.1106	318.498	-11.9984	138.981	-36.3476	95.5494	-71.5508
318.998	-12.1098	318.998	-11.983	139.199	-36.3536	95.6994	-71.5496
319.498	-12.1102	319.498	-11.9596	139.417	-36.3566	95.8494	-71.5456
319.998	-12.1068	319.998	-11.9524	139.635	-36.359	95.9994	-71.5068
320.498	-12.1087	320.498	-11.947	139.854	-36.361	96.1494	-71.436
320.998	-12.1094	320.998	-11.938	140.072	-36.3631	96.2994	-71.4048
321.498	-12.109	321.498	-11.9404	140.29	-36.3649	96.4494	-71.38
321.998	-12.106	321.998	-11.9358	140.508	-36.2592	96.5994	-71.36
322.498	-12.1075	322.498	-11.9278	140.726	-36.1953	96.7494	-71.35
322.998	-12.1079	322.998	-11.9256	140.945	-36.173	96.8994	-71.3444
323.498	-12.1072	323.498	-11.9234	141.163	-36.1543	97.0494	-71.3316
323.998	-12.1056	323.998	-11.9224	141.381	-36.1458	97.1994	-71.308
324.498	-12.1064	324.498	-11.9142	141.599	-36.1372	97.3494	-71.2956
324.998	-12.1038	324.998	-11.9154	141.817	-36.128	97.4994	-71.2876
325.498	-12.1068	325.498	-11.949	142.035	-36.1175	97.6494	-71.2688
325.998	-12.1079	325.998	-11.9784	142.254	-36.1134	97.7994	-71.2588
326.498	-12.1034	326.498	-11.966	142.472	-36.1049	97.9494	-71.2468
326.998	-12.1053	326.998	-11.9614	142.69	-36.0963	98.0994	-71.2392
327.498	-12.1041	327.498	-11.9616	142.908	-36.0937	98.2494	-71.2272
327.998	-12.1038	327.998	-11.9566	143.126	-36.0862	98.3994	-71.2216
328.498	-12.1022	328.498	-11.954	143.345	-36.0829	98.5494	-71.2064
328.998	-12.1018	328.998	-11.9532	143.563	-36.0783	98.6994	-71.168
329.498	-12.1015	329.498	-11.956	143.781	-36.0746	98.8494	-71.1644
329.998	-12.1026	329.998	-11.9232	143.999	-36.0684	98.9994	-71.1544
330.498	-12.1004	330.498	-11.9118	144.217	-36.0636	99.1494	-71.1456
330.998	-12.1026	330.998	-11.9064	144.435	-36.0577	99.2994	-71.1336
331.498	-12.1	331.498	-11.8996	144.654	-36.0535	99.4494	-71.1384
331.998	-12.0996	331.998	-11.9022	144.872	-36.052	99.5994	-71.136
332.498	-12.1011	332.498	-11.8864	145.09	-36.0487	99.7494	-71.1328
332.998	-12.1007	332.998	-11.8918	145.308	-36.0453	99.8994	-71.1224
333.498	-12.1007	333.498	-11.8834	145.526	-36.0434	100.049	-71.1144
333.998	-12.0966	333.998	-11.884	145.745	-36.0389	100.199	-71.1048
334.498	-12.0984	334.498	-11.8746	145.963	-36.036	100.349	-71.094
334.998	-12.0958	334.998	-11.8728	146.181	-36.1756	100.499	-71.0836
335.498	-12.0966	335.498	-11.8766	146.399	-36.2584	100.649	-71.076
335.998	-12.0984	335.998	-11.9352	146.617	-36.2595	100.799	-71.0704
336.498	-12.095	336.498	-11.9334	146.835	-36.2695	100.949	-71.0644
336.998	-12.095	336.998	-11.9264	147.053	-36.2715	101.099	-71.054
337.498	-12.0973	337.498	-11.9276	147.272	-36.2836	101.249	-71.048
337.998	-12.0958	337.998	-11.9186	147.49	-36.2866	101.399	-71.0376
338.498	-12.0954	338.498	-11.9188	147.708	-36.2929	101.549	-71.0292
338.998	-12.0943	338.998	-11.918	147.926	-36.2962	101.699	-71.0236
339.498	-12.095	339.498	-11.9172	148.144	-36.3023	101.849	-71.0176
339.998	-12.095	339.998	-11.9054	148.363	-36.3092	101.999	-71.0068
340.498	-12.0916	340.498	-11.879	148.581	-36.3132	102.149	-71.004
340.998	-12.0932	340.998	-11.8724	148.799	-36.317	102.299	-70.9972
341.498	-12.0909	341.498	-11.8634	149.017	-36.3218	102.449	-70.992
341.998	-12.0909	341.998	-11.862	149.235	-36.3252	102.599	-70.9908
342.498	-12.0913	342.498	-11.8556	149.453	-36.3272	102.749	-70.98
342.998	-12.0913	342.998	-11.8528	149.672	-36.3296	102.899	-70.9784
343.498	-12.0913	343.498	-11.8494	149.89	-36.3354	103.049	-70.9716
343.998	-12.0928	343.998	-11.8472	150.108	-36.3398	103.199	-70.9616
344.498	-12.0913	344.498	-11.8386	150.326	-36.3452	103.349	-70.946
344.998	-12.0913	344.998	-11.8402	150.544	-36.3466	103.499	-70.9444
345.498	-12.0909	345.498	-11.844	150.763	-36.347	103.649	-70.946
345.998	-12.0916	345.998	-11.901	150.981	-36.351	103.799	-70.9388
346.498	-12.0871	346.498	-11.8966	151.199	-36.3546	103.949	-70.9356
346.998	-12.0864	346.998	-11.8924	151.417	-36.3572	104.099	-71.0892
347.498	-12.0898	347.498	-11.886	151.635	-36.3611	104.249	-71.1056
347.998	-12.0848	347.998	-11.8846	151.853	-36.3589	104.399	-71.0988
348.498	-12.0856	348.498	-11.8874	152.072	-36.3586	104.549	-71.0892
348.998	-12.0864	348.998	-11.8848	152.29	-36.2339	104.699	-71.0832
349.498	-12.0856	349.498	-11.8736	152.508	-36.1836	104.849	-71.0804
349.998	-12.0856	349.998	-11.8418	152.726	-36.1621	104.999	-71.0752
350.498	-12.0841	350.498	-11.8378	152.944	-36.143	105.149	-71.074
350.998	-12.0826	350.998	-11.829	153.163	-36.1304	105.299	-71.0672
351.498	-12.0826	351.498	-11.8242	153.381	-36.1199	105.449	-71.068
351.998	-12.0833	351.998	-11.8188	153.599	-36.1089	105.599	-71.0716
352.498	-12.0841	352.498	-11.8134	153.817	-36.099	105.749	-71.0768
352.998	-12.0848	352.998	-11.8114	154.035	-36.0923	105.899	-71.0696
353.498	-12.0811	353.498	-11.8062	154.253	-36.0845	106.049	-71.0676
353.998	-12.0818	353.998	-11.8034	154.472	-36.0777	106.199	-71.0632
354.498	-12.0807	354.498	-11.8076	154.69	-36.0714	106.349	-71.056
354.998	-12.0837	354.998	-11.811	154.908	-36.0676	106.499	-71.0524
355.498	-12.083	355.498	-11.806	155.126	-36.0612	106.649	-71.0484
355.998	-12.083	355.998	-11.8332	155.344	-36.0529	106.799	-71.04
356.498	-12.0814	356.498	-11.87	155.563	-36.0504	106.949	-71.03
356.998	-12.0807	356.998	-11.8672	155.781	-36.0465	107.099	-71.0176
357.498	-12.0796	357.498	-11.8592	155.999	-36.0413	107.249	-71.0136
357.998	-12.0777	357.998	-11.8544	156.217	-36.0344	107.399	-71.0056
358.498	-12.0792	358.498	-11.8538	156.435	-36.0309	107.549	-71.004
358.998	-12.0788	358.998	-11.8534	156.653	-36.0285	107.699	-71.0004
359.498	-12.0769	359.498	-11.848	156.872	-36.0244	107.849	-70.9972
359.998	-12.0777	359.998	-11.8436	157.09	-36.0209	107.999	-70.9948
360.498	-12.0762	360.498	-11.8132	157.308	-36.0148	108.149	-70.9908
360.998	-12.075	360.998	-11.8058	157.526	-36.0148	108.299	-70.9852
361.498	-12.0758	361.498	-11.7976	157.744	-36.0143	108.449	-70.98
361.998	-12.0746	361.998	-11.7912	157.963	-36.0106	108.599	-70.9752
362.498	-12.0758	362.498	-11.7874	158.181	-36.006	108.749	-70.9708
362.998	-12.0746	362.998	-11.7838	158.399	-36.0043	108.899	-70.968
363.498	-12.0739	363.498	-11.7804	158.617	-35.9963	109.049	-70.9656
363.998	-12.0746	363.998	-11.7758	158.835	-35.9956	109.199	-70.9632
364.498	-12.0743	364.498	-11.773	159.053	-35.9944	109.349	-70.9704
364.998	-12.0724	364.998	-11.7722	159.272	-36.1475	109.499	-70.9704
365.498	-12.0724	365.498	-11.7678	159.49	-36.2144	109.649	-70.9716
365.998	-12.0735	365.998	-11.765	159.708	-36.2148	109.799	-70.9524
366.498	-12.0739	366.498	-11.81	159.926	-36.2189	109.949	-70.9484
366.998	-12.0728	366.998	-11.8304	160.144	-36.2249	110.099	-70.9464
367.498	-12.0728	367.498	-11.8224	160.363	-36.2295	110.249	-70.9396
367.997	-12.0709	367.997	-11.8184	160.581	-36.2372	110.399	-70.934
368.497	-12.0697	368.497	-11.8142	160.799	-36.2438	110.549	-70.9308
368.997	-12.0686	368.997	-11.8168	161.017	-36.2477	110.699	-70.9268
369.497	-12.0694	369.497	-11.8114	161.235	-36.2526	110.849	-70.9292
369.997	-12.0697	369.997	-11.8102	161.453	-36.2576	110.999	-70.93
370.497	-12.0701	370.497	-11.8022	161.671	-36.2612	111.149	-70.8604
370.997	-12.0705	370.997	-11.7754	161.89	-36.2674	111.299	-70.8028
371.497	-12.0675	371.497	-11.767	162.108	-36.2709	111.449	-70.8008
371.997	-12.0686	371.997	-11.7598	162.326	-36.2763	111.599	-70.804
372.497	-12.0701	372.497	-11.7584	162.544	-36.2801	111.749	-70.7972
372.997	-12.0694	372.997	-11.7484	162.762	-36.284	111.899	-70.7944
373.497	-12.0712	373.497	-11.7468	162.981	-36.2904	112.049	-70.78
373.997	-12.0686	373.997	-11.744	163.199	-36.2921	112.199	-70.7604
374.497	-12.0675	374.497	-11.7408	163.417	-36.2958	112.349	-70.7612
374.997	-12.069	374.997	-11.737	163.635	-36.2982	112.499	-70.7636
375.497	-12.0675	375.497	-11.7368	163.853	-36.2997	112.649	-70.7552
375.997	-12.0656	375.997	-11.7308	164.071	-36.3044	112.799	-70.7476
376.497	-12.0678	376.497	-11.7344	164.29	-36.3094	112.949	-70.7432
376.997	-12.0678	376.997	-11.8006	164.508	-36.3066	113.099	-70.732
377.497	-12.0644	377.497	-11.7882	164.726	-36.3104	113.249	-70.7272
377.997	-12.066	377.997	-11.7846	164.944	-36.315	113.399	-70.7168
378.497	-12.0663	378.497	-11.7824	165.162	-36.3173	113.549	-70.7108
378.997	-12.0663	378.997	-11.7818	165.381	-36.2978	113.699	-70.6988
379.497	-12.0675	379.497	-11.7756	165.599	-36.1708	113.849	-70.6892
379.997	-12.0667	379.997	-11.7772	165.817	-36.1388	113.999	-70.6824
380.497	-12.0678	380.497	-11.7762	166.035	-36.117	114.149	-70.6748
380.997	-12.0652	380.997	-11.7716	166.253	-36.1037	114.299	-70.6736
381.497	-12.0656	381.497	-11.7572	166.471	-36.0912	114.449	-70.6672
381.997	-12.0648	381.997	-11.735	166.69	-36.0835	114.599	-70.6684
382.497	-12.0641	382.497	-11.7282	166.908	-36.0748	114.749	-70.6544
382.997	-12.0644	382.997	-11.7228	167.126	-36.0663	114.899	-70.646
383.497	-12.0663	383.497	-11.7166	167.344	-36.0583	115.049	-70.6392
383.997	-12.0629	383.997	-11.7134	167.562	-36.0531	115.199	-70.6316
384.497	-12.0626	384.497	-11.7112	167.781	-36.0449	115.349	-70.6248
384.997	-12.0606	384.997	-11.7046	167.999	-36.0391	115.499	-70.6136
385.497	-12.0633	385.497	-11.7032	168.217	-36.0332	115.649	-70.6096
385.997	-12.0648	385.997	-11.7014	168.435	-36.0284	115.799	-70.5984
386.497	-12.0641	386.497	-11.6966	168.653	-36.0249	115.949	-70.596
386.997	-12.0622	386.997	-11.7244	168.871	-36.0205	116.099	-70.5856
387.497	-12.0648	387.497	-11.761	169.09	-36.0167	116.249	-70.5832
387.997	-12.0614	387.997	-11.7544	169.308	-36.0132	116.399	-70.5756
388.497	-12.0614	388.497	-11.7528	169.526	-36.0109	116.549	-70.5672
388.997	-12.0629	388.997	-11.7482	169.744	-36.0075	116.699	-70.564
389.497	-12.0663	389.497	-11.7432	169.962	-36.0016	116.849	-70.5556
389.997	-12.0633	389.997	-11.7456	170.181	-35.9978	116.999	-70.5512
390.497	-12.0599	390.497	-11.7202	170.399	-35.9958	117.149	-70.5444
390.997	-12.0603	390.997	-11.7024	170.617	-35.9906	117.299	-70.542
391.497	-12.0618	391.497	-11.6986	170.835	-35.9875	117.449	-70.5308
391.997	-12.0603	391.997	-11.6908	171.053	-35.986	117.599	-70.5216
392.497	-12.0622	392.497	-11.6886	171.271	-35.9852	117.749	-70.5152
392.997	-12.0592	392.997	-11.6806	171.49	-35.982	117.899	-70.5172
393.497	-12.0588	393.497	-11.6804	171.708	-35.981	118.049	-70.508
393.997	-12.0599	393.997	-11.6784	171.926	-35.9768	118.199	-70.5012
394.497	-12.0592	394.497	-11.6744	172.144	-35.9767	118.349	-70.4936
394.997	-12.0569	394.997	-11.6692	172.362	-35.9716	118.499	-70.4924
395.497	-12.058	395.497	-11.6714	172.581	-35.9683	118.649	-70.4872
395.997	-12.0572	395.997	-11.6674	172.799	-35.9706	118.799	-70.608
396.497	-12.0572	396.497	-11.7312	173.017	-35.965	118.949	-70.642
396.997	-12.0572	396.997	-11.7312	173.235	-35.9649	119.099	-70.6292
397.497	-12.058	397.497	-11.7216	173.453	-35.9633	119.249	-70.6196
397.997	-12.0572	397.997	-11.7194	173.671	-36.1738	119.399	-70.6168
398.497	-12.0546	398.497	-11.7178	173.89	-36.181	119.549	-70.618
398.997	-12.0546	398.997	-11.716	174.108	-36.1837	119.699	-70.6136
399.497	-12.055	399.497	-11.7098	174.326	-36.1876	119.849	-70.6136
399.997	-12.0546	399.997	-11.6812	174.544	-36.1936	119.999	-70.6088
400.497	-12.0535	400.497	-11.6726	174.762	-36.2007	120.149	-70.608
400.997	-12.0531	400.997	-11.6654	174.98	-36.2092	120.299	-70.6076
401.497	-12.055	401.497	-11.662	175.198	-36.2172	120.449	-70.606
401.997	-12.0512	401.997	-11.6574	175.417	-36.2186	120.599	-70.602
402.497	-12.0497	402.497	-11.6544	175.635	-36.2286	120.749	-70.6004
402.997	-12.0535	402.997	-11.6498	175.853	-36.235	120.899	-70.5996
403.497	-12.0527	403.497	-11.6484	176.071	-36.2413	121.049	-70.6084
403.997	-12.0535	403.997	-11.6476	176.289	-36.2432	121.199	-70.61
404.497	-12.0535	404.497	-11.6402	176.508	-36.2458	121.349	-70.6076
404.997	-12.0531	404.997	-11.6506	176.726	-36.2518	121.499	-70.606
405.497	-12.0531	405.497	-11.7072	176.944	-36.2572	121.649	-70.6
405.997	-12.0512	405.997	-11.6998	177.162	-36.2603	121.799	-70.6012
406.497	-12.0512	406.497	-11.6928	177.38	-36.2632	121.949	-70.5976
406.997	-12.049	406.997	-11.6976	177.598	-36.2691	122.099	-70.5956
407.497	-12.0504	407.497	-11.6966	177.817	-36.2684	122.249	-70.5952
407.997	-12.0512	407.997	-11.6904	178.035	-36.2742	122.399	-70.5936
408.497	-12.0493	408.497	-11.6862	178.253	-36.258	122.549	-70.5868
408.997	-12.0478	408.997	-11.6542	178.471	-36.1336	122.699	-70.5896
409.497	-12.0486	409.497	-11.6442	178.689	-36.1057	122.849	-70.5772
409.997	-12.0474	409.997	-11.6362	178.908	-36.0869	122.999	-70.5712
410.497	-12.0467	410.497	-11.6328	179.126	-36.0725	123.149	-70.568
410.997	-12.047	410.997	-11.6284	179.344	-36.0588	123.299	-70.5664
411.497	-12.0474	411.497	-11.626	179.562	-36.0548	123.449	-70.5636
411.997	-12.047	411.997	-11.6222	179.78	-36.0448	123.599	-70.56
412.497	-12.0493	412.497	-11.616	179.998	-36.0366	123.749	-70.5552
412.997	-12.0478	412.997	-11.6138	180.217	-36.0316	123.899	-70.5564
413.497	-12.0467	413.497	-11.6164	180.435	-36.0232	124.049	-70.5508
413.997	-12.0463	413.997	-11.6084	180.653	-36.0195	124.199	-70.5556
414.497	-12.0486	414.497	-11.6344	180.871	-36.0143	124.349	-70.5492
414.997	-12.0478	414.997	-11.6768	181.089	-36.0102	124.499	-70.5464
415.497	-12.0467	415.497	-11.6684	181.308	-36.0064	124.649	-70.5816
415.997	-12.0448	415.997	-11.6612	181.526	-36.0016	124.799	-70.5788
416.497	-12.0459	416.497	-11.6584	181.744	-35.9998	124.949	-70.572
416.997	-12.0452	416.997	-11.6626	181.962	-35.9994	125.099	-70.5684
417.497	-12.0474	417.497	-11.662	182.18	-35.9964	125.249	-70.56
417.997	-12.0463	417.997	-11.659	182.398	-35.9916	125.399	-70.5512
418.497	-12.0425	418.497	-11.6538	182.617	-35.9882	125.549	-70.5496
418.997	-12.0456	418.997	-11.6274	182.835	-35.9873	125.699	-70.5484
419.497	-12.0429	419.497	-11.6168	183.053	-35.9829	125.849	-70.5392
419.997	-12.0414	419.997	-11.608	183.271	-35.982	125.999	-70.5364
420.497	-12.0429	420.497	-11.6066	183.489	-35.9799	126.149	-70.6016
420.997	-12.0436	420.997	-11.6018	183.708	-35.9788	126.299	-70.6388
421.497	-12.0436	421.497	-11.5978	183.926	-35.9787	126.449	-70.6316
421.997	-12.0433	421.997	-11.5942	184.144	-35.973	126.599	-70.5436
422.497	-12.0433	422.497	-11.5912	184.362	-35.974	126.749	-70.5116
422.997	-12.0418	422.997	-11.589	184.58	-35.9723	126.899	-70.4932
423.497	-12.0425	423.497	-11.588	184.798	-35.9722	127.049	-70.4736
423.997	-12.0406	423.997	-11.5848	185.017	-35.9676	127.199	-70.4572
424.497	-12.0402	424.497	-11.593	185.235	-36.0106	127.349	-70.4472
424.997	-12.0418	424.997	-11.6506	185.453	-36.1891	127.499	-70.4364
425.497	-12.0387	425.497	-11.646	185.671	-36.1864	127.649	-70.4268
425.997	-12.0406	425.997	-11.6382	185.889	-36.1935	127.799	-70.4136
426.497	-12.038	426.497	-11.6346	186.108	-36.199	127.949	-70.4008
426.997	-12.0399	426.997	-11.6368	186.326	-36.2055	128.099	-70.39
427.497	-12.0387	427.497	-11.6346	186.544	-36.2118	128.249	-70.376
427.997	-12.0387	427.997	-11.6318	186.762	-36.2198	128.399	-70.3632
428.497	-12.0402	428.497	-11.6244	186.98	-36.2271	128.549	-70.3516
428.997	-12.0372	428.997	-11.5992	187.198	-36.2325	128.699	-70.344
429.497	-12.038	429.497	-11.5872	187.417	-36.2382	128.849	-70.3316
429.997	-12.0361	429.997	-11.5826	187.635	-36.2456	128.999	-70.3196
430.497	-12.038	430.497	-11.5762	187.853	-36.2503	129.149	-70.3116
430.997	-12.0384	430.997	-11.576	188.071	-36.2554	129.299	-70.3024
431.497	-12.0391	431.497	-11.569	188.289	-36.2634	129.449	-70.2872
431.997	-12.0365	431.997	-11.5658	188.508	-36.2676	129.599	-70.278
432.497	-12.0365	432.497	-11.5632	188.726	-36.2728	129.749	-70.2668
432.997	-12.0384	432.997	-11.5614	188.944	-36.2779	129.899	-70.2548
433.496	-12.0372	433.496	-11.5578	189.162	-36.2828	130.049	-70.2456
433.996	-12.0342	433.996	-11.556	189.38	-36.2853	130.199	-70.2432
434.496	-12.0342	434.496	-11.554	189.598	-36.2892	130.349	-70.2372
434.996	-12.038	434.996	-11.5848	189.816	-36.2947	130.499	-70.2324
435.496	-12.0357	435.496	-11.6188	190.035	-36.2969	130.649	-70.2192
435.996	-12.0338	435.996	-11.6114	190.253	-36.3015	130.799	-70.2256
436.496	-12.0372	436.496	-11.6066	190.471	-36.305	130.949	-70.2156
436.996	-12.0342	436.996	-11.6066	190.689	-36.31	131.099	-70.2044
437.496	-12.0331	437.496	-11.6062	190.907	-36.3119	131.249	-70.1964
437.996	-12.0327	437.996	-11.6002	191.126	-36.317	131.399	-70.184
438.496	-12.0353	438.496	-11.6018	191.344	-36.3196	131.549	-70.1752
438.996	-12.0338	438.996	-11.5898	191.562	-36.3221	131.699	-70.1676
439.496	-12.0338	439.496	-11.5654	191.78	-36.3016	131.849	-70.16
439.996	-12.0342	439.996	-11.5538	191.998	-36.184	131.999	-70.1524
440.496	-12.0331	440.496	-11.5526	192.216	-36.1523	132.149	-70.1448
440.996	-12.0319	440.996	-11.5486	192.435	-36.1344	132.299	-70.1376
441.496	-12.0323	441.496	-11.5412	192.653	-36.1222	132.449	-70.14
441.996	-12.0327	441.996	-11.5416	192.871	-36.1119	132.599	-70.1328
442.496	-12.0338	442.496	-11.5368	193.089	-36.1012	132.749	-70.1228
442.996	-12.0346	442.996	-11.5312	193.307	-36.0962	132.899	-70.1196
443.496	-12.0327	443.496	-11.5274	193.526	-36.0856	133.049	-70.1176
443.996	-12.0312	443.996	-11.5254	193.744	-36.07	133.199	-70.1088
444.496	-12.0357	444.496	-11.519	193.962	-36.0623	133.349	-70.1104
444.996	-12.0331	444.996	-11.5186	194.18	-36.0574	133.499	-70.1064
445.496	-12.0327	445.496	-11.5212	194.398	-36.055	133.649	-70.1784
445.996	-12.0319	445.996	-11.5804	194.616	-36.0502	133.799	-70.2552
446.496	-12.035	446.496	-11.5778	194.835	-36.0457	133.949	-70.2428
446.996	-12.0316	446.996	-11.5736	195.053	-36.0424	134.099	-70.2336
447.496	-12.0316	447.496	-11.5692	195.271	-36.0389	134.249	-70.2268
447.996	-12.0323	447.996	-11.5654	195.489	-36.0347	134.399	-70.2232
448.496	-12.0316	448.496	-11.567	195.707	-36.0336	134.549	-70.2196
448.996	-12.03	448.996	-11.569	195.926	-36.0325	134.699	-70.216
449.496	-12.0289	449.496	-11.5532	196.144	-36.0274	134.849	-70.2108
449.996	-12.03	449.996	-11.5326	196.362	-36.025	134.999	-70.2044
450.496	-12.0297	450.496	-11.5242	196.58	-36.0232	135.149	-70.2036
450.996	-12.0282	450.996	-11.521	196.798	-36.0233	135.299	-70.2016
451.496	-12.0278	451.496	-11.5128	197.016	-36.022	135.449	-70.206
451.996	-12.0293	451.996	-11.5108	197.235	-36.0213	135.599	-70.1988
452.496	-12.0278	452.496	-11.5068	197.453	-36.0198	135.749	-70.1976
452.996	-12.0285	452.996	-11.5032	197.671	-36.0166	135.899	-70.2164
453.496	-12.0263	453.496	-11.499	197.889	-36.0179	136.049	-70.2168
453.996	-12.0274	453.996	-11.4954	198.107	-36.0167	136.199	-70.2148
454.496	-12.0266	454.496	-11.4968	198.326	-36.0143	136.349	-70.2076
454.996	-12.0274	454.996	-11.4922	198.544	-36.179	136.499	-70.1956
455.496	-12.03	455.496	-11.518	198.762	-36.2335	136.649	-70.1836
455.996	-12.0274	455.996	-11.556	198.98	-36.2338	136.799	-70.172
456.496	-12.0266	456.496	-11.55	199.198	-36.2394	136.949	-70.1808
456.996	-12.0274	456.996	-11.5466	199.416	-36.2504	137.099	-70.1708
457.496	-12.0278	457.496	-11.5454	199.635	-36.2583	137.249	-70.1656
457.996	-12.0278	457.996	-11.5396	199.853	-36.2617	137.399	-70.1512
458.496	-12.0289	458.496	-11.5444	200.071	-36.2702	137.549	-70.1484
458.996	-12.0274	458.996	-11.5432	200.289	-36.2766	137.699	-70.1408
459.496	-12.0263	459.496	-11.5202	200.507	-36.2838	137.849	-70.1296
459.996	-12.0244	459.996	-11.502	200.726	-36.29	137.999	-70.124
460.496	-12.0255	460.496	-11.4952	200.944	-36.295	138.149	-70.114
460.996	-12.0259	460.996	-11.4904	201.162	-36.2999	138.299	-70.1064
461.496	-12.0255	461.496	-11.4972	201.38	-36.307	138.449	-70.1016
461.996	-12.0244	461.996	-11.4868	201.598	-36.3112	138.599	-70.0956
462.496	-12.0244	462.496	-11.481	201.816	-36.321	138.749	-70.0936
462.996	-12.0248	462.996	-11.475	202.035	-36.3247	138.899	-70.0832
463.496	-12.0229	463.496	-11.472	202.253	-36.33	139.049	-70.0748
463.996	-12.024	463.996	-11.4646	202.471	-36.3321	139.199	-70.0708
464.496	-12.0236	464.496	-11.4672	202.689	-36.3351	139.349	-70.0644
464.996	-12.0248	464.996	-11.464	202.907	-36.339	139.499	-70.0576
465.496	-12.0202	465.496	-11.4616	203.126	-36.3435	139.649	-70.0428
465.996	-12.0221	465.996	-11.5204	203.344	-36.3484	139.799	-70.0376
466.495	-12.0229	466.495	-11.5248	203.562	-36.3507	139.949	-70.0328
466.995	-12.0221	466.995	-11.5206	203.78	-36.3548	140.099	-70.0332
467.495	-12.0229	467.495	-11.514	203.998	-36.36	140.249	-70.028
467.995	-12.0183	467.995	-11.5146	204.216	-36.3599	140.399	-70.0244
468.495	-12.0236	468.495	-11.5124	204.434	-36.3206	140.549	-70.0204
468.995	-12.0217	468.995	-11.5124	204.653	-36.2157	140.699	-70.0188
469.495	-12.0225	469.495	-11.5104	204.871	-36.1875	140.849	-70.0148
469.995	-12.0195	469.995	-11.4904	205.089	-36.1717	140.999	-70.0092
470.495	-12.0202	470.495	-11.471	205.307	-36.1574	141.149	-69.964
470.995	-12.0202	470.995	-11.4632	205.525	-36.1496	141.299	-69.8932
471.495	-12.0198	471.495	-11.4562	205.743	-36.1404	141.449	-69.8664
471.995	-12.0221	471.995	-11.4552	205.962	-36.1334	141.599	-69.8524
472.495	-12.024	472.495	-11.4534	206.18	-36.1263	141.749	-69.8392
472.995	-12.0225	472.995	-11.4488	206.398	-36.1201	141.899	-69.83
473.495	-12.0195	473.495	-11.4484	206.616	-36.1172	142.049	-69.8124
473.995	-12.0198	473.995	-11.4496	206.834	-36.1128	142.199	-69.7992
474.495	-12.0214	474.495	-11.447	207.053	-36.1074	142.349	-69.79
474.995	-12.0221	474.995	-11.4416	207.271	-36.1054	142.499	-69.7768
475.495	-12.0198	475.495	-11.4384	207.489	-36.1008	142.649	-69.7664
475.995	-12.0172	475.995	-11.4948	207.707	-36.0973	142.799	-69.7568
476.495	-12.018	476.495	-11.5028	207.925	-36.0947	142.949	-69.746
476.995	-12.0198	476.995	-11.4986	208.143	-36.0912	143.099	-69.7408
477.495	-12.0198	477.495	-11.4928	208.362	-36.0876	143.249	-69.7368
477.995	-12.0164	477.995	-11.4936	208.58	-36.0846	143.399	-69.7272
478.495	-12.0161	478.495	-11.4932	208.798	-36.0802	143.549	-69.73
478.995	-12.018	478.995	-11.492	209.016	-36.0787	143.699	-69.7284
479.495	-12.0187	479.495	-11.4748	209.234	-36.0782	143.849	-69.7216
479.995	-12.0164	479.995	-11.4536	209.453	-36.0772	143.999	-69.7132
480.495	-12.0161	480.495	-11.4438	209.671	-36.0744	144.149	-69.7092
480.995	-12.0191	480.995	-11.4368	209.889	-36.0706	144.299	-69.7012
481.495	-12.0198	481.495	-11.4364	210.107	-36.0686	144.449	-69.6976
481.995	-12.0164	481.995	-11.4296	210.325	-36.0679	144.599	-69.6884
482.495	-12.0142	482.495	-11.428	210.543	-36.0655	144.749	-69.688
482.995	-12.0183	482.995	-11.421	210.762	-36.065	144.899	-69.676
483.495	-12.0164	483.495	-11.4236	210.98	-36.0614	145.049	-69.6736
483.995	-12.0161	483.995	-11.4216	211.198	-36.0604	145.199	-69.6632
484.495	-12.0134	484.495	-11.4218	211.416	-36.0563	145.349	-69.6596
484.995	-12.0149	484.995	-11.419	211.634	-36.0621	145.499	-69.6504
485.495	-12.0138	485.495	-11.4194	211.853	-36.273	145.649	-69.6348
485.995	-12.0134	485.995	-11.4856	212.071	-36.2765	145.799	-69.6388
486.495	-12.0142	486.495	-11.4836	212.289	-36.2807	145.949	-69.6172
486.995	-12.0157	486.995	-11.48	212.507	-36.285	146.099	-69.6188
487.495	-12.0161	487.495	-11.4756	212.725	-36.2929	146.249	-69.6108
487.995	-12.0112	487.995	-11.4716	212.943	-36.3006	146.399	-69.6044
488.495	-12.0138	488.495	-11.4772	213.162	-36.3052	146.549	-69.6008
488.995	-12.0149	488.995	-11.475	213.38	-36.3114	146.699	-69.596
489.495	-12.0126	489.495	-11.4722	213.598	-36.3157	146.849	-69.5928
489.995	-12.0146	489.995	-11.44	213.816	-36.3234	146.999	-69.5876
490.495	-12.013	490.495	-11.4306	214.034	-36.3258	147.149	-69.5884
490.995	-12.0126	490.995	-11.4188	214.253	-36.335	147.299	-69.58
491.495	-12.0112	491.495	-11.418	214.471	-36.338	147.449	-69.5736
491.995	-12.0134	491.995	-11.4126	214.689	-36.3411	147.599	-69.564
492.495	-12.0115	492.495	-11.407	214.907	-36.3447	147.749	-69.5612
492.995	-12.0134	492.995	-11.4032	215.125	-36.3513	147.899	-69.5592
493.495	-12.0104	493.495	-11.4016	215.343	-36.3576	148.049	-69.552
493.995	-12.0108	493.995	-11.3962	215.562	-36.3623	148.199	-69.5468
494.495	-12.0092	494.495	-11.395	215.78	-36.3649	148.349	-69.54
494.995	-12.0115	494.995	-11.3926	215.998	-36.3703	148.499	-69.5384
495.495	-12.0115	495.495	-11.441	216.216	-36.3721	148.649	-69.5308
495.995	-12.0096	495.995	-11.4592	216.434	-36.3778	148.799	-69.5244
496.495	-12.0104	496.495	-11.4482	216.653	-36.3792	148.949	-69.5356
496.995	-12.013	496.995	-11.4464	216.871	-36.3827	149.099	-69.6816
497.495	-12.013	497.495	-11.4434	217.089	-36.3844	149.249	-69.6756
497.995	-12.01	497.995	-11.4402	217.307	-36.3896	149.399	-69.6672
498.495	-12.0112	498.495	-11.4424	217.525	-36.394	149.549	-69.6676
498.995	-12.0108	498.995	-11.4432	217.743	-36.2744	149.698	-69.6668
499.495	-12.0119	499.495	-11.4278	217.961	-36.2273	149.849	-69.6684
499.995	-12.01	499.995	-11.4036	218.18	-36.2047	149.999	-69.6504
500.495	-12.0089	500.495	-11.3966	218.398	-36.1909	150.149	-69.6528
500.995	-12.0096	500.995	-11.3896	218.616	-36.1812	150.298	-69.6512
501.495	-12.0108	501.495	-11.3844	218.834	-36.1724	150.448	-69.6604
501.995	-12.0081	501.995	-11.3842	219.052	-36.1628	150.599	-69.6504
502.495	-12.0096	502.495	-11.3786	219.271	-36.1571	150.749	-69.658
502.995	-12.0112	502.995	-11.377	219.489	-36.1513	150.899	-69.6568
503.495	-12.0092	503.495	-11.372	219.707	-36.146	151.048	-69.6504
503.995	-12.0058	503.995	-11.3722	219.925	-36.1499	151.198	-69.6568
504.495	-12.0078	504.495	-11.3658	220.143	-36.1506	151.349	-69.6512
504.995	-12.0085	504.995	-11.3654	220.361	-36.1436	151.499	-69.6508
505.495	-12.0078	505.495	-11.3696	220.58	-36.1393	151.649	-69.6488
505.995	-12.0089	505.995	-11.4298	220.798	-36.136	151.798	-69.6508
506.495	-12.0066	506.495	-11.422	221.016	-36.1324	151.948	-69.6468
506.995	-12.0096	506.995	-11.4212	221.234	-36.1295	152.099	-69.6456
507.495	-12.0112	507.495	-11.4166	221.452	-36.1275	152.249	-69.6416
507.995	-12.0081	507.995	-11.4126	221.671	-36.125	152.399	-69.6384
508.495	-12.0066	508.495	-11.4132	221.889	-36.125	152.548	-69.6412
508.995	-12.0074	508.995	-11.413	222.107	-36.1203	152.698	-69.6384
509.495	-12.0078	509.495	-11.4012	222.325	-36.1162	152.849	-69.6392
509.995	-12.007	509.995	-11.372	222.543	-36.1162	152.999	-69.6376
510.495	-12.0089	510.495	-11.365	222.761	-36.1123	153.149	-69.6344
510.995	-12.0051	510.995	-11.36	222.98	-36.1118	153.298	-69.6336
511.495	-12.0062	511.495	-11.354	223.198	-36.1106	153.448	-69.6328
511.995	-12.0051	511.995	-11.35	223.416	-36.1087	153.599	-69.6304
512.495	-12.0036	512.495	-11.3458	223.634	-36.1055	153.749	-69.6288
512.995	-12.0036	512.995	-11.3426	223.852	-36.1084	153.899	-69.6296
513.495	-12.0024	513.495	-11.3406	224.071	-36.106	154.048	-69.6236
513.995	-12.0028	513.995	-11.336	224.289	-36.1042	154.198	-69.6204
514.495	-12.0017	514.495	-11.3338	224.507	-36.1037	154.349	-69.6236
514.995	-12.004	514.995	-11.33	224.725	-36.1003	154.499	-69.624
515.495	-12.0021	515.495	-11.3302	224.943	-36.164	154.649	-69.62
515.995	-12.0032	515.995	-11.3884	225.161	-36.317	154.798	-69.6252
516.495	-12.0028	516.495	-11.392	225.38	-36.3199	154.948	-69.6284
516.995	-12.0032	516.995	-11.3872	225.598	-36.3225	155.099	-69.6284
517.495	-12.0006	517.495	-11.3836	225.816	-36.3294	155.249	-69.6236
517.995	-12.0021	517.995	-11.3806	226.034	-36.337	155.399	-69.6228
518.495	-12.0006	518.495	-11.38	226.252	-36.3416	155.548	-69.6212
518.995	-12.0013	518.995	-11.3796	226.471	-36.352	155.698	-69.6156
519.495	-12.001	519.495	-11.3804	226.689	-36.3562	155.849	-69.526
519.995	-12.0024	519.995	-11.3542	226.907	-36.3624	155.999	-69.4968
520.495	-12.0006	520.495	-11.336	227.125	-36.3681	156.149	-69.4804
520.995	-12.001	520.995	-11.3324	227.343	-36.3702	156.298	-69.464
521.495	-12.0044	521.495	-11.3244	227.561	-36.3798	156.448	-69.4532
521.995	-12.0021	521.995	-11.3196	227.78	-36.3838	156.599	-69.4468
522.495	-12.0024	522.495	-11.3136	227.998	-36.3882	156.749	-69.4388
522.995	-12.0013	522.995	-11.3114	228.216	-36.3927	156.899	-69.4332
523.495	-12.0028	523.495	-11.3082	228.434	-36.398	157.048	-69.4236
523.995	-12.0006	523.995	-11.305	228.652	-36.3981	157.198	-69.414
524.495	-11.9994	524.495	-11.301	228.871	-36.4076	157.349	-69.4084
524.995	-12.0024	524.995	-11.3	229.089	-36.4105	157.499	-69.3984
525.495	-12.001	525.495	-11.2952	229.307	-36.4186	157.649	-69.3956
525.995	-11.9998	525.995	-11.3342	229.525	-36.4212	157.798	-69.3828
526.495	-11.9987	526.495	-11.3568	229.743	-36.4265	157.948	-69.3784
526.995	-11.9976	526.995	-11.3546	229.961	-36.4311	158.099	-69.3692
527.495	-11.9979	527.495	-11.3474	230.18	-36.4351	158.249	-69.3644
527.995	-11.999	527.995	-11.345	230.398	-36.4411	158.399	-69.3592
528.495	-11.9983	528.495	-11.3388	230.616	-36.4438	158.548	-69.352
528.995	-11.999	528.995	-11.342	230.834	-36.4514	158.698	-69.352
529.495	-11.9968	529.495	-11.3062	231.052	-36.4533	158.849	-69.3496
529.995	-11.9972	529.995	-11.2932	231.271	-36.4539	158.999	-69.3428
530.495	-11.999	530.495	-11.29	231.489	-36.4619	159.149	-69.3388
530.995	-11.9976	530.995	-11.2838	231.707	-36.4628	159.298	-69.3356
531.495	-11.9979	531.495	-11.278	231.925	-36.4022	159.448	-69.332
531.995	-11.999	531.995	-11.273	232.143	-36.3129	159.599	-69.322
532.495	-11.9972	532.495	-11.2722	232.361	-36.2852	159.749	-69.3168
532.995	-11.9976	532.995	-11.2678	232.58	-36.27	159.899	-69.3096
533.495	-11.9979	533.495	-11.263	232.798	-36.261	160.048	-69.3088
533.995	-11.9976	533.995	-11.2646	233.016	-36.2482	160.198	-69.3076
534.495	-11.9968	534.495	-11.2628	233.234	-36.2384	160.349	-69.2972
534.995	-11.9979	534.995	-11.2564	233.452	-36.2302	160.499	-69.294
535.495	-11.9979	535.495	-11.2616	233.671	-36.2206	160.649	-69.29
535.995	-11.9945	535.995	-11.3234	233.889	-36.215	160.798	-69.2808
536.495	-11.9972	536.495	-11.3168	234.107	-36.2099	160.948	-69.2768
536.995	-11.9994	536.995	-11.3108	234.325	-36.204	161.099	-69.272
537.495	-11.9964	537.495	-11.3082	234.543	-36.2011	161.249	-69.2672
537.995	-11.9968	537.995	-11.3082	234.761	-36.1982	161.399	-69.2652
538.495	-11.9983	538.495	-11.3046	234.98	-36.1932	161.548	-69.2584
538.995	-11.9972	538.995	-11.29	235.198	-36.1909	161.698	-69.2544
539.495	-11.9953	539.495	-11.2662	235.416	-36.2097	161.849	-69.2468
539.995	-11.9968	539.995	-11.2574	235.634	-36.2094	161.999	-69.2364
540.495	-11.9972	540.495	-11.2532	235.852	-36.2042	162.149	-69.2348
540.995	-11.9934	540.995	-11.2438	236.071	-36.2018	162.298	-69.238
541.495	-11.9956	541.495	-11.2392	236.289	-36.1938	162.448	-69.2364
541.995	-11.9968	541.995	-11.2406	236.507	-36.1918	162.599	-69.2388
542.495	-11.9934	542.495	-11.2352	236.725	-36.1886	162.749	-69.2388
542.995	-11.993	542.995	-11.2288	236.943	-36.1857	162.899	-69.2364
543.495	-11.9956	543.495	-11.2268	237.161	-36.1814	163.048	-69.2364
543.995	-11.9972	543.995	-11.2244	237.38	-36.1804	163.198	-69.2328
544.495	-11.9949	544.495	-11.222	237.598	-36.1825	163.349	-69.2284
544.995	-11.9953	544.995	-11.2844	237.816	-36.1812	163.499	-69.2236
545.495	-11.9979	545.495	-11.2832	238.034	-36.2001	163.649	-69.2172
545.995	-11.9945	545.995	-11.2806	238.252	-36.3868	163.798	-69.2932
546.495	-11.993	546.495	-11.2772	238.471	-36.3932	163.948	-69.394
546.995	-11.9949	546.995	-11.2726	238.689	-36.3983	164.099	-69.3876
547.495	-11.9941	547.495	-11.2742	238.907	-36.406	164.249	-69.3876
547.995	-11.9938	547.995	-11.2528	239.125	-36.4141	164.399	-69.3836
548.495	-11.9949	548.495	-11.2308	239.343	-36.4212	164.548	-69.3832
548.995	-11.9945	548.995	-11.2216	239.561	-36.4287	164.698	-69.3824
549.495	-11.993	549.495	-11.2174	239.78	-36.4333	164.849	-69.3844
549.995	-11.9949	549.995	-11.2128	239.998	-36.4484	164.999	-69.3848
550.495	-11.993	550.495	-11.2092	240.216	-36.452	165.149	-69.3824
550.995	-11.9926	550.995	-11.2034	240.434	-36.4564	165.298	-69.3828
551.495	-11.993	551.495	-11.2008	240.652	-36.4621	165.448	-69.3836
551.995	-11.9922	551.995	-11.1996	240.871	-36.4644	165.599	-69.3832
552.495	-11.9911	552.495	-11.1958	241.089	-36.4696	165.749	-69.3844
552.995	-11.9922	552.995	-11.1918	241.307	-36.4756	165.899	-69.384
553.495	-11.9919	553.495	-11.1904	241.525	-36.4792	166.048	-69.3876
553.995	-11.9911	553.995	-11.188	241.743	-36.4819	166.198	-69.3936
554.495	-11.9919	554.495	-11.2242	241.961	-36.4841	166.349	-69.3952
554.995	-11.9922	554.995	-11.2486	242.18	-36.4889	166.499	-69.3972
555.495	-11.9915	555.495	-11.2442	242.398	-36.4922	166.649	-69.3944
555.995	-11.9922	555.995	-11.2412	242.616	-36.4962	166.798	-69.3984
556.495	-11.9904	556.495	-11.2344	242.834	-36.4968	166.948	-69.3956
556.995	-11.9904	556.995	-11.2356	243.052	-36.4969	167.099	-69.3944
557.495	-11.99	557.495	-11.2332	243.271	-36.5014	167.249	-69.3956
557.995	-11.9907	557.995	-11.232	243.489	-36.49	167.399	-69.3888
558.495	-11.9881	558.495	-11.2338	243.707	-36.3602	167.548	-69.3872
558.995	-11.9896	558.995	-11.2032	243.925	-36.328	167.698	-69.3848
559.495	-11.9881	559.495	-11.1868	244.143	-36.3123	167.849	-69.386
559.995	-11.9877	559.995	-11.1812	244.361	-36.3008	167.999	-69.38
560.495	-11.9885	560.495	-11.1766	244.58	-36.2894	168.149	-69.3788
560.995	-11.9904	560.995	-11.1666	244.798	-36.2805	168.298	-69.3772
561.495	-11.9881	561.495	-11.166	245.016	-36.2742	168.448	-69.3748
561.995	-11.9885	561.995	-11.1668	245.234	-36.268	168.599	-69.3696
562.495	-11.9877	562.495	-11.1576	245.452	-36.2614	168.749	-69.3664
562.995	-11.9866	562.995	-11.154	245.671	-36.2563	168.899	-69.3676
563.495	-11.9877	563.495	-11.154	245.889	-36.253	169.048	-69.3616
563.995	-11.9896	563.995	-11.1522	246.107	-36.2539	169.198	-69.3592
564.495	-11.9888	564.495	-11.1444	246.325	-36.2496	169.349	-69.36
564.995	-11.9892	564.995	-11.1434	246.543	-36.2403	169.499	-69.356
565.495	-11.9888	565.495	-11.1706	246.761	-36.2328	169.649	-69.3488
565.995	-11.9877	565.995	-11.2114	246.98	-36.2303	169.798	-69.3524
566.495	-11.9862	566.495	-11.2032	247.198	-36.2226	169.948	-69.348
566.995	-11.9858	566.995	-11.1956	247.416	-36.2178	170.099	-69.3492
567.495	-11.9866	567.495	-11.1968	247.634	-36.2104	170.249	-69.3468
567.995	-11.9866	567.995	-11.1942	247.852	-36.2094	170.399	-69.3412
568.495	-11.987	568.495	-11.1958	248.071	-36.2062	170.548	-69.3424
568.995	-11.9873	568.995	-11.1876	248.289	-36.2018	170.698	-69.3512
569.495	-11.9862	569.495	-11.1702	248.507	-36.2002	170.849	-69.3448
569.995	-11.9854	569.995	-11.1506	248.725	-36.1954	170.999	-69.3416
570.495	-11.9817	570.495	-11.1384	248.943	-36.1935	171.149	-69.2796
570.995	-11.9854	570.995	-11.1302	249.161	-36.1904	171.298	-69.2272
571.495	-11.9866	571.495	-11.1262	249.38	-36.1874	171.448	-69.2052
571.995	-11.9873	571.995	-11.1222	249.598	-36.1845	171.599	-69.1904
572.495	-11.9839	572.495	-11.1188	249.816	-36.179	171.749	-69.178
572.995	-11.9851	572.995	-11.1086	250.034	-36.1774	171.899	-69.1648
573.495	-11.9832	573.495	-11.1108	250.252	-36.1766	172.048	-69.1572
573.995	-11.9824	573.995	-11.1066	250.471	-36.1752	172.198	-69.1472
574.495	-11.982	574.495	-11.103	250.689	-36.3256	172.349	-69.1396
574.995	-11.9847	574.995	-11.0954	250.907	-36.391	172.499	-69.134
575.495	-11.9824	575.495	-11.1526	251.125	-36.3944	172.649	-69.1288
575.995	-11.9813	575.995	-11.1626	251.343	-36.4022	172.798	-69.1228
576.495	-11.9824	576.495	-11.1544	251.561	-36.4098	172.948	-69.1228
576.995	-11.9847	576.995	-11.1508	251.78	-36.4181	173.099	-69.1116
577.495	-11.9847	577.495	-11.1506	251.998	-36.4248	173.249	-69.1068
577.995	-11.9836	577.995	-11.1462	252.216	-36.4382	173.399	-69.102
578.495	-11.9828	578.495	-11.146	252.434	-36.4501	173.548	-69.0928
578.995	-11.9805	578.995	-11.1452	252.652	-36.4547	173.698	-69.0836
579.495	-11.9817	579.495	-11.1144	252.871	-36.463	173.849	-69.0824
579.995	-11.9802	579.995	-11.1008	253.089	-36.477	173.999	-69.0712
580.495	-11.982	580.495	-11.0954	253.307	-36.475	174.149	-69.0684
580.995	-11.9813	580.995	-11.0854	253.525	-36.4781	174.298	-69.0628
581.495	-11.9839	581.495	-11.082	253.743	-36.4834	174.448	-69.068
581.995	-11.9832	581.995	-11.0804	253.961	-36.4882	174.599	-69.0572
582.495	-11.9817	582.495	-11.0744	254.18	-36.4901	174.749	-69.0512
582.995	-11.9824	582.995	-11.07	254.398	-36.4902	174.899	-69.0472
583.495	-11.9805	583.495	-11.0654	254.616	-36.4966	175.048	-69.0364
583.995	-11.9805	583.995	-11.0664	254.834	-36.5022	175.198	-69.0312
584.495	-11.9809	584.495	-11.0602	255.052	-36.5053	175.349	-69.0244
584.995	-11.9809	584.995	-11.058	255.271	-36.5099	175.499	-69.02
585.495	-11.9786	585.495	-11.0884	255.489	-36.5162	175.649	-69.01
585.995	-11.9794	585.995	-11.122	255.707	-36.52	175.798	-69.0076
586.495	-11.9809	586.495	-11.1146	255.925	-36.5223	175.948	-69.0068
586.995	-11.9798	586.995	-11.1098	256.143	-36.5237	176.099	-69.002
587.495	-11.9794	587.495	-11.1056	256.361	-36.5301	176.249	-68.9996
587.995	-11.9794	587.995	-11.1064	256.58	-36.5298	176.399	-68.994
588.495	-11.9779	588.495	-11.1036	256.798	-36.467	176.548	-68.9948
588.995	-11.9805	588.995	-11.096	257.016	-36.3805	176.698	-68.99
589.495	-11.9813	589.495	-11.0638	257.234	-36.3559	176.849	-68.986
589.995	-11.9817	589.995	-11.056	257.452	-36.3402	176.999	-68.9832
590.495	-11.9802	590.495	-11.0476	257.671	-36.328	177.149	-68.9776
590.995	-11.9802	590.995	-11.0466	257.889	-36.3148	177.298	-68.9736
591.495	-11.9813	591.495	-11.0414	258.107	-36.3052	177.448	-68.9704
591.995	-11.9794	591.995	-11.037	258.325	-36.2989	177.599	-68.9676
592.495	-11.9836	592.495	-11.031	258.543	-36.2897	177.749	-68.9644
592.995	-11.9798	592.995	-11.0282	258.761	-36.2887	177.899	-68.958
593.495	-11.9805	593.495	-11.026	258.98	-36.2797	178.048	-68.9496
593.995	-11.9802	593.995	-11.0202	259.198	-36.2797	178.198	-68.942
594.495	-11.9828	594.495	-11.0164	259.416	-36.2737	178.349	-68.9384
594.995	-11.9802	594.995	-11.0142	259.634	-36.2684	178.499	-68.9336
595.495	-11.9839	595.495	-11.0806	259.852	-36.2682	178.649	-68.9256
595.995	-11.9851	595.995	-11.0728	260.071	-36.2622	178.798	-69.0432
596.495	-11.9832	596.495	-11.0694	260.289	-36.26	178.948	-69.066
596.995	-11.9798	596.995	-11.0654	260.507	-36.2604	179.099	-69.0508
597.495	-11.979	597.495	-11.0648	260.725	-36.2543	179.249	-69.0448
597.995	-11.9836	597.995	-11.0582	260.943	-36.2523	179.399	-69.0432
598.495	-11.979	598.495	-11.061	261.161	-36.25	179.548	-69.0412
598.995	-11.9779	598.995	-11.0574	261.38	-36.2499	179.698	-69.042
599.495	-11.9756	599.495	-11.024	261.598	-36.2451	179.849	-69.0452
599.995	-11.9775	599.995	-11.0088	261.816	-36.2455	179.999	-69.0476
600.495	-11.9749	600.495	-11.0014	262.034	-36.2436	180.149	-69.05
600.995	-11.9771	600.995	-10.9976	262.252	-36.2428	180.298	-69.0504
601.495	-11.976	601.495	-10.9888	262.471	-36.2418	180.448	-69.0492
601.995	-11.9756	601.995	-10.9868	262.689	-36.2404	180.599	-69.0516
602.495	-11.9771	602.495	-10.9842	262.907	-36.2397	180.749	-69.0532
602.995	-11.976	602.995	-10.9834	263.125	-36.2404	180.899	-69.0516
603.495	-11.976	603.495	-10.9796	263.343	-36.2415	181.048	-69.0512
603.995	-11.9783	603.995	-10.9752	263.561	-36.2414	181.198	-69.052
604.495	-11.9745	604.495	-10.9728	263.78	-36.3519	181.349	-69.0524
604.995	-11.9764	604.995	-10.9696	263.998	-36.4559	181.499	-69.05
605.495	-11.9734	605.495	-11.0356	264.216	-36.4594	181.649	-69.05
605.995	-11.9741	605.995	-11.0316	264.434	-36.4648	181.798	-69.0488
606.495	-11.9718	606.495	-11.0266	264.652	-36.4719	181.948	-69.0496
606.995	-11.9715	606.995	-11.0246	264.871	-36.4776	182.099	-69.0488
607.495	-11.9726	607.495	-11.022	265.089	-36.4846	182.249	-69.0472
607.995	-11.9752	607.995	-11.0164	265.307	-36.4914	182.399	-69.0468
608.495	-11.9715	608.495	-11.0198	265.525	-36.4982	182.548	-69.0484
608.995	-11.9715	608.995	-11.0036	265.743	-36.5011	182.698	-69.0468
609.495	-11.9726	609.495	-10.9744	265.961	-36.5081	182.849	-69.0456
609.995	-11.9726	609.995	-10.966	266.18	-36.5085	182.999	-69.0456
610.495	-11.9726	610.495	-10.9596	266.398	-36.516	183.149	-69.048
610.995	-11.9715	610.995	-10.9548	266.616	-36.5233	183.298	-69.048
611.495	-11.9734	611.495	-10.9512	266.834	-36.5245	183.448	-69.044
611.995	-11.9696	611.995	-10.9446	267.052	-36.5316	183.599	-69.0404
612.495	-11.9707	612.495	-10.9394	267.271	-36.5331	183.749	-69.0448
612.995	-11.9726	612.995	-10.9402	267.489	-36.5359	183.899	-69.0472
613.495	-11.9707	613.495	-10.9376	267.707	-36.5377	184.048	-69.046
613.995	-11.973	613.995	-10.932	267.925	-36.5415	184.198	-69.0456
614.495	-11.9737	614.495	-10.9308	268.143	-36.5436	184.349	-69.0484
614.995	-11.9711	614.995	-10.9908	268.361	-36.5475	184.499	-69.0452
615.495	-11.9718	615.495	-10.9932	268.58	-36.5522	184.649	-69.0436
615.995	-11.9715	615.995	-10.9852	268.798	-36.5544	184.798	-69.0688
616.495	-11.9711	616.495	-10.9822	269.016	-36.5602	184.948	-69.0808
616.995	-11.9703	616.995	-10.9824	269.234	-36.5653	185.099	-69.0844
617.495	-11.973	617.495	-10.978	269.452	-36.5674	185.249	-69.0848
617.995	-11.9684	617.995	-10.978	269.671	-36.5668	185.399	-69.084
618.495	-11.9718	618.495	-10.9622	269.889	-36.5491	185.548	-69.0868
618.995	-11.968	618.995	-10.9436	270.107	-36.4291	185.698	-69.0876
619.495	-11.9666	619.495	-10.9386	270.325	-36.3976	185.849	-69.086
619.995	-11.97	619.995	-10.9314	270.543	-36.3799	185.999	-69.0856
620.495	-11.9673	620.495	-10.9262	270.761	-36.3689	186.149	-69.0844
620.995	-11.9669	620.995	-10.9224	270.98	-36.3575	186.298	-69.046
621.495	-11.968	621.495	-10.9184	271.198	-36.3498	186.448	-68.976
621.995	-11.9658	621.995	-10.912	271.416	-36.3425	186.599	-68.9584
622.495	-11.968	622.495	-10.9068	271.634	-36.3352	186.749	-68.9404
622.995	-11.9684	622.995	-10.907	271.852	-36.3311	186.899	-68.9292
623.495	-11.9677	623.495	-10.9008	272.071	-36.3217	187.048	-68.916
623.995	-11.9654	623.995	-10.8974	272.289	-36.3195	187.198	-68.9048
624.495	-11.9669	624.495	-10.894	272.507	-36.3119	187.349	-68.9084
624.995	-11.9669	624.995	-10.9472	272.725	-36.3036	187.499	-68.9024
625.495	-11.9669	625.495	-10.9558	272.943	-36.3014	187.649	-68.8924
625.995	-11.9692	625.995	-10.9526	273.161	-36.2953	187.798	-68.8852
626.495	-11.9666	626.495	-10.9446	273.38	-36.2905	187.948	-68.8776
626.995	-11.9666	626.995	-10.9462	273.598	-36.2864	188.099	-68.8732
627.495	-11.9669	627.495	-10.9424	273.816	-36.29	188.249	-68.8688
627.995	-11.9646	627.995	-10.9458	274.034	-36.3109	188.399	-68.8628
628.495	-11.9658	628.495	-10.929	274.252	-36.3011	188.548	-68.8552
628.995	-11.9635	628.995	-10.9046	274.471	-36.2992	188.698	-68.8488
629.495	-11.9632	629.495	-10.8936	274.689	-36.2934	188.849	-68.8432
629.995	-11.9684	629.995	-10.8872	274.907	-36.3009	188.999	-68.838
630.495	-11.9662	630.495	-10.8818	275.125	-36.3024	189.149	-68.8328
630.995	-11.965	630.995	-10.8768	275.343	-36.3202	189.298	-68.8328
631.495	-11.9658	631.495	-10.8736	275.561	-36.3247	189.448	-68.8256
631.995	-11.9624	631.995	-10.8698	275.78	-36.3255	189.599	-68.8224
632.495	-11.9658	632.495	-10.8642	275.998	-36.3438	189.749	-68.8228
632.995	-11.9654	632.995	-10.8662	276.216	-36.3484	189.899	-68.8192
633.495	-11.962	633.495	-10.8618	276.434	-36.3414	190.048	-68.8212
633.995	-11.9628	633.995	-10.8566	276.652	-36.3349	190.198	-68.8136
634.495	-11.9632	634.495	-10.8562	276.871	-36.3173	190.349	-68.8084
634.995	-11.9612	634.995	-10.919	277.089	-36.3101	190.499	-68.802
635.495	-11.9635	635.495	-10.913	277.307	-36.3068	190.649	-68.8212
635.995	-11.9658	635.995	-10.909	277.525	-36.3069	190.798	-68.8264
636.495	-11.9624	636.495	-10.9026	277.743	-36.5044	190.948	-68.8248
636.995	-11.9632	636.995	-10.8986	277.961	-36.5093	191.099	-68.8188
637.495	-11.9635	637.495	-10.8974	278.18	-36.5138	191.249	-68.8156
637.995	-11.962	637.995	-10.8948	278.398	-36.519	191.399	-68.8148
638.495	-11.9616	638.495	-10.8918	278.616	-36.5287	191.548	-68.8088
638.995	-11.962	638.995	-10.8636	278.834	-36.5577	191.698	-68.8028
639.495	-11.9612	639.495	-10.8468	279.052	-36.5521	191.849	-68.7988
639.995	-11.9624	639.995	-10.8392	279.271	-36.556	191.999	-68.7928
640.495	-11.9624	640.495	-10.8316	279.489	-36.5578	192.149	-68.7884
640.995	-11.9605	640.995	-10.826	279.707	-36.5596	192.298	-68.7864
641.495	-11.9582	641.495	-10.822	279.925	-36.5621	192.448	-68.7828
641.995	-11.959	641.995	-10.8162	280.143	-36.5685	192.599	-68.776
642.495	-11.9609	642.495	-10.8254	280.361	-36.5708	192.749	-68.7744
642.995	-11.9605	642.995	-10.8156	280.58	-36.5743	192.899	-68.7696
643.495	-11.959	643.495	-10.81	280.798	-36.5741	193.048	-68.764
643.995	-11.9616	643.995	-10.8072	281.016	-36.5773	193.198	-68.76
644.495	-11.9598	644.495	-10.7986	281.234	-36.5772	193.349	-68.7564
644.995	-11.9586	644.995	-10.8644	281.452	-36.5739	193.499	-68.7524
645.495	-11.9582	645.495	-10.8622	281.671	-36.575	193.649	-68.7512
645.995	-11.9594	645.995	-10.8544	281.889	-36.5764	193.798	-68.83
646.495	-11.9594	646.495	-10.8492	282.107	-36.5815	193.948	-68.9044
646.995	-11.9586	646.995	-10.8492	282.325	-36.5827	194.099	-68.8944
647.495	-11.9571	647.495	-10.8462	282.543	-36.5849	194.249	-68.8972
647.995	-11.9598	647.995	-10.8444	282.761	-36.5891	194.399	-68.896
648.495	-11.9578	648.495	-10.8406	282.98	-36.5902	194.548	-68.8976
648.995	-11.9564	648.995	-10.8064	283.198	-36.5349	194.698	-68.902
649.495	-11.9571	649.495	-10.7926	283.416	-36.4393	194.849	-68.9008
649.995	-11.9582	649.995	-10.7832	283.634	-36.4141	194.999	-68.9088
650.495	-11.9567	650.495	-10.7754	283.852	-36.3989	195.149	-68.9068
650.995	-11.956	650.995	-10.7684	284.071	-36.3897	195.298	-68.9068
651.495	-11.956	651.495	-10.7644	284.289	-36.3814	195.448	-68.9092
651.995	-11.9556	651.995	-10.7604	284.507	-36.3692	195.599	-68.908
652.495	-11.956	652.495	-10.7516	284.725	-36.3639	195.749	-68.908
652.995	-11.9571	652.995	-10.746	284.943	-36.357	195.899	-68.9092
653.495	-11.9556	653.495	-10.7456	285.161	-36.3503	196.048	-68.91
653.995	-11.956	653.995	-10.7368	285.38	-36.3486	196.198	-68.9056
654.495	-11.9575	654.495	-10.735	285.598	-36.3455	196.349	-68.9064
654.995	-11.9567	654.995	-10.7976	285.816	-36.339	196.499	-68.9044
655.495	-11.9556	655.495	-10.7912	286.034	-36.3349	196.649	-68.9044
655.995	-11.9541	655.995	-10.786	286.252	-36.333	196.798	-68.9028
656.495	-11.9533	656.495	-10.7778	286.471	-36.3273	196.948	-68.9056
656.995	-11.9548	656.995	-10.7762	286.689	-36.3255	197.099	-68.9028
657.495	-11.9552	657.495	-10.7734	286.907	-36.3229	197.249	-68.8996
657.995	-11.9544	657.995	-10.771	287.125	-36.3216	197.399	-68.8916
658.495	-11.9537	658.495	-10.7338	287.343	-36.3182	197.548	-68.8908
658.995	-11.9544	658.995	-10.719	287.561	-36.316	197.698	-68.892
659.495	-11.9533	659.495	-10.7106	287.78	-36.3114	197.849	-68.8928
659.995	-11.9541	659.995	-10.7024	287.998	-36.3127	197.999	-68.8932
660.495	-11.9544	660.495	-10.6954	288.216	-36.3104	198.149	-68.8936
660.995	-11.9533	660.995	-10.686	288.434	-36.3068	198.298	-68.8928
661.495	-11.953	661.495	-10.6836	288.652	-36.306	198.448	-68.8948
661.995	-11.953	661.995	-10.681	288.871	-36.3058	198.599	-68.902
662.495	-11.9541	662.495	-10.681	289.089	-36.3049	198.749	-68.902
662.995	-11.9544	662.995	-10.678	289.307	-36.3037	198.899	-68.9844
663.495	-11.951	663.495	-10.677	289.525	-36.3004	199.048	-68.986
663.995	-11.9526	663.995	-10.6682	289.743	-36.3031	199.198	-68.9888
664.495	-11.953	664.495	-10.6746	289.961	-36.3672	199.349	-69.0024
664.995	-11.9533	664.995	-10.7278	290.18	-36.5124	199.499	-69.0272
665.495	-11.9537	665.495	-10.7228	290.398	-36.5138	199.649	-69.028
665.995	-11.9526	665.995	-10.7148	290.616	-36.5178	199.798	-69.0264
666.495	-11.9514	666.495	-10.709	290.834	-36.5234	199.948	-69.0284
666.995	-11.9492	666.995	-10.708	291.052	-36.5347	200.099	-69.0224
667.495	-11.9514	667.495	-10.7038	291.271	-36.5392	200.249	-69.0208
667.995	-11.951	667.995	-10.6992	291.489	-36.5483	200.399	-69.0204
668.495	-11.9518	668.495	-10.6846	291.707	-36.5562	200.548	-69.0192
668.995	-11.9507	668.995	-10.6524	291.925	-36.5602	200.698	-69.0172
669.495	-11.9503	669.495	-10.6416	292.143	-36.5679	200.849	-69.018
669.995	-11.9495	669.995	-10.6296	292.361	-36.5741	200.999	-69.018
670.495	-11.9507	670.495	-10.6226	292.58	-36.5766	201.149	-69.0168
670.995	-11.9476	670.995	-10.615	292.798	-36.585	201.298	-68.9584
671.495	-11.9495	671.495	-10.611	293.016	-36.587	201.448	-68.9048
671.995	-11.9495	671.995	-10.6022	293.234	-36.5931	201.599	-68.8824
672.495	-11.9503	672.495	-10.5976	293.452	-36.5987	201.749	-68.8704
672.995	-11.9514	672.995	-10.5914	293.671	-36.6042	201.899	-68.8552
673.495	-11.9476	673.495	-10.589	293.889	-36.6066	202.048	-68.8432
673.995	-11.9499	673.995	-10.5816	294.107	-36.6102	202.198	-68.8364
674.495	-11.9484	674.495	-10.5746	294.325	-36.6155	202.349	-68.8292
674.995	-11.9476	674.995	-10.634	294.543	-36.6184	202.499	-68.832
675.495	-11.9484	675.495	-10.6354	294.761	-36.6218	202.649	-68.8244
675.995	-11.951	675.995	-10.627	294.98	-36.6267	202.798	-68.8212
676.495	-11.9465	676.495	-10.621	295.198	-36.6286	202.948	-68.8164
676.995	-11.948	676.995	-10.6192	295.416	-36.6392	203.099	-68.81
677.495	-11.9465	677.495	-10.6164	295.634	-36.6421	203.249	-68.8028
677.995	-11.9476	677.995	-10.6104	295.852	-36.6442	203.399	-68.8
678.495	-11.9458	678.495	-10.6114	296.071	-36.5177	203.548	-68.7968
678.995	-11.9484	678.995	-10.5806	296.289	-36.4824	203.698	-68.7936
679.495	-11.9465	679.495	-10.5624	296.507	-36.4618	203.849	-68.788
679.995	-11.9469	679.995	-10.5508	296.725	-36.451	203.999	-68.7844
680.495	-11.948	680.495	-10.5454	296.943	-36.4404	204.149	-68.782
680.995	-11.9465	680.995	-10.5348	297.161	-36.4327	204.298	-68.7744
681.495	-11.9469	681.495	-10.532	297.38	-36.4242	204.448	-68.7692
681.995	-11.9458	681.995	-10.528	297.598	-36.4157	204.599	-68.7672
682.495	-11.9446	682.495	-10.5258	297.816	-36.4114	204.749	-68.7616
682.995	-11.9454	682.995	-10.522	298.034	-36.4059	204.899	-68.7544
683.495	-11.9473	683.495	-10.5152	298.252	-36.4013	205.048	-68.7508
683.995	-11.9458	683.995	-10.5094	298.471	-36.3949	205.198	-68.7464
684.495	-11.948	684.495	-10.5072	298.689	-36.39	205.349	-68.7432
684.995	-11.9442	684.995	-10.5032	298.907	-36.3853	205.499	-68.7424
685.495	-11.9431	685.495	-10.5036	299.125	-36.3808	205.649	-68.7396
685.995	-11.9446	685.995	-10.5666	299.343	-36.3817	205.798	-68.7392
686.495	-11.9458	686.495	-10.5656	299.561	-36.3813	205.948	-68.7356
686.995	-11.9473	686.995	-10.5632	299.78	-36.38	206.099	-68.7296
687.495	-11.9446	687.495	-10.5566	299.998	-36.3756	206.249	-68.7284
687.995	-11.948	687.995	-10.5556	300.216	-36.3722	206.399	-68.7244
688.495	-11.9469	688.495	-10.5536	300.434	-36.3712	206.548	-68.7256
688.995	-11.945	688.995	-10.5544	300.652	-36.374	206.698	-68.7216
689.495	-11.9427	689.495	-10.5464	300.871	-36.3694	206.849	-68.7136
689.995	-11.9439	689.995	-10.5142	301.089	-36.3671	206.999	-68.7132
690.495	-11.9442	690.495	-10.5036	301.307	-36.3676	207.149	-68.7088
690.995	-11.945	690.995	-10.4956	301.525	-36.3644	207.298	-68.7064
691.495	-11.9461	691.495	-10.4904	301.743	-36.3624	207.448	-68.7048
691.995	-11.9424	691.995	-10.4872	301.961	-36.3602	207.599	-68.7056
692.495	-11.9408	692.495	-10.4836	302.18	-36.3571	207.749	-68.7
692.995	-11.9439	692.995	-10.4794	302.398	-36.3558	207.899	-68.6972
693.495	-11.9424	693.495	-10.4762	302.616	-36.3606	208.048	-68.6952
693.995	-11.9424	693.995	-10.4762	302.834	-36.3828	208.198	-68.692
694.495	-11.9458	694.495	-10.4714	303.052	-36.5646	208.349	-68.6928
694.995	-11.9446	694.995	-10.4706	303.271	-36.576	208.499	-68.6864
695.495	-11.9431	695.495	-10.4854	303.489	-36.5824	208.649	-68.6864
695.995	-11.9412	695.995	-10.54	303.707	-36.5887	208.798	-68.6848
696.495	-11.9424	696.495	-10.5326	303.925	-36.5977	208.948	-68.8408
696.995	-11.9397	696.995	-10.5308	304.143	-36.6044	209.099	-68.8372
697.495	-11.942	697.495	-10.523	304.361	-36.6107	209.249	-68.8344
697.995	-11.9427	697.995	-10.5268	304.58	-36.6191	209.399	-68.8324
698.495	-11.9439	698.495	-10.5264	304.798	-36.6248	209.548	-68.8388
698.995	-11.9412	698.995	-10.5248	305.016	-36.6291	209.698	-68.8424
699.495	-11.9427	699.495	-10.5138	305.234	-36.6344	209.849	-68.8496
699.995	-11.9393	699.995	-10.4842	305.452	-36.6426	209.999	-68.8496
700.495	-11.9397	700.495	-10.4784	305.671	-36.6527	210.149	-68.8684
700.995	-11.9416	700.995	-10.469	305.889	-36.6561	210.298	-68.8852
701.495	-11.9397	701.495	-10.464	306.107	-36.6638	210.448	-68.8996
701.995	-11.9412	701.995	-10.4616	306.325	-36.6648	210.599	-68.9088
702.495	-11.9405	702.495	-10.4576	306.543	-36.6688	210.749	-68.974
702.995	-11.9405	702.995	-10.4548	306.761	-36.6723	210.899	-68.994
703.495	-11.9393	703.495	-10.4514	306.98	-36.6768	211.048	-68.9844
703.995	-11.9408	703.995	-10.4476	307.198	-36.6804	211.198	-68.9764
704.495	-11.9382	704.495	-10.4464	307.416	-36.6812	211.349	-68.968
704.995	-11.939	704.995	-10.4424	307.634	-36.6843	211.499	-68.96
705.495	-11.9382	705.495	-10.4428	307.852	-36.6878	211.649	-68.9444
705.995	-11.9386	705.995	-10.5	308.071	-36.6907	211.798	-68.958
706.495	-11.9401	706.495	-10.5118	308.289	-36.6952	211.948	-68.9516
706.995	-11.9378	706.995	-10.5038	308.507	-36.6967	212.099	-68.9524
707.495	-11.9359	707.495	-10.5028	308.725	-36.6997	212.249	-68.95
707.995	-11.9393	707.995	-10.501	308.943	-36.7026	212.399	-68.952
708.495	-11.9367	708.495	-10.501	309.161	-36.696	212.548	-68.9516
708.995	-11.9386	708.995	-10.5006	309.38	-36.5732	212.698	-68.9524
709.495	-11.9397	709.495	-10.4728	309.598	-36.535	212.849	-68.9476
709.995	-11.9367	709.995	-10.4566	309.816	-36.5165	212.999	-68.946
710.495	-11.9348	710.495	-10.4504	310.034	-36.5056	213.149	-68.9524
710.995	-11.9367	710.995	-10.444	310.252	-36.4984	213.298	-68.9396
711.495	-11.9359	711.495	-10.4442	310.471	-36.487	213.448	-68.934
711.995	-11.9371	711.995	-10.4388	310.689	-36.4838	213.599	-68.9328
712.495	-11.9367	712.495	-10.4368	310.907	-36.4754	213.749	-68.9292
713	-11.9371	713	-10.4322	311.127	-36.4686	213.9	-68.9324
713.5	-11.9356	713.5	-10.4342	311.345	-36.4676	214.05	-68.9304
714	-11.9367	714	-10.4298	311.564	-36.4665	214.2	-68.9276
714.5	-11.9337	714.5	-10.428	311.782	-36.4636	214.35	-68.9288
715	-11.9371	715	-10.426	312	-36.4607	214.5	-68.9296
715.5	-11.9359	715.5	-10.452	312.218	-36.456	214.65	-68.9276
716	-11.9356	716	-10.4934	312.436	-36.4536	214.8	-68.9272
716.5	-11.9352	716.5	-10.49	312.655	-36.4525	214.95	-68.9268
717	-11.9382	717	-10.4858	312.873	-36.4506	215.1	-68.9272
717.5	-11.9352	717.5	-10.4852	313.091	-36.4473	215.25	-68.9252
718	-11.9356	718	-10.4852	313.309	-36.4439	215.4	-68.9272
718.5	-11.9333	718.5	-10.4854	313.527	-36.4468	215.55	-68.9256
719	-11.9333	719	-10.4846	313.745	-36.4652	215.7	-68.9256
719.5	-11.934	719.5	-10.4744	313.964	-36.4927	215.85	-68.9276
720	-11.9337	720	-10.4464	314.182	-36.4824	216	-68.9204
720.5	-11.9337	720.5	-10.439	314.4	-36.4772	216.15	-68.9216
721	-11.9322	721	-10.4332	314.618	-36.4719	216.3	-68.8352
721.5	-11.9337	721.5	-10.4304	314.836	-36.4715	216.45	-68.804
722	-11.9348	722	-10.4282	315.055	-36.4694	216.6	-68.7852
722.5	-11.9325	722.5	-10.4208	315.273	-36.464	216.75	-68.7752
723	-11.9329	723	-10.4214	315.491	-36.4617	216.9	-68.7636
723.5	-11.934	723.5	-10.4244	315.709	-36.4609	217.05	-68.7516
724	-11.9337	724	-10.437	315.927	-36.4577	217.2	-68.7444
724.5	-11.9344	724.5	-10.4502	316.145	-36.4591	217.35	-68.7344
725	-11.934	725	-10.44	316.364	-36.4572	217.5	-68.726
725.5	-11.9356	725.5	-10.4424	316.582	-36.4538	217.65	-68.7184
726	-11.9344	726	-10.4836	316.8	-36.4502	217.8	-68.7132
726.5	-11.934	726.5	-10.4772	317.018	-36.4496	217.95	-68.712
727	-11.9333	727	-10.471	317.236	-36.4462	218.1	-68.698
727.5	-11.9356	727.5	-10.4696	317.455	-36.444	218.25	-68.6892
728	-11.934	728	-10.4688	317.673	-36.4798	218.4	-68.6816
728.5	-11.934	728.5	-10.4654	317.891	-36.6518	218.55	-68.6796
729	-11.9333	729	-10.4656	318.109	-36.6548	218.7	-68.6888
729.5	-11.9352	729.5	-10.4332	318.327	-36.6592	218.85	-68.6936
730	-11.9344	730	-10.4212	318.545	-36.6664	219	-68.6928
730.5	-11.9322	730.5	-10.4142	318.764	-36.6725	219.15	-68.6876
731	-11.934	731	-10.4134	318.982	-36.6833	219.3	-68.7108
731.5	-11.9329	731.5	-10.4056	319.2	-36.687	219.45	-68.7092
732	-11.931	732	-10.398	319.418	-36.6907	219.6	-68.7084
732.5	-11.934	732.5	-10.3986	319.636	-36.6955	219.75	-68.7032
733	-11.9322	733	-10.3942	319.855	-36.7017	219.9	-68.7008
733.5	-11.9322	733.5	-10.3964	320.073	-36.713	220.05	-68.6968
734	-11.9337	734	-10.3902	320.291	-36.7187	220.2	-68.6912
734.5	-11.9337	734.5	-10.4016	320.509	-36.7241	220.35	-68.6828
735	-11.9329	735	-10.4592	320.727	-36.7293	220.5	-68.68
735.5	-11.931	735.5	-10.4556	320.945	-36.734	220.65	-68.6752
736	-11.9314	736	-10.4522	321.164	-36.7366	220.8	-68.6788
736.5	-11.931	736.5	-10.4498	321.382	-36.7398	220.95	-68.6792
737	-11.9318	737	-10.4548	321.6	-36.7452	221.1	-68.676
737.5	-11.9322	737.5	-10.452	321.818	-36.7473	221.25	-68.6724
738	-11.931	738	-10.4514	322.036	-36.7524	221.4	-68.6756
738.5	-11.9303	738.5	-10.4314	322.255	-36.7584	221.55	-68.6368
739	-11.9303	739	-10.41	322.473	-36.763	221.7	-68.604
739.5	-11.9303	739.5	-10.4036	322.691	-36.7669	221.85	-68.5988
740	-11.9306	740	-10.3984	322.909	-36.7672	222	-68.5924
740.5	-11.9303	740.5	-10.3934	323.127	-36.7714	222.15	-68.5908
741	-11.9272	741	-10.3896	323.345	-36.6775	222.3	-68.586
741.5	-11.9303	741.5	-10.3904	323.564	-36.6137	222.45	-68.5876
742	-11.9276	742	-10.3856	323.782	-36.5955	222.6	-68.5872
742.5	-11.9303	742.5	-10.3816	324	-36.5781	222.75	-68.5852
743	-11.9284	743	-10.3828	324.218	-36.5693	222.9	-68.5848
743.5	-11.9303	743.5	-10.3806	324.436	-36.5567	223.05	-68.5856
744	-11.9272	744	-10.3778	324.655	-36.5506	223.2	-68.5844
744.5	-11.9269	744.5	-10.4182	324.873	-36.5416	223.35	-68.5844
745	-11.9288	745	-10.4446	325.091	-36.5368	223.5	-68.5816
745.5	-11.9284	745.5	-10.4426	325.309	-36.5317	223.65	-68.6788
746	-11.9303	746	-10.4368	325.527	-36.5309	223.8	-68.7228
746.5	-11.9261	746.5	-10.4388	325.745	-36.5251	223.95	-68.7604
747	-11.9261	747	-10.4396	325.964	-36.5207	224.1	-68.7172
747.5	-11.9265	747.5	-10.4402	326.182	-36.514	224.25	-68.7432
748	-11.9265	748	-10.4396	326.4	-36.5103	224.4	-68.7368
748.5	-11.9238	748.5	-10.407	326.618	-36.506	224.55	-68.7396
749	-11.9254	749	-10.3934	326.836	-36.5016	224.7	-68.7404
749.5	-11.9257	749.5	-10.3856	327.055	-36.4986	224.85	-68.7512
750	-11.9272	750	-10.3824	327.273	-36.4983	225	-68.7376
750.5	-11.9265	750.5	-10.3788	327.491	-36.4942	225.15	-68.7472
751	-11.9242	751	-10.3766	327.709	-36.4928	225.3	-68.7512
751.5	-11.925	751.5	-10.3728	327.927	-36.4935	225.45	-68.7404
752	-11.9231	752	-10.3732	328.145	-36.4901	225.6	-68.7448
752.5	-11.9257	752.5	-10.37	328.364	-36.4908	225.75	-68.734
753	-11.9231	753	-10.3692	328.582	-36.4852	225.9	-68.732
753.5	-11.9216	753.5	-10.3696	328.8	-36.4825	226.05	-68.7356
754	-11.9212	754	-10.4264	329.018	-36.4822	226.2	-68.738
754.5	-11.9223	754.5	-10.4324	329.236	-36.4809	226.35	-68.738
755	-11.9208	755	-10.4308	329.455	-36.4755	226.5	-68.7392
755.5	-11.9216	755.5	-10.4324	329.673	-36.4768	226.65	-68.7412
756	-11.9242	756	-10.4288	329.891	-36.4803	226.8	-68.7416
756.5	-11.9208	756.5	-10.4318	330.109	-36.4784	226.95	-68.7472
757	-11.9235	757	-10.4314	330.327	-36.4774	227.1	-68.7476
757.5	-11.9246	757.5	-10.4342	330.545	-36.4751	227.25	-68.748
758	-11.9212	758	-10.4278	330.764	-36.4712	227.4	-68.7492
758.5	-11.92	758.5	-10.3946	330.982	-36.4655	227.55	-68.746
759	-11.9204	759	-10.3856	331.2	-36.4694	227.7	-68.7388
759.5	-11.9216	759.5	-10.379	331.418	-36.4662	227.85	-68.742
760	-11.9204	760	-10.3762	331.636	-36.4639	228	-68.742
760.5	-11.9197	760.5	-10.3718	331.855	-36.4619	228.15	-68.7428
761	-11.9189	761	-10.3708	332.073	-36.6635	228.3	-68.7444
761.5	-11.9197	761.5	-10.367	332.291	-36.6755	228.45	-68.7468
762	-11.9182	762	-10.3658	332.509	-36.6778	228.6	-68.7452
762.5	-11.9182	762.5	-10.3646	332.727	-36.6831	228.75	-68.746
763	-11.9186	763	-10.3618	332.945	-36.6894	228.9	-68.7428
763.5	-11.9159	763.5	-10.362	333.164	-36.696	229.05	-68.7468
764	-11.917	764	-10.3616	333.382	-36.7011	229.2	-68.7444
764.5	-11.9125	764.5	-10.4268	333.6	-36.7077	229.35	-68.768
765	-11.9144	765	-10.4274	333.818	-36.7148	229.5	-68.7788
765.5	-11.9178	765.5	-10.4272	334.036	-36.7201	229.65	-68.7812
766	-11.9178	766	-10.423	334.255	-36.7266	229.8	-68.7784
766.5	-11.9163	766.5	-10.4228	334.473	-36.7354	229.95	-68.7768
767	-11.9148	767	-10.4262	334.691	-36.7377	230.1	-68.7732
767.5	-11.9155	767.5	-10.4246	334.909	-36.74	230.25	-68.7724
768	-11.9152	768	-10.4254	335.127	-36.7466	230.4	-68.7796
768.5	-11.914	768.5	-10.4156	335.345	-36.7586	230.55	-68.7908
769	-11.9163	769	-10.3898	335.564	-36.7674	230.7	-68.802
769.5	-11.9186	769.5	-10.3772	335.782	-36.7772	230.85	-68.8288
770	-11.9121	770	-10.3756	336	-36.6706	231	-68.8468
770.5	-11.9136	770.5	-10.3704	336.218	-36.6274	231.15	-68.9912
771	-11.9132	771	-10.3676	336.436	-36.6167	231.3	-69.2256
771.5	-11.914	771.5	-10.3642	336.655	-36.6062	231.45	-69.0904
772	-11.9132	772	-10.3656	336.873	-36.5943	231.6	-69.0424
772.5	-11.9121	772.5	-10.3636	337.091	-36.5801	231.75	-69.0128
773	-11.9132	773	-10.3592	337.309	-36.5724	231.9	-69.0012
773.5	-11.9129	773.5	-10.3584	337.527	-36.5664	232.05	-68.9704
774	-11.9121	774	-10.3588	337.745	-36.5645	232.2	-68.9448
774.5	-11.9114	774.5	-10.4164	337.964	-36.5602	232.35	-68.94
775	-11.9118	775	-10.4238	338.182	-36.5524	232.5	-68.9256
775.5	-11.9114	775.5	-10.4236	338.4	-36.5464	232.65	-68.9228
776	-11.9114	776	-10.4208	338.618	-36.5436	232.8	-68.9304
776.5	-11.9121	776.5	-10.4204	338.836	-36.5415	232.95	-68.9476
777	-11.9125	777	-10.4232	339.055	-36.5351	233.1	-68.9776
777.5	-11.9106	777.5	-10.4234	339.273	-36.532	233.25	-68.974
778	-11.9121	778	-10.424	339.491	-36.528	233.4	-68.9704
778.5	-11.9106	778.5	-10.4252	339.709	-36.5266	233.55	-68.974
779	-11.9121	779	-10.3906	339.927	-36.5244	233.7	-68.9764
779.5	-11.9087	779.5	-10.3824	340.145	-36.52	233.85	-68.972
780	-11.9125	780	-10.3804	340.364	-36.5094	234	-68.97
780.5	-11.9106	780.5	-10.3682	340.582	-36.5032	234.15	-68.9644
781	-11.9095	781	-10.3596	340.8	-36.5054	234.3	-68.9648
781.5	-11.9106	781.5	-10.3628	341.018	-36.5037	234.45	-68.964
782	-11.908	782	-10.3558	341.236	-36.4999	234.6	-68.9552
782.5	-11.9061	782.5	-10.355	341.455	-36.4968	234.75	-68.9528
783	-11.9084	783	-10.3522	341.673	-36.4952	234.9	-68.9492
783.5	-11.9087	783.5	-10.3514	341.891	-36.4955	235.05	-68.9436
784	-11.9072	784	-10.3464	342.109	-36.4923	235.2	-68.9436
784.5	-11.9084	784.5	-10.3744	342.327	-36.491	235.35	-68.9392
785	-11.9061	785	-10.4186	342.545	-36.498	235.5	-68.9332
785.5	-11.9057	785.5	-10.4166	342.764	-36.6946	235.65	-68.9324
786	-11.908	786	-10.4148	342.982	-36.6988	235.8	-68.928
786.5	-11.9091	786.5	-10.4132	343.2	-36.7046	235.95	-68.9284
787	-11.9042	787	-10.4148	343.418	-36.7077	236.1	-68.9256
787.5	-11.9061	787.5	-10.4166	343.636	-36.7178	236.25	-68.9204
788	-11.9095	788	-10.416	343.855	-36.7257	236.4	-68.9292
788.5	-11.9098	788.5	-10.4134	344.073	-36.7267	236.55	-68.9208
789	-11.9061	789	-10.3848	344.291	-36.7346	236.7	-68.9044
789.5	-11.9102	789.5	-10.3606	344.509	-36.7397	236.85	-68.8944
790	-11.9068	790	-10.353	344.727	-36.7434	237	-68.8896
790.5	-11.908	790.5	-10.348	344.945	-36.7481	237.15	-68.886
791	-11.908	791	-10.3416	345.164	-36.7534	237.3	-68.8836
791.5	-11.9076	791.5	-10.3412	345.382	-36.7595	237.45	-68.884
792	-11.9076	792	-10.3382	345.6	-36.7645	237.6	-68.8816
792.5	-11.9084	792.5	-10.3328	345.818	-36.7692	237.75	-68.8828
793	-11.9091	793	-10.3306	346.036	-36.7725	237.9	-68.8908
793.5	-11.9057	793.5	-10.3294	346.255	-36.7757	238.05	-68.9008
794	-11.9061	794	-10.3272	346.473	-36.7811	238.2	-68.8948
794.5	-11.9053	794.5	-10.3292	346.691	-36.7833	238.35	-68.8928
795.005	-11.908	795.005	-10.3952	346.911	-36.7858	238.501	-68.89
795.505	-11.9068	795.505	-10.3918	347.129	-36.8013	238.651	-68.882
796.005	-11.9064	796.005	-10.3892	347.348	-36.802	238.802	-68.8776
796.505	-11.9072	796.505	-10.3872	347.566	-36.8088	238.952	-68.8928
797.005	-11.9019	797.005	-10.391	347.784	-36.8073	239.101	-69.0336
797.505	-11.9057	797.505	-10.3894	348.002	-36.8118	239.251	-69.0276
798.005	-11.9053	798.005	-10.3898	348.22	-36.816	239.401	-69.0304
798.505	-11.9042	798.505	-10.3582	348.439	-36.703	239.552	-69.0392
799.005	-11.9057	799.005	-10.3444	348.657	-36.6608	239.702	-69.0408
799.505	-11.9057	799.505	-10.339	348.875	-36.6408	239.851	-69.0416
800.005	-11.9049	800.005	-10.3322	349.093	-36.6307	240.001	-69.0464
800.505	-11.9046	800.505	-10.3304	349.311	-36.6209	240.151	-69.048
801.005	-11.908	801.005	-10.3252	349.529	-36.6141	240.302	-69.0472
801.505	-11.9072	801.505	-10.324	349.748	-36.6085	240.452	-69.0516
802.005	-11.9091	802.005	-10.3202	349.966	-36.6001	240.601	-69.0508
802.505	-11.9087	802.505	-10.3162	350.184	-36.5962	240.751	-69.0596
803.005	-11.9095	803.005	-10.3152	350.402	-36.5894	240.901	-69.0644
803.505	-11.9102	803.505	-10.3146	350.62	-36.5871	241.052	-69.0592
804.005	-11.9072	804.005	-10.3128	350.839	-36.5892	241.202	-69.0556
804.505	-11.908	804.505	-10.3694	351.057	-36.5878	241.351	-69.056
805.005	-11.9072	805.005	-10.3812	351.275	-36.584	241.501	-69.0572
805.505	-11.9091	805.505	-10.3766	351.493	-36.5805	241.651	-69.0576
806.005	-11.9091	806.005	-10.3746	351.711	-36.5767	241.802	-69.0568
806.505	-11.911	806.505	-10.3766	351.929	-36.5732	241.952	-69.0544
807.005	-11.911	807.005	-10.379	352.148	-36.5694	242.101	-69.0536
807.505	-11.9095	807.505	-10.377	352.366	-36.5701	242.251	-69.054
808.005	-11.9118	808.005	-10.3784	352.584	-36.5677	242.401	-69.058
808.505	-11.9125	808.505	-10.344	352.802	-36.566	242.552	-69.0556
809.005	-11.9098	809.005	-10.3326	353.02	-36.5662	242.702	-69.0564
809.505	-11.9114	809.505	-10.3256	353.239	-36.5646	242.851	-69.0552
810.005	-11.9091	810.005	-10.324	353.457	-36.5587	243.001	-69.0572
810.505	-11.9091	810.505	-10.319	353.675	-36.5612	243.151	-69.0544
811.005	-11.9106	811.005	-10.3156	353.893	-36.5607	243.302	-69.06
811.505	-11.9064	811.505	-10.3168	354.111	-36.559	243.452	-69.0608
812.005	-11.9084	812.005	-10.3122	354.329	-36.56	243.601	-69.058
812.505	-11.9076	812.505	-10.3078	354.548	-36.5577	243.751	-69.0584
813.005	-11.9084	813.005	-10.3092	354.766	-36.5558	243.901	-69.0592
813.505	-11.9057	813.505	-10.3052	354.984	-36.5543	244.052	-69.0584
814.005	-11.9072	814.005	-10.3064	355.202	-36.5528	244.202	-69.0568
814.505	-11.9064	814.505	-10.316	355.42	-36.5595	244.351	-69.0572
815.005	-11.9061	815.005	-10.3756	355.639	-36.6855	244.501	-69.056
815.505	-11.9068	815.505	-10.3702	355.857	-36.7647	244.651	-69.0568
816.005	-11.9068	816.005	-10.3698	356.075	-36.7711	244.802	-69.0532
816.505	-11.9057	816.505	-10.3688	356.293	-36.7782	244.952	-69.0528
817.005	-11.9064	817.005	-10.3688	356.511	-36.786	245.101	-69.052
817.505	-11.9057	817.505	-10.3726	356.729	-36.7933	245.251	-69.0464
818.005	-11.9076	818.005	-10.3698	356.948	-36.8029	245.401	-69.048
818.505	-11.9042	818.505	-10.345	357.166	-36.8062	245.552	-69.0452
819.005	-11.9034	819.005	-10.3268	357.384	-36.8175	245.702	-69.0376
819.505	-11.9046	819.505	-10.3216	357.602	-36.82	245.851	-69.0392
820.005	-11.9038	820.005	-10.3142	357.82	-36.8282	246.001	-69.0376
820.505	-11.9027	820.505	-10.3138	358.039	-36.832	246.151	-69.038
821.005	-11.9049	821.005	-10.3096	358.257	-36.838	246.302	-69.038
821.505	-11.9019	821.505	-10.3082	358.475	-36.8446	246.452	-68.95
822.005	-11.8981	822.005	-10.3068	358.693	-36.8435	246.601	-68.9228
822.505	-11.9019	822.505	-10.3036	358.911	-36.8536	246.751	-68.9028
823.005	-11.9004	823.005	-10.3006	359.129	-36.8587	246.901	-68.8872
823.505	-11.9004	823.505	-10.3026	359.348	-36.8641	247.052	-68.8768
824.005	-11.9038	824.005	-10.2972	359.566	-36.8636	247.202	-69.0128
824.505	-11.9042	824.505	-10.3444	359.784	-36.866	247.351	-69.016
825.005	-11.9	825.005	-10.37	360.002	-36.8708	247.501	-69.0136
825.505	-11.8996	825.505	-10.3656	360.22	-36.8757	247.651	-69.01
826.005	-11.9004	826.005	-10.3626	360.439	-36.8828	247.802	-69.0044
826.505	-11.9	826.505	-10.3642	360.657	-36.8827	247.952	-69.0004
827.005	-11.8985	827.005	-10.3664	360.875	-36.8886	248.101	-68.9996
827.505	-11.9	827.505	-10.3662	361.093	-36.894	248.251	-68.994
828.005	-11.9027	828.005	-10.3604	361.311	-36.8981	248.401	-68.9848
828.505	-11.9004	828.505	-10.3288	361.529	-36.8807	248.552	-68.9812
829.005	-11.8978	829.005	-10.3196	361.748	-36.7681	248.702	-68.9756
829.505	-11.8993	829.505	-10.3126	361.966	-36.7386	248.851	-68.9732
830.005	-11.8959	830.005	-10.3112	362.184	-36.7216	249.001	-68.9668
830.505	-11.8962	830.505	-10.3078	362.402	-36.7132	249.151	-68.9608
831.005	-11.8981	831.005	-10.3048	362.62	-36.7055	249.302	-68.9944
831.505	-11.8955	831.505	-10.3022	362.839	-36.6977	249.452	-69.0316
832.005	-11.8944	832.005	-10.2984	363.057	-36.6946	249.601	-69.0344
832.505	-11.8936	832.505	-10.2968	363.275	-36.6863	249.751	-69.0308
833.005	-11.8932	833.005	-10.2936	363.493	-36.6811	249.901	-69.022
833.505	-11.8928	833.505	-10.2946	363.711	-36.6814	250.052	-69.0144
834.005	-11.8921	834.005	-10.2896	363.929	-36.6775	250.202	-69.0084
834.505	-11.8917	834.505	-10.3326	364.148	-36.6851	250.351	-69.006
835.005	-11.8913	835.005	-10.3606	364.366	-36.6771	250.501	-69.0048
835.505	-11.8898	835.505	-10.356	364.584	-36.6746	250.651	-68.9996
836.005	-11.8921	836.005	-10.3538	364.802	-36.671	250.802	-68.9872
836.505	-11.8898	836.505	-10.3544	365.02	-36.6665	250.952	-68.9856
837.005	-11.886	837.005	-10.3574	365.239	-36.6662	251.101	-68.9836
837.505	-11.8887	837.505	-10.3568	365.457	-36.6657	251.251	-68.978
838.005	-11.8876	838.005	-10.358	365.675	-36.664	251.401	-68.9772
838.505	-11.8853	838.505	-10.326	365.893	-36.6643	251.552	-68.9876
839.005	-11.886	839.005	-10.3114	366.111	-36.661	251.702	-68.9856
839.505	-11.8876	839.505	-10.3072	366.329	-36.6616	251.851	-68.9824
840.005	-11.8879	840.005	-10.3046	366.548	-36.6641	252.001	-68.9788
840.505	-11.8842	840.505	-10.2982	366.766	-36.6648	252.151	-68.9732
841.005	-11.8864	841.005	-10.2944	366.984	-36.6641	252.302	-68.9736
841.505	-11.8842	841.505	-10.294	367.202	-36.6662	252.452	-68.97
842.005	-11.8857	842.005	-10.2928	367.42	-36.661	252.601	-68.9648
842.505	-11.8834	842.505	-10.2904	367.639	-36.6608	252.751	-68.958
843.005	-11.8819	843.005	-10.286	367.857	-36.6592	252.901	-68.9496
843.505	-11.8823	843.505	-10.2878	368.075	-36.6579	253.052	-68.9476
844.005	-11.8808	844.005	-10.2878	368.293	-36.6568	253.202	-68.9428
844.505	-11.8823	844.505	-10.2826	368.511	-36.6561	253.351	-68.936
845.005	-11.8804	845.005	-10.351	368.729	-36.6577	253.501	-68.9304
845.505	-11.8804	845.505	-10.3508	368.948	-36.8369	253.651	-68.9268
846.005	-11.8796	846.005	-10.3502	369.166	-36.867	253.802	-68.9232
846.505	-11.8804	846.505	-10.346	369.384	-36.8687	253.952	-68.9192
847.005	-11.8796	847.005	-10.3496	369.602	-36.8748	254.101	-68.914
847.505	-11.8781	847.505	-10.3504	369.82	-36.8918	254.251	-68.9092
848.005	-11.8796	848.005	-10.3524	370.039	-36.9015	254.401	-68.9024
848.505	-11.8774	848.505	-10.3492	370.257	-36.9055	254.552	-68.9524
849.005	-11.874	849.005	-10.3126	370.475	-36.9121	254.702	-69.0596
849.505	-11.8788	849.505	-10.3028	370.693	-36.9176	254.851	-69.0836
850.005	-11.877	850.005	-10.3044	370.911	-36.9212	255.001	-69.9828
850.505	-11.8762	850.505	-10.2974	371.129	-36.9255	255.151	-70.1208
851.005	-11.8762	851.005	-10.291	371.348	-36.9306	255.302	-70.168
851.505	-11.8754	851.505	-10.292	371.566	-36.9384	255.452	-70.1524
852.005	-11.8754	852.005	-10.29	371.784	-36.942	255.601	-70.132
852.505	-11.8747	852.505	-10.2868	372.002	-36.944	255.751	-70.1116
853.005	-11.874	853.005	-10.2828	372.22	-36.9514	255.901	-70.0972
853.505	-11.8728	853.505	-10.2842	372.439	-36.9562	256.051	-70.0772
854.005	-11.8743	854.005	-10.2804	372.657	-36.9587	256.202	-70.0576
854.505	-11.8717	854.505	-10.2954	372.875	-36.961	256.351	-70.0372
855.005	-11.8736	855.005	-10.3504	373.093	-36.9666	256.502	-70.0156
855.505	-11.874	855.505	-10.35	373.311	-36.9708	256.651	-69.9972
856.005	-11.8736	856.005	-10.348	373.529	-36.9689	256.801	-69.9764
856.505	-11.8728	856.505	-10.3484	373.748	-36.9774	256.952	-69.958
857.005	-11.8713	857.005	-10.3472	373.966	-36.9764	257.101	-69.9376
857.505	-11.8694	857.505	-10.35	374.184	-36.9854	257.252	-69.9148
858.005	-11.8709	858.005	-10.351	374.402	-36.9835	257.401	-69.896
858.505	-11.8686	858.505	-10.353	374.62	-36.9038	257.551	-69.876
859.005	-11.8675	859.005	-10.3226	374.839	-36.8345	257.702	-69.8584
859.505	-11.8702	859.505	-10.3064	375.057	-36.8115	257.851	-69.8396
860.005	-11.8686	860.005	-10.3032	375.275	-36.7976	258.002	-69.8208
860.505	-11.8645	860.505	-10.2976	375.493	-36.787	258.151	-69.7976
861.005	-11.8664	861.005	-10.293	375.711	-36.7799	258.301	-69.782
861.505	-11.866	861.505	-10.2894	375.929	-36.7731	258.452	-69.7592
862.005	-11.8645	862.005	-10.2928	376.148	-36.7657	258.601	-69.7408
862.505	-11.8638	862.505	-10.286	376.366	-36.7608	258.752	-69.7168
863.005	-11.8649	863.005	-10.2822	376.584	-36.7623	258.901	-69.6956
863.505	-11.8638	863.505	-10.282	376.802	-36.7574	259.051	-69.6748
864.005	-11.863	864.005	-10.2822	377.02	-36.7545	259.202	-69.6556
864.505	-11.8603	864.505	-10.28	377.239	-36.7507	259.351	-69.6296
865.005	-11.8645	865.005	-10.3166	377.457	-36.7446	259.502	-69.61
865.505	-11.8634	865.505	-10.3506	377.675	-36.7445	259.651	-69.5928
866.005	-11.8626	866.005	-10.3474	377.893	-36.7416	259.801	-69.5764
866.505	-11.8611	866.505	-10.345	378.111	-36.7401	259.952	-69.6084
867.005	-11.8626	867.005	-10.3472	378.329	-36.7366	260.101	-69.584
867.505	-11.8615	867.505	-10.347	378.548	-36.7334	260.252	-69.5616
868.005	-11.8596	868.005	-10.35	378.766	-36.7305	260.401	-69.5404
868.505	-11.8584	868.505	-10.3494	378.984	-36.7309	260.551	-69.5236
869.005	-11.86	869.005	-10.3494	379.202	-36.7292	260.702	-69.5036
869.505	-11.8588	869.505	-10.3412	379.42	-36.7277	260.851	-69.4852
870.005	-11.8584	870.005	-10.3112	379.639	-36.7266	261.002	-69.4688
870.505	-11.8577	870.505	-10.3014	379.857	-36.7268	261.151	-69.4564
871.005	-11.8558	871.005	-10.2962	380.075	-36.7201	261.301	-69.44
871.505	-11.8558	871.505	-10.2922	380.293	-36.72	261.452	-69.4208
872.005	-11.8532	872.005	-10.2942	380.511	-36.7169	261.601	-69.402
872.505	-11.8547	872.505	-10.286	380.729	-36.7186	261.752	-69.3424
873.005	-11.8554	873.005	-10.2828	380.948	-36.7187	261.901	-69.2568
873.505	-11.8539	873.505	-10.2834	381.166	-36.7202	262.051	-69.2208
874.005	-11.8532	874.005	-10.2848	381.384	-36.7208	262.202	-69.1916
874.505	-11.8562	874.505	-10.2788	381.602	-36.8437	262.351	-69.1672
875.005	-11.8539	875.005	-10.2788	381.82	-36.9232	262.502	-69.1536
875.505	-11.8532	875.505	-10.2796	382.039	-36.9277	262.651	-69.1324
876.005	-11.8535	876.005	-10.3488	382.257	-36.934	262.801	-69.1124
876.505	-11.8532	876.505	-10.3482	382.475	-36.9416	262.952	-69.092
877.01	-11.8516	877.01	-10.3466	382.695	-36.9466	263.103	-69.072
877.51	-11.8535	877.51	-10.3488	382.913	-36.9541	263.253	-69.0488
878.01	-11.8524	878.01	-10.3586	383.132	-36.9614	263.403	-69.0312
878.51	-11.8498	878.51	-10.3592	383.35	-36.9659	263.553	-69.0128
879.01	-11.8501	879.01	-10.359	383.568	-36.9729	263.703	-68.9944
879.51	-11.8505	879.51	-10.3618	383.786	-36.9792	263.853	-68.9756
880.01	-11.849	880.01	-10.3274	384.004	-36.9807	264.003	-68.9568
880.51	-11.8494	880.51	-10.3166	384.223	-36.9873	264.153	-68.9456
881.01	-11.8516	881.01	-10.3084	384.441	-36.9916	264.303	-68.9376
881.51	-11.8509	881.51	-10.3024	384.659	-36.9971	264.453	-68.918
882.01	-11.8464	882.01	-10.298	384.877	-37.0026	264.603	-68.9036
882.51	-11.8479	882.51	-10.2966	385.095	-37.0067	264.753	-68.8728
883.01	-11.8479	883.01	-10.2916	385.313	-37.0082	264.903	-68.8556
883.51	-11.8464	883.51	-10.2906	385.532	-37.0124	265.053	-68.8396
884.01	-11.8456	884.01	-10.289	385.75	-37.0141	265.203	-68.8284
884.51	-11.8475	884.51	-10.2852	385.968	-37.021	265.353	-68.8128
885.01	-11.8479	885.01	-10.283	386.186	-37.0239	265.503	-68.8004
885.51	-11.8464	885.51	-10.2864	386.404	-37.0263	265.653	-68.7924
886.01	-11.8456	886.01	-10.3538	386.623	-37.0307	265.803	-68.7808
886.51	-11.8464	886.51	-10.3502	386.841	-37.0419	265.953	-68.7656
887.01	-11.8456	887.01	-10.3514	387.059	-37.0429	266.103	-68.7576
887.51	-11.8464	887.51	-10.346	387.277	-37.0465	266.253	-68.7468
888.01	-11.8464	888.01	-10.35	387.495	-37.0474	266.403	-68.7376
888.51	-11.8479	888.51	-10.352	387.713	-37.0462	266.553	-68.7308
889.01	-11.8441	889.01	-10.352	387.932	-36.986	266.703	-68.7236
889.51	-11.8448	889.51	-10.3478	388.15	-36.9056	266.853	-68.7192
890.01	-11.8445	890.01	-10.3122	388.368	-36.8838	267.003	-68.7116
890.51	-11.8456	890.51	-10.306	388.586	-36.868	267.153	-68.7124
891.01	-11.8426	891.01	-10.2976	388.804	-36.865	267.303	-68.702
891.51	-11.8448	891.51	-10.2942	389.023	-36.8545	267.453	-68.694
892.01	-11.8448	892.01	-10.2958	389.241	-36.8538	267.603	-68.6984
892.51	-11.8414	892.51	-10.2942	389.459	-36.8445	267.753	-68.7092
893.01	-11.8388	893.01	-10.2928	389.677	-36.8412	267.903	-68.6936
893.51	-11.8396	893.51	-10.2864	389.895	-36.8294	268.053	-68.6876
894.01	-11.8418	894.01	-10.2888	390.113	-36.8236	268.203	-68.6776
894.51	-11.8426	894.51	-10.2862	390.332	-36.8204	268.353	-68.676
895.01	-11.8392	895.01	-10.287	390.55	-36.815	268.503	-68.6728
895.51	-11.8365	895.51	-10.285	390.768	-36.8139	268.653	-68.6652
896.01	-11.8384	896.01	-10.3234	390.986	-36.8104	268.803	-68.6636
896.51	-11.8396	896.51	-10.3552	391.204	-36.8086	268.953	-68.658
897.01	-11.8403	897.01	-10.3498	391.423	-36.8072	269.103	-68.7368
897.51	-11.8396	897.51	-10.3486	391.641	-36.805	269.253	-68.8116
898.01	-11.8392	898.01	-10.3458	391.859	-36.8023	269.403	-68.8076
898.51	-11.8384	898.51	-10.3554	392.077	-36.7969	269.553	-68.8036
899.01	-11.838	899.01	-10.3534	392.295	-36.795	269.703	-68.8064
899.51	-11.8384	899.51	-10.3552	392.513	-36.7961	269.853	-68.812
900.01	-11.838	900.01	-10.325	392.732	-36.7943	270.003	-68.8192
900.51	-11.8373	900.51	-10.3122	392.95	-36.7922	270.153	-68.8228
901.01	-11.8384	901.01	-10.306	393.168	-36.7932	270.303	-68.8216
901.51	-11.838	901.51	-10.2996	393.386	-36.7891	270.453	-68.8188
902.01	-11.8369	902.01	-10.3	393.604	-36.7905	270.603	-68.8204
902.51	-11.8388	902.51	-10.2974	393.823	-36.7867	270.753	-68.8216
903.01	-11.8354	903.01	-10.2948	394.041	-36.7865	270.903	-68.8316
903.51	-11.8365	903.51	-10.2912	394.259	-36.7808	271.053	-68.8408
904.01	-11.8377	904.01	-10.2934	394.477	-36.7794	271.203	-68.8396
904.51	-11.8388	904.51	-10.287	394.695	-36.7738	271.353	-68.8344
905.01	-11.8358	905.01	-10.2886	394.913	-36.7722	271.503	-68.8276
905.51	-11.8343	905.51	-10.2862	395.132	-36.7703	271.653	-68.8272
906.01	-11.8331	906.01	-10.2856	395.35	-36.7656	271.803	-68.826
906.51	-11.8373	906.51	-10.3526	395.568	-36.815	271.953	-68.8248
907.01	-11.8365	907.01	-10.3742	395.786	-36.9728	272.103	-68.8272
907.51	-11.8369	907.51	-10.3734	396.004	-36.9759	272.253	-68.826
908.01	-11.835	908.01	-10.3714	396.223	-36.984	272.403	-68.83
908.51	-11.8343	908.51	-10.3764	396.441	-36.999	272.553	-68.8348
909.01	-11.8346	909.01	-10.3774	396.659	-37.0037	272.703	-68.8344
909.51	-11.8343	909.51	-10.3748	396.877	-37.0106	272.853	-68.832
910.01	-11.8354	910.01	-10.3466	397.095	-37.0194	273.003	-68.836
910.51	-11.8331	910.51	-10.3322	397.313	-37.0272	273.153	-68.8336
911.01	-11.8354	911.01	-10.3232	397.532	-37.036	273.303	-68.8352
911.51	-11.8354	911.51	-10.3204	397.75	-37.0417	273.453	-68.8368
912.01	-11.8328	912.01	-10.3188	397.968	-37.0487	273.603	-68.8372
912.51	-11.8331	912.51	-10.3156	398.186	-37.0522	273.753	-68.8428
913.01	-11.8343	913.01	-10.3126	398.404	-37.0634	273.903	-68.8448
913.51	-11.8335	913.51	-10.3104	398.623	-37.0712	274.053	-68.86
914.01	-11.832	914.01	-10.3084	398.841	-37.0746	274.203	-68.888
914.51	-11.8328	914.51	-10.3082	399.059	-37.077	274.353	-68.8896
915.01	-11.8324	915.01	-10.3044	399.277	-37.0787	274.503	-68.9056
915.51	-11.832	915.51	-10.3038	399.495	-37.0814	274.653	-68.9248
916.01	-11.835	916.01	-10.3646	399.713	-37.0856	274.803	-68.9236
916.51	-11.8308	916.51	-10.3706	399.932	-37.0864	274.953	-68.9248
917.01	-11.8339	917.01	-10.3704	400.15	-37.0903	275.103	-68.9288
917.51	-11.8339	917.51	-10.369	400.368	-37.0951	275.253	-68.9756
918.01	-11.8312	918.01	-10.3682	400.586	-37.0974	275.403	-68.9852
918.51	-11.8305	918.51	-10.3714	400.804	-37.0976	275.553	-68.9868
919.01	-11.8312	919.01	-10.3658	401.023	-37.1016	275.703	-68.9848
919.51	-11.8294	919.51	-10.331	401.241	-37.1018	275.853	-68.9856
920.01	-11.8312	920.01	-10.3224	401.459	-37.0449	276.003	-68.9832
920.51	-11.8278	920.51	-10.3194	401.677	-36.9612	276.153	-68.9828
921.01	-11.829	921.01	-10.3148	401.895	-36.9399	276.303	-68.894
921.51	-11.8297	921.51	-10.3102	402.113	-36.9233	276.453	-68.8636
922.01	-11.829	922.01	-10.3116	402.332	-36.9142	276.603	-68.8496
922.51	-11.8282	922.51	-10.3132	402.55	-36.9076	276.753	-68.8356
923.01	-11.8301	923.01	-10.3128	402.768	-36.8991	276.903	-68.8232
923.51	-11.8271	923.51	-10.3164	402.986	-36.8927	277.053	-68.8168
924.01	-11.8278	924.01	-10.311	403.204	-36.8884	277.203	-68.8068
924.51	-11.8271	924.51	-10.3162	403.423	-36.8828	277.353	-68.8012
925.01	-11.8278	925.01	-10.375	403.641	-36.8789	277.503	-68.8144
925.51	-11.8271	925.51	-10.3766	403.859	-36.877	277.653	-68.8052
926.01	-11.8286	926.01	-10.3746	404.077	-36.8745	277.803	-68.7984
926.51	-11.8297	926.51	-10.3728	404.295	-36.8712	277.953	-68.7896
927.01	-11.8294	927.01	-10.3778	404.513	-36.8661	278.103	-68.7792
927.51	-11.8294	927.51	-10.3772	404.732	-36.8619	278.253	-68.7756
928.01	-11.8282	928.01	-10.3822	404.95	-36.8597	278.403	-68.7652
928.51	-11.8274	928.51	-10.3704	405.168	-36.8576	278.553	-68.7584
929.01	-11.8282	929.01	-10.3432	405.386	-36.8532	278.703	-68.7536
929.51	-11.8286	929.51	-10.3334	405.604	-36.8519	278.853	-68.75
930.01	-11.826	930.01	-10.331	405.823	-36.8499	279.003	-68.744
930.51	-11.8267	930.51	-10.3266	406.041	-36.8468	279.153	-68.7404
931.01	-11.8267	931.01	-10.3242	406.259	-36.8421	279.303	-68.7348
931.51	-11.8286	931.51	-10.3216	406.477	-36.8409	279.453	-68.73
932.01	-11.8271	932.01	-10.3216	406.695	-36.84	279.603	-68.7276
932.51	-11.8267	932.51	-10.319	406.913	-36.837	279.753	-68.7228
933.01	-11.8286	933.01	-10.32	407.132	-36.8336	279.903	-68.7196
933.51	-11.8286	933.51	-10.3166	407.35	-36.8313	280.053	-68.714
934.01	-11.8267	934.01	-10.3186	407.568	-36.8331	280.203	-68.7112
934.51	-11.829	934.51	-10.3746	407.786	-36.8349	280.353	-68.7036
935.01	-11.8274	935.01	-10.388	408.004	-36.8322	280.503	-68.6916
935.51	-11.8297	935.51	-10.3884	408.223	-36.9408	280.653	-68.686
936.01	-11.8274	936.01	-10.3858	408.441	-37.0336	280.803	-68.6812
936.51	-11.8274	936.51	-10.3864	408.659	-37.038	280.953	-68.6792
937.01	-11.8244	937.01	-10.3904	408.877	-37.0451	281.103	-68.6628
937.51	-11.8263	937.51	-10.3922	409.095	-37.0531	281.253	-68.6648
938.01	-11.8248	938.01	-10.3872	409.313	-37.0589	281.403	-68.6616
938.51	-11.8294	938.51	-10.3584	409.532	-37.0639	281.553	-68.6584
939.01	-11.826	939.01	-10.3496	409.75	-37.0714	281.703	-68.656
939.51	-11.824	939.51	-10.3428	409.968	-37.0778	281.853	-68.654
940.01	-11.8252	940.01	-10.337	410.186	-37.0817	282.003	-68.6484
940.51	-11.8263	940.51	-10.3398	410.404	-37.087	282.153	-68.6476
941.01	-11.8244	941.01	-10.3344	410.623	-37.0924	282.303	-68.6432
941.51	-11.8252	941.51	-10.3326	410.841	-37.0975	282.453	-68.638
942.01	-11.8237	942.01	-10.3312	411.059	-37.1023	282.603	-68.634
942.51	-11.8237	942.51	-10.331	411.277	-37.1084	282.753	-68.634
943.01	-11.8237	943.01	-10.3276	411.495	-37.1135	282.903	-68.6256
943.51	-11.8222	943.51	-10.3302	411.713	-37.1174	283.053	-68.6236
944.01	-11.8229	944.01	-10.3262	411.932	-37.1216	283.203	-68.6204
944.51	-11.824	944.51	-10.387	412.15	-37.1292	283.353	-68.6156
945.01	-11.824	945.01	-10.3972	412.368	-37.1327	283.503	-68.6164
945.51	-11.8229	945.51	-10.3948	412.586	-37.1374	283.653	-68.616
946.01	-11.8222	946.01	-10.3934	412.804	-37.141	283.803	-68.6148
946.51	-11.8229	946.51	-10.3934	413.023	-37.1448	283.953	-68.766
947.01	-11.8229	947.01	-10.397	413.241	-37.1525	284.103	-68.7632
947.51	-11.8226	947.51	-10.3958	413.459	-37.158	284.253	-68.7544
948.01	-11.8222	948.01	-10.3694	413.677	-37.1604	284.403	-68.7548
948.51	-11.8244	948.51	-10.352	413.895	-37.1646	284.553	-68.76
949.01	-11.8214	949.01	-10.347	414.113	-37.1683	284.703	-68.7596
949.51	-11.8214	949.51	-10.3414	414.332	-37.1088	284.853	-68.7764
950.01	-11.8222	950.01	-10.3412	414.55	-37.0284	285.003	-68.7848
950.51	-11.8214	950.51	-10.3382	414.768	-37.0089	285.153	-68.7892
951.01	-11.8195	951.01	-10.336	414.986	-36.9929	285.303	-68.7908
951.51	-11.8218	951.51	-10.334	415.204	-36.9834	285.453	-68.7932
952.01	-11.8206	952.01	-10.3346	415.423	-36.9776	285.603	-68.794
952.51	-11.8192	952.51	-10.335	415.641	-36.9693	285.753	-68.7972
953.01	-11.8244	953.01	-10.3326	415.859	-36.966	285.903	-68.794
953.51	-11.8237	953.51	-10.332	416.077	-36.9656	286.053	-68.802
954.01	-11.8192	954.01	-10.3338	416.295	-36.9608	286.203	-68.8084
954.51	-11.8184	954.51	-10.33	416.513	-36.9564	286.353	-68.806
955.01	-11.8214	955.01	-10.3828	416.732	-36.959	286.503	-68.8084
955.51	-11.821	955.51	-10.4036	416.95	-36.9623	286.653	-68.8108
956.01	-11.8206	956.01	-10.4018	417.168	-36.9624	286.803	-68.8132
956.51	-11.8172	956.51	-10.403	417.386	-36.958	286.953	-68.8204
957.01	-11.8203	957.01	-10.407	417.604	-36.9582	287.103	-68.8192
957.51	-11.8192	957.51	-10.4062	417.823	-36.9556	287.253	-68.8168
958.01	-11.818	958.01	-10.4048	418.041	-36.9547	287.403	-68.8188
958.51	-11.8206	958.51	-10.3982	418.259	-36.9533	287.553	-68.8208
959.015	-11.8214	959.015	-10.3714	418.479	-36.9523	287.704	-68.8216
959.515	-11.821	959.515	-10.3594	418.697	-36.9505	287.854	-68.8208
960.015	-11.8199	960.015	-10.3714	418.916	-36.9448	288.005	-68.8264
960.515	-11.8188	960.515	-10.3838	419.134	-36.9494	288.154	-68.824
961.015	-11.8199	961.015	-10.3826	419.352	-36.9476	288.305	-68.8256
961.515	-11.8199	961.515	-10.3778	419.57	-36.9482	288.454	-68.822
962.015	-11.8184	962.015	-10.3784	419.788	-36.9461	288.604	-68.82
962.515	-11.8176	962.515	-10.3796	420.007	-36.942	288.755	-68.8192
963.015	-11.8192	963.015	-10.3762	420.225	-36.9439	288.904	-68.82
963.515	-11.8176	963.515	-10.376	420.443	-36.9425	289.055	-68.8232
964.015	-11.8199	964.015	-10.3748	420.661	-36.9394	289.204	-68.8244
964.515	-11.8199	964.515	-10.375	420.879	-36.95	289.354	-68.8224
965.015	-11.8192	965.015	-10.4412	421.097	-37.1495	289.505	-68.8232
965.515	-11.8199	965.515	-10.444	421.316	-37.173	289.654	-68.8208
966.015	-11.8184	966.015	-10.4402	421.534	-37.1756	289.805	-68.8244
966.515	-11.8195	966.515	-10.4414	421.752	-37.1838	289.954	-68.824
967.015	-11.8169	967.015	-10.4432	421.97	-37.1978	290.104	-68.8268
967.515	-11.8206	967.515	-10.4442	422.188	-37.2272	290.255	-68.8252
968.015	-11.8188	968.015	-10.4412	422.407	-37.226	290.404	-68.8232
968.515	-11.8172	968.515	-10.451	422.625	-37.2316	290.555	-68.8284
969.015	-11.8172	969.015	-10.433	422.843	-37.2363	290.704	-68.826
[truncated: 7,229 more rows]

## Sheet: Figure 2e
0	0	0	-2	0	0	0	0
[truncated: 24,268 more rows]

## Sheet: Figure 2f-top
200	0.012	200	0.24137	200	0.51529	200	0.81576	200	1.19203	200	1.15413	200	1.19292
[truncated: 1,200 more rows]

[truncated: 3 more sheets: Figure 2f-bottom, Figure 2g-top, Figure 2g-bottom]
