# Supplementary material for: Silicon photocathode functionalized with osmium complex catalyst for selective catalytic conversion of CO2 to methane
Source: Nat Commun. 2024 Jul 13;15:5882. doi: 10.1038/s41467-024-50244-w (PMC11246507; doi:10.1038/s41467-024-50244-w)
Supplement: Supplementary file 3 — Source data [file 41467_2024_50244_MOESM3_ESM.zip › Data source/Figure 3.xlsx]

## Sheet: Figure 3a
1.188	5.94046	1.188	7.23353	1.188	1.188	0.10418	0.20768	1.188	0.8103	1.188	1.15944	1.188	0.37248
1.187	5.42677	1.187	6.45116	1.187	1.187	0.10427	0.20463	1.187	0.80014	1.187	1.14557	1.187	0.36773
1.186	5.23771	1.186	6.0798	1.186	1.186	0.10184	0.20115	1.186	0.79137	1.186	1.1336	1.186	0.36471
1.185	5.0759	1.185	5.80482	1.185	1.185	0.10218	0.19841	1.185	0.7839	1.185	1.12247	1.185	0.36194
1.184	4.94599	1.184	5.56775	1.184	1.184	0.09991	0.19588	1.184	0.77677	1.184	1.11259	1.184	0.35957
1.183	4.83036	1.183	5.36177	1.183	1.183	0.1004	0.19288	1.183	0.77015	1.183	1.10247	1.183	0.35677
1.182	4.71821	1.182	5.18127	1.182	1.182	0.09826	0.19055	1.182	0.76368	1.182	1.09279	1.182	0.35462
1.181	4.6148	1.181	5.00825	1.181	1.181	0.09866	0.18831	1.181	0.7573	1.181	1.08359	1.181	0.35218
1.18	4.52468	1.18	4.84707	1.18	1.18	0.09641	0.18568	1.18	0.75117	1.18	1.07461	1.18	0.35042
1.179	4.44524	1.179	4.7039	1.179	1.179	0.09687	0.18355	1.179	0.74546	1.179	1.06632	1.179	0.34797
1.178	4.36749	1.178	4.55093	1.178	1.178	0.09475	0.18145	1.178	0.73957	1.178	1.05808	1.178	0.34614
1.177	4.28716	1.177	4.40385	1.177	1.177	0.09531	0.17866	1.177	0.73418	1.177	1.05021	1.177	0.34393
1.176	4.20012	1.176	4.26075	1.176	1.176	0.09318	0.17705	1.176	0.72872	1.176	1.04242	1.176	0.34189
1.175	4.11286	1.175	4.12651	1.175	1.175	0.09384	0.17506	1.175	0.72347	1.175	1.03462	1.175	0.33969
1.174	4.03032	1.174	4.00142	1.174	1.174	0.09167	0.17263	1.174	0.71877	1.174	1.0273	1.174	0.33797
1.173	3.97831	1.173	3.88731	1.173	1.173	0.09238	0.17079	1.173	0.71417	1.173	1.02	1.173	0.33574
1.172	3.90881	1.172	3.77097	1.172	1.172	0.09024	0.1691	1.172	0.70939	1.172	1.01287	1.172	0.33421
1.171	3.84086	1.171	3.66868	1.171	1.171	0.09096	0.16681	1.171	0.70477	1.171	1.00695	1.171	0.33193
1.17	3.78292	1.17	3.55685	1.17	1.17	0.08902	0.16512	1.17	0.70064	1.17	0.99947	1.17	0.33036
1.169	3.73027	1.169	3.4575	1.169	1.169	0.08977	0.16334	1.169	0.69624	1.169	0.99185	1.169	0.32859
1.168	3.67312	1.168	3.35428	1.168	1.168	0.08772	0.16113	1.168	0.69203	1.168	0.98547	1.168	0.32735
1.167	3.6153	1.167	3.24969	1.167	1.167	0.08849	0.15993	1.167	0.68822	1.167	0.97851	1.167	0.32522
1.166	3.56746	1.166	3.15993	1.166	1.166	0.08637	0.15844	1.166	0.68439	1.166	0.97215	1.166	0.32372
1.165	3.50445	1.165	3.07259	1.165	1.165	0.08714	0.15639	1.165	0.68071	1.165	0.96601	1.165	0.32186
1.164	3.44431	1.164	2.97301	1.164	1.164	0.08509	0.15503	1.164	0.67698	1.164	0.95991	1.164	0.32064
1.163	3.39521	1.163	2.89224	1.163	1.163	0.08597	0.1535	1.163	0.67339	1.163	0.95396	1.163	0.31868
1.162	3.34099	1.162	2.79415	1.162	1.162	0.08401	0.1515	1.162	0.66957	1.162	0.94847	1.162	0.31744
1.161	3.31977	1.161	2.71112	1.161	1.161	0.08487	0.15033	1.161	0.66602	1.161	0.94304	1.161	0.31555
1.16	3.25981	1.16	2.6385	1.16	1.16	0.08289	0.14892	1.16	0.6626	1.16	0.93749	1.16	0.31443
1.159	3.20308	1.159	2.55478	1.159	1.159	0.08364	0.14709	1.159	0.65922	1.159	0.9327	1.159	0.31259
1.158	3.16246	1.158	2.47903	1.158	1.158	0.0817	0.14614	1.158	0.656	1.158	0.9275	1.158	0.31124
1.157	3.1135	1.157	2.40652	1.157	1.157	0.08252	0.14485	1.157	0.65286	1.157	0.92229	1.157	0.30953
1.156	3.06531	1.156	2.32923	1.156	1.156	0.08054	0.14299	1.156	0.65011	1.156	0.91834	1.156	0.30843
1.155	3.03851	1.155	2.26105	1.155	1.155	0.08147	0.14221	1.155	0.64693	1.155	0.91366	1.155	0.30664
1.154	2.97596	1.154	2.19252	1.154	1.154	0.07955	0.14105	1.154	0.64394	1.154	0.90817	1.154	0.30569
1.153	2.92889	1.153	2.1202	1.153	1.153	0.08044	0.13961	1.153	0.64094	1.153	0.90339	1.153	0.3042
1.152	2.88682	1.152	2.04972	1.152	1.152	0.07849	0.1388	1.152	0.63819	1.152	0.89821	1.152	0.30301
1.151	2.84039	1.151	1.98425	1.151	1.151	0.07946	0.13782	1.151	0.63525	1.151	0.89295	1.151	0.30106
1.15	2.79666	1.15	1.92448	1.15	1.15	0.07751	0.13632	1.15	0.63249	1.15	0.88867	1.15	0.30031
1.149	2.75126	1.149	1.85296	1.149	1.149	0.0785	0.13546	1.149	0.62968	1.149	0.88425	1.149	0.29867
1.148	2.70312	1.148	1.79219	1.148	1.148	0.07652	0.13418	1.148	0.62677	1.148	0.87995	1.148	0.29781
1.147	2.65642	1.147	1.74244	1.147	1.147	0.0775	0.13274	1.147	0.62422	1.147	0.87534	1.147	0.29616
1.146	2.60923	1.146	1.68412	1.146	1.146	0.0756	0.13208	1.146	0.62173	1.146	0.87035	1.146	0.29517
1.145	2.56946	1.145	1.62771	1.145	1.145	0.0766	0.1311	1.145	0.61903	1.145	0.86546	1.145	0.29347
1.144	2.538	1.144	1.57899	1.144	1.144	0.07467	0.1295	1.144	0.61662	1.144	0.86136	1.144	0.29271
1.143	2.49767	1.143	1.51455	1.143	1.143	0.07567	0.1287	1.143	0.61427	1.143	0.85688	1.143	0.29098
1.142	2.46356	1.142	1.47509	1.142	1.142	0.07379	0.12783	1.142	0.61183	1.142	0.85297	1.142	0.29014
1.141	2.42902	1.141	1.42996	1.141	1.141	0.07472	0.12641	1.141	0.60945	1.141	0.8488	1.141	0.2885
1.14	2.39597	1.14	1.37657	1.14	1.14	0.07292	0.12591	1.14	0.60719	1.14	0.84463	1.14	0.28775
1.139	2.36935	1.139	1.33202	1.139	1.139	0.07386	0.12532	1.139	0.60464	1.139	0.84032	1.139	0.28623
1.138	2.33715	1.138	1.28831	1.138	1.138	0.07205	0.12395	1.138	0.60211	1.138	0.83686	1.138	0.2855
1.137	2.30387	1.137	1.24349	1.137	1.137	0.07311	0.12327	1.137	0.60022	1.137	0.83303	1.137	0.28379
1.136	2.27317	1.136	1.20062	1.136	1.136	0.07126	0.12232	1.136	0.59789	1.136	0.8299	1.136	0.28314
1.135	2.24792	1.135	1.15634	1.135	1.135	0.07218	0.12089	1.135	0.5956	1.135	0.82601	1.135	0.28155
1.134	2.23721	1.134	1.12337	1.134	1.134	0.07032	0.12038	1.134	0.59354	1.134	0.82214	1.134	0.28076
1.133	2.20563	1.133	1.08306	1.133	1.133	0.07126	0.11963	1.133	0.59144	1.133	0.81797	1.133	0.27905
1.132	2.16962	1.132	1.04406	1.132	1.132	0.06948	0.11831	1.132	0.58925	1.132	0.81489	1.132	0.27842
1.131	2.14916	1.131	1.01652	1.131	1.131	0.07053	0.11776	1.131	0.5872	1.131	0.81084	1.131	0.27708
1.13	2.11435	1.13	0.97897	1.13	1.13	0.06869	0.11698	1.13	0.58488	1.13	0.80696	1.13	0.27634
1.129	2.08368	1.129	0.94413	1.129	1.129	0.06971	0.11574	1.129	0.58271	1.129	0.80328	1.129	0.27501
1.128	2.06108	1.128	0.91365	1.128	1.128	0.06793	0.11514	1.128	0.58069	1.128	0.79949	1.128	0.27444
1.127	2.0265	1.127	0.87797	1.127	1.127	0.06904	0.11448	1.127	0.57856	1.127	0.79603	1.127	0.27312
1.126	2.00473	1.126	0.85227	1.126	1.126	0.06723	0.11332	1.126	0.57663	1.126	0.79291	1.126	0.27257
1.125	1.98063	1.125	0.82355	1.125	1.125	0.06832	0.11303	1.125	0.57476	1.125	0.78914	1.125	0.27124
1.124	1.9521	1.124	0.78994	1.124	1.124	0.06653	0.11224	1.124	0.57303	1.124	0.78536	1.124	0.27055
1.123	1.92666	1.123	0.76129	1.123	1.123	0.06751	0.11112	1.123	0.5713	1.123	0.78276	1.123	0.26915
1.122	1.90191	1.122	0.73911	1.122	1.122	0.06568	0.11076	1.122	0.56968	1.122	0.77971	1.122	0.26858
1.121	1.87697	1.121	0.71884	1.121	1.121	0.06685	0.11016	1.121	0.56757	1.121	0.77622	1.121	0.26707
1.12	1.85592	1.12	0.69498	1.12	1.12	0.06501	0.10908	1.12	0.56553	1.12	0.77339	1.12	0.26651
1.119	1.82995	1.119	0.66852	1.119	1.119	0.06609	0.10884	1.119	0.56377	1.119	0.76991	1.119	0.26504
1.118	1.81181	1.118	0.65888	1.118	1.118	0.06427	0.10828	1.118	0.5619	1.118	0.7665	1.118	0.26458
1.117	1.78542	1.117	0.63238	1.117	1.117	0.06539	0.10719	1.117	0.56016	1.117	0.76288	1.117	0.2632
1.116	1.75839	1.116	0.60626	1.116	1.116	0.06349	0.10669	1.116	0.55838	1.116	0.75949	1.116	0.26268
1.115	1.74301	1.115	0.59639	1.115	1.115	0.06472	0.10598	1.115	0.55665	1.115	0.75601	1.115	0.26146
1.114	1.71668	1.114	0.57409	1.114	1.114	0.06276	0.1049	1.114	0.55915	1.114	0.75244	1.114	0.26099
1.113	1.69549	1.113	0.55639	1.113	1.113	0.06401	0.10478	1.113	0.55849	1.113	0.7493	1.113	0.25943
1.112	1.67947	1.112	0.54656	1.112	1.112	0.06206	0.10418	1.112	0.55663	1.112	0.74588	1.112	0.25906
1.111	1.65337	1.111	0.52342	1.111	1.111	0.06339	0.10318	1.111	0.55499	1.111	0.74275	1.111	0.25769
1.11	1.63626	1.11	0.50988	1.11	1.11	0.06142	0.10308	1.11	0.55333	1.11	0.73959	1.11	0.25735
1.109	1.61833	1.109	0.49734	1.109	1.109	0.06266	0.10246	1.109	0.55168	1.109	0.73653	1.109	0.25586
1.108	1.59863	1.108	0.47765	1.108	1.108	0.06076	0.10153	1.108	0.55021	1.108	0.73329	1.108	0.25553
1.107	1.58334	1.107	0.46453	1.107	1.107	0.06207	0.10128	1.107	0.54851	1.107	0.72984	1.107	0.25407
1.106	1.56215	1.106	0.44789	1.106	1.106	0.06016	0.10083	1.106	0.54689	1.106	0.72654	1.106	0.2537
1.105	1.5453	1.105	0.43528	1.105	1.105	0.06137	0.09989	1.105	0.54531	1.105	0.72385	1.105	0.25229
1.104	1.52984	1.104	0.42415	1.104	1.104	0.05963	0.09984	1.104	0.54371	1.104	0.72071	1.104	0.25195
1.103	1.50953	1.103	0.40805	1.103	1.103	0.06067	0.09914	1.103	0.54217	1.103	0.71761	1.103	0.25045
1.102	1.49922	1.102	0.4012	1.102	1.102	0.05893	0.09834	1.102	0.54065	1.102	0.7146	1.102	0.25038
1.101	1.481	1.101	0.38885	1.101	1.101	0.06004	0.09831	1.101	0.53911	1.101	0.71141	1.101	0.24895
1.1	1.46251	1.1	0.37366	1.1	1.1	0.05832	0.09772	1.1	0.53756	1.1	0.74886	1.1	0.24862
1.099	1.45546	1.099	0.37355	1.099	1.099	0.05958	0.09682	1.099	0.53611	1.099	0.72668	1.099	0.24723
1.098	1.42573	1.098	0.34357	1.098	1.098	0.05773	0.09656	1.098	0.53447	1.098	0.70661	1.098	0.24695
1.097	1.41056	1.097	0.33416	1.097	1.097	0.05889	0.09598	1.097	0.53278	1.097	0.69776	1.097	0.24564
1.096	1.41088	1.096	0.34277	1.096	1.096	0.05713	0.09521	1.096	0.53114	1.096	0.69226	1.096	0.24532
1.095	1.39776	1.095	0.33252	1.095	1.095	0.05836	0.09508	1.095	0.52988	1.095	0.68811	1.095	0.24396
1.094	1.39039	1.094	0.32785	1.094	1.094	0.0565	0.09456	1.094	0.52834	1.094	0.68408	1.094	0.24365
1.093	1.37525	1.093	0.32606	1.093	1.093	0.05776	0.09366	1.093	0.52697	1.093	0.6806	1.093	0.24218
1.092	1.36257	1.092	0.31657	1.092	1.092	0.05596	0.09374	1.092	0.52551	1.092	0.67793	1.092	0.242
1.091	1.35388	1.091	0.30976	1.091	1.091	0.05715	0.09323	1.091	0.52401	1.091	0.67523	1.091	0.24082
1.09	1.34279	1.09	0.30506	1.09	1.09	0.05534	0.09241	1.09	0.52262	1.09	0.67263	1.09	0.24062
1.089	1.33181	1.089	0.2968	1.089	1.089	0.05662	0.09238	1.089	0.52113	1.089	0.66949	1.089	0.23926
1.088	1.31825	1.088	0.29098	1.088	1.088	0.05482	0.09184	1.088	0.51958	1.088	0.66647	1.088	0.23911
1.087	1.30325	1.087	0.28127	1.087	1.087	0.05614	0.09102	1.087	0.51823	1.087	0.66404	1.087	0.23783
1.086	1.29797	1.086	0.28391	1.086	1.086	0.05426	0.09101	1.086	0.517	1.086	0.66161	1.086	0.23758
1.085	1.27455	1.085	0.275	1.085	1.085	0.05556	0.09048	1.085	0.51547	1.085	0.65863	1.085	0.23631
1.084	1.25884	1.084	0.26796	1.084	1.084	0.05375	0.08965	1.084	0.51416	1.084	0.65594	1.084	0.23593
1.083	1.25174	1.083	0.27053	1.083	1.083	0.05503	0.08964	1.083	0.51311	1.083	0.65369	1.083	0.23472
1.082	1.23105	1.082	0.26204	1.082	1.082	0.0532	0.08908	1.082	0.51156	1.082	0.65131	1.082	0.23464
1.081	1.21608	1.081	0.25599	1.081	1.081	0.05457	0.08834	1.081	0.51026	1.081	0.64894	1.081	0.23323
1.08	1.21273	1.08	0.25565	1.08	1.08	0.0527	0.08842	1.08	0.50905	1.08	0.64627	1.08	0.23321
1.079	1.19486	1.079	0.24609	1.079	1.079	0.05401	0.08781	1.079	0.50766	1.079	0.64353	1.079	0.23171
1.078	1.19639	1.078	0.24341	1.078	1.078	0.05214	0.08709	1.078	0.50644	1.078	0.64128	1.078	0.2316
1.077	1.19295	1.077	0.23997	1.077	1.077	0.05348	0.08707	1.077	0.50511	1.077	0.63901	1.077	0.23032
1.076	1.18212	1.076	0.23435	1.076	1.076	0.05169	0.08657	1.076	0.50346	1.076	0.63647	1.076	0.23007
1.075	1.18435	1.075	0.23466	1.075	1.075	0.05297	0.08592	1.075	0.50209	1.075	0.63403	1.075	0.22881
1.074	1.17948	1.074	0.22804	1.074	1.074	0.05124	0.08596	1.074	0.50093	1.074	0.63175	1.074	0.22872
1.073	1.17029	1.073	0.22655	1.073	1.073	0.05244	0.08548	1.073	0.49963	1.073	0.62976	1.073	0.22746
1.072	1.16002	1.072	0.22131	1.072	1.072	0.05072	0.0848	1.072	0.4981	1.072	0.62715	1.072	0.22736
1.071	1.15136	1.071	0.21726	1.071	1.071	0.05201	0.08478	1.071	0.49699	1.071	0.62422	1.071	0.22602
1.07	1.14124	1.07	0.22035	1.07	1.07	0.05029	0.0842	1.07	0.49555	1.07	0.62182	1.07	0.22598
1.069	1.13146	1.069	0.21484	1.069	1.069	0.05151	0.08362	1.069	0.49442	1.069	0.61912	1.069	0.22475
1.068	1.12151	1.068	0.21026	1.068	1.068	0.04985	0.08363	1.068	0.49326	1.068	0.61657	1.068	0.2246
1.067	1.1204	1.067	0.21668	1.067	1.067	0.05103	0.08308	1.067	0.49192	1.067	0.6144	1.067	0.2232
1.066	1.11071	1.066	0.20915	1.066	1.066	0.04932	0.08248	1.066	0.49075	1.066	0.6119	1.066	0.22306
1.065	1.10249	1.065	0.20578	1.065	1.065	0.05056	0.08252	1.065	0.48952	1.065	0.60963	1.065	0.22197
1.064	1.09692	1.064	0.2127	1.064	1.064	0.04883	0.08206	1.064	0.48831	1.064	0.60713	1.064	0.22178
1.063	1.08048	1.063	0.2046	1.063	1.063	0.05012	0.08139	1.063	0.48717	1.063	0.60449	1.063	0.22051
1.062	1.07432	1.062	0.2088	1.062	1.062	0.04835	0.0814	1.062	0.48589	1.062	0.60182	1.062	0.22035
1.061	1.0649	1.061	0.21087	1.061	1.061	0.04973	0.08084	1.061	0.48463	1.061	0.5996	1.061	0.21911
1.06	1.05542	1.06	0.20505	1.06	1.06	0.0479	0.08024	1.06	0.48317	1.06	0.59748	1.06	0.21918
1.059	1.05122	1.059	0.20341	1.059	1.059	0.04921	0.08033	1.059	0.48212	1.059	0.59526	1.059	0.21798
1.058	1.04828	1.058	0.2033	1.058	1.058	0.04748	0.07984	1.058	0.48074	1.058	0.59255	1.058	0.21791
1.057	1.04429	1.057	0.20421	1.057	1.057	0.04882	0.07925	1.057	0.47944	1.057	0.59033	1.057	0.21667
1.056	1.04024	1.056	0.20345	1.056	1.056	0.04704	0.07931	1.056	0.47828	1.056	0.58785	1.056	0.21652
1.055	1.03076	1.055	0.20069	1.055	1.055	0.04837	0.07887	1.055	0.47705	1.055	0.58539	1.055	0.21532
1.054	1.02932	1.054	0.20815	1.054	1.054	0.0466	0.07825	1.054	0.4759	1.054	0.58306	1.054	0.21526
1.053	1.02427	1.053	0.20265	1.053	1.053	0.04797	0.07835	1.053	0.47469	1.053	0.58072	1.053	0.21384
1.052	1.01685	1.052	0.19982	1.052	1.052	0.04615	0.07783	1.052	0.47338	1.052	0.57838	1.052	0.2139
1.051	1.01867	1.051	0.20846	1.051	1.051	0.04745	0.07725	1.051	0.4721	1.051	0.57592	1.051	0.2127
1.05	1.01203	1.05	0.20269	1.05	1.05	0.04576	0.07739	1.05	0.4709	1.05	0.57375	1.05	0.21279
1.049	1.00752	1.049	0.20513	1.049	1.049	0.0471	0.07686	1.049	0.46986	1.049	0.57167	1.049	0.21138
1.048	1.00699	1.048	0.20808	1.048	1.048	0.04534	0.07625	1.048	0.46869	1.048	0.56944	1.048	0.21135
1.047	0.99871	1.047	0.19962	1.047	1.047	0.04672	0.07618	1.047	0.46747	1.047	0.56715	1.047	0.21
1.046	0.99372	1.046	0.20337	1.046	1.046	0.04494	0.07551	1.046	0.46625	1.046	0.56465	1.046	0.20992
1.045	0.9912	1.045	0.20704	1.045	1.045	0.04631	0.07498	1.045	0.46508	1.045	0.56251	1.045	0.2088
1.044	0.98436	1.044	0.20559	1.044	1.044	0.04458	0.07505	1.044	0.464	1.044	0.56061	1.044	0.20881
1.043	0.9845	1.043	0.21091	1.043	1.043	0.04586	0.07448	1.043	0.4628	1.043	0.55827	1.043	0.20745
1.042	0.98283	1.042	0.21343	1.042	1.042	0.04418	0.0739	1.042	0.4617	1.042	0.55651	1.042	0.20745
1.041	0.97846	1.041	0.2145	1.041	1.041	0.0455	0.07407	1.041	0.46066	1.041	0.55496	1.041	0.20616
1.04	0.97611	1.04	0.21553	1.04	1.04	0.0438	0.07349	1.04	0.45938	1.04	0.55249	1.04	0.20623
1.039	0.97218	1.039	0.21783	1.039	1.039	0.04508	0.0729	1.039	0.45822	1.039	0.55047	1.039	0.20487
1.038	0.97467	1.038	0.221	1.038	1.038	0.04343	0.07307	1.038	0.45701	1.038	0.54825	1.038	0.20502
1.037	0.97015	1.037	0.2254	1.037	1.037	0.04477	0.07252	1.037	0.4558	1.037	0.54633	1.037	0.20361
1.036	0.96346	1.036	0.22456	1.036	1.036	0.04306	0.07202	1.036	0.45474	1.036	0.54425	1.036	0.20377
1.035	0.97009	1.035	0.23205	1.035	1.035	0.04441	0.07213	1.035	0.45364	1.035	0.54217	1.035	0.20231
1.034	0.9612	1.034	0.22953	1.034	1.034	0.04272	0.0716	1.034	0.45231	1.034	0.53983	1.034	0.20246
1.033	0.95941	1.033	0.23198	1.033	1.033	0.04404	0.07106	1.033	0.45118	1.033	0.53795	1.033	0.20117
1.032	0.96111	1.032	0.235	1.032	1.032	0.04233	0.07121	1.032	0.45007	1.032	0.53647	1.032	0.20137
1.031	0.9541	1.031	0.23492	1.031	1.031	0.04371	0.07071	1.031	0.44895	1.031	0.53458	1.031	0.19992
1.03	0.95703	1.03	0.24192	1.03	1.03	0.04199	0.07014	1.03	0.44786	1.03	0.53248	1.03	0.20008
1.029	0.9553	1.029	0.24249	1.029	1.029	0.0433	0.07027	1.029	0.4468	1.029	0.53123	1.029	0.1989
1.028	0.95172	1.028	0.24196	1.028	1.028	0.04165	0.06973	1.028	0.44556	1.028	0.52924	1.028	0.19896
1.027	0.95375	1.027	0.2485	1.027	1.027	0.04299	0.06924	1.027	0.44452	1.027	0.52739	1.027	0.19764
1.026	0.95201	1.026	0.25007	1.026	1.026	0.0413	0.06934	1.026	0.44343	1.026	0.52603	1.026	0.19764
1.025	0.95052	1.025	0.2529	1.025	1.025	0.0427	0.06883	1.025	0.44228	1.025	0.52432	1.025	0.19639
1.024	0.94946	1.024	0.25806	1.024	1.024	0.04096	0.06833	1.024	0.44109	1.024	0.5224	1.024	0.19645
1.023	0.94632	1.023	0.25737	1.023	1.023	0.04233	0.06843	1.023	0.43985	1.023	0.52074	1.023	0.19511
1.022	0.94864	1.022	0.26494	1.022	1.022	0.04062	0.06791	1.022	0.43867	1.022	0.51856	1.022	0.19517
1.021	0.94168	1.021	0.26644	1.021	1.021	0.04199	0.06738	1.021	0.43743	1.021	0.51662	1.021	0.19387
1.02	0.93989	1.02	0.26506	1.02	1.02	0.04028	0.06751	1.02	0.43624	1.02	0.51453	1.02	0.19393
1.019	0.94435	1.019	0.27485	1.019	1.019	0.0417	0.06698	1.019	0.43498	1.019	0.5125	1.019	0.19277
1.018	0.94286	1.018	0.2758	1.018	1.018	0.03997	0.06656	1.018	0.43381	1.018	0.51036	1.018	0.19282
1.017	0.945	1.017	0.27607	1.017	1.017	0.04137	0.06664	1.017	0.43269	1.017	0.50849	1.017	0.19145
1.016	0.95169	1.016	0.28383	1.016	1.016	0.03967	0.0661	1.016	0.43137	1.016	0.50656	1.016	0.19155
1.015	0.94785	1.015	0.28303	1.015	1.015	0.04104	0.06563	1.015	0.43034	1.015	0.50473	1.015	0.19023
1.014	0.9499	1.014	0.28911	1.014	1.014	0.03927	0.06571	1.014	0.42915	1.014	0.50276	1.014	0.19028
1.013	0.95072	1.013	0.29527	1.013	1.013	0.04075	0.06524	1.013	0.42781	1.013	0.50058	1.013	0.18893
1.012	0.94447	1.012	0.29473	1.012	1.012	0.03895	0.06478	1.012	0.42657	1.012	0.49853	1.012	0.18915
1.011	0.94922	1.011	0.30204	1.011	1.011	0.04045	0.06492	1.011	0.42537	1.011	0.49673	1.011	0.18769
1.01	0.94685	1.01	0.30483	1.01	1.01	0.03867	0.06445	1.01	0.42405	1.01	0.49493	1.01	0.18788
1.009	0.94755	1.009	0.30888	1.009	1.009	0.0401	0.06399	1.009	0.423	1.009	0.49328	1.009	0.18632
1.008	0.94981	1.008	0.30865	1.008	1.008	0.0383	0.06416	1.008	0.42189	1.008	0.49161	1.008	0.1867
1.007	0.95507	1.007	0.31252	1.007	1.007	0.03969	0.06363	1.007	0.42076	1.007	0.48962	1.007	0.18512
1.006	0.96422	1.006	0.32143	1.006	1.006	0.03801	0.06321	1.006	0.41968	1.006	0.48784	1.006	0.18535
1.005	0.96513	1.005	0.32234	1.005	1.005	0.03935	0.06335	1.005	0.41856	1.005	0.48597	1.005	0.18397
1.004	0.96235	1.004	0.32414	1.004	1.004	0.03771	0.06284	1.004	0.41728	1.004	0.48386	1.004	0.18408
1.003	0.96819	1.003	0.33378	1.003	1.003	0.03901	0.0624	1.003	0.4161	1.003	0.48236	1.003	0.1828
1.002	0.96833	1.002	0.33317	1.002	1.002	0.03733	0.06251	1.002	0.41489	1.002	0.48051	1.002	0.18303
1.001	0.96904	1.001	0.33562	1.001	1.001	0.03871	0.06198	1.001	0.41359	1.001	0.4787	1.001	0.18166
1	0.9693	1	0.34414	1	1	0.03697	0.06157	1	0.41251	1	0.47691	1	0.18184
0.999	0.96543	0.999	0.34108	0.999	0.999	0.03845	0.0617	0.999	0.41119	0.999	0.47498	0.999	0.18041
0.998	0.96745	0.998	0.34751	0.998	0.998	0.03666	0.06118	0.998	0.40987	0.998	0.47325	0.998	0.18061
0.997	0.96684	0.997	0.355	0.997	0.997	0.03807	0.0608	0.997	0.40883	0.997	0.47167	0.997	0.17935
0.996	0.96243	0.996	0.35401	0.996	0.996	0.03641	0.0609	0.996	0.40768	0.996	0.47013	0.996	0.17955
0.995	0.9639	0.995	0.3594	0.995	0.995	0.03777	0.06036	0.995	0.40629	0.995	0.47024	0.995	0.17808
0.994	0.96572	0.994	0.36498	0.994	0.994	0.03607	0.05997	0.994	0.40503	0.994	0.46747	0.994	0.17826
0.993	0.96954	0.993	0.36671	0.993	0.993	0.0375	0.06014	0.993	0.40384	0.993	0.46527	0.993	0.1768
0.992	0.97004	0.992	0.37149	0.992	0.992	0.0358	0.05958	0.992	0.40242	0.992	0.46294	0.992	0.17706
0.991	0.96505	0.991	0.37474	0.991	0.991	0.0372	0.05916	0.991	0.4012	0.991	0.4607	0.991	0.17564
0.99	0.96769	0.99	0.38074	0.99	0.99	0.03548	0.05927	0.99	0.40003	0.99	0.45924	0.99	0.17584
0.989	0.96525	0.989	0.38028	0.989	0.989	0.0369	0.05878	0.989	0.39868	0.989	0.45771	0.989	0.17428
0.988	0.96243	0.988	0.38292	0.988	0.988	0.0352	0.0584	0.988	0.39749	0.988	0.45523	0.988	0.17454
0.987	0.96816	0.987	0.38854	0.987	0.987	0.03666	0.05854	0.987	0.3963	0.987	0.45256	0.987	0.17302
0.986	0.96443	0.986	0.38988	0.986	0.986	0.03489	0.05799	0.986	0.39482	0.986	0.45091	0.986	0.17324
0.985	0.96141	0.985	0.39302	0.985	0.985	0.03634	0.05769	0.985	0.39348	0.985	0.44881	0.985	0.17188
0.984	0.96414	0.984	0.39986	0.984	0.984	0.03461	0.05781	0.984	0.39228	0.984	0.44701	0.984	0.1721
0.983	0.95967	0.983	0.39699	0.983	0.983	0.03607	0.0572	0.983	0.39082	0.983	0.44538	0.983	0.17073
0.982	0.96029	0.982	0.40089	0.982	0.982	0.03432	0.05686	0.982	0.38958	0.982	0.44643	0.982	0.17096
0.981	0.96625	0.981	0.40472	0.981	0.981	0.03576	0.05699	0.981	0.38822	0.981	0.44569	0.981	0.16949
0.98	0.96047	0.98	0.40613	0.98	0.98	0.03408	0.05647	0.98	0.38696	0.98	0.44413	0.98	0.16964
0.979	0.96261	0.979	0.41321	0.979	0.979	0.03549	0.0561	0.979	0.38574	0.979	0.44182	0.979	0.16815
0.978	0.96349	0.978	0.41332	0.978	0.978	0.03381	0.05626	0.978	0.38441	0.978	0.4392	0.978	0.16851
0.977	0.96052	0.977	0.41516	0.977	0.977	0.03517	0.05571	0.977	0.38304	0.977	0.43662	0.977	0.16703
0.976	0.96226	0.976	0.41952	0.976	0.976	0.03351	0.05538	0.976	0.38158	0.976	0.43434	0.976	0.16722
0.975	0.95827	0.975	0.41956	0.975	0.975	0.03494	0.05555	0.975	0.38004	0.975	0.43242	0.975	0.16569
0.974	0.96117	0.974	0.42656	0.974	0.974	0.0332	0.05495	0.974	0.37854	0.974	0.43032	0.974	0.16599
0.973	0.95665	0.973	0.429	0.973	0.973	0.03469	0.05455	0.973	0.3772	0.973	0.42835	0.973	0.1646
0.972	0.95515	0.972	0.4256	0.972	0.972	0.03318	0.05469	0.972	0.37571	0.972	0.42672	0.972	0.1648
0.971	0.96091	0.971	0.4334	0.971	0.971	0.0345	0.05415	0.971	0.37417	0.971	0.42473	0.971	0.16347
0.97	0.95512	0.97	0.43122	0.97	0.97	0.03276	0.05382	0.97	0.37274	0.97	0.42278	0.97	0.16375
0.969	0.9526	0.969	0.43263	0.969	0.969	0.03415	0.05396	0.969	0.37134	0.969	0.42106	0.969	0.16241
0.968	0.95774	0.968	0.43841	0.968	0.968	0.03247	0.05339	0.968	0.36976	0.968	0.41933	0.968	0.16255
0.967	0.95207	0.967	0.43887	0.967	0.967	0.03385	0.0531	0.967	0.36816	0.967	0.41752	0.967	0.16127
0.966	0.95105	0.966	0.44285	0.966	0.966	0.03217	0.05321	0.966	0.36675	0.966	0.41594	0.966	0.16144
0.965	0.95151	0.965	0.44633	0.965	0.965	0.03357	0.05264	0.965	0.36525	0.965	0.41418	0.965	0.16017
0.964	0.94303	0.964	0.44507	0.964	0.964	0.03192	0.05235	0.964	0.3638	0.964	0.41254	0.964	0.16028
0.963	0.94523	0.963	0.44992	0.963	0.963	0.0333	0.05247	0.963	0.36232	0.963	0.41082	0.963	0.159
0.962	0.94298	0.962	0.45072	0.962	0.962	0.03166	0.05185	0.962	0.36074	0.962	0.40887	0.962	0.15927
0.961	0.93925	0.961	0.45436	0.961	0.961	0.03299	0.05154	0.961	0.3593	0.961	0.40711	0.961	0.15776
0.96	0.93931	0.96	0.45742	0.96	0.96	0.03139	0.05166	0.96	0.35779	0.96	0.4052	0.96	0.15791
0.959	0.93482	0.959	0.45581	0.959	0.959	0.03271	0.05108	0.959	0.35628	0.959	0.40342	0.959	0.15653
0.958	0.9369	0.958	0.46285	0.958	0.958	0.03114	0.05078	0.958	0.35478	0.958	0.40163	0.958	0.15677
0.957	0.93153	0.957	0.4612	0.957	0.957	0.03248	0.05088	0.957	0.35315	0.957	0.40012	0.957	0.15537
0.956	0.92977	0.956	0.46224	0.956	0.956	0.03083	0.05027	0.956	0.35138	0.956	0.39824	0.956	0.15573
0.955	0.93018	0.955	0.47096	0.955	0.955	0.0322	0.04997	0.955	0.34976	0.955	0.39643	0.955	0.15421
0.954	0.92718	0.954	0.46874	0.954	0.954	0.03061	0.05008	0.954	0.3482	0.954	0.39492	0.954	0.15449
0.953	0.92375	0.953	0.46996	0.953	0.953	0.03196	0.04946	0.953	0.34659	0.953	0.39343	0.953	0.15296
0.952	0.92413	0.952	0.47566	0.952	0.952	0.03037	0.04917	0.952	0.34512	0.952	0.39139	0.952	0.15322
0.951	0.91591	0.951	0.47413	0.951	0.951	0.03174	0.04931	0.951	0.34352	0.951	0.38963	0.951	0.15179
0.95	0.91638	0.95	0.4765	0.95	0.95	0.0301	0.04872	0.95	0.34184	0.95	0.38759	0.95	0.15206
0.949	0.91489	0.949	0.48143	0.949	0.949	0.03149	0.04849	0.949	0.34027	0.949	0.3859	0.949	0.15053
0.948	0.90922	0.948	0.47849	0.948	0.948	0.02986	0.04857	0.948	0.33866	0.948	0.38426	0.948	0.15075
0.947	0.91092	0.947	0.48319	0.947	0.947	0.03124	0.04798	0.947	0.33702	0.947	0.38228	0.947	0.14917
0.946	0.90758	0.946	0.48686	0.946	0.946	0.02965	0.04772	0.946	0.33554	0.946	0.38028	0.946	0.14954
0.945	0.90467	0.945	0.48484	0.945	0.945	0.03102	0.04783	0.945	0.33401	0.945	0.37846	0.945	0.14792
0.944	0.90162	0.944	0.48396	0.944	0.944	0.02931	0.04722	0.944	0.33219	0.944	0.37758	0.944	0.14827
0.943	0.89871	0.943	0.48675	0.943	0.943	0.03081	0.047	0.943	0.33052	0.943	0.37764	0.943	0.14663
0.942	0.90118	0.942	0.49122	0.942	0.942	0.02918	0.04709	0.942	0.32897	0.942	0.37613	0.942	0.14691
0.941	0.89763	0.941	0.48908	0.941	0.941	0.03055	0.04652	0.941	0.32728	0.941	0.37426	0.941	0.14542
0.94	0.89264	0.94	0.49023	0.94	0.94	0.02894	0.04625	0.94	0.32566	0.94	0.37244	0.94	0.14572
0.939	0.89481	0.939	0.49581	0.939	0.939	0.03032	0.04638	0.939	0.32409	0.939	0.37065	0.939	0.14426
0.938	0.89055	0.938	0.49222	0.938	0.938	0.02872	0.04582	0.938	0.32243	0.938	0.36866	0.938	0.14452
0.937	0.88615	0.937	0.49432	0.937	0.937	0.03012	0.04557	0.937	0.32087	0.937	0.36695	0.937	0.14295
0.936	0.888	0.936	0.49949	0.936	0.936	0.02849	0.04573	0.936	0.31919	0.936	0.36532	0.936	0.14326
0.935	0.88119	0.935	0.49486	0.935	0.935	0.02986	0.04515	0.935	0.31746	0.935	0.36339	0.935	0.1417
0.934	0.8792	0.934	0.49926	0.934	0.934	0.02824	0.04497	0.934	0.31575	0.934	0.36172	0.934	0.14208
0.933	0.87781	0.933	0.50132	0.933	0.933	0.02963	0.04514	0.933	0.31414	0.933	0.35994	0.933	0.14044
0.932	0.87083	0.932	0.49665	0.932	0.932	0.02803	0.04458	0.932	0.31251	0.932	0.3583	0.932	0.14084
0.931	0.86904	0.931	0.50143	0.931	0.931	0.0294	0.04436	0.931	0.31099	0.931	0.35695	0.931	0.13934
0.93	0.86649	0.93	0.50113	0.93	0.93	0.02781	0.04447	0.93	0.30946	0.93	0.35528	0.93	0.13967
0.929	0.86261	0.929	0.50094	0.929	0.929	0.02919	0.04392	0.929	0.30771	0.929	0.35281	0.929	0.1381
0.928	0.86106	0.928	0.50423	0.928	0.928	0.02759	0.04369	0.928	0.30603	0.928	0.35085	0.928	0.13847
0.927	0.85571	0.927	0.50285	0.927	0.927	0.02896	0.04383	0.927	0.30431	0.927	0.34905	0.927	0.13694
0.926	0.85683	0.926	0.5051	0.926	0.926	0.02736	0.04325	0.926	0.30266	0.926	0.34745	0.926	0.13716
0.925	0.85246	0.925	0.50667	0.925	0.925	0.02876	0.04308	0.925	0.30107	0.925	0.3456	0.925	0.13561
0.924	0.84764	0.924	0.5027	0.924	0.924	0.02716	0.0432	0.924	0.29944	0.924	0.34378	0.924	0.13596
0.923	0.84905	0.923	0.50778	0.923	0.923	0.02854	0.04256	0.923	0.29771	0.923	0.34193	0.923	0.13438
0.922	0.84312	0.922	0.50679	0.922	0.922	0.02693	0.04238	0.922	0.29596	0.922	0.34001	0.922	0.13477
0.921	0.83975	0.921	0.5043	0.921	0.921	0.0283	0.04255	0.921	0.29431	0.921	0.33864	0.921	0.13324
0.92	0.84036	0.92	0.50885	0.92	0.92	0.02669	0.04194	0.92	0.29258	0.92	0.3366	0.92	0.13348
0.919	0.83347	0.919	0.50522	0.919	0.919	0.02809	0.04176	0.919	0.291	0.919	0.33477	0.919	0.13187
0.918	0.83262	0.918	0.5061	0.918	0.918	0.02647	0.04188	0.918	0.28947	0.918	0.33286	0.918	0.13223
0.917	0.83118	0.917	0.50736	0.917	0.917	0.02788	0.04127	0.917	0.28777	0.917	0.3308	0.917	0.1306
0.916	0.82513	0.916	0.50625	0.916	0.916	0.02627	0.04111	0.916	0.28628	0.916	0.32886	0.916	0.13103
0.915	0.82413	0.915	0.50725	0.915	0.915	0.02771	0.04126	0.915	0.28466	0.915	0.32697	0.915	0.12937
0.914	0.8217	0.914	0.50721	0.914	0.914	0.02606	0.04067	0.914	0.28293	0.914	0.32522	0.914	0.12976
0.913	0.81806	0.913	0.50694	0.913	0.913	0.02752	0.0405	0.913	0.2814	0.913	0.32334	0.913	0.12822
0.912	0.815	0.912	0.5061	0.912	0.912	0.02581	0.04059	0.912	0.27969	0.912	0.32166	0.912	0.12857
0.911	0.80987	0.911	0.50423	0.911	0.911	0.02722	0.03999	0.911	0.27803	0.911	0.31986	0.911	0.12696
0.91	0.80972	0.91	0.50893	0.91	0.91	0.02558	0.03985	0.91	0.27638	0.91	0.31803	0.91	0.12737
0.909	0.80464	0.909	0.5069	0.909	0.909	0.02696	0.03994	0.909	0.27469	0.909	0.31622	0.909	0.12578
0.908	0.79919	0.908	0.50488	0.908	0.908	0.02534	0.03935	0.908	0.27299	0.908	0.31403	0.908	0.12613
0.907	0.80042	0.907	0.51153	0.907	0.907	0.02679	0.03923	0.907	0.27141	0.907	0.31228	0.907	0.12461
0.906	0.79167	0.906	0.5056	0.906	0.906	0.02513	0.0393	0.906	0.26979	0.906	0.31035	0.906	0.12496
0.905	0.78721	0.905	0.50346	0.905	0.905	0.02659	0.03868	0.905	0.268	0.905	0.30835	0.905	0.12351
0.904	0.78841	0.904	0.50851	0.904	0.904	0.02493	0.03857	0.904	0.26642	0.904	0.30629	0.904	0.12388
0.903	0.78008	0.903	0.50285	0.903	0.903	0.02638	0.03865	0.903	0.26476	0.903	0.30466	0.903	0.12215
0.902	0.78058	0.902	0.50411	0.902	0.902	0.02473	0.03801	0.902	0.26304	0.902	0.30243	0.902	0.12269
0.901	0.77797	0.901	0.50671	0.901	0.901	0.0261	0.03791	0.901	0.26134	0.901	0.30039	0.901	0.12106
0.9	0.77066	0.9	0.50006	0.9	0.9	0.02455	0.03805	0.9	0.25959	0.9	0.29868	0.9	0.1215
0.899	0.77101	0.899	0.50159	0.899	0.899	0.02586	0.03746	0.899	0.2578	0.899	0.29643	0.899	0.11989
0.898	0.76752	0.898	0.50205	0.898	0.898	0.02428	0.03736	0.898	0.25613	0.898	0.29437	0.898	0.12038
0.897	0.76226	0.897	0.49937	0.897	0.897	0.02565	0.03745	0.897	0.25434	0.897	0.29289	0.897	0.11866
0.896	0.76241	0.896	0.49818	0.896	0.896	0.02408	0.03683	0.896	0.25252	0.896	0.29116	0.896	0.11915
0.895	0.75613	0.895	0.49761	0.895	0.895	0.02546	0.03672	0.895	0.25088	0.895	0.28924	0.895	0.11749
0.894	0.75422	0.894	0.4978	0.894	0.894	0.0239	0.0368	0.894	0.24913	0.894	0.2875	0.894	0.11802
0.893	0.74682	0.893	0.49233	0.893	0.893	0.02533	0.03619	0.893	0.24713	0.893	0.28569	0.893	0.11624
0.892	0.74304	0.892	0.4916	0.892	0.892	0.02373	0.03606	0.892	0.24535	0.892	0.28367	0.892	0.11671
0.891	0.74407	0.891	0.49574	0.891	0.891	0.02508	0.03615	0.891	0.24354	0.891	0.28179	0.891	0.11516
0.89	0.73849	0.89	0.4908	0.89	0.89	0.02355	0.03554	0.89	0.24169	0.89	0.28019	0.89	0.11562
0.889	0.73262	0.889	0.48916	0.889	0.889	0.0249	0.03541	0.889	0.24	0.889	0.27822	0.889	0.11394
0.888	0.73403	0.888	0.49325	0.888	0.888	0.02338	0.0355	0.888	0.23843	0.888	0.27625	0.888	0.11439
0.887	0.72496	0.887	0.48602	0.887	0.887	0.02469	0.03486	0.887	0.23654	0.887	0.2742	0.887	0.11281
0.886	0.72182	0.886	0.4879	0.886	0.886	0.02316	0.03478	0.886	0.23476	0.886	0.27206	0.886	0.11322
0.885	0.71991	0.885	0.48866	0.885	0.885	0.02451	0.03484	0.885	0.23281	0.885	0.27013	0.885	0.11152
0.884	0.71275	0.884	0.484	0.884	0.884	0.023	0.0342	0.884	0.23095	0.884	0.26812	0.884	0.11202
0.883	0.71202	0.883	0.48595	0.883	0.883	0.02438	0.03416	0.883	0.2292	0.883	0.26611	0.883	0.11047
0.882	0.70629	0.882	0.48423	0.882	0.882	0.02282	0.03422	0.882	0.22739	0.882	0.26427	0.882	0.11087
0.881	0.7023	0.881	0.47948	0.881	0.881	0.0241	0.03365	0.881	0.22557	0.881	0.26236	0.881	0.10915
0.88	0.69702	0.88	0.47879	0.88	0.88	0.02264	0.03353	0.88	0.22374	0.88	0.26037	0.88	0.10979
0.879	0.69241	0.879	0.47826	0.879	0.879	0.02395	0.03365	0.879	0.22185	0.879	0.25841	0.879	0.10806
0.878	0.69138	0.878	0.47711	0.878	0.878	0.02245	0.03302	0.878	0.21995	0.878	0.25643	0.878	0.10867
0.877	0.68707	0.877	0.4752	0.877	0.877	0.02377	0.03299	0.877	0.21817	0.877	0.25437	0.877	0.10695
0.876	0.68037	0.876	0.47172	0.876	0.876	0.02224	0.03301	0.876	0.21637	0.876	0.25241	0.876	0.10747
0.875	0.68055	0.875	0.47352	0.875	0.875	0.02356	0.03246	0.875	0.21446	0.875	0.25044	0.875	0.10587
0.874	0.67254	0.874	0.46931	0.874	0.874	0.02204	0.03237	0.874	0.21258	0.874	0.24831	0.874	0.10629
0.873	0.66635	0.873	0.46732	0.873	0.873	0.02336	0.03246	0.873	0.21064	0.873	0.24651	0.873	0.10465
0.872	0.6657	0.872	0.46832	0.872	0.872	0.0218	0.03184	0.872	0.20856	0.872	0.24452	0.872	0.10528
0.871	0.65822	0.871	0.46472	0.871	0.871	0.02315	0.03184	0.871	0.20673	0.871	0.24258	0.871	0.1037
0.87	0.65587	0.87	0.46319	0.87	0.87	0.02163	0.03186	0.87	0.20497	0.87	0.2409	0.87	0.1042
0.869	0.65452	0.869	0.4617	0.869	0.869	0.02296	0.03126	0.869	0.20304	0.869	0.23894	0.869	0.10252
0.868	0.64571	0.868	0.45769	0.868	0.868	0.0214	0.03125	0.868	0.20119	0.868	0.23673	0.868	0.10306
0.867	0.64451	0.867	0.45749	0.867	0.867	0.02281	0.03128	0.867	0.19918	0.867	0.2353	0.867	0.10137
0.866	0.63952	0.866	0.45497	0.866	0.866	0.02121	0.03068	0.866	0.19727	0.866	0.23337	0.866	0.10186
0.865	0.63541	0.865	0.45141	0.865	0.865	0.02257	0.03062	0.865	0.19547	0.865	0.23126	0.865	0.10033
0.864	0.63168	0.864	0.45172	0.864	0.864	0.02102	0.03068	0.864	0.19363	0.864	0.22929	0.864	0.10083
0.863	0.62661	0.863	0.44709	0.863	0.863	0.02233	0.03009	0.863	0.19174	0.863	0.22742	0.863	0.09924
0.862	0.62552	0.862	0.44659	0.862	0.862	0.02075	0.03008	0.862	0.18987	0.862	0.22539	0.862	0.09979
0.861	0.61715	0.861	0.44365	0.861	0.861	0.02213	0.0301	0.861	0.18794	0.861	0.22338	0.861	0.09807
0.86	0.61307	0.86	0.43826	0.86	0.86	0.02052	0.02952	0.86	0.18601	0.86	0.22153	0.86	0.09864
0.859	0.61129	0.859	0.44135	0.859	0.859	0.02192	0.02952	0.859	0.18418	0.859	0.21953	0.859	0.09689
0.858	0.60415	0.858	0.43814	0.858	0.858	0.02033	0.02955	0.858	0.18246	0.858	0.21796	0.858	0.09739
0.857	0.59981	0.857	0.43202	0.857	0.857	0.02172	0.02894	0.857	0.18063	0.857	0.21598	0.857	0.09599
0.856	0.59728	0.856	0.43543	0.856	0.856	0.02012	0.029	0.856	0.17882	0.856	0.21386	0.856	0.09653
0.855	0.5864	0.855	0.42671	0.855	0.855	0.02151	0.02899	0.855	0.17703	0.855	0.21217	0.855	0.09478
0.854	0.58466	0.854	0.42518	0.854	0.854	0.01991	0.0284	0.854	0.17516	0.854	0.2102	0.854	0.09541
0.853	0.58252	0.853	0.42667	0.853	0.853	0.0213	0.02845	0.853	0.17348	0.853	0.20815	0.853	0.09365
0.852	0.57292	0.852	0.41959	0.852	0.852	0.01969	0.02849	0.852	0.17192	0.852	0.20637	0.852	0.09431
0.851	0.57207	0.851	0.42047	0.851	0.851	0.02108	0.02788	0.851	0.1703	0.851	0.2047	0.851	0.09282
0.85	0.56623	0.85	0.41845	0.85	0.85	0.01948	0.02791	0.85	0.1688	0.85	0.20269	0.85	0.09345
0.849	0.5618	0.849	0.41298	0.849	0.849	0.02086	0.02791	0.849	0.16712	0.849	0.20079	0.849	0.09171
0.848	0.55837	0.848	0.41084	0.848	0.848	0.01929	0.02735	0.848	0.16538	0.848	0.19885	0.848	0.09225
0.847	0.55211	0.847	0.40732	0.847	0.847	0.02068	0.02741	0.847	0.1638	0.847	0.19671	0.847	0.09059
0.846	0.54994	0.846	0.40755	0.846	0.846	0.01912	0.02743	0.846	0.16219	0.846	0.19487	0.846	0.09126
0.845	0.54507	0.845	0.40197	0.845	0.845	0.02048	0.02684	0.845	0.16041	0.845	0.19296	0.845	0.08958
0.844	0.53744	0.844	0.39753	0.844	0.844	0.0189	0.02688	0.844	0.15882	0.844	0.19099	0.844	0.0902
0.843	0.53741	0.843	0.40105	0.843	0.843	0.02023	0.02691	0.843	0.1572	0.843	0.18919	0.843	0.08923
0.842	0.52881	0.842	0.39091	0.842	0.842	0.01867	0.02633	0.842	0.15544	0.842	0.18739	0.842	0.09029
0.841	0.52411	0.841	0.38893	0.841	0.841	0.02005	0.02639	0.841	0.15382	0.841	0.18555	0.841	0.08835
0.84	0.52276	0.84	0.38981	0.84	0.84	0.01849	0.02639	0.84	0.15222	0.84	0.18421	0.84	0.08882
0.839	0.51352	0.839	0.38273	0.839	0.839	0.01984	0.02584	0.839	0.15057	0.839	0.18257	0.839	0.08705
0.838	0.51179	0.838	0.38078	0.838	0.838	0.01828	0.02589	0.838	0.14906	0.838	0.18065	0.838	0.0875
0.837	0.50694	0.837	0.38074	0.837	0.837	0.01965	0.02589	0.837	0.14755	0.837	0.17887	0.837	0.08574
0.836	0.50016	0.836	0.37187	0.836	0.836	0.01817	0.02535	0.836	0.14583	0.836	0.17722	0.836	0.08631
0.835	0.49688	0.835	0.37168	0.835	0.835	0.01952	0.02539	0.835	0.14436	0.835	0.1754	0.835	0.08465
0.834	0.49142	0.834	0.36812	0.834	0.834	0.01799	0.02541	0.834	0.14281	0.834	0.1736	0.834	0.08513
0.833	0.48672	0.833	0.36422	0.833	0.833	0.01928	0.02487	0.833	0.14127	0.833	0.17203	0.833	0.08344
0.832	0.48176	0.832	0.36262	0.832	0.832	0.01774	0.02493	0.832	0.13985	0.832	0.17034	0.832	0.08412
0.831	0.47563	0.831	0.35711	0.831	0.831	0.01908	0.02493	0.831	0.13835	0.831	0.16885	0.831	0.08225
0.83	0.47442	0.83	0.35527	0.83	0.83	0.01755	0.02438	0.83	0.13683	0.83	0.16725	0.83	0.083
0.829	0.46532	0.829	0.35106	0.829	0.829	0.01888	0.02446	0.829	0.13554	0.829	0.16546	0.829	0.08131
0.828	0.45866	0.828	0.34491	0.828	0.828	0.01734	0.02445	0.828	0.13405	0.828	0.16389	0.828	0.0818
0.827	0.45919	0.827	0.3464	0.827	0.827	0.01869	0.02389	0.827	0.13252	0.827	0.16212	0.827	0.08019
0.826	0.45153	0.826	0.34047	0.826	0.826	0.0172	0.024	0.826	0.13122	0.826	0.16035	0.826	0.08089
0.825	0.44481	0.825	0.33684	0.825	0.825	0.01853	0.02396	0.825	0.12979	0.825	0.15877	0.825	0.07932
0.824	0.44425	0.824	0.33512	0.824	0.824	0.01701	0.0234	0.824	0.12835	0.824	0.15721	0.824	0.08
0.823	0.43483	0.823	0.32953	0.823	0.823	0.01831	0.0235	0.823	0.12708	0.823	0.15538	0.823	0.07831
0.822	0.43157	0.822	0.32846	0.822	0.822	0.01678	0.0235	0.822	0.12567	0.822	0.15371	0.822	0.07905
0.821	0.42828	0.821	0.32433	0.821	0.821	0.01812	0.02293	0.821	0.12433	0.821	0.15199	0.821	0.07728
0.82	0.4198	0.82	0.31779	0.82	0.82	0.01661	0.02306	0.82	0.12309	0.82	0.15047	0.82	0.07796
0.819	0.41622	0.819	0.31779	0.819	0.819	0.01792	0.02301	0.819	0.12176	0.819	0.14897	0.819	0.07636
0.818	0.41293	0.818	0.31279	0.818	0.818	0.01646	0.02246	0.818	0.12039	0.818	0.14733	0.818	0.07713
0.817	0.40495	0.817	0.30846	0.817	0.817	0.01774	0.02257	0.817	0.11918	0.817	0.14568	0.817	0.07549
0.816	0.40034	0.816	0.30494	0.816	0.816	0.01627	0.02249	0.816	0.11792	0.816	0.14437	0.816	0.07612
0.815	0.39444	0.815	0.2986	0.815	0.815	0.01757	0.02195	0.815	0.1165	0.815	0.14305	0.815	0.07448
0.814	0.39069	0.814	0.29837	0.814	0.814	0.01609	0.02207	0.814	0.11526	0.814	0.14142	0.814	0.07518
0.813	0.38344	0.813	0.29332	0.813	0.813	0.0174	0.02204	0.813	0.11387	0.813	0.14006	0.813	0.07344
0.812	0.37763	0.812	0.28556	0.812	0.812	0.01588	0.02147	0.812	0.1126	0.812	0.13851	0.812	0.07427
0.811	0.37563	0.811	0.28819	0.811	0.811	0.01719	0.02162	0.811	0.11149	0.811	0.13698	0.811	0.07256
0.81	0.36588	0.81	0.2802	0.81	0.81	0.0157	0.02159	0.81	0.11029	0.81	0.13556	0.81	0.0733
0.809	0.35917	0.809	0.27351	0.809	0.809	0.01701	0.021	0.809	0.10901	0.809	0.13413	0.809	0.07161
0.808	0.35796	0.808	0.27462	0.808	0.808	0.01552	0.02116	0.808	0.10791	0.808	0.13249	0.808	0.07231
0.807	0.34534	0.807	0.26751	0.807	0.807	0.01679	0.02112	0.807	0.1067	0.807	0.13104	0.807	0.07072
0.806	0.34243	0.806	0.26525	0.806	0.806	0.01532	0.02057	0.806	0.10543	0.806	0.12978	0.806	0.07145
0.805	0.33539	0.805	0.26242	0.805	0.805	0.01658	0.02068	0.805	0.10432	0.805	0.12832	0.805	0.0699
0.804	0.32479	0.804	0.25523	0.804	0.804	0.01509	0.02065	0.804	0.10317	0.804	0.127	0.804	0.07054
0.803	0.31799	0.803	0.25156	0.803	0.803	0.01636	0.02009	0.803	0.10201	0.803	0.12565	0.803	0.06882
0.802	0.31088	0.802	0.24869	0.802	0.802	0.01489	0.02025	0.802	0.10096	0.802	0.12418	0.802	0.06962
0.801	0.29999	0.801	0.24433	0.801	0.801	0.01613	0.02021	0.801	0.09997	0.801	0.12293	0.801	0.06795
0.8	0.29436	0.8	0.23913	0.8	0.8	0.01467	0.01962	0.8	0.09877	0.8	0.12163	0.8	0.06876
0.799	0.28353	0.799	0.23332	0.799	0.799	0.01592	0.01979	0.799	0.09776	0.799	0.12012	0.799	0.06715
0.798	0.27596	0.798	0.23305	0.798	0.798	0.01442	0.01975	0.798	0.09668	0.798	0.11878	0.798	0.06786
0.797	0.26398	0.797	0.22525	0.797	0.797	0.0157	0.01918	0.797	0.09559	0.797	0.1175	0.797	0.06627
0.796	0.24978	0.796	0.21874	0.796	0.796	0.01429	0.01933	0.796	0.09463	0.796	0.11594	0.796	0.06704
0.795	0.24511	0.795	0.22031	0.795	0.795	0.01556	0.01927	0.795	0.09359	0.795	0.11458	0.795	0.06539
0.794	0.23184	0.794	0.21041	0.794	0.794	0.01407	0.01874	0.794	0.09241	0.794	0.11338	0.794	0.06604
0.793	0.22051	0.793	0.2054	0.793	0.793	0.01533	0.0189	0.793	0.09155	0.793	0.11191	0.793	0.06448
0.792	0.2127	0.792	0.20494	0.792	0.792	0.01388	0.01884	0.792	0.09069	0.792	0.11113	0.792	0.06535
0.791	0.19727	0.791	0.1932	0.791	0.791	0.01512	0.01826	0.791	0.08968	0.791	0.11011	0.791	0.06359
0.79	0.18679	0.79	0.19052	0.79	0.79	0.01368	0.0184	0.79	0.08876	0.79	0.10879	0.79	0.06433
0.789	0.17845	0.789	0.18739	0.789	0.789	0.01493	0.0184	0.789	0.08781	0.789	0.10755	0.789	0.06265
0.788	0.16586	0.788	0.17748	0.788	0.788	0.01348	0.01784	0.788	0.08677	0.788	0.10645	0.788	0.06344
0.787	0.15615	0.787	0.17607	0.787	0.787	0.01473	0.01802	0.787	0.08592	0.787	0.10485	0.787	0.06179
0.786	0.14625	0.786	0.17045	0.786	0.786	0.0133	0.01796	0.786	0.08491	0.786	0.10366	0.786	0.06255
0.785	0.1344	0.785	0.16371	0.785	0.785	0.01454	0.01742	0.785	0.08392	0.785	0.10258	0.785	0.06098
0.784	0.1253	0.784	0.1589	0.784	0.784	0.01312	0.0176	0.784	0.08309	0.784	0.10138	0.784	0.06176
0.783	0.11321	0.783	0.15129	0.783	0.783	0.01433	0.01752	0.783	0.08221	0.783	0.1004	0.783	0.06002
0.782	0.1076	0.782	0.14716	0.782	0.782	0.01292	0.01703	0.782	0.0812	0.782	0.09918	0.782	0.06082
0.781	0.09765	0.781	0.14077	0.781	0.781	0.01414	0.01723	0.781	0.08032	0.781	0.09791	0.781	0.05916
0.78	0.08609	0.78	0.1327	0.78	0.78	0.01273	0.01714	0.78	0.07947	0.78	0.0969	0.78	0.06007
0.779	0.0835	0.779	0.13067	0.779	0.779	0.01396	0.0166	0.779	0.07854	0.779	0.09584	0.779	0.05843
0.778	0.07056	0.778	0.1187	0.778	0.778	0.01254	0.0168	0.778	0.07781	0.778	0.09463	0.778	0.05917
0.777	0.06085	0.777	0.11331	0.777	0.777	0.01382	0.01671	0.777	0.07694	0.777	0.09369	0.777	0.05748
0.776	0.05844	0.776	0.11067	0.776	0.776	0.01246	0.01616	0.776	0.07602	0.776	0.09254	0.776	0.05829
0.775	0.04532	0.775	0.09763	0.775	0.775	0.01365	0.01637	0.775	0.07529	0.775	0.09138	0.775	0.05657
0.774	0.04089	0.774	0.09522	0.774	0.774	0.01221	0.01627	0.774	0.07449	0.774	0.09047	0.774	0.0574
0.773	0.03431	0.773	0.08891	0.773	0.773	0.01342	0.01578	0.773	0.07366	0.773	0.08967	0.773	0.05578
0.772	0.02319	0.772	0.07794	0.772	0.772	0.01207	0.01603	0.772	0.07293	0.772	0.0888	0.772	0.05657
0.771	0.01717	0.771	0.07423	0.771	0.771	0.01328	0.01589	0.771	0.07214	0.771	0.08796	0.771	0.05492
0.77	0.0091	0.77	0.06734	0.77	0.77	0.01187	0.01538	0.77	0.07138	0.77	0.08702	0.77	0.05573
0.769	0.000265787	0.769	0.05809	0.769	0.769	0.01306	0.01565	0.769	0.07071	0.769	0.08589	0.769	0.05414
0.768	-0.00687	0.768	0.05346	0.768	0.768	0.01169	0.01556	0.768	0.06993	0.768	0.08495	0.768	0.05489
0.767	-0.01514	0.767	0.04302	0.767	0.767	0.0129	0.01504	0.767	0.0691	0.767	0.08399	0.767	0.05331
0.766	-0.02122	0.766	0.03843	0.766	0.766	0.01153	0.01525	0.766	0.06842	0.766	0.083	0.766	0.05409
0.765	-0.03331	0.765	0.03014	0.765	0.765	0.01272	0.01511	0.765	0.06769	0.765	0.08195	0.765	0.05252
0.764	-0.04273	0.764	0.01843	0.764	0.764	0.01134	0.01459	0.764	0.06694	0.764	0.08107	0.764	0.05323
0.763	-0.04573	0.763	0.01614	0.763	0.763	0.01255	0.01481	0.763	0.06636	0.763	0.08004	0.763	0.05162
0.762	-0.05958	0.762	0.00635	0.762	0.762	0.01113	0.01469	0.762	0.06559	0.762	0.07912	0.762	0.05239
0.761	-0.06557	0.761	-0.00302	0.761	0.761	0.01232	0.0142	0.761	0.06485	0.761	0.07832	0.761	0.05079
0.76	-0.06897	0.76	-0.00513	0.76	0.76	0.01093	0.01445	0.76	0.06425	0.76	0.07722	0.76	0.05169
0.759	-0.08051	0.759	-0.01813	0.759	0.759	0.01212	0.01434	0.759	0.06348	0.759	0.0764	0.759	0.05003
0.758	-0.08831	0.758	-0.02524	0.758	0.758	0.01076	0.01383	0.758	0.06281	0.758	0.07549	0.758	0.05083
0.757	-0.09245	0.757	-0.02926	0.757	0.757	0.01193	0.01408	0.757	0.06218	0.757	0.07459	0.757	0.04919
0.756	-0.10498	0.756	-0.03981	0.756	0.756	0.01059	0.01396	0.756	0.06148	0.756	0.07386	0.756	0.04997
0.755	-0.10795	0.755	-0.04478	0.755	0.755	0.01173	0.01346	0.755	0.06081	0.755	0.07306	0.755	0.04836
0.754	-0.11649	0.754	-0.05216	0.754	0.754	0.0104	0.01373	0.754	0.06029	0.754	0.07214	0.754	0.0492
0.753	-0.12503	0.753	-0.06039	0.753	0.753	0.01155	0.01364	0.753	0.05964	0.753	0.07141	0.753	0.04758
0.752	-0.13228	0.752	-0.06784	0.752	0.752	0.01021	0.01311	0.752	0.05891	0.752	0.07063	0.752	0.04842
0.751	-0.14065	0.751	-0.07706	0.751	0.751	0.01135	0.01339	0.751	0.05835	0.751	0.06962	0.751	0.04677
0.75	-0.14446	0.75	-0.07851	0.75	0.75	0.01001	0.01322	0.75	0.05772	0.75	0.06899	0.75	0.04752
0.749	-0.15212	0.749	-0.08693	0.749	0.749	0.01117	0.01274	0.749	0.0571	0.749	0.06809	0.749	0.04578
0.748	-0.16333	0.748	-0.09725	0.748	0.748	0.00979	0.01304	0.748	0.05658	0.748	0.06736	0.748	0.04668
0.747	-0.16454	0.747	-0.09672	0.747	0.747	0.01094	0.01287	0.747	0.05599	0.747	0.0667	0.747	0.04505
0.746	-0.17507	0.746	-0.107	0.746	0.746	0.00958	0.01239	0.746	0.05538	0.746	0.06594	0.746	0.04598
0.745	-0.18497	0.745	-0.11358	0.745	0.745	0.01072	0.01261	0.745	0.05489	0.745	0.06528	0.745	0.0443
0.744	-0.18916	0.744	-0.11351	0.744	0.744	0.00943	0.01248	0.744	0.05433	0.744	0.06459	0.744	0.04512
0.743	-0.19926	0.743	-0.12597	0.743	0.743	0.01058	0.012	0.743	0.0537	0.743	0.06396	0.743	0.04346
0.742	-0.20604	0.742	-0.12941	0.742	0.742	0.00929	0.01227	0.742	0.05325	0.742	0.0631	0.742	0.04437
0.741	-0.21279	0.741	-0.13328	0.741	0.741	0.01042	0.01211	0.741	0.05268	0.741	0.06232	0.741	0.04277
0.74	-0.22277	0.74	-0.14379	0.74	0.74	0.00914	0.01164	0.74	0.05206	0.74	0.06159	0.74	0.04362
0.739	-0.23166	0.739	-0.15041	0.739	0.739	0.01023	0.0119	0.739	0.05158	0.739	0.06074	0.739	0.04193
0.738	-0.23724	0.738	-0.15301	0.738	0.738	0.00887	0.01177	0.738	0.05102	0.738	0.06016	0.738	0.04281
0.737	-0.24393	0.737	-0.16077	0.737	0.737	0.01002	0.01129	0.737	0.05046	0.737	0.05954	0.737	0.04113
0.736	-0.25279	0.736	-0.16528	0.736	0.736	0.00871	0.01158	0.736	0.05004	0.736	0.05865	0.736	0.04193
0.735	-0.26163	0.735	-0.17381	0.735	0.735	0.00984	0.01142	0.735	0.04952	0.735	0.0579	0.735	0.04032
0.734	-0.26559	0.734	-0.17737	0.734	0.734	0.00851	0.01097	0.734	0.04897	0.734	0.05738	0.734	0.04119
0.733	-0.27478	0.733	-0.18578	0.733	0.733	0.00966	0.01128	0.733	0.04855	0.733	0.05672	0.733	0.03952
0.732	-0.28658	0.732	-0.1955	0.732	0.732	0.00834	0.01109	0.732	0.04799	0.732	0.05609	0.732	0.04044
0.731	-0.28564	0.731	-0.19944	0.731	0.731	0.00947	0.01064	0.731	0.04743	0.731	0.05553	0.731	0.0387
0.73	-0.29318	0.73	-0.21087	0.73	0.73	0.00818	0.01094	0.73	0.04709	0.73	0.0548	0.73	0.03972
0.729	-0.30219	0.729	-0.2186	0.729	0.729	0.00924	0.01078	0.729	0.04658	0.729	0.05425	0.729	0.03798
0.728	-0.3021	0.728	-0.22456	0.728	0.728	0.00796	0.0103	0.728	0.04602	0.728	0.05382	0.728	0.03894
0.727	-0.31466	0.727	-0.23473	0.727	0.727	0.00906	0.01059	0.727	0.04568	0.727	0.05332	0.727	0.03725
0.726	-0.31795	0.726	-0.24001	0.726	0.726	0.00777	0.01041	0.726	0.0452	0.726	0.05271	0.726	0.03808
0.725	-0.32215	0.725	-0.24418	0.725	0.725	0.00886	0.00998	0.725	0.04491	0.725	0.05219	0.725	0.03644
0.724	-0.33251	0.724	-0.25416	0.724	0.724	0.00756	0.0103	0.724	0.04451	0.724	0.05142	0.724	0.03737
0.723	-0.334	0.723	-0.25642	0.723	0.723	0.0087	0.0101	0.723	0.04403	0.723	0.05094	0.723	0.03559
0.722	-0.34146	0.722	-0.26441	0.722	0.722	0.00741	0.00969	0.722	0.04356	0.722	0.05038	0.722	0.03648
0.721	-0.35068	0.721	-0.27041	0.721	0.721	0.00852	0.00997	0.721	0.04323	0.721	0.04976	0.721	0.03489
0.72	-0.35511	0.72	-0.27661	0.72	0.72	0.00722	0.00977	0.72	0.04273	0.72	0.04913	0.72	0.03571
0.719	-0.36612	0.719	-0.28552	0.719	0.719	0.00829	0.00935	0.719	0.04233	0.719	0.04863	0.719	0.03414
0.718	-0.36799	0.718	-0.28888	0.718	0.718	0.00694	0.00966	0.718	0.04192	0.718	0.04798	0.718	0.03501
0.717	-0.37615	0.717	-0.29378	0.717	0.717	0.00803	0.00948	0.717	0.04144	0.717	0.04747	0.717	0.03329
0.716	-0.38654	0.716	-0.30567	0.716	0.716	0.00681	0.00903	0.716	0.04103	0.716	0.04701	0.716	0.03414
0.715	-0.3856	0.715	-0.30349	0.715	0.715	0.00789	0.00933	0.715	0.04072	0.715	0.04643	0.715	0.03248
0.714	-0.39887	0.714	-0.31271	0.714	0.714	0.00659	0.00919	0.714	0.04023	0.714	0.04588	0.714	0.03342
0.713	-0.40471	0.713	-0.31803	0.713	0.713	0.00769	0.00873	0.713	0.03979	0.713	0.04544	0.713	0.03178
0.712	-0.40709	0.712	-0.32047	0.712	0.712	0.00647	0.00905	0.712	0.03947	0.712	0.04484	0.712	0.03275
0.711	-0.41915	0.711	-0.33114	0.711	0.711	0.00761	0.00886	0.711	0.03904	0.711	0.0444	0.711	0.03103
0.71	-0.422	0.71	-0.33443	0.71	0.71	0.00637	0.00844	0.71	0.03857	0.71	0.04399	0.71	0.03187
0.709	-0.42667	0.709	-0.33806	0.709	0.709	0.00742	0.00876	0.709	0.03826	0.709	0.0434	0.709	0.03024
0.708	-0.4372	0.708	-0.34533	0.708	0.708	0.00618	0.00856	0.708	0.03784	0.708	0.04284	0.708	0.03104
0.707	-0.44102	0.707	-0.34892	0.707	0.707	0.00721	0.00815	0.707	0.03744	0.707	0.04243	0.707	0.02956
0.706	-0.44577	0.706	-0.3521	0.706	0.706	0.00599	0.00848	0.706	0.03719	0.706	0.0418	0.706	0.03042
0.705	-0.45332	0.705	-0.35676	0.705	0.705	0.00705	0.00826	0.705	0.03679	0.705	0.0414	0.705	0.02877
0.704	-0.4571	0.704	-0.35948	0.704	0.704	0.0058	0.00786	0.704	0.03632	0.704	0.04106	0.704	0.02954
0.703	-0.46614	0.703	-0.3692	0.703	0.703	0.00687	0.00816	0.703	0.03611	0.703	0.04044	0.703	0.02793
0.702	-0.46984	0.702	-0.36839	0.702	0.702	0.00564	0.00797	0.702	0.03564	0.702	0.03993	0.702	0.02875
0.701	-0.47785	0.701	-0.37745	0.701	0.701	0.00672	0.00755	0.701	0.03526	0.701	0.03959	0.701	0.02719
0.7	-0.48689	0.7	-0.38273	0.7	0.7	0.00552	0.0079	0.7	0.03501	0.7	0.03906	0.7	0.02804
0.699	-0.48569	0.699	-0.3791	0.699	0.699	0.00656	0.00769	0.699	0.03463	0.699	0.03867	0.699	0.02643
0.698	-0.48892	0.698	-0.38629	0.698	0.698	0.00534	0.00733	0.698	0.03422	0.698	0.03838	0.698	0.02729
0.697	-0.48895	0.697	-0.38935	0.697	0.697	0.00639	0.00763	0.697	0.03401	0.697	0.03779	0.697	0.02553
0.696	-0.48648	0.696	-0.38659	0.696	0.696	0.00521	0.0074	0.696	0.03363	0.696	0.03733	0.696	0.02637
0.695	-0.49432	0.695	-0.39332	0.695	0.695	0.00627	0.00706	0.695	0.03328	0.695	0.03702	0.695	0.02476
0.694	-0.4947	0.694	-0.39462	0.694	0.694	0.0051	0.00735	0.694	0.03301	0.694	0.03654	0.694	0.02576
0.693	-0.49767	0.693	-0.39547	0.693	0.693	0.00612	0.00713	0.693	0.03268	0.693	0.03607	0.693	0.02396
0.692	-0.50436	0.692	-0.40342	0.692	0.692	0.00494	0.00681	0.692	0.03219	0.692	0.0357	0.692	0.02498
0.691	-0.50154	0.691	-0.40338	0.691	0.691	0.006	0.00712	0.691	0.03191	0.691	0.0352	0.691	0.02323
0.69	-0.5043	0.69	-0.40472	0.69	0.69	0.0048	0.00688	0.69	0.03163	0.69	0.03491	0.69	0.02402
0.689	-0.50362	0.689	-0.40709	0.689	0.689	0.00581	0.00654	0.689	0.03126	0.689	0.03452	0.689	0.02235
0.688	-0.5301	0.688	-0.43505	0.688	0.688	0.00465	0.00683	0.688	0.03101	0.688	0.03398	0.688	0.02323
0.687	-0.52015	0.687	-0.41914	0.687	0.687	0.00562	0.00657	0.687	0.03057	0.687	0.0336	0.687	0.02142
0.686	-0.51721	0.686	-0.41814	0.686	0.686	0.00449	0.00623	0.686	0.03029	0.686	0.03332	0.686	0.02248
0.685	-0.52029	0.685	-0.41245	0.685	0.685	0.00546	0.00653	0.685	0.0301	0.685	0.03297	0.685	0.02076
0.684	-0.52531	0.684	-0.40866	0.684	0.684	0.00434	0.00633	0.684	0.0297	0.684	0.03251	0.684	0.02154
0.683	-0.52302	0.683	-0.40097	0.683	0.683	0.00534	0.00594	0.683	0.02944	0.683	0.03225	0.683	0.01991
0.682	-0.52904	0.682	-0.40728	0.682	0.682	0.00425	0.00624	0.682	0.02921	0.682	0.0319	0.682	0.02074
0.681	-0.5335	0.681	-0.40438	0.681	0.681	0.0052	0.00601	0.681	0.02886	0.681	0.03152	0.681	0.01908
0.68	-0.53244	0.68	-0.40147	0.68	0.68	0.00409	0.00567	0.68	0.02857	0.68	0.03123	0.68	0.02008
0.679	-0.53743	0.679	-0.40411	0.679	0.679	0.00511	0.00602	0.679	0.02833	0.679	0.03085	0.679	0.01842
0.678	-0.54084	0.678	-0.39914	0.678	0.678	0.00394	0.00577	0.678	0.02806	0.678	0.03045	0.678	0.01938
0.677	-0.53368	0.677	-0.39677	0.677	0.677	0.00489	0.00547	0.677	0.02771	0.677	0.0301	0.677	0.01771
0.676	-0.53553	0.676	-0.40212	0.676	0.676	0.00378	0.00579	0.676	0.02756	0.676	0.02987	0.676	0.01845
0.675	-0.53467	0.675	-0.39654	0.675	0.675	0.00478	0.00553	0.675	0.02713	0.675	0.02944	0.675	0.01683
0.674	-0.53277	0.674	-0.39428	0.674	0.674	0.00366	0.00524	0.674	0.02687	0.674	0.02918	0.674	0.01777
0.673	-0.53306	0.673	-0.39321	0.673	0.673	0.00462	0.00558	0.673	0.0267	0.673	0.02883	0.673	0.01601
0.672	-0.52963	0.672	-0.39	0.672	0.672	0.00351	0.00531	0.672	0.0264	0.672	0.02852	0.672	0.0169
0.671	-0.54207	0.671	-0.38896	0.671	0.671	0.00449	0.00498	0.671	0.0261	0.671	0.02828	0.671	0.01529
0.67	-0.54131	0.67	-0.38579	0.67	0.67	0.00337	0.00531	0.67	0.02587	0.67	0.02797	0.67	0.01621
0.669	-0.53802	0.669	-0.38464	0.669	0.669	0.00436	0.00504	0.669	0.02552	0.669	0.02751	0.669	0.01452
0.668	-0.53086	0.668	-0.38625	0.668	0.668	0.00324	0.00473	0.668	0.02532	0.668	0.02738	0.668	0.01554
0.667	-0.51331	0.667	-0.37959	0.667	0.667	0.00423	0.00511	0.667	0.02511	0.667	0.02669	0.667	0.01382
0.666	-0.4984	0.666	-0.37906	0.666	0.666	0.00311	0.0048	0.666	0.0249	0.666	0.0265	0.666	0.01475
0.665	-0.48871	0.665	-0.37906	0.665	0.665	0.00412	0.00451	0.665	0.02451	0.665	0.02653	0.665	0.01296
0.664	-0.47908	0.664	-0.37489	0.664	0.664	0.003	0.00485	0.664	0.02438	0.664	0.02618	0.664	0.01394
0.663	-0.48454	0.663	-0.377	0.663	0.663	0.00395	0.00455	0.663	0.02419	0.663	0.02587	0.663	0.01202
0.662	-0.47401	0.662	-0.37382	0.662	0.662	0.00285	0.00424	0.662	0.02376	0.662	0.02545	0.662	0.0131
0.661	-0.47873	0.661	-0.36778	0.661	0.661	0.00384	0.00462	0.661	0.02345	0.661	0.02538	0.661	0.01132
0.66	-0.48874	0.66	-0.36835	0.66	0.66	0.00274	0.00435	0.66	0.02312	0.66	0.02505	0.66	0.01234
0.659	-0.46552	0.659	-0.363	0.659	0.659	0.0037	0.00409	0.659	0.02295	0.659	0.02472	0.659	0.01061
0.658	-0.45446	0.658	-0.36006	0.658	0.658	0.00262	0.00442	0.658	0.02304	0.658	0.02436	0.658	0.01152
0.657	-0.4517	0.657	-0.35673	0.657	0.657	0.00359	0.00414	0.657	0.0227	0.657	0.02388	0.657	0.00975
0.656	-0.4453	0.656	-0.35596	0.656	0.656	0.00253	0.00387	0.656	0.02246	0.656	0.02368	0.656	0.01076
0.655	-0.44454	0.655	-0.35569	0.655	0.655	0.00347	0.0042	0.655	0.02233	0.655	0.02322	0.655	0.00911
0.654	-0.44325	0.654	-0.34686	0.654	0.654	0.00239	0.00391	0.654	0.02205	0.654	0.023	0.654	0.00997
0.653	-0.43779	0.653	-0.34587	0.653	0.653	0.00336	0.00367	0.653	0.02182	0.653	0.02304	0.653	0.00828
0.652	-0.43882	0.652	-0.34774	0.652	0.652	0.00228	0.00398	0.652	0.02165	0.652	0.02266	0.652	0.00919
0.651	-0.43133	0.651	-0.33581	0.651	0.651	0.00319	0.0037	0.651	0.02138	0.651	0.02222	0.651	0.00742
0.65	-0.43594	0.65	-0.33902	0.65	0.65	0.00215	0.00348	0.65	0.02104	0.65	0.02199	0.65	0.00837
0.649	-0.43312	0.649	-0.34013	0.649	0.649	0.0031	0.00376	0.649	0.02095	0.649	0.02162	0.649	0.00671
0.648	-0.43116	0.648	-0.33122	0.648	0.648	0.00202	0.00352	0.648	0.02073	0.648	0.02133	0.648	0.00778
0.647	-0.43439	0.647	-0.3316	0.647	0.647	0.00295	0.00323	0.647	0.02043	0.647	0.0215	0.647	0.006
0.646	-0.43233	0.646	-0.32728	0.646	0.646	0.00193	0.00361	0.646	0.02035	0.646	0.02109	0.646	0.0069
0.645	-0.42866	0.645	-0.32147	0.645	0.645	0.00287	0.00329	0.645	0.02002	0.645	0.02119	0.645	0.00531
0.644	-0.43298	0.644	-0.32193	0.644	0.644	0.00181	0.00302	0.644	0.01987	0.644	0.02095	0.644	0.00618
0.643	-0.42854	0.643	-0.3186	0.643	0.643	0.0027	0.00333	0.643	0.0198	0.643	0.02056	0.643	0.0044
0.642	-0.42529	0.642	-0.31512	0.642	0.642	0.00173	0.00307	0.642	0.01953	0.642	0.02014	0.642	0.00558
0.641	-0.42649	0.641	-0.31436	0.641	0.641	0.00259	0.00287	0.641	0.01929	0.641	0.02012	0.641	0.00375
0.64	-0.42379	0.64	-0.30739	0.64	0.64	0.00162	0.00319	0.64	0.01914	0.64	0.01987	0.64	0.0046
0.639	-0.42402	0.639	-0.30418	0.639	0.639	0.00244	0.00289	0.639	0.0189	0.639	0.01948	0.639	0.0029
0.638	-0.41965	0.638	-0.2994	0.638	0.638	0.00146	0.00266	0.638	0.01872	0.638	0.01943	0.638	0.00392
0.637	-0.42006	0.637	-0.29936	0.637	0.637	0.00235	0.00301	0.637	0.01859	0.637	0.01911	0.637	0.00216
0.636	-0.42173	0.636	-0.29783	0.636	0.636	0.00138	0.00269	0.636	0.01833	0.636	0.01874	0.636	0.00325
0.635	-0.41598	0.635	-0.29114	0.635	0.635	0.00224	0.00247	0.635	0.01812	0.635	0.0187	0.635	0.0016
0.634	-0.4163	0.634	-0.30326	0.634	0.634	0.00124	0.00282	0.634	0.01798	0.634	0.0185	0.634	0.00242
0.633	-0.41554	0.633	-0.31236	0.633	0.633	0.0021	0.00253	0.633	0.01769	0.633	0.01826	0.633	0.000652233
0.632	-0.41017	0.632	-0.31279	0.632	0.632	0.00118	0.00227	0.632	0.01755	0.632	0.0182	0.632	0.00177
0.631	-0.41261	0.631	-0.31137	0.631	0.631	0.00206	0.00261	0.631	0.01743	0.631	0.01771	0.631	-2.86703e-05
0.63	-0.41096	0.63	-0.30502	0.63	0.63	0.00109	0.00235	0.63	0.01717	0.63	0.01751	0.63	0.000947888
0.629	-0.40814	0.629	-0.28701	0.629	0.629	0.0019	0.0021	0.629	0.01701	0.629	0.01734	0.629	-0.000781248
0.628	-0.41146	0.628	-0.28219	0.628	0.628	0.000991351	0.00243	0.628	0.01685	0.628	0.01715	0.628	0.000249067
0.627	-0.40715	0.627	-0.27183	0.627	0.627	0.00176	0.00213	0.627	0.01657	0.627	0.01676	0.627	-0.00151
0.626	-0.4065	0.626	-0.26892	0.626	0.626	0.000869027	0.00195	0.626	0.01642	0.626	0.01668	0.626	-0.000490072
0.625	-0.40638	0.625	-0.26862	0.625	0.625	0.00167	0.0023	0.625	0.01632	0.625	0.01667	0.625	-0.00229
0.624	-0.40583	0.624	-0.26682	0.624	0.624	0.000696601	0.00198	0.624	0.01605	0.624	0.0162	0.624	-0.00129
0.623	-0.40624	0.623	-0.26357	0.623	0.623	0.00156	0.00177	0.623	0.01592	0.623	0.01626	0.623	-0.0031
0.622	-0.39993	0.622	-0.25978	0.622	0.622	0.000602904	0.00212	0.622	0.01577	0.622	0.01603	0.622	-0.00214
0.621	-0.40163	0.621	-0.25925	0.621	0.621	0.0015	0.0018	0.621	0.01554	0.621	0.0157	0.621	-0.0039
0.62	-0.40401	0.62	-0.26223	0.62	0.62	0.000597048	0.00156	0.62	0.01534	0.62	0.01556	0.62	-0.00284
0.619	-0.39646	0.619	-0.25779	0.619	0.619	0.0015	0.00193	0.619	0.01532	0.619	0.01529	0.619	-0.0044
0.618	-0.40101	0.618	-0.26047	0.618	0.618	0.000574926	0.0016	0.618	0.01503	0.618	0.01502	0.618	-0.00357
0.617	-0.40145	0.617	-0.26055	0.617	0.617	0.0014	0.00143	0.617	0.01487	0.617	0.015	0.617	-0.00532
0.616	-0.39617	0.616	-0.25638	0.616	0.616	0.000442841	0.00176	0.616	0.01473	0.616	0.01473	0.616	-0.00422
0.615	-0.39963	0.615	-0.26135	0.615	0.615	0.00126	0.00144	0.615	0.01449	0.615	0.01449	0.615	-0.00585
0.614	-0.39646	0.614	-0.25783	0.614	0.614	0.000334831	0.00127	0.614	0.01432	0.614	0.01447	0.614	-0.00473
0.613	-0.39365	0.613	-0.25416	0.613	0.613	0.00117	0.00164	0.613	0.01422	0.613	0.01426	0.613	-0.00661
0.612	-0.40084	0.612	-0.25535	0.612	0.612	0.000273018	0.0013	0.612	0.01402	0.612	0.014	0.612	-0.00581
0.611	-0.39896	0.611	-0.24884	0.611	0.611	0.00111	0.00113	0.611	0.01387	0.611	0.01389	0.611	-0.00755
0.61	-0.40075	0.61	-0.24686	0.61	0.61	0.000174117	0.00146	0.61	0.01365	0.61	0.01362	0.61	-0.00643
0.609	-0.39963	0.609	-0.24204	0.609	0.609	0.00101	0.00112	0.609	0.01342	0.609	0.01346	0.609	-0.00799
0.608	-0.39552	0.608	-0.23867	0.608	0.608	0.000153947	0.000906669	0.608	0.0134	0.608	0.01335	0.608	-0.00693
0.607	-0.39852	0.607	-0.23898	0.607	0.607	0.00103	0.00131	0.607	0.01334	0.607	0.01322	0.607	-0.00884
0.606	-0.39485	0.606	-0.23416	0.606	0.606	9.66885e-05	0.000989701	0.606	0.01302	0.606	0.01294	0.606	-0.00781
0.605	-0.3982	0.605	-0.23764	0.605	0.605	0.000903508	0.000819027	0.605	0.01295	0.605	0.01285	0.605	-0.0096
0.604	-0.39954	0.604	-0.24162	0.604	0.604	3.74781e-05	0.00117	0.604	0.0128	0.604	0.01258	0.604	-0.00853
0.603	-0.39488	0.603	-0.23737	0.603	0.603	0.000779234	0.000823641	0.603	0.01248	0.603	0.0124	0.603	-0.01016
0.602	-0.39576	0.602	-0.23886	0.602	0.602	-8.87504e-05	0.000657582	0.602	0.01229	0.602	0.01229	0.602	-0.00916
0.601	-0.39635	0.601	-0.24051	0.601	0.601	0.000670574	0.000998926	0.601	0.0124	0.601	0.01216	0.601	-0.01089
0.6	-0.39009	0.6	-0.23458	0.6	0.6	-0.000179844	0.000694485	0.6	0.0122	0.6	0.01195	0.6	-0.00984
0.599	-0.39731	0.599	-0.24108	0.599	0.599	0.000531332	0.000542261	0.599	0.01206	0.599	0.01195	0.599	-0.01164
0.598	-0.3947	0.598	-0.23993	0.598	0.598	-0.000272888	0.000878994	0.598	0.01198	0.598	0.01173	0.598	-0.01063
0.597	-0.39321	0.597	-0.23672	0.597	0.597	0.000546947	0.000560715	0.597	0.01173	0.597	0.01145	0.597	-0.01228
0.596	-0.39723	0.596	-0.24001	0.596	0.596	-0.000315832	0.000436169	0.596	0.01162	0.596	0.0114	0.596	-0.01119
0.595	-0.39127	0.595	-0.23764	0.595	0.595	0.000458457	0.000754449	0.595	0.01154	0.595	0.01127	0.595	-0.01307
0.594	-0.39321	0.594	-0.23534	0.594	0.594	-0.000335352	0.000385428	0.594	0.01127	0.594	0.01108	0.594	-0.01204
0.593	-0.39564	0.593	-0.2376	0.593	0.593	0.000413562	0.000288559	0.593	0.01124	0.593	0.01093	0.593	-0.01375
0.592	-0.39341	0.592	-0.23512	0.592	0.592	-0.000414082	0.000620678	0.592	0.01113	0.592	0.0108	0.592	-0.01279
0.591	-0.3945	0.591	-0.23665	0.591	0.591	0.000332228	0.000293172	0.591	0.01098	0.591	0.01052	0.591	-0.01449
0.59	-0.39438	0.59	-0.23347	0.59	0.59	-0.000537057	0.000182466	0.59	0.01088	0.59	0.01059	0.59	-0.01346
0.589	-0.39379	0.589	-0.23347	0.589	0.589	0.000222266	0.000496133	0.589	0.01078	0.589	0.01046	0.589	-0.01514
0.588	-0.39734	0.588	-0.23745	0.588	0.588	-0.000548769	0.000145564	0.588	0.01058	0.588	0.01028	0.588	-0.01403
0.587	-0.39312	0.587	-0.23022	0.587	0.587	0.000268464	2.10189e-05	0.587	0.01038	0.587	0.01017	0.587	-0.01585
0.586	-0.39861	0.586	-0.23875	0.586	0.586	-0.000522743	0.000362364	0.586	0.01034	0.586	0.01002	0.586	-0.01487
0.585	-0.39922	0.585	-0.23798	0.585	0.585	0.000211856	-1.58832e-05	0.585	0.01012	0.585	0.00978	0.585	-0.01662
0.584	-0.3967	0.584	-0.23328	0.584	0.584	-0.000666542	-0.000121977	0.584	0.01001	0.584	0.00985	0.584	-0.01547
0.583	-0.4009	0.583	-0.2363	0.583	0.583	7.19632e-05	0.000210143	0.583	0.00994	0.583	0.00976	0.583	-0.01727
0.582	-0.3994	0.582	-0.23343	0.582	0.582	-0.000780404	-0.000149653	0.582	0.0097	0.582	0.00948	0.582	-0.01616
0.581	-0.39861	0.581	-0.22915	0.581	0.581	-2.88895e-05	-0.000269585	0.581	0.00959	0.581	0.00943	0.581	-0.01797
0.58	-0.40201	0.58	-0.2355	0.58	0.58	-0.000763488	5.79211e-05	0.58	0.00949	0.58	0.00937	0.58	-0.01688
0.579	-0.40169	0.579	-0.23122	0.579	0.579	-2.75882e-05	-0.000269585	0.579	0.00931	0.579	0.00912	0.579	-0.01877
0.578	-0.40154	0.578	-0.23164	0.578	0.578	-0.000806431	-0.000394132	0.578	0.00927	0.578	0.00911	0.578	-0.01775
0.577	-0.4036	0.577	-0.2342	0.577	0.577	-0.00011738	-8.50746e-05	0.577	0.00913	0.577	0.00901	0.577	-0.01946
0.576	-0.40492	0.576	-0.22926	0.576	0.576	-0.000928107	-0.000431032	0.576	0.00894	0.576	0.0086	0.576	-0.0184
0.575	-0.40697	0.575	-0.23183	0.575	0.575	-0.000198062	-0.000541738	0.575	0.00878	0.575	0.00862	0.575	-0.02025
0.574	-0.40474	0.574	-0.23076	0.574	0.574	-0.000974302	-0.000209619	0.574	0.0087	0.574	0.00841	0.574	-0.01921
0.573	-0.41126	0.573	-0.23244	0.573	0.573	-0.000296312	-0.000583256	0.573	0.00854	0.573	0.00823	0.573	-0.02109
0.572	-0.41249	0.572	-0.2345	0.572	0.572	-0.00106	-0.000647834	0.572	0.00845	0.572	0.00824	0.572	-0.02
0.571	-0.4087	0.571	-0.228	0.571	0.571	-0.000317134	-0.00034339	0.571	0.00836	0.571	0.00814	0.571	-0.02195
0.57	-0.41337	0.57	-0.23122	0.57	0.57	-0.00104	-0.000730862	0.57	0.00813	0.57	0.00801	0.57	-0.02071
0.569	-0.41633	0.569	-0.23359	0.569	0.569	-0.000375693	-0.000786215	0.569	0.0081	0.569	0.00801	0.569	-0.02281
0.568	-0.41343	0.568	-0.22953	0.568	0.568	-0.00117	-0.000454096	0.568	0.00797	0.568	0.00783	0.568	-0.02173
0.567	-0.41889	0.567	-0.23362	0.567	0.567	-0.00051038	-0.000818504	0.567	0.00776	0.567	0.00757	0.567	-0.02354
0.566	-0.41965	0.566	-0.23175	0.566	0.566	-0.00125	-0.000887696	0.566	0.00779	0.566	0.00768	0.566	-0.02242
0.565	-0.41554	0.565	-0.23152	0.565	0.565	-0.000548769	-0.000583256	0.565	0.00766	0.565	0.0075	0.565	-0.02448
0.564	-0.42214	0.564	-0.23496	0.564	0.564	-0.00124	-0.000952274	0.564	0.00746	0.564	0.00733	0.564	-0.02319
0.563	-0.42033	0.563	-0.23221	0.563	0.563	-0.0005787	-0.00106	0.563	0.0074	0.563	0.00733	0.563	-0.02523
0.562	-0.42235	0.562	-0.23378	0.562	0.562	-0.00125	-0.000726251	0.562	0.00734	0.562	0.00722	0.562	-0.02423
0.561	-0.42537	0.561	-0.23531	0.561	0.561	-0.000624246	-0.00111	0.561	0.00721	0.561	0.00704	0.561	-0.02605
0.56	-0.42731	0.56	-0.23446	0.56	0.56	-0.00137	-0.0012	0.56	0.0071	0.56	0.00692	0.56	-0.02506
0.559	-0.4296	0.559	-0.23932	0.559	0.559	-0.000742664	-0.000878471	0.559	0.00704	0.559	0.0068	0.559	-0.02701
0.558	-0.42843	0.558	-0.23557	0.558	0.558	-0.00143	-0.00125	0.558	0.00681	0.558	0.00667	0.558	-0.02578
0.557	-0.43145	0.557	-0.23691	0.557	0.557	-0.000824002	-0.00128	0.557	0.00677	0.557	0.00672	0.557	-0.02764
0.556	-0.43626	0.556	-0.24032	0.556	0.556	-0.00151	-0.00101	0.556	0.00672	0.556	0.00652	0.556	-0.02665
0.555	-0.42913	0.555	-0.23527	0.555	0.555	-0.00086044	-0.00135	0.555	0.00643	0.555	0.00635	0.555	-0.02846
0.554	-0.43585	0.554	-0.23955	0.554	0.554	-0.00153	-0.0014	0.554	0.00646	0.554	0.00638	0.554	-0.02743
0.553	-0.43796	0.553	-0.24383	0.553	0.553	-0.000891669	-0.0011	0.553	0.00648	0.553	0.00635	0.553	-0.02935
0.552	-0.43462	0.552	-0.2363	0.552	0.552	-0.00151	-0.00148	0.552	0.00629	0.552	0.00604	0.552	-0.02839
0.551	-0.44087	0.551	-0.24276	0.551	0.551	-0.000890366	-0.00156	0.551	0.00635	0.551	0.00607	0.551	-0.03027
0.55	-0.44023	0.55	-0.24295	0.55	0.55	-0.00157	-0.00125	0.55	0.00622	0.55	0.00583	0.55	-0.02911
0.549	-0.43976	0.549	-0.24093	0.549	0.549	-0.000988621	-0.00166	0.549	0.006	0.549	0.0057	0.549	-0.03097
0.548	-0.4475	0.548	-0.24697	0.548	0.548	-0.00163	-0.00173	0.548	0.00599	0.548	0.0058	0.548	-0.03007
0.547	-0.44768	0.547	-0.24796	0.547	0.547	-0.00105	-0.00143	0.547	0.00588	0.547	0.00578	0.547	-0.03205
0.546	-0.44947	0.546	-0.24422	0.546	0.546	-0.00173	-0.00183	0.546	0.00571	0.546	0.00556	0.546	-0.03109
0.545	-0.4522	0.545	-0.24861	0.545	0.545	-0.00113	-0.00185	0.545	0.00566	0.545	0.00558	0.545	-0.03299
0.544	-0.45188	0.544	-0.24865	0.544	0.544	-0.00174	-0.00156	0.544	0.00562	0.544	0.0053	0.544	-0.03201
0.543	-0.45783	0.543	-0.25194	0.543	0.543	-0.00117	-0.00193	0.543	0.00543	0.543	0.00527	0.543	-0.03402
0.542	-0.45807	0.542	-0.24919	0.542	0.542	-0.00176	-0.00196	0.542	0.00543	0.542	0.00525	0.542	-0.03308
0.541	-0.45936	0.541	-0.25355	0.541	0.541	-0.00118	-0.00166	0.541	0.00547	0.541	0.00521	0.541	-0.03518
0.54	-0.46509	0.54	-0.2573	0.54	0.54	-0.00181	-0.00209	0.54	0.00527	0.54	0.00498	0.54	-0.03417
0.539	-0.46294	0.539	-0.25225	0.539	0.539	-0.00119	-0.0021	0.539	0.00534	0.539	0.00501	0.539	-0.03622
0.538	-0.46849	0.538	-0.25879	0.538	0.538	-0.0018	-0.00181	0.538	0.00515	0.538	0.00498	0.538	-0.03533
0.537	-0.47037	0.537	-0.2615	0.537	0.537	-0.00122	-0.0022	0.537	0.00506	0.537	0.00476	0.537	-0.03724
0.536	-0.47057	0.536	-0.25879	0.536	0.536	-0.00188	-0.00223	0.536	0.00506	0.536	0.00474	0.536	-0.03644
0.535	-0.47853	0.535	-0.26789	0.535	0.535	-0.00136	-0.00192	0.535	0.00506	0.535	0.00471	0.535	-0.03852
0.534	-0.47967	0.534	-0.26693	0.534	0.534	-0.00191	-0.00237	0.534	0.00491	0.534	0.0044	0.534	-0.03774
0.533	-0.47994	0.533	-0.26571	0.533	0.533	-0.00145	-0.00238	0.533	0.00491	0.533	0.00444	0.533	-0.03973
0.532	-0.4844	0.532	-0.27328	0.532	0.532	-0.00205	-0.0021	0.532	0.00484	0.532	0.00437	0.532	-0.03893
0.531	-0.48525	0.531	-0.27187	0.531	0.531	-0.00151	-0.00247	0.531	0.00463	0.531	0.00423	0.531	-0.04075
0.53	-0.48804	0.53	-0.27286	0.53	0.53	-0.00209	-0.00249	0.53	0.0047	0.53	0.00419	0.53	-0.04011
0.529	-0.49244	0.529	-0.27802	0.529	0.529	-0.00152	-0.00226	0.529	0.00464	0.529	0.00419	0.529	-0.04234
0.528	-0.49347	0.528	-0.27714	0.528	0.528	-0.00212	-0.00264	0.528	0.00446	0.528	0.00389	0.528	-0.04158
0.527	-0.49943	0.527	-0.28085	0.527	0.527	-0.00165	-0.00262	0.527	0.00444	0.527	0.00381	0.527	-0.04375
0.526	-0.49664	0.526	-0.2833	0.526	0.526	-0.00223	-0.00235	0.526	0.00438	0.526	0.00376	0.526	-0.0431
0.525	-0.50239	0.525	-0.28449	0.525	0.525	-0.00169	-0.00275	0.525	0.00423	0.525	0.00357	0.525	-0.04493
0.524	-0.50882	0.524	-0.28842	0.524	0.524	-0.00229	-0.00279	0.524	0.00423	0.524	0.00365	0.524	-0.04434
0.523	-0.50527	0.523	-0.28449	0.523	0.523	-0.00168	-0.00247	0.523	0.00418	0.523	0.00347	0.523	-0.0468
0.522	-0.51196	0.522	-0.29267	0.522	0.522	-0.00225	-0.00293	0.522	0.00401	0.522	0.00333	0.522	-0.046
0.521	-0.51774	0.521	-0.29592	0.521	0.521	-0.00174	-0.00287	0.521	0.00394	0.521	0.00339	0.521	-0.04827
0.52	-0.51425	0.52	-0.29343	0.52	0.52	-0.00228	-0.00262	0.52	0.00386	0.52	0.00339	0.52	-0.04766
0.519	-0.52153	0.519	-0.30024	0.519	0.519	-0.00173	-0.00303	0.519	0.00371	0.519	0.00306	0.519	-0.04982
0.518	-0.52208	0.518	-0.3017	0.518	0.518	-0.00232	-0.00305	0.518	0.0038	0.518	0.00318	0.518	-0.04911
0.517	-0.52088	0.517	-0.30109	0.517	0.517	-0.00184	-0.00275	0.517	0.0037	0.517	0.00317	0.517	-0.05153
0.516	-0.52939	0.516	-0.3095	0.516	0.516	-0.00246	-0.00318	0.516	0.00358	0.516	0.00301	0.516	-0.05094
0.515	-0.53089	0.515	-0.30793	0.515	0.515	-0.00191	-0.00316	0.515	0.00356	0.515	0.00284	0.515	-0.05326
0.514	-0.53294	0.514	-0.31187	0.514	0.514	-0.00249	-0.0029	0.514	0.00354	0.514	0.00288	0.514	-0.05279
0.513	-0.53717	0.513	-0.3155	0.513	0.513	-0.00188	-0.00331	0.513	0.00339	0.513	0.0027	0.513	-0.05503
0.512	-0.54034	0.512	-0.31508	0.512	0.512	-0.00253	-0.00329	0.512	0.00338	0.512	0.00274	0.512	-0.0545
0.511	-0.54724	0.511	-0.32219	0.511	0.511	-0.00201	-0.00304	0.511	0.00337	0.511	0.00265	0.511	-0.05702
0.51	-0.54683	0.51	-0.31917	0.51	0.51	-0.00263	-0.00342	0.51	0.0032	0.51	0.00242	0.51	-0.05645
0.509	-0.55384	0.509	-0.32514	0.509	0.509	-0.00206	-0.00347	0.509	0.0032	0.509	0.00243	0.509	-0.05904
0.508	-0.55898	0.508	-0.32961	0.508	0.508	-0.00266	-0.00319	0.508	0.00313	0.508	0.00237	0.508	-0.05877
0.507	-0.55763	0.507	-0.32671	0.507	0.507	-0.00218	-0.00361	0.507	0.00295	0.507	0.00188	0.507	-0.06115
0.506	-0.56359	0.506	-0.33256	0.506	0.506	-0.0027	-0.00358	0.506	0.00298	0.506	0.00202	0.506	-0.06072
0.505	-0.57089	0.505	-0.33577	0.505	0.505	-0.00224	-0.00332	0.505	0.00291	0.505	0.00184	0.505	-0.06307
0.504	-0.57054	0.504	-0.33504	0.504	0.504	-0.00279	-0.00376	0.504	0.00286	0.504	0.00181	0.504	-0.0627
0.503	-0.58158	0.503	-0.34598	0.503	0.503	-0.00223	-0.00371	0.503	0.00284	0.503	0.00164	0.503	-0.06541
0.502	-0.58345	0.502	-0.35202	0.502	0.502	-0.00273	-0.00344	0.502	0.00275	0.502	0.00179	0.502	-0.06528
0.501	-0.58228	0.501	-0.3456	0.501	0.501	-0.00226	-0.00389	0.501	0.00261	0.501	0.00141	0.501	-0.06795
0.5	-0.59223	0.5	-0.35069	0.5	0.5	-0.00279	-0.00383	0.5	0.00264	0.5	0.00154	0.5	-0.06759
0.499	-0.58985	0.499	-0.34847	0.499	0.499	-0.00233	-0.00359	0.499	0.00256	0.499	0.00148	0.499	-0.07011
0.498	-0.59417	0.498	-0.35309	0.498	0.498	-0.00287	-0.00403	0.498	0.00241	0.498	0.00131	0.498	-0.06967
0.497	-0.60071	0.497	-0.35623	0.497	0.497	-0.00239	-0.00397	0.497	0.00243	0.497	0.00124	0.497	-0.07237
0.496	-0.60479	0.496	-0.36139	0.496	0.496	-0.00285	-0.00374	0.496	0.00238	0.496	0.00129	0.496	-0.07241
0.495	-0.60931	0.495	-0.36346	0.495	0.495	-0.00229	-0.00418	0.495	0.00225	0.495	0.000976772	0.495	-0.07497
0.494	-0.61063	0.494	-0.36296	0.494	0.494	-0.00274	-0.0041	0.494	0.0023	0.494	0.00106	0.494	-0.07505
0.493	-0.61527	0.493	-0.3677	0.493	0.493	-0.00216	-0.00388	0.493	0.00219	0.493	0.000954131	0.493	-0.07763
0.492	-0.62243	0.492	-0.37512	0.492	0.492	-0.00265	-0.00431	0.492	0.00209	0.492	0.00106	0.492	-0.07729
0.491	-0.62155	0.491	-0.37015	0.491	0.491	-0.00222	-0.00425	0.491	0.00215	0.491	0.00101	0.491	-0.08009
0.49	-0.62748	0.49	-0.37883	0.49	0.49	-0.00272	-0.00397	0.49	0.0021	0.49	0.00109	0.49	-0.08027
0.489	-0.63235	0.489	-0.38201	0.489	0.489	-0.00233	-0.00444	0.489	0.00197	0.489	0.000756013	0.489	-0.08315
0.488	-0.63153	0.488	-0.3817	0.488	0.488	-0.00284	-0.00435	0.488	0.002	0.488	0.000891867	0.488	-0.08319
0.487	-0.63904	0.487	-0.38961	0.487	0.487	-0.00238	-0.00409	0.487	0.0019	0.487	0.000880542	0.487	-0.08587
0.486	-0.63934	0.486	-0.39103	0.486	0.486	-0.00284	-0.00455	0.486	0.00182	0.486	0.000852243	0.486	-0.0855
0.485	-0.64283	0.485	-0.39138	0.485	0.485	-0.00248	-0.00449	0.485	0.00181	0.485	0.000699406	0.485	-0.0883
0.484	-0.6514	0.484	-0.4012	0.484	0.484	-0.00297	-0.00427	0.484	0.00176	0.484	0.000869221	0.484	-0.08845
0.483	-0.65557	0.483	-0.40319	0.483	0.483	-0.00265	-0.00472	0.483	0.00154	0.483	0.000574872	0.483	-0.09146
0.482	-0.65586	0.482	-0.40419	0.482	0.482	-0.00309	-0.00466	0.482	0.00159	0.482	0.000591855	0.482	-0.09164
0.481	-0.66103	0.481	-0.40946	0.481	0.481	-0.00259	-0.00443	0.481	0.00154	0.481	0.000506945	0.481	-0.09467
0.48	-0.66429	0.48	-0.41046	0.48	0.48	-0.00302	-0.00485	0.48	0.00144	0.48	0.000416375	0.48	-0.09461
0.479	-0.67022	0.479	-0.41631	0.479	0.479	-0.00259	-0.00481	0.479	0.00149	0.479	0.000365429	0.479	-0.09737
0.478	-0.66945	0.478	-0.41631	0.478	0.478	-0.00302	-0.00454	0.478	0.00143	0.478	0.000416375	0.478	-0.09725
0.477	-0.67576	0.477	-0.42319	0.477	0.477	-0.00266	-0.00501	0.477	0.00128	0.477	7.10784e-05	0.477	-0.10035
0.476	-0.68401	0.476	-0.42736	0.476	0.476	-0.00303	-0.00492	0.476	0.00136	0.476	0.000172969	0.476	-0.10087
0.475	-0.68081	0.475	-0.42522	0.475	0.475	-0.00267	-0.00467	0.475	0.00127	0.475	-0.000223273	0.475	-0.104
0.474	-0.68891	0.474	-0.43344	0.474	0.474	-0.00313	-0.00511	0.474	0.00122	0.474	-0.000421394	0.474	-0.10421
0.473	-0.69264	0.473	-0.43658	0.473	0.473	-0.00279	-0.00501	0.473	0.00123	0.473	-0.000523286	0.473	-0.10689
0.472	-0.69293	0.472	-0.43669	0.472	0.472	-0.00316	-0.0048	0.472	0.00116	0.472	-0.000268557	0.472	-0.10698
0.471	-0.70191	0.471	-0.44572	0.471	0.471	-0.0028	-0.00522	0.471	0.00107	0.471	-0.000557247	0.471	-0.10999
0.47	-0.705	0.47	-0.4508	0.47	0.47	-0.0031	-0.00516	0.47	0.00112	0.47	-0.000461018	0.47	-0.11043
0.469	-0.70552	0.469	-0.45176	0.469	0.469	-0.00273	-0.00496	0.469	0.00103	0.469	-0.00029686	0.469	-0.11348
0.468	-0.71295	0.468	-0.45918	0.468	0.468	-0.00315	-0.00534	0.468	0.000925828	0.468	-0.000664798	0.468	-0.11382
0.467	-0.71315	0.467	-0.45887	0.467	0.467	-0.00291	-0.00528	0.467	0.000971114	0.467	-0.000778012	0.467	-0.11698
0.466	-0.71847	0.466	-0.46446	0.466	0.466	-0.00324	-0.00503	0.466	0.000954131	0.466	-0.000783674	0.466	-0.11703
0.465	-0.72193	0.465	-0.47069	0.465	0.465	-0.00288	-0.00545	0.465	0.000846581	0.465	-0.000947832	0.465	-0.11977
0.464	-0.72542	0.464	-0.47191	0.464	0.464	-0.00314	-0.00537	0.464	0.000852243	0.464	-0.000919528	0.464	-0.12047
0.463	-0.73347	0.463	-0.47857	0.463	0.463	-0.00288	-0.00513	0.463	0.000778653	0.463	-0.00097613	0.463	-0.12374
0.462	-0.73238	0.462	-0.47746	0.462	0.462	-0.00328	-0.00557	0.462	0.00065412	0.462	-0.00107	0.462	-0.12407
0.461	-0.73658	0.461	-0.4822	0.461	0.461	-0.00304	-0.00549	0.461	0.000693743	0.461	-0.00121	0.461	-0.12751
0.46	-0.74588	0.46	-0.48989	0.46	0.46	-0.00335	-0.00527	0.46	0.000648457	0.46	-0.00111	0.46	-0.12767
0.459	-0.74397	0.459	-0.48733	0.459	0.459	-0.00307	-0.0057	0.459	0.000501283	0.459	-0.00123	0.459	-0.13049
0.458	-0.75475	0.458	-0.49455	0.458	0.458	-0.00339	-0.00557	0.458	0.000557889	0.458	-0.00145	0.458	-0.13114
0.457	-0.75903	0.457	-0.5014	0.457	0.457	-0.00315	-0.00538	0.457	0.000501283	0.457	-0.0013	0.457	-0.13436
0.456	-0.75815	0.456	-0.49933	0.456	0.456	-0.00355	-0.0058	0.456	0.000399393	0.456	-0.00147	0.456	-0.13465
0.455	-0.76731	0.455	-0.50847	0.455	0.455	-0.00326	-0.00569	0.455	0.000439017	0.455	-0.00153	0.455	-0.13842
0.454	-0.76681	0.454	-0.51092	0.454	0.454	-0.00346	-0.00548	0.454	0.000365429	0.454	-0.0015	0.454	-0.13888
0.453	-0.76783	0.453	-0.51069	0.453	0.453	-0.00317	-0.00591	0.453	0.000286181	0.453	-0.00179	0.453	-0.14158
0.452	-0.77729	0.452	-0.5193	0.452	0.452	-0.00345	-0.00578	0.452	0.000331466	0.452	-0.00188	0.452	-0.14204
0.451	-0.77649	0.451	-0.52006	0.451	0.451	-0.0032	-0.00561	0.451	0.000229575	0.451	-0.00182	0.451	-0.1455
0.45	-0.78075	0.45	-0.52396	0.45	0.45	-0.0035	-0.006	0.45	0.000189951	0.45	-0.00213	0.45	-0.14594
0.449	-0.78492	0.449	-0.52736	0.449	0.449	-0.00332	-0.00589	0.449	0.000201272	0.449	-0.00196	0.449	-0.14963
0.448	-0.78603	0.448	-0.53084	0.448	0.448	-0.00363	-0.00569	0.448	0.000161648	0.448	-0.00209	0.448	-0.15001
0.447	-0.7922	0.447	-0.53601	0.447	0.447	-0.00336	-0.0061	0.447	0.000110703	0.447	-0.00201	0.447	-0.15308
0.446	-0.79155	0.446	-0.53539	0.446	0.446	-0.00369	-0.00598	0.446	0.000116363	0.446	-0.00197	0.446	-0.15347
0.445	-0.79839	0.445	-0.54278	0.445	0.445	-0.00337	-0.00576	0.445	3.14541e-05	0.445	-0.00186	0.445	-0.15689
0.444	-0.80358	0.444	-0.54893	0.444	0.444	-0.00356	-0.00619	0.444	-3.08124e-05	0.444	-0.00218	0.444	-0.1573
0.443	-0.80135	0.443	-0.5463	0.443	0.443	-0.00336	-0.00605	0.443	-2.50945e-06	0.443	-0.00239	0.443	-0.16091
0.442	-0.80896	0.442	-0.55555	0.442	0.442	-0.00365	-0.00588	0.442	-7.04364e-05	0.442	-0.0023	0.442	-0.16203
0.441	-0.81074	0.441	-0.5606	0.441	0.441	-0.0035	-0.00631	0.441	-0.000149685	0.441	-0.00227	0.441	-0.16544
0.44	-0.81242	0.44	-0.55796	0.44	0.44	-0.00373	-0.00616	0.44	-0.000144024	0.44	-0.00237	0.44	-0.16545
0.439	-0.82023	0.439	-0.58098	0.439	0.439	-0.00353	-0.00595	0.439	-0.0002912	0.439	-0.00234	0.439	-0.16853
0.438	-0.82152	0.438	-0.58259	0.438	0.438	-0.00372	-0.00638	0.438	-0.000376109	0.438	-0.00256	0.438	-0.1688
0.437	-0.82689	0.437	-0.57134	0.437	0.437	-0.00357	-0.00621	0.437	-0.000342145	0.437	-0.00258	0.437	-0.1727
0.436	-0.83311	0.436	-0.58021	0.436	0.436	-0.00385	-0.00601	0.436	-0.000364788	0.436	-0.00266	0.436	-0.17353
0.435	-0.83255	0.435	-0.57754	0.435	0.435	-0.00371	-0.00644	0.435	-0.000494983	0.435	-0.00291	0.435	-0.17697
0.434	-0.84943	0.434	-0.57746	0.434	0.434	-0.00396	-0.00629	0.434	-0.000444036	0.434	-0.00299	0.434	-0.17724
0.433	-0.85474	0.433	-0.58469	0.433	0.433	-0.00389	-0.00613	0.433	-0.000517624	0.433	-0.00286	0.433	-0.18043
0.432	-0.87121	0.432	-0.59165	0.432	0.432	-0.00408	-0.00658	0.432	-0.000602534	0.432	-0.00311	0.432	-0.181
0.431	-0.89342	0.431	-0.59154	0.431	0.431	-0.0038	-0.00641	0.431	-0.000568568	0.431	-0.00348	0.431	-0.18488
0.43	-0.89114	0.43	-0.59303	0.43	0.43	-0.00402	-0.00623	0.43	-0.000687444	0.43	-0.00343	0.43	-0.18559
0.429	-0.88938	0.429	-0.59693	0.429	0.429	-0.00386	-0.00665	0.429	-0.000783674	0.429	-0.0037	0.429	-0.1894
0.428	-0.89316	0.428	-0.60347	0.428	0.428	-0.00408	-0.00646	0.428	-0.000710084	0.428	-0.00364	0.428	-0.19004
0.427	-0.88885	0.427	-0.60014	0.427	0.427	-0.00394	-0.00627	0.427	-0.000800652	0.427	-0.00379	0.427	-0.19314
0.426	-0.89492	0.426	-0.60962	0.426	0.426	-0.00411	-0.00671	0.426	-0.000834618	0.426	-0.00404	0.426	-0.19343
0.425	-0.86977	0.425	-0.61123	0.425	0.425	-0.00394	-0.00655	0.425	-0.000789332	0.425	-0.00403	0.425	-0.19728
0.424	-0.86381	0.424	-0.61092	0.424	0.424	-0.00407	-0.00636	0.424	-0.000874242	0.424	-0.00394	0.424	-0.19836
0.423	-0.87326	0.423	-0.61808	0.423	0.423	-0.00399	-0.00679	0.423	-0.000998776	0.423	-0.00426	0.423	-0.20182
0.422	-0.87221	0.422	-0.61528	0.422	0.422	-0.00413	-0.00667	0.422	-0.000908203	0.422	-0.00434	0.422	-0.20269
0.421	-0.87441	0.421	-0.62018	0.421	0.421	-0.00404	-0.00645	0.421	-0.000925186	0.421	-0.00436	0.421	-0.20611
0.42	-0.88295	0.42	-0.62794	0.42	0.42	-0.00417	-0.00688	0.42	-0.00101	0.42	-0.00461	0.42	-0.20655
0.419	-0.88427	0.419	-0.62833	0.419	0.419	-0.0041	-0.0067	0.419	-0.000942169	0.419	-0.00471	0.419	-0.21013
0.418	-0.8848	0.418	-0.63054	0.418	0.418	-0.00417	-0.00654	0.418	-0.00104	0.418	-0.00488	0.418	-0.21114
0.417	-0.88976	0.417	-0.63632	0.417	0.417	-0.00401	-0.007	0.417	-0.00112	0.417	-0.00497	0.417	-0.21468
0.416	-0.88826	0.416	-0.63528	0.416	0.416	-0.00415	-0.00683	0.416	-0.00104	0.416	-0.00514	0.416	-0.21595
0.415	-0.89639	0.415	-0.64236	0.415	0.415	-0.00406	-0.00666	0.415	-0.00117	0.415	-0.00528	0.415	-0.21999
0.414	-0.89604	0.414	-0.64335	0.414	0.414	-0.00428	-0.0071	0.414	-0.00122	0.414	-0.00553	0.414	-0.22021
0.413	-0.90188	0.413	-0.6463	0.413	0.413	-0.00427	-0.00693	0.413	-0.00106	0.413	-0.0058	0.413	-0.2236
0.412	-0.90728	0.412	-0.65211	0.412	0.412	-0.00441	-0.00674	0.412	-0.00136	0.412	-0.00583	0.412	-0.22489
0.411	-0.90437	0.411	-0.64932	0.411	0.411	-0.00431	-0.00718	0.411	-0.00138	0.411	-0.00607	0.411	-0.22861
0.41	-0.9138	0.41	-0.65532	0.41	0.41	-0.00456	-0.00703	0.41	-0.0013	0.41	-0.0062	0.41	-0.22972
0.409	-0.91588	0.409	-0.66072	0.409	0.409	-0.00443	-0.00683	0.409	-0.00121	0.409	-0.00627	0.409	-0.23398
0.408	-0.91241	0.408	-0.65731	0.408	0.408	-0.00451	-0.00727	0.408	-0.00122	0.408	-0.00646	0.408	-0.23487
0.407	-0.92853	0.407	-0.66546	0.407	0.407	-0.00435	-0.00711	0.407	-0.00123	0.407	-0.00698	0.407	-0.23864
0.406	-0.93134	0.406	-0.66867	0.406	0.406	-0.00449	-0.00695	0.406	-0.0013	0.406	-0.00676	0.406	-0.23973
0.405	-0.92873	0.405	-0.66882	0.405	0.405	-0.00441	-0.00739	0.405	-0.00137	0.405	-0.00739	0.405	-0.24359
0.404	-0.93877	0.404	-0.67471	0.404	0.404	-0.00461	-0.00721	0.404	-0.0013	0.404	-0.00741	0.404	-0.24511
0.403	-0.9388	0.403	-0.67426	0.403	0.403	-0.00461	-0.00706	0.403	-0.0014	0.403	-0.00773	0.403	-0.24986
0.402	-0.94115	0.402	-0.67804	0.402	0.402	-0.00475	-0.00752	0.402	-0.00146	0.402	-0.00797	0.402	-0.25171
0.401	-0.94226	0.401	-0.68194	0.401	0.401	-0.00478	-0.00734	0.401	-0.0014	0.401	-0.00843	0.401	-0.25578
0.4	-0.94532	0.4	-0.68634	0.4	0.4	-0.00486	-0.00717	0.4	-0.00147	0.4	-0.00853	0.4	-0.25687
0.399	-0.9486	0.399	-0.69269	0.399	0.399	-0.00493	-0.00763	0.399	-0.00153	0.399	-0.00901	0.399	-0.26167
0.398	-0.95051	0.398	-0.68989	0.398	0.398	-0.00507	-0.00745	0.398	-0.00151	0.398	-0.00935	0.398	-0.26372
0.397	-0.95691	0.397	-0.6972	0.397	0.397	-0.00508	-0.00733	0.397	-0.00158	0.397	-0.0096	0.397	-0.26881
0.396	-0.95982	0.396	-0.70397	0.396	0.396	-0.00519	-0.00774	0.396	-0.00164	0.396	-0.00989	0.396	-0.27131
0.395	-0.95938	0.395	-0.69854	0.395	0.395	-0.0051	-0.00757	0.395	-0.0016	0.395	-0.01032	0.395	-0.27618
0.394	-0.96889	0.394	-0.70741	0.394	0.394	-0.00514	-0.00745	0.394	-0.00166	0.394	-0.0104	0.394	-0.27789
0.393	-0.96965	0.393	-0.71357	0.393	0.393	-0.0052	-0.0079	0.393	-0.00173	0.393	-0.01106	0.393	-0.28338
0.392	-0.97552	0.392	-0.70971	0.392	0.392	-0.00527	-0.00774	0.392	-0.00168	0.392	-0.0112	0.392	-0.28649
0.391	-0.98118	0.391	-0.71888	0.391	0.391	-0.00528	-0.00758	0.391	-0.00181	0.391	-0.01152	0.391	-0.29193
0.39	-0.97211	0.39	-0.72129	0.39	0.39	-0.00534	-0.00802	0.39	-0.0018	0.39	-0.01192	0.39	-0.29498
0.389	-0.97232	0.389	-0.72087	0.389	0.389	-0.00535	-0.00788	0.389	-0.00176	0.389	-0.01246	0.389	-0.30139
0.388	-0.98414	0.388	-0.7297	0.388	0.388	-0.00543	-0.00778	0.388	-0.00184	0.388	-0.01276	0.388	-0.30443
0.387	-0.97816	0.387	-0.73211	0.387	0.387	-0.00547	-0.00823	0.387	-0.0019	0.387	-0.0134	0.387	-0.31036
0.386	-0.98048	0.386	-0.73361	0.386	0.386	-0.00556	-0.00807	0.386	-0.00186	0.386	-0.01381	0.386	-0.31441
0.385	-0.9867	0.385	-0.74202	0.385	0.385	-0.00556	-0.00795	0.385	-0.00196	0.385	-0.01419	0.385	-0.3209
0.384	-0.98426	0.384	-0.74198	0.384	0.384	-0.00562	-0.00839	0.384	-0.00197	0.384	-0.01473	0.384	-0.32493
0.383	-0.98695	0.383	-0.74852	0.383	0.383	-0.00569	-0.00822	0.383	-0.00196	0.383	-0.01542	0.383	-0.33267
0.382	-0.98933	0.382	-0.74753	0.382	0.382	-0.00575	-0.00813	0.382	-0.00202	0.382	-0.01579	0.382	-0.33705
0.381	-0.99572	0.381	-0.75762	0.381	0.381	-0.00585	-0.0086	0.381	-0.00211	0.381	-0.01649	0.381	-0.34372
0.38	-1.00006	0.38	-0.76106	0.38	0.38	-0.00589	-0.00843	0.38	-0.00203	0.38	-0.01707	0.38	-0.34848
0.379	-0.99708	0.379	-0.75996	0.379	0.379	-0.00599	-0.00837	0.379	-0.00215	0.379	-0.01786	0.379	-0.35645
0.378	-1.00411	0.378	-0.76971	0.378	0.378	-0.00597	-0.00884	0.378	-0.00219	0.378	-0.01846	0.378	-0.36178
0.377	-1.0095	0.377	-0.77556	0.377	0.377	-0.00609	-0.00866	0.377	-0.00214	0.377	-0.01936	0.377	-0.37039
0.376	-1.0132	0.376	-0.77426	0.376	0.376	-0.00608	-0.00857	0.376	-0.00224	0.376	-0.0198	0.376	-0.37592
0.375	-1.01723	0.375	-0.78126	0.375	0.375	-0.00618	-0.00902	0.375	-0.00224	0.375	-0.02062	0.375	-0.38391
0.374	-1.0171	0.374	-0.78198	0.374	0.374	-0.00622	-0.00886	0.374	-0.00225	0.374	-0.02166	0.374	-0.3894
0.373	-1.01981	0.373	-0.78454	0.373	0.373	-0.00631	-0.00878	0.373	-0.00236	0.373	-0.02236	0.373	-0.39837
0.372	-1.02406	0.372	-0.79487	0.372	0.372	-0.00631	-0.00922	0.372	-0.00237	0.372	-0.02319	0.372	-0.40517
0.371	-1.03066	0.371	-0.79395	0.371	0.371	-0.00651	-0.00907	0.371	-0.00231	0.371	-0.02417	0.371	-0.41448
0.37	-1.02903	0.37	-0.79927	0.37	0.37	-0.00664	-0.00901	0.37	-0.00239	0.37	-0.02493	0.37	-0.42138
0.369	-1.03201	0.369	-0.806	0.369	0.369	-0.00669	-0.00948	0.369	-0.00244	0.369	-0.02589	0.369	-0.43066
0.368	-1.03886	0.368	-0.80814	0.368	0.368	-0.00675	-0.00932	0.368	-0.00239	0.368	-0.02675	0.368	-0.43665
0.367	-1.04321	0.367	-0.81751	0.367	0.367	-0.00676	-0.00925	0.367	-0.00248	0.367	-0.02751	0.367	-0.44635
0.366	-1.03727	0.366	-0.81674	0.366	0.366	-0.00687	-0.00973	0.366	-0.00249	0.366	-0.02859	0.366	-0.45404
0.365	-1.03757	0.365	-0.81961	0.365	0.365	-0.00691	-0.00954	0.365	-0.00249	0.365	-0.02952	0.365	-0.46454
0.364	-1.04433	0.364	-0.82852	0.364	0.364	-0.00709	-0.00948	0.364	-0.00262	0.364	-0.0307	0.364	-0.47195
0.363	-1.04343	0.363	-0.8255	0.363	0.363	-0.0072	-0.00992	0.363	-0.00261	0.363	-0.03167	0.363	-0.48267
0.362	-1.04957	0.362	-0.83365	0.362	0.362	-0.00737	-0.00981	0.362	-0.0026	0.362	-0.03282	0.362	-0.49016
0.361	-1.0557	0.361	-0.8403	0.361	0.361	-0.00741	-0.00978	0.361	-0.00268	0.361	-0.03403	0.361	-0.49998
0.36	-1.05747	0.36	-0.83832	0.36	0.36	-0.00745	-0.01024	0.36	-0.0027	0.36	-0.03559	0.36	-0.50822
0.359	-1.05021	0.359	-0.8473	0.359	0.359	-0.00749	-0.01009	0.359	-0.00269	0.359	-0.0368	0.359	-0.51959
0.358	-1.05036	0.358	-0.84726	0.358	0.358	-0.00756	-0.01009	0.358	-0.0028	0.358	-0.03825	0.358	-0.528
0.357	-1.0526	0.357	-0.8525	0.357	0.357	-0.00776	-0.01057	0.357	-0.00276	0.357	-0.03958	0.357	-0.54011
0.356	-1.0605	0.356	-0.86038	0.356	0.356	-0.00785	-0.01041	0.356	-0.00276	0.356	-0.04107	0.356	-0.54882
0.355	-1.06206	0.355	-0.86367	0.355	0.355	-0.00796	-0.0104	0.355	-0.0029	0.355	-0.04202	0.355	-0.55848
0.354	-1.06534	0.354	-0.8678	0.354	0.354	-0.00801	-0.01087	0.354	-0.0029	0.354	-0.04361	0.354	-0.56777
0.353	-1.06996	0.353	-0.87093	0.353	0.353	-0.00815	-0.01073	0.353	-0.00293	0.353	-0.04496	0.353	-0.58031
0.352	-1.07046	0.352	-0.87384	0.352	0.352	-0.00821	-0.01073	0.352	-0.00301	0.352	-0.04638	0.352	-0.58968
0.351	-1.07707	0.351	-0.88501	0.351	0.351	-0.00844	-0.01123	0.351	-0.00304	0.351	-0.048	0.351	-0.60214
0.35	-1.07833	0.35	-0.88394	0.35	0.35	-0.00867	-0.01109	0.35	-0.00304	0.35	-0.04958	0.35	-0.61229
0.349	-1.08742	0.349	-0.8912	0.349	0.349	-0.00881	-0.01107	0.349	-0.00316	0.349	-0.0507	0.349	-0.62409
0.348	-1.09348	0.348	-0.90187	0.348	0.348	-0.00876	-0.01159	0.348	-0.00312	0.348	-0.05266	0.348	-0.63411
0.347	-1.0918	0.347	-0.89732	0.347	0.347	-0.00891	-0.01146	0.347	-0.0031	0.347	-0.05389	0.347	-0.64659
0.346	-1.09999	0.346	-0.91044	0.346	0.346	-0.00894	-0.01146	0.346	-0.00321	0.346	-0.05569	0.346	-0.65697
0.345	-1.10404	0.345	-0.91334	0.345	0.345	-0.00917	-0.01197	0.345	-0.0032	0.345	-0.05742	0.345	-0.67028
0.344	-1.10402	0.344	-0.91315	0.344	0.344	-0.0091	-0.0118	0.344	-0.00326	0.344	-0.05952	0.344	-0.68206
0.343	-1.11438	0.343	-0.9273	0.343	0.343	-0.00922	-0.0118	0.343	-0.00338	0.343	-0.06121	0.343	-0.6954
0.342	-1.11731	0.342	-0.93029	0.342	0.342	-0.00927	-0.01234	0.342	-0.00335	0.342	-0.0637	0.342	-0.70542
0.341	-1.1152	0.341	-0.9317	0.341	0.341	-0.00952	-0.01222	0.341	-0.00335	0.341	-0.06561	0.341	-0.71872
0.34	-1.12349	0.34	-0.94276	0.34	0.34	-0.00967	-0.01219	0.34	-0.00348	0.34	-0.06795	0.34	-0.73045
0.339	-1.12111	0.339	-0.94551	0.339	0.339	-0.00994	-0.01272	0.339	-0.00343	0.339	-0.07	0.339	-0.74544
0.338	-1.12516	0.338	-0.95002	0.338	0.338	-0.01	-0.01257	0.338	-0.0034	0.338	-0.07262	0.338	-0.75726
0.337	-1.13348	0.337	-0.95652	0.337	0.337	-0.01021	-0.01259	0.337	-0.00355	0.337	-0.07417	0.337	-0.77237
0.336	-1.13226	0.336	-0.96142	0.336	0.336	-0.01025	-0.01317	0.336	-0.00354	0.336	-0.07677	0.336	-0.78376
0.335	-1.14607	0.335	-0.96868	0.335	0.335	-0.01052	-0.01306	0.335	-0.0035	0.335	-0.07876	0.335	-0.79774
0.334	-1.14639	0.334	-0.97048	0.334	0.334	-0.01054	-0.01312	0.334	-0.00366	0.334	-0.08136	0.334	-0.80976
0.333	-1.14908	0.333	-0.97637	0.333	0.333	-0.0108	-0.01359	0.333	-0.00367	0.333	-0.08354	0.333	-0.82551
0.332	-1.15628	0.332	-0.98528	0.332	0.332	-0.01079	-0.01343	0.332	-0.00363	0.332	-0.08582	0.332	-0.83808
0.331	-1.15159	0.331	-0.98528	0.331	0.331	-0.01107	-0.0135	0.331	-0.00366	0.331	-0.08755	0.331	-0.85463
0.33	-1.1649	0.33	-0.99935	0.33	0.33	-0.01103	-0.01407	0.33	-0.00372	0.33	-0.09054	0.33	-0.86708
0.329	-1.16823	0.329	-1.00371	0.329	0.329	-0.01133	-0.01394	0.329	-0.00368	0.329	-0.09261	0.329	-0.88145
0.328	-1.16736	0.328	-1.00731	0.328	0.328	-0.01133	-0.014	0.328	-0.00373	0.328	-0.09525	0.328	-0.89415
0.327	-1.17953	0.327	-1.0197	0.327	0.327	-0.01184	-0.01455	0.327	-0.00376	0.327	-0.09804	0.327	-0.91185
0.326	-1.17414	0.326	-1.01889	0.326	0.326	-0.01177	-0.01443	0.326	-0.00373	0.326	-0.10038	0.326	-0.92535
0.325	-1.17399	0.325	-1.02341	0.325	0.325	-0.01221	-0.01451	0.325	-0.00387	0.325	-0.10349	0.325	-0.94194
0.324	-1.18313	0.324	-1.03733	0.324	0.324	-0.01211	-0.01509	0.324	-0.00389	0.324	-0.10616	0.324	-0.95615
0.323	-1.18885	0.323	-1.03717	0.323	0.323	-0.01264	-0.01501	0.323	-0.00391	0.323	-0.10884	0.323	-0.97227
0.322	-1.19044	0.322	-1.0457	0.322	0.322	-0.01257	-0.01507	0.322	-0.00404	0.322	-0.11162	0.322	-0.98567
0.321	-1.18999	0.321	-1.05255	0.321	0.321	-0.01305	-0.01568	0.321	-0.00402	0.321	-0.11456	0.321	-1.0028
0.32	-1.19411	0.32	-1.05718	0.32	0.32	-0.01291	-0.01555	0.32	-0.00404	0.32	-0.11713	0.32	-1.01765
0.319	-1.19823	0.319	-1.06738	0.319	0.319	-0.01337	-0.01569	0.319	-0.00412	0.319	-0.12011	0.319	-1.0351
0.318	-1.19886	0.318	-1.0706	0.318	0.318	-0.01325	-0.01631	0.318	-0.0041	0.318	-0.12285	0.318	-1.05134
0.317	-1.20638	0.317	-1.08081	0.317	0.317	-0.01368	-0.0162	0.317	-0.00412	0.317	-0.12601	0.317	-1.06819
0.316	-1.2119	0.316	-1.08941	0.316	0.316	-0.01358	-0.01636	0.316	-0.00421	0.316	-0.12918	0.316	-1.08221
0.315	-1.20969	0.315	-1.08865	0.315	0.315	-0.01414	-0.01689	0.315	-0.00421	0.315	-0.13247	0.315	-1.1
0.314	-1.21744	0.314	-1.10001	0.314	0.314	-0.01407	-0.01678	0.314	-0.00418	0.314	-0.13458	0.314	-1.11725
0.313	-1.22538	0.313	-1.10655	0.313	0.313	-0.01461	-0.01692	0.313	-0.00424	0.313	-0.13774	0.313	-1.13542
0.312	-1.22432	0.312	-1.10907	0.312	0.312	-0.01446	-0.01758	0.312	-0.0043	0.312	-0.13985	0.312	-1.1519
0.311	-1.23353	0.311	-1.1215	0.311	0.311	-0.01505	-0.01746	0.311	-0.00425	0.311	-0.14344	0.311	-1.17008
0.31	-1.23902	0.31	-1.12399	0.31	0.31	-0.0149	-0.0177	0.31	-0.00436	0.31	-0.14594	0.31	-1.18659
0.309	-1.24282	0.309	-1.13198	0.309	0.309	-0.01552	-0.01831	0.309	-0.00433	0.309	-0.14883	0.309	-1.20468
0.308	-1.25293	0.308	-1.1415	0.308	0.308	-0.01539	-0.0182	0.308	-0.00434	0.308	-0.15201	0.308	-1.22075
0.307	-1.25358	0.307	-1.14471	0.307	0.307	-0.01593	-0.0184	0.307	-0.00453	0.307	-0.15527	0.307	-1.23972
0.306	-1.25852	0.306	-1.15297	0.306	0.306	-0.01584	-0.01912	0.306	-0.00445	0.306	-0.15789	0.306	-1.25833
0.305	-1.27278	0.305	-1.1641	0.305	0.305	-0.01649	-0.01899	0.305	-0.00446	0.305	-0.16181	0.305	-1.27738
0.304	-1.2731	0.304	-1.17011	0.304	0.304	-0.01642	-0.01926	0.304	-0.00464	0.304	-0.16511	0.304	-1.29553
0.303	-1.27745	0.303	-1.17948	0.303	0.303	-0.01714	-0.01993	0.303	-0.00456	0.303	-0.16904	0.303	-1.31413
0.302	-1.27929	0.302	-1.18276	0.302	0.302	-0.01717	-0.01986	0.302	-0.00457	0.302	-0.17203	0.302	-1.3309
0.301	-1.28428	0.301	-1.19232	0.301	0.301	-0.01757	-0.02004	0.301	-0.00473	0.301	-0.176	0.301	-1.35129
0.3	-1.29422	0.3	-1.20506	0.3	0.3	-0.01749	-0.02069	0.3	-0.0047	0.3	-0.17915	0.3	-1.37104
0.299	-1.29069	0.299	-1.20594	0.299	0.299	-0.01797	-0.02059	0.299	-0.00465	0.299	-0.18337	0.299	-1.39174
0.298	-1.30102	0.298	-1.22112	0.298	0.298	-0.01792	-0.02082	0.298	-0.00478	0.298	-0.18641	0.298	-1.41158
0.297	-1.30646	0.297	-1.23229	0.297	0.297	-0.01853	-0.02149	0.297	-0.00476	0.297	-0.19095	0.297	-1.43312
0.296	-1.30895	0.296	-1.23489	0.296	0.296	-0.01852	-0.02143	0.296	-0.00476	0.296	-0.19516	0.296	-1.4495
0.295	-1.31794	0.295	-1.25225	0.295	0.295	-0.01915	-0.02166	0.295	-0.00485	0.295	-0.20035	0.295	-1.47067
0.294	-1.31918	0.294	-1.25722	0.294	0.294	-0.01917	-0.02232	0.294	-0.00489	0.294	-0.20263	0.294	-1.49066
0.293	-1.32147	0.293	-1.26227	0.293	0.293	-0.01974	-0.0223	0.293	-0.00487	0.293	-0.2082	0.293	-1.51305
0.292	-1.33466	0.292	-1.27611	0.292	0.292	-0.0196	-0.02258	0.292	-0.00497	0.292	-0.21208	0.292	-1.53382
0.291	-1.33317	0.291	-1.28353	0.291	0.291	-0.02027	-0.02316	0.291	-0.00493	0.291	-0.21663	0.291	-1.55652
0.29	-1.33915	0.29	-1.2887	0.29	0.29	-0.02013	-0.02312	0.29	-0.00494	0.29	-0.22095	0.29	-1.57371
0.289	-1.34278	0.289	-1.2981	0.289	0.289	-0.02067	-0.02341	0.289	-0.00507	0.289	-0.22479	0.289	-1.59568
0.288	-1.34621	0.288	-1.3059	0.288	0.288	-0.02047	-0.02392	0.288	-0.00501	0.288	-0.22952	0.288	-1.61712
0.287	-1.35035	0.287	-1.31688	0.287	0.287	-0.02104	-0.02393	0.287	-0.00502	0.287	-0.23487	0.287	-1.63988
0.286	-1.35247	0.286	-1.32254	0.286	0.286	-0.02093	-0.02415	0.286	-0.00515	0.286	-0.23916	0.286	-1.66037
0.285	-1.35768	0.285	-1.33566	0.285	0.285	-0.02157	-0.02484	0.285	-0.00515	0.285	-0.24438	0.285	-1.68567
0.284	-1.36804	0.284	-1.34579	0.284	0.284	-0.02144	-0.02484	0.284	-0.00518	0.284	-0.2491	0.284	-1.70628
0.283	-1.36675	0.283	-1.34797	0.283	0.283	-0.02203	-0.02514	0.283	-0.00523	0.283	-0.25378	0.283	-1.72815
0.282	-1.37505	0.282	-1.36163	0.282	0.282	-0.02196	-0.02582	0.282	-0.0052	0.282	-0.25911	0.282	-1.74927
0.281	-1.38235	0.281	-1.37134	0.281	0.281	-0.02269	-0.02582	0.281	-0.0052	0.281	-0.26327	0.281	-1.7731
0.28	-1.38394	0.28	-1.37627	0.28	0.28	-0.02275	-0.02602	0.28	-0.00528	0.28	-0.26843	0.28	-1.79592
0.279	-1.40001	0.279	-1.39872	0.279	0.279	-0.02339	-0.02675	0.279	-0.0053	0.279	-0.27302	0.279	-1.82242
0.278	-1.41245	0.278	-1.41188	0.278	0.278	-0.0232	-0.02682	0.278	-0.0053	0.278	-0.27888	0.278	-1.84604
0.277	-1.4017	0.277	-1.40576	0.277	0.277	-0.02369	-0.02708	0.277	-0.00538	0.277	-0.28276	0.277	-1.86756
0.276	-1.41248	0.276	-1.42381	0.276	0.276	-0.02363	-0.02784	0.276	-0.00542	0.276	-0.28839	0.276	-1.89077
0.275	-1.41389	0.275	-1.42862	0.275	0.275	-0.02434	-0.0279	0.275	-0.00546	0.275	-0.29177	0.275	-1.91592
0.274	-1.42053	0.274	-1.43799	0.274	0.274	-0.02419	-0.02817	0.274	-0.0055	0.274	-0.29733	0.274	-1.93968
0.273	-1.42711	0.273	-1.4495	0.273	0.273	-0.02488	-0.02888	0.273	-0.00554	0.273	-0.30146	0.273	-1.96522
0.272	-1.43257	0.272	-1.46033	0.272	0.272	-0.02481	-0.02892	0.272	-0.0055	0.272	-0.30894	0.272	-1.98956
0.271	-1.44045	0.271	-1.47275	0.271	0.271	-0.02558	-0.02919	0.271	-0.00558	0.271	-0.31277	0.271	-2.01402
0.27	-1.44196	0.27	-1.48067	0.27	0.27	-0.0254	-0.02993	0.27	-0.00553	0.27	-0.31862	0.27	-2.03806
0.269	-1.44728	0.269	-1.49368	0.269	0.269	-0.02613	-0.03003	0.269	-0.00557	0.269	-0.32498	0.269	-2.06324
0.268	-1.45786	0.268	-1.50775	0.268	0.268	-0.02605	-0.03041	0.268	-0.00564	0.268	-0.33076	0.268	-2.08788
0.267	-1.45473	0.267	-1.51432	0.267	0.267	-0.02702	-0.03105	0.267	-0.00563	0.267	-0.33517	0.267	-2.11538
0.266	-1.46765	0.266	-1.52886	0.266	0.266	-0.027	-0.03106	0.266	-0.00566	0.266	-0.34161	0.266	-2.14114
0.265	-1.47277	0.265	-1.54075	0.265	0.265	-0.02756	-0.03145	0.265	-0.00582	0.265	-0.34614	0.265	-2.16833
0.264	-1.47488	0.264	-1.54886	0.264	0.264	-0.02741	-0.03216	0.264	-0.00575	0.264	-0.35417	0.264	-2.19367
0.263	-1.48439	0.263	-1.56442	0.263	0.263	-0.02814	-0.03236	0.263	-0.00578	0.263	-0.358	0.263	-2.21935
0.262	-1.48807	0.262	-1.57154	0.262	0.262	-0.02802	-0.03273	0.262	-0.00588	0.262	-0.36529	0.262	-2.24625
0.261	-1.49241	0.261	-1.58217	0.261	0.261	-0.0288	-0.03341	0.261	-0.00582	0.261	-0.36751	0.261	-2.27498
0.26	-1.5025	0.26	-1.59655	0.26	0.26	-0.02872	-0.03346	0.26	-0.00585	0.26	-0.37531	0.26	-2.30112
0.259	-1.50615	0.259	-1.60741	0.259	0.259	-0.02955	-0.0338	0.259	-0.006	0.259	-0.38032	0.259	-2.3304
0.258	-1.51243	0.258	-1.61712	0.258	0.258	-0.0295	-0.03456	0.258	-0.00593	0.258	-0.3868	0.258	-2.3577
0.257	-1.51842	0.257	-1.63123	0.257	0.257	-0.03026	-0.03467	0.257	-0.00596	0.257	-0.39168	0.257	-2.38339
0.256	-1.52331	0.256	-1.63984	0.256	0.256	-0.03008	-0.03497	0.256	-0.00608	0.256	-0.39788	0.256	-2.41071
0.255	-1.53203	0.255	-1.6559	0.255	0.255	-0.03098	-0.03572	0.255	-0.00602	0.255	-0.40377	0.255	-2.44176
0.254	-1.53429	0.254	-1.6632	0.254	0.254	-0.03072	-0.03583	0.254	-0.00601	0.254	-0.41255	0.254	-2.46931
0.253	-1.54329	0.253	-1.67804	0.253	0.253	-0.03172	-0.03624	0.253	-0.00618	0.253	-0.41586	0.253	-2.50038
0.252	-1.55258	0.252	-1.69487	0.252	0.252	-0.0315	-0.03698	0.252	-0.00608	0.252	-0.42404	0.252	-2.52942
0.251	-1.54932	0.251	-1.69873	0.251	0.251	-0.03244	-0.03726	0.251	-0.00609	0.251	-0.4287	0.251	-2.55661
0.25	-1.55951	0.25	-1.7133	0.25	0.25	-0.03223	-0.0376	0.25	-0.00626	0.25	-0.43607	0.25	-2.58551
0.249	-1.56584	0.249	-1.73017	0.249	0.249	-0.03313	-0.03834	0.249	-0.0062	0.249	-0.44163	0.249	-2.61736
0.248	-1.56678	0.248	-1.73514	0.248	0.248	-0.03278	-0.03843	0.248	-0.00622	0.248	-0.45016	0.248	-2.64671
0.247	-1.58007	0.247	-1.75816	0.247	0.247	-0.03365	-0.03883	0.247	-0.00631	0.247	-0.45614	0.247	-2.67787
0.246	-1.58278	0.246	-1.76962	0.246	0.246	-0.03349	-0.03969	0.246	-0.00626	0.246	-0.46284	0.246	-2.70895
0.245	-1.58641	0.245	-1.77884	0.245	0.245	-0.03435	-0.03986	0.245	-0.00629	0.245	-0.47001	0.245	-2.73882
0.244	-1.59808	0.244	-1.79593	0.244	0.244	-0.0341	-0.04029	0.244	-0.00638	0.244	-0.47591	0.244	-2.76881
0.243	-1.60201	0.243	-1.80723	0.243	0.243	-0.03524	-0.04112	0.243	-0.00625	0.243	-0.48243	0.243	-2.79944
0.242	-1.60782	0.242	-1.81878	0.242	0.242	-0.03515	-0.0413	0.242	-0.00634	0.242	-0.48928	0.242	-2.82983
0.241	-1.61723	0.241	-1.83474	0.241	0.241	-0.03603	-0.04175	0.241	-0.00647	0.241	-0.4959	0.241	-2.86298
0.24	-1.6266	0.24	-1.84959	0.24	0.24	-0.03597	-0.04252	0.24	-0.00639	0.24	-0.50183	0.24	-2.89714
0.239	-1.63383	0.239	-1.86234	0.239	0.239	-0.03679	-0.04263	0.239	-0.00639	0.239	-0.50988	0.239	-2.92994
0.238	-1.63599	0.238	-1.87186	0.238	0.238	-0.03662	-0.04301	0.238	-0.00647	0.238	-0.51637	0.238	-2.96125
0.237	-1.64438	0.237	-1.89086	0.237	0.237	-0.03758	-0.04382	0.237	-0.00651	0.237	-0.52327	0.237	-2.99187
0.236	-1.65345	0.236	-1.90746	0.236	0.236	-0.03742	-0.04399	0.236	-0.00651	0.236	-0.52959	0.236	-3.02346
0.235	-1.66048	0.235	-1.91384	0.235	0.235	-0.03835	-0.04443	0.235	-0.00661	0.235	-0.53556	0.235	-3.0589
0.234	-1.66669	0.234	-1.93536	0.234	0.234	-0.03821	-0.04537	0.234	-0.00654	0.234	-0.5413	0.234	-3.09377
0.233	-1.67312	0.233	-1.95002	0.233	0.233	-0.03915	-0.04547	0.233	-0.00664	0.233	-0.54975	0.233	-3.12812
0.232	-1.6764	0.232	-1.95947	0.232	0.232	-0.03905	-0.04602	0.232	-0.00681	0.232	-0.55524	0.232	-3.1617
0.231	-1.68925	0.231	-1.98103	0.231	0.231	-0.04013	-0.04688	0.231	-0.0067	0.231	-0.56436	0.231	-3.19452
0.23	-1.6924	0.23	-1.99171	0.23	0.23	-0.03991	-0.04695	0.23	-0.00676	0.23	-0.56984	0.23	-3.22599
0.229	-1.6966	0.229	-2.00164	0.229	0.229	-0.04092	-0.0474	0.229	-0.00685	0.229	-0.57931	0.229	-3.26224
0.228	-1.71148	0.228	-2.02534	0.228	0.228	-0.0407	-0.04839	0.228	-0.0068	0.228	-0.58321	0.228	-3.29848
0.227	-1.71523	0.227	-2.03828	0.227	0.227	-0.04171	-0.04846	0.227	-0.00686	0.227	-0.59197	0.227	-3.33443
0.226	-1.72179	0.226	-2.05032	0.226	0.226	-0.04172	-0.04903	0.226	-0.00696	0.226	-0.59403	0.226	-3.37117
0.225	-1.72869	0.225	-2.06715	0.225	0.225	-0.04271	-0.04995	0.225	-0.00685	0.225	-0.60071	0.225	-3.40644
0.224	-1.73617	0.224	-2.0822	0.224	0.224	-0.04273	-0.05018	0.224	-0.00694	0.224	-0.60566	0.224	-3.43676
0.223	-1.74543	0.223	-2.09835	0.223	0.223	-0.04373	-0.05066	0.223	-0.00707	0.223	-0.61776	0.223	-3.47264
0.222	-1.74849	0.222	-2.11036	0.222	0.222	-0.04373	-0.05156	0.222	-0.00702	0.222	-0.62427	0.222	-3.51065
0.221	-1.75847	0.221	-2.13179	0.221	0.221	-0.04474	-0.05182	0.221	-0.00705	0.221	-0.63617	0.221	-3.54816
0.22	-1.76749	0.22	-2.14777	0.22	0.22	-0.04481	-0.05239	0.22	-0.00715	0.22	-0.64279	0.22	-3.58664
0.219	-1.76898	0.219	-2.15761	0.219	0.219	-0.0458	-0.05328	0.219	-0.00706	0.219	-0.65594	0.219	-3.62458
0.218	-1.77934	0.218	-2.17626	0.218	0.218	-0.04563	-0.05351	0.218	-0.00706	0.218	-0.66324	0.218	-3.65685
0.217	-1.78699	0.217	-2.18991	0.217	0.217	-0.04662	-0.05405	0.217	-0.00716	0.217	-0.67472	0.217	-3.69369
0.216	-1.79181	0.216	-2.20525	0.216	0.216	-0.04654	-0.05494	0.216	-0.00702	0.216	-0.68255	0.216	-3.7346
0.215	-1.8049	0.215	-2.22503	0.215	0.215	-0.04749	-0.05522	0.215	-0.00708	0.215	-0.69476	0.215	-3.77187
0.214	-1.81133	0.214	-2.24047	0.214	0.214	-0.04743	-0.05589	0.214	-0.00726	0.214	-0.70181	0.214	-3.80982
0.213	-1.82803	0.213	-2.25293	0.213	0.213	-0.04846	-0.05674	0.213	-0.00713	0.213	-0.71451	0.213	-3.85046
0.212	-1.83652	0.212	-2.27465	0.212	0.212	-0.04853	-0.05707	0.212	-0.00715	0.212	-0.72061	0.212	-3.88575
0.211	-1.84144	0.211	-2.28691	0.211	0.211	-0.04968	-0.05777	0.211	-0.00732	0.211	-0.73122	0.211	-3.92308
0.21	-1.84797	0.21	-2.30358	0.21	0.21	-0.04955	-0.05872	0.21	-0.00732	0.21	-0.73745	0.21	-3.96587
0.209	-1.85545	0.209	-2.32523	0.209	0.209	-0.05046	-0.05899	0.209	-0.00738	0.209	-0.749	0.209	-4.00467
0.208	-1.85801	0.208	-2.33883	0.208	0.208	-0.05048	-0.05959	0.208	-0.00749	0.208	-0.7561	0.208	-4.04467
0.207	-1.86608	0.207	-2.36006	0.207	0.207	-0.05168	-0.06047	0.207	-0.00739	0.207	-0.76714	0.207	-4.08679
0.206	-1.8705	0.206	-2.37349	0.206	0.206	-0.05165	-0.06097	0.206	-0.00747	0.206	-0.77605	0.206	-4.12517
0.205	-1.88121	0.205	-2.39161	0.205	0.205	-0.05276	-0.06161	0.205	-0.00759	0.205	-0.78854	0.205	-4.16258
0.204	-1.89261	0.204	-2.41469	0.204	0.204	-0.05267	-0.06254	0.204	-0.00756	0.204	-0.79454	0.204	-4.20347
0.203	-1.89139	0.203	-2.42447	0.203	0.203	-0.05381	-0.06291	0.203	-0.0075	0.203	-0.80607	0.203	-4.24243
0.202	-1.90843	0.202	-2.44787	0.202	0.202	-0.05366	-0.06347	0.202	-0.00764	0.202	-0.81348	0.202	-4.28296
0.201	-1.91166	0.201	-2.46466	0.201	0.201	-0.05478	-0.06455	0.201	-0.00757	0.201	-0.82479	0.201	-4.32598
0.2	-1.91767	0.2	-2.47589	0.2	0.2	-0.05478	-0.06503	0.2	-0.00761	0.2	-0.83113	0.2	-4.36842
0.199	-1.92853	0.199	-2.49984	0.199	0.199	-0.05599	-0.06572	0.199	-0.00775	0.199	-0.83978	0.199	-4.40934
0.198	-1.93687	0.198	-2.51451	0.198	0.198	-0.05612	-0.06678	0.198	-0.00771	0.198	-0.84605	0.198	-4.44831
0.197	-1.94259	0.197	-2.52943	0.197	0.197	-0.0574	-0.06711	0.197	-0.00779	0.197	-0.85369	0.197	-4.48767
0.196	-1.95436	0.196	-2.5526	0.196	0.196	-0.05731	-0.06787	0.196	-0.00784	0.196	-0.86577	0.196	-4.53152
0.195	-1.96022	0.195	-2.57069	0.195	0.195	-0.05844	-0.06903	0.195	-0.00776	0.195	-0.87532	0.195	-4.57644
0.194	-1.96559	0.194	-2.58684	0.194	0.194	-0.05854	-0.06933	0.194	-0.00781	0.194	-0.88832	0.194	-4.61926
0.193	-1.97801	0.193	-2.60629	0.193	0.193	-0.05981	-0.06997	0.193	-0.00785	0.193	-0.89855	0.193	-4.66168
0.192	-1.98268	0.192	-2.624	0.192	0.192	-0.05963	-0.07094	0.192	-0.00787	0.192	-0.90747	0.192	-4.70196
0.191	-1.99155	0.191	-2.64445	0.191	0.191	-0.06095	-0.07143	0.191	-0.00785	0.191	-0.91737	0.191	-4.74415
0.19	-1.99878	0.19	-2.65899	0.19	0.19	-0.0609	-0.07207	0.19	-0.00796	0.19	-0.92992	0.19	-4.78935
0.189	-2.00931	0.189	-2.68585	0.189	0.189	-0.06235	-0.0731	0.189	-0.00788	0.189	-0.94102	0.189	-4.83272
0.188	-2.02083	0.188	-2.70585	0.188	0.188	-0.06275	-0.07363	0.188	-0.00796	0.188	-0.95345	0.188	-4.87505
0.187	-2.02049	0.187	-2.71783	0.187	0.187	-0.06401	-0.07437	0.187	-0.00801	0.187	-0.96157	0.187	-4.92092
0.186	-2.03395	0.186	-2.74504	0.186	0.186	-0.06369	-0.07544	0.186	-0.00792	0.186	-0.97627	0.186	-4.96534
0.185	-2.04413	0.185	-2.76553	0.185	0.185	-0.06492	-0.07585	0.185	-0.00798	0.185	-0.98264	0.185	-5.00544
0.184	-2.04682	0.184	-2.77929	0.184	0.184	-0.06498	-0.0764	0.184	-0.0081	0.184	-0.99626	0.184	-5.04772
0.183	-2.06033	0.183	-2.8067	0.183	0.183	-0.06607	-0.07765	0.183	-0.00804	0.183	-1.00421	0.183	-5.09419
0.182	-2.06823	0.182	-2.82606	0.182	0.182	-0.0659	-0.07806	0.182	-0.00811	0.182	-1.01865	0.182	-5.13993
0.181	-2.0721	0.181	-2.84305	0.181	0.181	-0.06732	-0.07906	0.181	-0.00815	0.181	-1.02452	0.181	-5.18649
0.18	-2.08721	0.18	-2.87114	0.18	0.18	-0.06737	-0.08004	0.18	-0.00814	0.18	-1.0364	0.18	-5.23123
0.179	-2.09195	0.179	-2.88564	0.179	0.179	-0.06894	-0.08045	0.179	-0.00823	0.179	-1.0449	0.179	-5.27101
0.178	-2.10231	0.178	-2.90839	0.178	0.178	-0.06911	-0.0812	0.178	-0.00831	0.178	-1.05591	0.178	-5.31479
0.177	-2.11321	0.177	-2.93056	0.177	0.177	-0.07062	-0.08236	0.177	-0.0081	0.177	-1.06487	0.177	-5.3613
0.176	-2.12663	0.176	-2.95367	0.176	0.176	-0.07061	-0.08277	0.176	-0.00827	0.176	-1.08232	0.176	-5.40568
0.175	-2.13684	0.175	-2.97293	0.175	0.175	-0.07216	-0.08355	0.175	-0.00832	0.175	-1.09193	0.175	-5.45169
0.174	-2.13833	0.174	-2.99274	0.174	0.174	-0.07222	-0.08476	0.174	-0.00817	0.174	-1.10536	0.174	-5.49966
0.173	-2.15015	0.173	-3.01594	0.173	0.173	-0.07337	-0.08529	0.173	-0.0082	0.173	-1.11579	0.173	-5.54422
0.172	-2.16245	0.172	-3.03666	0.172	0.172	-0.07335	-0.0863	0.172	-0.00827	0.172	-1.12779	0.172	-5.58636
0.171	-2.16163	0.171	-3.05226	0.171	0.171	-0.07487	-0.0874	0.171	-0.00823	0.171	-1.13482	0.171	-5.63101
0.17	-2.17636	0.17	-3.08786	0.17	0.17	-0.07483	-0.08781	0.17	-0.00831	0.17	-1.15071	0.17	-5.6758
0.169	-2.19201	0.169	-3.11048	0.169	0.169	-0.07629	-0.08869	0.169	-0.00836	0.169	-1.15607	0.169	-5.72399
0.168	-2.19317	0.168	-3.1289	0.168	0.168	-0.07625	-0.08971	0.168	-0.00832	0.168	-1.16661	0.168	-5.77401
0.167	-2.2076	0.167	-3.14806	0.167	0.167	-0.07783	-0.09014	0.167	-0.00832	0.167	-1.1743	0.167	-5.81998
0.166	-2.2129	0.166	-3.16259	0.166	0.166	-0.07783	-0.09102	0.166	-0.0084	0.166	-1.18647	0.166	-5.86308
0.165	-2.22032	0.165	-3.1846	0.165	0.165	-0.07944	-0.09232	0.165	-0.0085	0.165	-1.19753	0.165	-5.90882
0.164	-2.23272	0.164	-3.21062	0.164	0.164	-0.07947	-0.09282	0.164	-0.00857	0.164	-1.20746	0.164	-5.95338
0.163	-2.24012	0.163	-3.22968	0.163	0.163	-0.08106	-0.09374	0.163	-0.00868	0.163	-1.21876	0.163	-6.00067
0.162	-2.25132	0.162	-3.25176	0.162	0.162	-0.08102	-0.09487	0.162	-0.00856	0.162	-1.22955	0.162	-6.0485
0.161	-2.25957	0.161	-3.2737	0.161	0.161	-0.08245	-0.09534	0.161	-0.00867	0.161	-1.24078	0.161	-6.09743
0.16	-2.26327	0.16	-3.29448	0.16	0.16	-0.08251	-0.09633	0.16	-0.00875	0.16	-1.25123	0.16	-6.14603
0.159	-2.27606	0.159	-3.31885	0.159	0.159	-0.08402	-0.09745	0.159	-0.00874	0.159	-1.26091	0.159	-6.18882
0.158	-2.28528	0.158	-3.33804	0.158	0.158	-0.08397	-0.09775	0.158	-0.00874	0.158	-1.274	0.158	-6.23164
0.157	-2.29427	0.157	-3.36167	0.157	0.157	-0.08564	-0.09908	0.157	-0.00874	0.157	-1.28657	0.157	-6.28216
0.156	-2.30324	0.156	-3.38928	0.156	0.156	-0.0857	-0.10203	0.156	-0.00878	0.156	-1.29927	0.156	-6.33104
0.155	-2.31089	0.155	-3.40805	0.155	0.155	-0.08728	-0.10265	0.155	-0.0088	0.155	-1.31313	0.155	-6.37819
0.154	-2.32403	0.154	-3.4352	0.154	0.154	-0.08716	-0.10391	0.154	-0.00893	0.154	-1.3247	0.154	-6.42644
0.153	-2.3358	0.153	-3.462	0.153	0.153	-0.08851	-0.10521	0.153	-0.00879	0.153	-1.33854	0.153	-6.47063
0.152	-2.33717	0.152	-3.47955	0.152	0.152	-0.08846	-0.10588	0.152	-0.00888	0.152	-1.35048	0.152	-6.51564
0.151	-2.35287	0.151	-3.51159	0.151	0.151	-0.08985	-0.10684	0.151	-0.00897	0.151	-1.36521	0.151	-6.56643
0.15	-2.35828	0.15	-3.53279	0.15	0.15	-0.08989	-0.10813	0.15	-0.00872	0.15	-1.37652	0.15	-6.61377
0.149	-2.36733	0.149	-3.55826	0.149	0.149	-0.09169	-0.10855	0.149	-0.00882	0.149	-1.39617	0.149	-6.66115
0.148	-2.37997	0.148	-3.58383	0.148	0.148	-0.0922	-0.10968	0.148	-0.0088	0.148	-1.40887	0.148	-6.71294
0.147	-2.38747	0.147	-3.60965	0.147	0.147	-0.09389	-0.11093	0.147	-0.00875	0.147	-1.42331	0.147	-6.7615
0.146	-2.39696	0.146	-3.6328	0.146	0.146	-0.09399	-0.11152	0.146	-0.00898	0.146	-1.43476	0.146	-6.80501
0.145	-2.40729	0.145	-3.65794	0.145	0.145	-0.09588	-0.11265	0.145	-0.00901	0.145	-1.45308	0.145	-6.85307
0.144	-2.41638	0.144	-3.67985	0.144	0.144	-0.09592	-0.11403	0.144	-0.00887	0.144	-1.46662	0.144	-6.90227
0.143	-2.42828	0.143	-3.71044	0.143	0.143	-0.09785	-0.11452	0.143	-0.00893	0.143	-1.48046	0.143	-6.95074
0.142	-2.43072	0.142	-3.73167	0.142	0.142	-0.09798	-0.11565	0.142	-0.00896	0.142	-1.49048	0.142	-6.99908
0.141	-2.44577	0.141	-3.76135	0.141	0.141	-0.09965	-0.11704	0.141	-0.00917	0.141	-1.50918	0.141	-7.0496
0.14	-2.45819	0.14	-3.79158	0.14	0.14	-0.09983	-0.1178	0.14	-0.00921	0.14	-1.51978	0.14	-7.09329
0.139	-2.45923	0.139	-3.80368	0.139	0.139	-0.10162	-0.11892	0.139	-0.00931	0.139	-1.53748	0.139	-7.13998
0.138	-2.47714	0.138	-3.84139	0.138	0.138	-0.10162	-0.12025	0.138	-0.00919	0.138	-1.5415	0.138	-7.18877
0.137	-2.48951	0.137	-3.86634	0.137	0.137	-0.10318	-0.12094	0.137	-0.00928	0.137	-1.56084	0.137	-7.23788
0.136	-2.49751	0.136	-3.88525	0.136	0.136	-0.10332	-0.12217	0.136	-0.00925	0.136	-1.56676	0.136	-7.28626
0.135	-2.51545	0.135	-3.92056	0.135	0.135	-0.10532	-0.12356	0.135	-0.00927	0.135	-1.58854	0.135	-7.34015
0.134	-2.52161	0.134	-3.94156	0.134	0.134	-0.10526	-0.12426	0.134	-0.00933	0.134	-1.59599	0.134	-7.38707
0.133	-2.52685	0.133	-3.96516	0.133	0.133	-0.10714	-0.12522	0.133	-0.00933	0.133	-1.61297	0.133	-7.43491
0.132	-2.54207	0.132	-3.99726	0.132	0.132	-0.10697	-0.12657	0.132	-0.00932	0.132	-1.62281	0.132	-7.48238
0.131	-2.54982	0.131	-4.02034	0.131	0.131	-0.10884	-0.12732	0.131	-0.00938	0.131	-1.64495	0.131	-7.53303
0.13	-2.55854	0.13	-4.04552	0.13	0.13	-0.10885	-0.12856	0.13	-0.00944	0.13	-1.65442	0.13	-7.58351
0.129	-2.56952	0.129	-4.07452	0.129	0.129	-0.11099	-0.12999	0.129	-0.00936	0.129	-1.66973	0.129	-7.63603
0.128	-2.57648	0.128	-4.10096	0.128	0.128	-0.11129	-0.13063	0.128	-0.00947	0.128	-1.68207	0.128	-7.68477
0.127	-2.58845	0.127	-4.12682	0.127	0.127	-0.11322	-0.13173	0.127	-0.00947	0.127	-1.70049	0.127	-7.73165
0.126	-2.59618	0.126	-4.15087	0.126	0.126	-0.11331	-0.13314	0.126	-0.00945	0.126	-1.71451	0.126	-7.77894
0.125	-2.6699	0.125	-4.18475	0.125	0.125	-0.11526	-0.13401	0.125	-0.00953	0.125	-1.73242	0.125	-7.82768
0.124	-2.6774	0.124	-4.21129	0.124	0.124	-0.11519	-0.13536	0.124	-0.00959	0.124	-1.74514	0.124	-7.88102
0.123	-2.62812	0.123	-4.23353	0.123	0.123	-0.11718	-0.13676	0.123	-0.00959	0.123	-1.76348	0.123	-7.93336
0.122	-2.64325	0.122	-4.26428	0.122	0.122	-0.1175	-0.1376	0.122	-0.00959	0.122	-1.77841	0.122	-7.98397
0.121	-2.65495	0.121	-4.29328	0.121	0.121	-0.11933	-0.13876	0.121	-0.00964	0.121	-1.79529	0.121	-8.03322
0.12	-2.66203	0.12	-4.31451	0.12	0.12	-0.11935	-0.14024	0.12	-0.00965	0.12	-1.80826	0.12	-8.07695
0.119	-2.67308	0.119	-4.34949	0.119	0.119	-0.12172	-0.14101	0.119	-0.00966	0.119	-1.82526	0.119	-8.12329
0.118	-2.68028	0.118	-4.37095	0.118	0.118	-0.12211	-0.14226	0.118	-0.00976	0.118	-1.83942	0.118	-8.17535
0.117	-2.69139	0.117	-4.39769	0.117	0.117	-0.12403	-0.14377	0.117	-0.00972	0.117	-1.85536	0.117	-8.22787
0.116	-2.7042	0.116	-4.4329	0.116	0.116	-0.12396	-0.14455	0.116	-0.00976	0.116	-1.86836	0.116	-8.27844
0.115	-2.70795	0.115	-4.45355	0.115	0.115	-0.12602	-0.14597	0.115	-0.00988	0.115	-1.88072	0.115	-8.32873
0.114	-2.72214	0.114	-4.48278	0.114	0.114	-0.12647	-0.14749	0.114	-0.00961	0.114	-1.89266	0.114	-8.37602
0.113	-2.73247	0.113	-4.51511	0.113	0.113	-0.12862	-0.14868	0.113	-0.00984	0.113	-1.90426	0.113	-8.42431
0.112	-2.74477	0.112	-4.54171	0.112	0.112	-0.12891	-0.15001	0.112	-0.0098	0.112	-1.92922	0.112	-8.47783
0.111	-2.75783	0.111	-4.5744	0.111	0.111	-0.13101	-0.15178	0.111	-0.00966	0.111	-1.94232	0.111	-8.52821
0.11	-2.76148	0.11	-4.60091	0.11	0.11	-0.1314	-0.15246	0.11	-0.0097	0.11	-1.96048	0.11	-8.57759
0.109	-2.77448	0.109	-4.63088	0.109	0.109	-0.13355	-0.1537	0.109	-0.00979	0.109	-1.97948	0.109	-8.63317
0.108	-2.79052	0.108	-4.66399	0.108	0.108	-0.13352	-0.15531	0.108	-0.00976	0.108	-1.99934	0.108	-8.68141
0.107	-2.79328	0.107	-4.68749	0.107	0.107	-0.13592	-0.15606	0.107	-0.00974	0.107	-2.01162	0.107	-8.73043
0.106	-2.80972	0.106	-4.71901	0.106	0.106	-0.13654	-0.15769	0.106	-0.00985	0.106	-2.03389	0.106	-8.78176
0.105	-2.82396	0.105	-4.75015	0.105	0.105	-0.13882	-0.15929	0.105	-0.00968	0.105	-2.04673	0.105	-8.83278
0.104	-2.83677	0.104	-4.77423	0.104	0.104	-0.13918	-0.16014	0.104	-0.00978	0.104	-2.06792	0.104	-8.88121
0.103	-2.85891	0.103	-4.81028	0.103	0.103	-0.14125	-0.16162	0.103	-0.00982	0.103	-2.07866	0.103	-8.93318
0.102	-2.86273	0.102	-4.83646	0.102	0.102	-0.14161	-0.16332	0.102	-0.00978	0.102	-2.10333	0.102	-8.9822
0.101	-2.86678	0.101	-4.86618	0.101	0.101	-0.14377	-0.16416	0.101	-0.00988	0.101	-2.11824	0.101	-9.03208
0.1	-2.88318	0.1	-4.9	0.1	0.1	-0.14432	-0.16545	0.1	-0.00981	0.1	-2.13608	0.1	-9.07964
0.099	-2.8912	0.099	-4.9279	0.099	0.099	-0.14636	-0.167	0.099	-0.00985	0.099	-2.14968	0.099	-9.13153
0.098	-2.92585	0.098	-4.95958	0.098	0.098	-0.14648	-0.16799	0.098	-0.00992	0.098	-2.16817	0.098	-9.18105
0.097	-2.92901	0.097	-4.99192	0.097	0.097	-0.14884	-0.1694	0.097	-0.00998	0.097	-2.18227	0.097	-9.23339
0.096	-2.92322	0.096	-5.02438	0.096	0.096	-0.14936	-0.17102	0.096	-0.00991	0.096	-2.20154	0.096	-9.28222
0.095	-2.9339	0.095	-5.07461	0.095	0.095	-0.15176	-0.17211	0.095	-0.01003	0.095	-2.21162	0.095	-9.33411
0.094	-2.96202	0.094	-5.07995	0.094	0.094	-0.15199	-0.17335	0.094	-0.01012	0.094	-2.23175	0.094	-9.37944
0.093	-2.95772	0.093	-5.11108	0.093	0.093	-0.15447	-0.17489	0.093	-0.00999	0.093	-2.24454	0.093	-9.42955
0.092	-3.01748	0.092	-5.14869	0.092	0.092	-0.15465	-0.17596	0.092	-0.0101	0.092	-2.25907	0.092	-9.47997
0.091	-3.00596	0.091	-5.16879	0.091	0.091	-0.15684	-0.17738	0.091	-0.0101	0.091	-2.27261	0.091	-9.53113
0.09	-3.02121	0.09	-5.20504	0.09	0.09	-0.15725	-0.17883	0.09	-0.01004	0.09	-2.29188	0.09	-9.57937
0.089	-3.00713	0.089	-5.23928	0.089	0.089	-0.16033	-0.17968	0.089	-0.01019	0.089	-2.30964	0.089	-9.63085
0.088	-3.01274	0.088	-5.26262	0.088	0.088	-0.16109	-0.18131	0.088	-0.01019	0.088	-2.32915	0.088	-9.67504
0.087	-3.03395	0.087	-5.309	0.087	0.087	-0.16397	-0.18314	0.087	-0.01029	0.087	-2.34773	0.087	-9.72228
0.086	-3.03892	0.086	-5.3345	0.086	0.086	-0.16413	-0.18405	0.086	-0.01034	0.086	-2.36645	0.086	-9.77267
0.085	-3.04749	0.085	-5.36169	0.085	0.085	-0.16681	-0.18576	0.085	-0.0103	0.085	-2.38511	0.085	-9.82478
0.084	-3.05969	0.084	-5.39694	0.084	0.084	-0.16737	-0.18737	0.084	-0.01032	0.084	-2.39786	0.084	-9.8839
0.083	-3.07029	0.083	-5.42496	0.083	0.083	-0.17039	-0.18828	0.083	-0.01037	0.083	-2.41865	0.083	-9.93519
0.082	-3.07449	0.082	-5.45833	0.082	0.082	-0.17136	-0.18978	0.082	-0.0104	0.082	-2.43341	0.082	-9.98421
0.081	-3.09051	0.081	-5.49044	0.081	0.081	-0.17405	-0.19176	0.081	-0.01034	0.081	-2.45799	0.081	-10.0295
0.08	-3.09903	0.08	-5.523	0.08	0.08	-0.17468	-0.19279	0.08	-0.01043	0.08	-2.4798	0.08	-10.0838
0.079	-3.11369	0.079	-5.5552	0.079	0.079	-0.1774	-0.19462	0.079	-0.01045	0.079	-2.49996	0.079	-10.1376
0.078	-3.12211	0.078	-5.58453	0.078	0.078	-0.17781	-0.19631	0.078	-0.01038	0.078	-2.52453	0.078	-10.1878
0.077	-3.13239	0.077	-5.61734	0.077	0.077	-0.18094	-0.19771	0.077	-0.01059	0.077	-2.5447	0.077	-10.2384
0.076	-3.14849	0.076	-5.65602	0.076	0.076	-0.18194	-0.1994	0.076	-0.01058	0.076	-2.55866	0.076	-10.2932
0.075	-3.15458	0.075	-5.67638	0.075	0.075	-0.18461	-0.20116	0.075	-0.01063	0.075	-2.58104	0.075	-10.339
0.074	-3.1737	0.074	-5.72311	0.074	0.074	-0.1854	-0.2024	0.074	-0.0107	0.074	-2.59563	0.074	-10.3855
0.073	-3.19343	0.073	-5.75043	0.073	0.073	-0.18854	-0.20409	0.073	-0.01062	0.073	-2.61759	0.073	-10.4368
0.072	-3.19343	0.072	-5.77746	0.072	0.072	-0.18927	-0.20601	0.072	-0.01066	0.072	-2.63599	0.072	-10.491
0.071	-3.21076	0.071	-5.81905	0.071	0.071	-0.19193	-0.20732	0.071	-0.01067	0.071	-2.66509	0.071	-10.5405
0.07	-3.21938	0.07	-5.84753	0.07	0.07	-0.19273	-0.20915	0.07	-0.01073	0.07	-2.67852	0.07	-10.5953
0.069	-3.22997	0.069	-5.87866	0.069	0.069	-0.19483	-0.21081	0.069	-0.01076	0.069	-2.70707	0.069	-10.6504
0.068	-3.24591	0.068	-5.91828	0.068	0.068	-0.1948	-0.21204	0.068	-0.0109	0.068	-2.72643	0.068	-10.6989
0.067	-3.25597	0.067	-5.94715	0.067	0.067	-0.19757	-0.21339	0.067	-0.01089	0.067	-2.7486	0.067	-10.7512
0.066	-3.26611	0.066	-5.98184	0.066	0.066	-0.19871	-0.21521	0.066	-0.01079	0.066	-2.76964	0.066	-10.8252
0.065	-3.28258	0.065	-6.01812	0.065	0.065	-0.2027	-0.21643	0.065	-0.01095	0.065	-2.80004	0.065	-10.8938
0.064	-3.29137	0.064	-6.04754	0.064	0.064	-0.20353	-0.21807	0.064	-0.01094	0.064	-2.81662	0.064	-10.9432
0.063	-3.30588	0.063	-6.08512	0.063	0.063	-0.20687	-0.2201	0.063	-0.0109	0.063	-2.84972	0.063	-10.9976
0.062	-3.31238	0.062	-6.11499	0.062	0.062	-0.20805	-0.22213	0.062	-0.01098	0.062	-2.86477	0.062	-11.0472
0.061	-3.33037	0.061	-6.1494	0.061	0.061	-0.2116	-0.22417	0.061	-0.011	0.061	-2.89524	0.061	-11.092
0.06	-3.345	0.06	-6.18898	0.06	0.06	-0.213	-0.22636	0.06	-0.01093	0.06	-2.91287	0.06	-11.1379
0.059	-3.3495	0.059	-6.21481	0.059	0.059	-0.21663	-0.22785	0.059	-0.011	0.059	-2.93846	0.059	-11.1958
0.058	-3.36452	0.058	-6.25604	0.058	0.058	-0.21726	-0.22989	0.058	-0.01104	0.058	-2.95046	0.058	-11.2442
0.057	-3.37918	0.057	-6.29016	0.057	0.057	-0.22017	-0.23218	0.057	-0.01106	0.057	-2.97201	0.057	-11.2997
0.056	-3.38425	0.056	-6.32051	0.056	0.056	-0.22071	-0.23377	0.056	-0.01118	0.056	-2.98894	0.056	-11.3487
0.055	-3.40889	0.055	-6.36107	0.055	0.055	-0.22429	-0.23532	0.055	-0.01118	0.055	-3.02241	0.055	-11.3952
0.054	-3.41733	0.054	-6.39518	0.054	0.054	-0.22551	-0.2371	0.054	-0.01116	0.054	-3.03506	0.054	-11.4392
0.053	-3.42334	0.053	-6.42693	0.053	0.053	-0.22935	-0.23832	0.053	-0.01127	0.053	-3.07	0.053	-11.5105
0.052	-3.44267	0.052	-6.46729	0.052	0.052	-0.23039	-0.24037	0.052	-0.01124	0.052	-3.08348	0.052	-11.5637
0.051	-3.45186	0.051	-6.49739	0.051	0.051	-0.23399	-0.24152	0.051	-0.01124	0.051	-3.11948	0.051	-11.6127
0.05	-3.47002	0.05	-6.53322	0.05	0.05	-0.23582	-0.24223	0.05	-0.01139	0.05	-3.13724	0.05	-11.6664
0.049	-3.47963	0.049	-6.56879	0.049	0.049	-0.23919	-0.24306	0.049	-0.01127	0.049	-3.16437	0.049	-11.7111
0.048	-3.48914	0.048	-6.60685	0.048	0.048	-0.24044	-0.24453	0.048	-0.01143	0.048	-3.18061	0.048	-11.7546
0.047	-3.50241	0.047	-6.64287	0.047	0.047	-0.24467	-0.24591	0.047	-0.01146	0.047	-3.21947	0.047	-11.8027
0.046	-3.51185	0.046	-6.67372	0.046	0.046	-0.24591	-0.2475	0.046	-0.01148	0.046	-3.23122	0.046	-11.8572
0.045	-3.52633	0.045	-6.70764	0.045	0.045	-0.24949	-0.24925	0.045	-0.01149	0.045	-3.26571	0.045	-11.9044
0.044	-3.54357	0.044	-6.75068	0.044	0.044	-0.25104	-0.25078	0.044	-0.01152	0.044	-3.2778	0.044	-11.9535
0.043	-3.5465	0.043	-6.77651	0.043	0.043	-0.25494	-0.25268	0.043	-0.01156	0.043	-3.31753	0.043	-11.9985
0.042	-3.56925	0.042	-6.81648	0.042	0.042	-0.25598	-0.25505	0.042	-0.01151	0.042	-3.33022	0.042	-12.0409
0.041	-3.58311	0.041	-6.85658	0.041	0.041	-0.25959	-0.25672	0.041	-0.01162	0.041	-3.35682	0.041	-12.0919
0.04	-3.58749	0.04	-6.88642	0.04	0.04	-0.26093	-0.25859	0.04	-0.01154	0.04	-3.37413	0.04	-12.1532
0.039	-3.6046	0.039	-6.92546	0.039	0.039	-0.2644	-0.26058	0.039	-0.01156	0.039	-3.40635	0.039	-12.1992
0.038	-3.61297	0.038	-6.96012	0.038	0.038	-0.26624	-0.26199	0.038	-0.01165	0.038	-3.42584	0.038	-12.2492
0.037	-3.62268	0.037	-6.9907	0.037	0.037	-0.26993	-0.26434	0.037	-0.01161	0.037	-3.45471	0.037	-12.2983
0.036	-3.64432	0.036	-7.03566	0.036	0.036	-0.27151	-0.26636	0.036	-0.01171	0.036	-3.47503	0.036	-12.3427
0.035	-3.65423	0.035	-7.06984	0.035	0.035	-0.27548	-0.26783	0.035	-0.01174	0.035	-3.5047	0.035	-12.3866
0.034	-3.6634	0.034	-7.10437	0.034	0.034	-0.27725	-0.27018	0.034	-0.01174	0.034	-3.51877	0.034	-12.4388
0.033	-3.67676	0.033	-7.14162	0.033	0.033	-0.28108	-0.27229	0.033	-0.01173	0.033	-3.54994	0.033	-12.4886
0.032	-3.68935	0.032	-7.17765	0.032	0.032	-0.28266	-0.27392	0.032	-0.01191	0.032	-3.57598	0.032	-12.5359
0.031	-3.70177	0.031	-7.216	0.031	0.031	-0.2862	-0.27581	0.031	-0.01187	0.031	-3.59631	0.031	-12.5838
0.03	-3.7127	0.03	-7.24911	0.03	0.03	-0.28782	-0.27797	0.03	-0.01182	0.03	-3.62004	0.03	-12.6286
0.029	-3.72729	0.029	-7.28837	0.029	0.029	-0.29261	-0.27965	0.029	-0.01195	0.029	-3.64045	0.029	-12.6737
0.028	-3.74378	0.028	-7.32886	0.028	0.028	-0.2951	-0.28178	0.028	-0.01196	0.028	-3.66242	0.028	-12.7248
0.027	-3.7475	0.027	-7.35789	0.027	0.027	-0.29865	-0.28408	0.027	-0.01195	0.027	-3.68496	0.027	-12.7733
0.026	-3.76678	0.026	-7.401	0.026	0.026	-0.30015	-0.28589	0.026	-0.01204	0.026	-3.70882	0.026	-12.8196
0.025	-3.77744	0.025	-7.4379	0.025	0.025	-0.30368	-0.28781	0.025	-0.01202	0.025	-3.73533	0.025	-12.8718
0.024	-3.78916	0.024	-7.47088	0.024	0.024	-0.30559	-0.29015	0.024	-0.01201	0.024	-3.76419	0.024	-12.926
0.023	-3.80732	0.023	-7.51577	0.023	0.023	-0.31007	-0.29213	0.023	-0.01212	0.023	-3.78205	0.023	-12.9708
0.022	-3.81937	0.022	-7.54975	0.022	0.022	-0.31139	-0.29432	0.022	-0.01214	0.022	-3.80965	0.022	-13.01
0.021	-3.82692	0.021	-7.58141	0.021	0.021	-0.31511	-0.29704	0.021	-0.01217	0.021	-3.82061	0.021	-13.0549
0.02	-3.84575	0.02	-7.62406	0.02	0.02	-0.31679	-0.2988	0.02	-0.01224	0.02	-3.85074	0.02	-13.1087
0.019	-3.85556	0.019	-7.65594	0.019	0.019	-0.32028	-0.3006	0.019	-0.01226	0.019	-3.87832	0.019	-13.1566
0.018	-3.87136	0.018	-7.69323	0.018	0.018	-0.32253	-0.30274	0.018	-0.01219	0.018	-3.90357	0.018	-13.2037
0.017	-3.88388	0.017	-7.73453	0.017	0.017	-0.32721	-0.3043	0.017	-0.01239	0.017	-3.92419	0.017	-13.2488
0.016	-3.89478	0.016	-7.7699	0.016	0.016	-0.32948	-0.30658	0.016	-0.01224	0.016	-3.95772	0.016	-13.2878
0.015	-3.9108	0.015	-7.81285	0.015	0.015	-0.33372	-0.30864	0.015	-0.01224	0.015	-3.97364	0.015	-13.333
0.014	-3.92215	0.014	-7.84664	0.014	0.014	-0.33573	-0.31023	0.014	-0.01234	0.014	-4.01222	0.014	-13.3927
0.013	-4.02805	0.013	-7.88156	0.013	0.013	-0.33963	-0.31253	0.013	-0.01231	0.013	-4.03258	0.013	-13.44
0.012	-4.24413	0.012	-7.92982	0.012	0.012	-0.34154	-0.31508	0.012	-0.01231	0.012	-4.06706	0.012	-13.4932
0.011	-3.96577	0.011	-7.95924	0.011	0.011	-0.34627	-0.31721	0.011	-0.01248	0.011	-4.07773	0.011	-13.5471
0.01	-3.97494	0.01	-8.0029	0.01	0.01	-0.34834	-0.31896	0.01	-0.0124	0.01	-4.11899	0.01	-13.5856
0.009	-3.98992	0.009	-8.04158	0.009	0.009	-0.35328	-0.322	0.009	-0.01246	0.009	-4.13787	0.009	-13.6209
0.008	-3.9962	0.008	-8.07698	0.008	0.008	-0.35569	-0.32418	0.008	-0.01255	0.008	-4.1658	0.008	-13.6757
0.007	-4.0128	0.007	-8.12013	0.007	0.007	-0.35979	-0.3268	0.007	-0.01252	0.007	-4.17733	0.007	-13.7237
0.006	-4.02405	0.006	-8.15408	0.006	0.006	-0.36213	-0.32883	0.006	-0.01251	0.006	-4.21557	0.006	-13.7693
0.005	-4.0354	0.005	-8.19356	0.005	0.005	-0.36711	-0.33047	0.005	-0.01265	0.005	-4.23813	0.005	-13.8173
0.004	-4.05227	0.004	-8.23444	0.004	0.004	-0.36911	-0.33305	0.004	-0.0126	0.004	-4.28311	0.004	-13.86
0.003	-4.0632	0.003	-8.27043	0.003	0.003	-0.37359	-0.33568	0.003	-0.01274	0.003	-4.29296	0.003	-13.8953
0.002	-4.07544	0.002	-8.31118	0.002	0.002	-0.37583	-0.33775	0.002	-0.01276	0.002	-4.32321	0.002	-13.942
0.001	-4.09017	0.001	-8.35316	0.001	0.001	-0.38016	-0.34034	0.001	-0.01269	0.001	-4.34063	0.001	-13.9859
5.55112e-17	-4.10214	5.55112e-17	-8.38899	5.55112e-17	5.55112e-17	-0.38212	-0.34226	5.55112e-17	-0.01271	5.55112e-17	-4.37903	5.55112e-17	-14.0466
-0.001	-4.11854	-0.001	-8.43304	-0.001	-0.001	-0.38724	-0.3444	-0.001	-0.01287	-0.001	-4.38652	-0.001	-14.1105
-0.002	-4.12549	-0.002	-8.46576	-0.002	-0.002	-0.38948	-0.34617	-0.002	-0.01283	-0.002	-4.42815	-0.002	-14.1549
-0.003	-4.14651	-0.003	-8.50955	-0.003	-0.003	-0.39384	-0.34884	-0.003	-0.0129	-0.003	-4.45903	-0.003	-14.192
-0.004	-4.16228	-0.004	-8.55217	-0.004	-0.004	-0.39622	-0.35133	-0.004	-0.01303	-0.004	-4.48394	-0.004	-14.2338
-0.005	-4.16829	-0.005	-8.58179	-0.005	-0.005	-0.40214	-0.35346	-0.005	-0.013	-0.005	-4.50573	-0.005	-14.2747
-0.006	-4.18417	-0.006	-8.62742	-0.006	-0.006	-0.40484	-0.35533	-0.006	-0.013	-0.006	-4.53439	-0.006	-14.3226
-0.007	-4.20014	-0.007	-8.6682	-0.007	-0.007	-0.40948	-0.35728	-0.007	-0.01315	-0.007	-4.55982	-0.007	-14.3702
-0.008	-4.20342	-0.008	-8.70102	-0.008	-0.008	-0.41027	-0.36005	-0.008	-0.01316	-0.008	-4.58853	-0.008	-14.4122
-0.009	-4.2292	-0.009	-8.74604	-0.009	-0.009	-0.41458	-0.36213	-0.009	-0.0131	-0.009	-4.61462	-0.009	-14.4524
-0.01	-4.23737	-0.01	-8.78216	-0.01	-0.01	-0.41811	-0.36474	-0.01	-0.01329	-0.01	-4.63762	-0.01	-14.4941
-0.011	-4.24758	-0.011	-8.81721	-0.011	-0.011	-0.42365	-0.36732	-0.011	-0.01326	-0.011	-4.67293	-0.011	-14.5334
-0.012	-4.26778	-0.012	-8.86486	-0.012	-0.012	-0.42653	-0.37004	-0.012	-0.01332	-0.012	-4.69759	-0.012	-14.5807
-0.013	-4.27856	-0.013	-8.90107	-0.013	-0.013	-0.43167	-0.37368	-0.013	-0.0135	-0.013	-4.73032	-0.013	-14.6393
-0.014	-4.28897	-0.014	-8.94198	-0.014	-0.014	-0.43456	-0.37653	-0.014	-0.01342	-0.014	-4.75628	-0.014	-14.6876
-0.015	-4.30528	-0.015	-8.98467	-0.015	-0.015	-0.4405	-0.37904	-0.015	-0.01341	-0.015	-4.78241	-0.015	-14.7323
-0.016	-4.32295	-0.016	-9.03138	-0.016	-0.016	-0.44324	-0.38135	-0.016	-0.01375	-0.016	-4.80582	-0.016	-14.7735
-0.017	-4.3605	-0.017	-9.09329	-0.017	-0.017	-0.44826	-0.38358	-0.017	-0.01364	-0.017	-4.83686	-0.017	-14.8061
-0.018	-4.34379	-0.018	-9.10607	-0.018	-0.018	-0.45122	-0.38595	-0.018	-0.01356	-0.018	-4.86106	-0.018	-14.8779
-0.019	-4.35914	-0.019	-9.14682	-0.019	-0.019	-0.45619	-0.38706	-0.019	-0.01373	-0.019	-4.89771	-0.019	-14.9317
-0.02	-4.3771	-0.02	-9.18987	-0.02	-0.02	-0.45782	-0.38948	-0.02	-0.01374	-0.02	-4.91974	-0.02	-15.0181
-0.021	-4.38428	-0.021	-9.22074	-0.021	-0.021	-0.46291	-0.39244	-0.021	-0.01379	-0.021	-4.96267	-0.021	-15.0991
-0.022	-4.40437	-0.022	-9.26981	-0.022	-0.022	-0.46511	-0.39461	-0.022	-0.01389	-0.022	-4.98423	-0.022	-15.1438
-0.023	-4.41473	-0.023	-9.30839	-0.023	-0.023	-0.47079	-0.3967	-0.023	-0.0139	-0.023	-5.01019	-0.023	-15.1747
-0.024	-4.42265	-0.024	-9.34406	-0.024	-0.024	-0.47407	-0.39962	-0.024	-0.0139	-0.024	-5.0305	-0.024	-15.2117
-0.025	-4.4465	-0.025	-9.39261	-0.025	-0.025	-0.47976	-0.40162	-0.025	-0.01396	-0.025	-5.07185	-0.025	-15.2576
-0.026	-4.45442	-0.026	-9.43193	-0.026	-0.026	-0.48266	-0.40389	-0.026	-0.01397	-0.026	-5.09388	-0.026	-15.3008
-0.027	-4.4659	-0.027	-9.4676	-0.027	-0.027	-0.48858	-0.40643	-0.027	-0.01406	-0.027	-5.12105	-0.027	-15.3392
-0.028	-4.48806	-0.028	-9.51831	-0.028	-0.028	-0.49146	-0.40806	-0.028	-0.01421	-0.028	-5.1416	-0.028	-15.3918
-0.029	-4.50209	-0.029	-9.55854	-0.029	-0.029	-0.4964	-0.40985	-0.029	-0.01417	-0.029	-5.18117	-0.029	-15.4245
-0.03	-4.51406	-0.03	-9.59654	-0.03	-0.03	-0.49864	-0.41251	-0.03	-0.01422	-0.03	-5.19679	-0.03	-15.4598
-0.031	-4.53101	-0.031	-9.63975	-0.031	-0.031	-0.50498	-0.41474	-0.031	-0.01437	-0.031	-5.23396	-0.031	-15.5022
-0.032	-4.55115	-0.032	-9.68228	-0.032	-0.032	-0.5088	-0.41708	-0.032	-0.01435	-0.032	-5.25054	-0.032	-15.5502
-0.033	-4.55997	-0.033	-9.72396	-0.033	-0.033	-0.51445	-0.41931	-0.033	-0.01432	-0.033	-5.29864	-0.033	-15.5921
-0.034	-4.56946	-0.034	-9.76183	-0.034	-0.034	-0.51832	-0.42113	-0.034	-0.01443	-0.034	-5.32503	-0.034	-15.6513
-0.035	-4.58786	-0.035	-9.80818	-0.035	-0.035	-0.52484	-0.42379	-0.035	-0.01445	-0.035	-5.35301	-0.035	-15.7027
-0.036	-4.60396	-0.036	-9.84802	-0.036	-0.036	-0.52826	-0.42659	-0.036	-0.01456	-0.036	-5.3704	-0.036	-15.7371
-0.037	-4.61308	-0.037	-9.88158	-0.037	-0.037	-0.53318	-0.42834	-0.037	-0.01462	-0.037	-5.40863	-0.037	-15.7974
-0.038	-4.63046	-0.038	-9.92896	-0.038	-0.038	-0.53613	-0.43112	-0.038	-0.01458	-0.038	-5.4254	-0.038	-15.8444
-0.039	-4.65091	-0.039	-9.969	-0.039	-0.039	-0.54357	-0.43399	-0.039	-0.01462	-0.039	-5.46109	-0.039	-15.8842
-0.04	-4.65727	-0.04	-10.0055	-0.04	-0.04	-0.54848	-0.4362	-0.04	-0.01492	-0.04	-5.46497	-0.04	-15.9328
-0.041	-4.67622	-0.041	-10.0565	-0.041	-0.041	-0.55516	-0.4389	-0.041	-0.01475	-0.041	-5.50291	-0.041	-15.9706
-0.042	-4.6946	-0.042	-10.0967	-0.042	-0.042	-0.55935	-0.44202	-0.042	-0.0148	-0.042	-5.52155	-0.042	-16.0015
-0.043	-4.70657	-0.043	-10.1338	-0.043	-0.043	-0.56561	-0.44424	-0.043	-0.01495	-0.043	-5.56117	-0.043	-16.0341
-0.044	-4.72006	-0.044	-10.1827	-0.044	-0.044	-0.56945	-0.447	-0.044	-0.01491	-0.044	-5.58704	-0.044	-16.0658
-0.045	-4.72823	-0.045	-10.2203	-0.045	-0.045	-0.57522	-0.44993	-0.045	-0.015	-0.045	-5.62191	-0.045	-16.1401
-0.046	-4.74667	-0.046	-10.258	-0.046	-0.046	-0.57881	-0.45184	-0.046	-0.01522	-0.046	-5.64903	-0.046	-16.2135
-0.047	-4.75986	-0.047	-10.2957	-0.047	-0.047	-0.58569	-0.45424	-0.047	-0.01515	-0.047	-5.69056	-0.047	-16.2557
-0.048	-4.77769	-0.048	-10.337	-0.048	-0.048	-0.59058	-0.45665	-0.048	-0.01513	-0.048	-5.69785	-0.048	-16.2962
-0.049	-4.79294	-0.049	-10.3832	-0.049	-0.049	-0.5971	-0.45935	-0.049	-0.01535	-0.049	-5.723	-0.049	-16.3264
-0.05	-4.79977	-0.05	-10.419	-0.05	-0.05	-0.60059	-0.46306	-0.05	-0.01526	-0.05	-5.73411	-0.05	-16.3538
-0.051	-4.81309	-0.051	-10.4622	-0.051	-0.051	-0.60749	-0.46576	-0.051	-0.01546	-0.051	-5.76559	-0.051	-16.3962
-0.052	-4.83554	-0.052	-10.5118	-0.052	-0.052	-0.61167	-0.46831	-0.052	-0.01561	-0.052	-5.80233	-0.052	-16.4437
-0.053	-4.85122	-0.053	-10.5407	-0.053	-0.053	-0.61908	-0.47119	-0.053	-0.0156	-0.053	-5.82125	-0.053	-16.4831
-0.054	-4.86458	-0.054	-10.5868	-0.054	-0.054	-0.62355	-0.47369	-0.054	-0.01567	-0.054	-5.85479	-0.054	-16.5384
-0.055	-4.87621	-0.055	-10.6339	-0.055	-0.055	-0.63021	-0.47573	-0.055	-0.01578	-0.055	-5.88171	-0.055	-16.5847
-0.056	-4.88376	-0.056	-10.6619	-0.056	-0.056	-0.63453	-0.47813	-0.056	-0.01581	-0.056	-5.90854	-0.056	-16.609
-0.057	-4.90594	-0.057	-10.7072	-0.057	-0.057	-0.6413	-0.48064	-0.057	-0.01584	-0.057	-5.93786	-0.057	-16.6429
-0.058	-4.91496	-0.058	-10.7444	-0.058	-0.058	-0.6439	-0.48259	-0.058	-0.016	-0.058	-5.96349	-0.058	-16.6935
-0.059	-4.92775	-0.059	-10.7839	-0.059	-0.059	-0.64969	-0.48528	-0.059	-0.01596	-0.059	-5.99314	-0.059	-16.734
-0.06	-4.94961	-0.06	-10.8277	-0.06	-0.06	-0.65344	-0.48816	-0.06	-0.016	-0.06	-6.03008	-0.06	-16.7791
-0.061	-4.96051	-0.061	-10.8635	-0.061	-0.061	-0.65983	-0.49022	-0.061	-0.01617	-0.061	-6.03956	-0.061	-16.8235
-0.062	-4.97383	-0.062	-10.9032	-0.062	-0.062	-0.66439	-0.49294	-0.062	-0.01613	-0.062	-6.09068	-0.062	-16.8462
-0.063	-4.9888	-0.063	-10.9491	-0.063	-0.063	-0.6712	-0.49427	-0.063	-0.01625	-0.063	-6.09677	-0.063	-16.8898
-0.064	-5.00232	-0.064	-10.9903	-0.064	-0.064	-0.67638	-0.49605	-0.064	-0.0164	-0.064	-6.14668	-0.064	-16.9395
-0.065	-5.01941	-0.065	-11.0314	-0.065	-0.065	-0.68409	-0.50286	-0.065	-0.01634	-0.065	-6.16484	-0.065	-16.9774
-0.066	-5.03101	-0.066	-11.0662	-0.066	-0.066	-0.68865	-0.50498	-0.066	-0.01643	-0.066	-6.21256	-0.066	-17.016
-0.067	-5.05038	-0.067	-11.1141	-0.067	-0.067	-0.69443	-0.50533	-0.067	-0.01653	-0.067	-6.22477	-0.067	-17.0592
-0.068	-5.06881	-0.068	-11.1542	-0.068	-0.068	-0.69748	-0.50647	-0.068	-0.01653	-0.068	-6.27369	-0.068	-17.1028
-0.069	-5.0744	-0.069	-11.1882	-0.069	-0.069	-0.70488	-0.51115	-0.069	-0.01659	-0.069	-6.30813	-0.069	-17.1508
-0.07	-5.09832	-0.07	-11.232	-0.07	-0.07	-0.70972	-0.51975	-0.07	-0.01676	-0.07	-6.34852	-0.07	-17.2114
-0.071	-5.11204	-0.071	-11.2664	-0.071	-0.071	-0.71534	-0.52643	-0.071	-0.01672	-0.071	-6.37266	-0.071	-17.2684
-0.072	-5.12294	-0.072	-11.3025	-0.072	-0.072	-0.71879	-0.52939	-0.072	-0.01679	-0.072	-6.4325	-0.072	-17.3118
-0.073	-5.14318	-0.073	-11.3525	-0.073	-0.073	-0.72798	-0.53135	-0.073	-0.01697	-0.073	-6.45257	-0.073	-17.353
-0.074	-5.1557	-0.074	-11.3855	-0.074	-0.074	-0.73401	-0.53376	-0.074	-0.01692	-0.074	-6.49066	-0.074	-17.3931
-0.075	-5.16929	-0.075	-11.4223	-0.075	-0.075	-0.74278	-0.53691	-0.075	-0.01702	-0.075	-6.51173	-0.075	-17.414
-0.076	-5.19585	-0.076	-11.4722	-0.076	-0.076	-0.74906	-0.54023	-0.076	-0.01717	-0.076	-6.5469	-0.076	-17.4501
-0.077	-5.20079	-0.077	-11.5091	-0.077	-0.077	-0.75663	-0.54333	-0.077	-0.01713	-0.077	-6.54834	-0.077	-17.4805
-0.078	-5.2177	-0.078	-11.5494	-0.078	-0.078	-0.7608	-0.5457	-0.078	-0.01726	-0.078	-6.60089	-0.078	-17.5172
-0.079	-5.23452	-0.079	-11.5879	-0.079	-0.079	-0.76769	-0.54786	-0.079	-0.01737	-0.079	-6.60372	-0.079	-17.5602
-0.08	-5.25318	-0.08	-11.6339	-0.08	-0.08	-0.77258	-0.54996	-0.08	-0.01745	-0.08	-6.65258	-0.08	-17.6058
-0.081	-5.26952	-0.081	-11.6761	-0.081	-0.081	-0.78012	-0.55256	-0.081	-0.01745	-0.081	-6.66302	-0.081	-17.6436
-0.082	-5.27926	-0.082	-11.7128	-0.082	-0.082	-0.78495	-0.55407	-0.082	-0.01762	-0.082	-6.72022	-0.082	-17.6815
-0.083	-5.29794	-0.083	-11.7536	-0.083	-0.083	-0.79306	-0.55679	-0.083	-0.01762	-0.083	-6.72674	-0.083	-17.6998
-0.084	-5.31557	-0.084	-11.7978	-0.084	-0.084	-0.79744	-0.55907	-0.084	-0.01769	-0.084	-6.76507	-0.084	-17.734
-0.085	-5.32603	-0.085	-11.8276	-0.085	-0.085	-0.80471	-0.56096	-0.085	-0.01788	-0.085	-6.77446	-0.085	-17.7798
-0.086	-5.34685	-0.086	-11.8794	-0.086	-0.086	-0.80987	-0.56337	-0.086	-0.0178	-0.086	-6.82495	-0.086	-17.8219
-0.087	-5.36374	-0.087	-11.9199	-0.087	-0.087	-0.81724	-0.56641	-0.087	-0.01796	-0.087	-6.84694	-0.087	-17.8571
-0.088	-5.37256	-0.088	-11.9547	-0.088	-0.088	-0.82288	-0.56809	-0.088	-0.01813	-0.088	-6.87314	-0.088	-17.8798
-0.089	-5.39896	-0.089	-12.0005	-0.089	-0.089	-0.83127	-0.57057	-0.089	-0.01816	-0.089	-6.89269	-0.089	-17.8925
-0.09	-5.40823	-0.09	-12.0387	-0.09	-0.09	-0.83631	-0.57352	-0.09	-0.01821	-0.09	-6.93858	-0.09	-17.9226
-0.091	-5.42393	-0.091	-12.0759	-0.091	-0.091	-0.84284	-0.5761	-0.091	-0.01826	-0.091	-6.95626	-0.091	-17.9658
-0.092	-5.4426	-0.092	-12.1216	-0.092	-0.092	-0.84763	-0.57828	-0.092	-0.01824	-0.092	-6.99238	-0.092	-18.0005
-0.093	-5.45639	-0.093	-12.1563	-0.093	-0.093	-0.85606	-0.58066	-0.093	-0.01839	-0.093	-7.03239	-0.093	-18.0357
-0.094	-5.46819	-0.094	-12.1934	-0.094	-0.094	-0.8609	-0.58301	-0.094	-0.01871	-0.094	-7.08269	-0.094	-18.0611
-0.095	-5.48747	-0.095	-12.2351	-0.095	-0.095	-0.86868	-0.58613	-0.095	-0.01847	-0.095	-7.10947	-0.095	-18.0661
-0.096	-5.5012	-0.096	-12.2684	-0.096	-0.096	-0.87301	-0.58934	-0.096	-0.0186	-0.096	-7.13912	-0.096	-18.096
-0.097	-5.525	-0.097	-12.3133	-0.097	-0.097	-0.88074	-0.59202	-0.097	-0.01887	-0.097	-7.1933	-0.097	-18.1809
-0.098	-5.53178	-0.098	-12.3725	-0.098	-0.098	-0.88568	-0.59642	-0.098	-0.01871	-0.098	-7.21764	-0.098	-18.2249
-0.099	-5.55396	-0.099	-12.3994	-0.099	-0.099	-0.89488	-0.60109	-0.099	-0.01903	-0.099	-7.25257	-0.099	-18.2727
-0.1	-5.57373	-0.1	-12.4446	-0.1	-0.1	-0.89965	-0.60374	-0.1	-0.01896	-0.1	-7.2827	-0.1	-18.3144
-0.101	-5.58206	-0.101	-12.4662	-0.101	-0.101	-0.90673	-0.60595	-0.101	-0.01903	-0.101	-7.31906	-0.101	-18.3283
-0.102	-5.60275	-0.102	-12.5076	-0.102	-0.102	-0.91184	-0.60704	-0.102	-0.01904	-0.102	-7.31805	-0.102	-18.3468
-0.103	-5.62299	-0.103	-12.5446	-0.103	-0.103	-0.91858	-0.60814	-0.103	-0.01925	-0.103	-7.37799	-0.103	-18.3792
-0.104	-5.6327	-0.104	-12.5774	-0.104	-0.104	-0.92235	-0.61049	-0.104	-0.01932	-0.104	-7.38939	-0.104	-18.4059
-0.105	-5.66048	-0.105	-12.6242	-0.105	-0.105	-0.93004	-0.6125	-0.105	-0.01944	-0.105	-7.43696	-0.105	-18.4358
-0.106	-5.67843	-0.106	-12.6586	-0.106	-0.106	-0.93642	-0.61474	-0.106	-0.01966	-0.106	-7.44132	-0.106	-18.4747
-0.107	-5.6878	-0.107	-12.6863	-0.107	-0.107	-0.94763	-0.6175	-0.107	-0.01952	-0.107	-7.47375	-0.107	-18.5037
-0.108	-5.71122	-0.108	-12.733	-0.108	-0.108	-0.95384	-0.6207	-0.108	-0.01967	-0.108	-7.51006	-0.108	-18.5277
-0.109	-5.72963	-0.109	-12.7572	-0.109	-0.109	-0.96289	-0.62299	-0.109	-0.01985	-0.109	-7.54508	-0.109	-18.5466
-0.11	-5.7495	-0.11	-12.7996	-0.11	-0.11	-0.96897	-0.62599	-0.11	-0.01983	-0.11	-7.56372	-0.11	-18.5775
-0.111	-5.76724	-0.111	-12.8487	-0.111	-0.111	-0.97671	-0.62803	-0.111	-0.01997	-0.111	-7.61048	-0.111	-18.6356
-0.112	-5.78306	-0.112	-12.8829	-0.112	-0.112	-0.98341	-0.63059	-0.112	-0.0201	-0.112	-7.6146	-0.112	-18.6691
-0.113	-5.80323	-0.113	-12.9225	-0.113	-0.113	-0.99348	-0.63251	-0.113	-0.02018	-0.113	-7.66413	-0.113	-18.6938
-0.114	-5.81466	-0.114	-12.9545	-0.114	-0.114	-1.00049	-0.63518	-0.114	-0.02016	-0.114	-7.67793	-0.114	-18.7179
-0.115	-5.83778	-0.115	-12.9928	-0.115	-0.115	-1.01031	-0.63815	-0.115	-0.02031	-0.115	-7.72612	-0.115	-18.7388
-0.116	-5.86548	-0.116	-13.0425	-0.116	-0.116	-1.01664	-0.63996	-0.116	-0.02039	-0.116	-7.71343	-0.116	-18.7678
-0.117	-5.87358	-0.117	-13.0727	-0.117	-0.117	-1.02542	-0.64348	-0.117	-0.02053	-0.117	-7.7542	-0.117	-18.798
-0.118	-5.916	-0.118	-13.1183	-0.118	-0.118	-1.03378	-0.64677	-0.118	-0.02084	-0.118	-7.77782	-0.118	-18.8279
-0.119	-5.91792	-0.119	-13.1471	-0.119	-0.119	-1.04428	-0.64885	-0.119	-0.02066	-0.119	-7.81336	-0.119	-18.958
-0.12	-5.93155	-0.12	-13.1765	-0.12	-0.12	-1.05153	-0.65144	-0.12	-0.02075	-0.12	-7.81274	-0.12	-19.0663
-0.121	-5.95786	-0.121	-13.2273	-0.121	-0.121	-1.0604	-0.65323	-0.121	-0.0209	-0.121	-7.85327	-0.121	-19.0968
-0.122	-5.96901	-0.122	-13.2675	-0.122	-0.122	-1.06573	-0.65563	-0.122	-0.02095	-0.122	-7.8559	-0.122	-19.1057
-0.123	-5.99209	-0.123	-13.3028	-0.123	-0.123	-1.07457	-0.65779	-0.123	-0.02115	-0.123	-7.89849	-0.123	-19.1238
-0.124	-6.03377	-0.124	-13.3521	-0.124	-0.124	-1.08152	-0.65839	-0.124	-0.02132	-0.124	-7.88838	-0.124	-19.1518
-0.125	-6.02182	-0.125	-13.3889	-0.125	-0.125	-1.09339	-0.66158	-0.125	-0.02131	-0.125	-7.94372	-0.125	-19.1839
-0.126	-6.04361	-0.126	-13.4315	-0.126	-0.126	-1.10091	-0.66465	-0.126	-0.02144	-0.126	-7.94606	-0.126	-19.2088
-0.127	-6.07324	-0.127	-13.4742	-0.127	-0.127	-1.11044	-0.66661	-0.127	-0.02159	-0.127	-7.97102	-0.127	-19.2422
-0.128	-6.13154	-0.128	-13.511	-0.128	-0.128	-1.11687	-0.66932	-0.128	-0.0216	-0.128	-7.95105	-0.128	-19.3169
-0.129	-6.17327	-0.129	-13.5584	-0.129	-0.129	-1.12573	-0.67156	-0.129	-0.02176	-0.129	-7.98166	-0.129	-19.3584
-0.13	-6.29325	-0.13	-13.5916	-0.13	-0.13	-1.13073	-0.67291	-0.13	-0.02188	-0.13	-8.02722	-0.13	-19.4118
-0.131	-6.48715	-0.131	-13.6674	-0.131	-0.131	-1.13969	-0.67827	-0.131	-0.02194	-0.131	-8.07225	-0.131	-19.4316
-0.132	-6.63686	-0.132	-13.6877	-0.132	-0.132	-1.14552	-0.68788	-0.132	-0.02229	-0.132	-8.10114	-0.132	-19.4651
-0.133	-6.52595	-0.133	-13.7099	-0.133	-0.133	-1.15354	-0.6897	-0.133	-0.02249	-0.133	-8.15446	-0.133	-19.4975
-0.134	-6.44964	-0.134	-13.7543	-0.134	-0.134	-1.1592	-0.69166	-0.134	-0.02246	-0.134	-8.17688	-0.134	-19.5024
-0.135	-6.45799	-0.135	-13.7941	-0.135	-0.135	-1.16923	-0.69467	-0.135	-0.02263	-0.135	-8.21041	-0.135	-19.5506
-0.136	-6.42425	-0.136	-13.8261	-0.136	-0.136	-1.17496	-0.69733	-0.136	-0.02285	-0.136	-8.23125	-0.136	-19.565
-0.137	-6.28155	-0.137	-13.8605	-0.137	-0.137	-1.18295	-0.70126	-0.137	-0.02297	-0.137	-8.25358	-0.137	-19.5746
-0.138	-6.29538	-0.138	-13.8908	-0.138	-0.138	-1.18906	-0.70369	-0.138	-0.02308	-0.138	-8.30196	-0.138	-19.6243
-0.139	-6.31429	-0.139	-13.9291	-0.139	-0.139	-1.19743	-0.70489	-0.139	-0.02317	-0.139	-8.33593	-0.139	-19.7175
-0.14	-6.33739	-0.14	-13.9696	-0.14	-0.14	-1.20445	-0.70759	-0.14	-0.02323	-0.14	-8.3527	-0.14	-19.7498
-0.141	-6.3542	-0.141	-14.0053	-0.141	-0.141	-1.21469	-0.70974	-0.141	-0.02342	-0.141	-8.41316	-0.141	-19.7841
-0.142	-6.37927	-0.142	-14.0394	-0.142	-0.142	-1.22087	-0.7122	-0.142	-0.0236	-0.142	-8.43917	-0.142	-19.8423
-0.143	-6.39703	-0.143	-14.0753	-0.143	-0.143	-1.22936	-0.71488	-0.143	-0.0236	-0.143	-8.47103	-0.143	-19.8665
-0.144	-6.42644	-0.144	-14.1073	-0.144	-0.144	-1.23571	-0.71851	-0.144	-0.02374	-0.144	-8.51347	-0.144	-19.9555
-0.145	-6.44723	-0.145	-14.1419	-0.145	-0.145	-1.24362	-0.72031	-0.145	-0.02399	-0.145	-8.5288	-0.145	-20.0002
-0.146	-6.46442	-0.146	-14.1621	-0.146	-0.146	-1.24861	-0.72237	-0.146	-0.02397	-0.146	-8.56588	-0.146	-20.0199
-0.147	-6.49117	-0.147	-14.1914	-0.147	-0.147	-1.25729	-0.72503	-0.147	-0.02416	-0.147	-8.585	-0.147	-20.0432
-0.148	-6.52838	-0.148	-14.2277	-0.148	-0.148	-1.26279	-0.72677	-0.148	-0.02438	-0.148	-8.64589	-0.148	-20.0583
-0.149	-6.53822	-0.149	-14.2508	-0.149	-0.149	-1.27255	-0.7285	-0.149	-0.02434	-0.149	-8.65892	-0.149	-20.0624
-0.15	-6.58144	-0.15	-14.2817	-0.15	-0.15	-1.27971	-0.73058	-0.15	-0.02441	-0.15	-8.70103	-0.15	-20.0993
-0.151	-6.62784	-0.151	-14.3108	-0.151	-0.151	-1.29035	-0.73238	-0.151	-0.02454	-0.151	-8.71545	-0.151	-20.1361
-0.152	-6.60608	-0.152	-14.3407	-0.152	-0.152	-1.2985	-0.73515	-0.152	-0.02469	-0.152	-8.7565	-0.152	-20.1638
-0.153	-6.62643	-0.153	-14.3955	-0.153	-0.153	-1.30831	-0.73852	-0.153	-0.0249	-0.153	-8.76805	-0.153	-20.1813
-0.154	-6.65042	-0.154	-14.4214	-0.154	-0.154	-1.31601	-0.73991	-0.154	-0.02499	-0.154	-8.83938	-0.154	-20.1891
-0.155	-6.66788	-0.155	-14.4462	-0.155	-0.155	-1.32595	-0.74285	-0.155	-0.02519	-0.155	-8.8597	-0.155	-20.1995
-0.156	-6.69878	-0.156	-14.48	-0.156	-0.156	-1.33148	-0.74629	-0.156	-0.02531	-0.156	-8.90434	-0.156	-20.2282
-0.157	-6.72429	-0.157	-14.5221	-0.157	-0.157	-1.33879	-0.74807	-0.157	-0.02553	-0.157	-8.92423	-0.157	-20.2646
-0.158	-6.74899	-0.158	-14.5595	-0.158	-0.158	-1.34711	-0.75051	-0.158	-0.02557	-0.158	-8.97755	-0.158	-20.2963
-0.159	-6.76809	-0.159	-14.5915	-0.159	-0.159	-1.35911	-0.75305	-0.159	-0.02574	-0.159	-8.99934	-0.159	-20.3371
-0.16	-6.79223	-0.16	-14.6216	-0.16	-0.16	-1.36823	-0.75457	-0.16	-0.02595	-0.16	-9.04217	-0.16	-20.4315
-0.161	-6.82519	-0.161	-14.6682	-0.161	-0.161	-1.3781	-0.75655	-0.161	-0.02593	-0.161	-9.05127	-0.161	-20.4352
-0.162	-6.84797	-0.162	-14.7005	-0.162	-0.162	-1.38442	-0.75849	-0.162	-0.02595	-0.162	-9.10062	-0.162	-20.5726
-0.163	-6.87192	-0.163	-14.7418	-0.163	-0.163	-1.39461	-0.76302	-0.163	-0.02605	-0.163	-9.10273	-0.163	-20.7652
-0.164	-6.89636	-0.164	-14.7878	-0.164	-0.164	-1.40117	-0.77946	-0.164	-0.02609	-0.164	-9.17262	-0.164	-20.8348
-0.165	-6.91579	-0.165	-14.8208	-0.165	-0.165	-1.41133	-0.78119	-0.165	-0.02642	-0.165	-9.17353	-0.165	-20.8707
-0.166	-6.94651	-0.166	-14.872	-0.166	-0.166	-1.41861	-0.78323	-0.166	-0.02655	-0.166	-9.2224	-0.166	-20.8933
-0.167	-6.97431	-0.167	-14.9217	-0.167	-0.167	-1.42828	-0.78591	-0.167	-0.0266	-0.167	-9.228	-0.167	-20.9211
-0.168	-6.99411	-0.168	-14.9509	-0.168	-0.168	-1.43611	-0.78723	-0.168	-0.02678	-0.168	-9.26954	-0.168	-20.9615
-0.169	-7.02573	-0.169	-15.0057	-0.169	-0.169	-1.44612	-0.7874	-0.169	-0.02692	-0.169	-9.29057	-0.169	-21.0022
-0.17	-7.05012	-0.17	-15.0506	-0.17	-0.17	-1.45245	-0.78909	-0.17	-0.02694	-0.17	-9.33991	-0.17	-21.01
-0.171	-7.07481	-0.171	-15.0913	-0.171	-0.171	-1.46337	-0.791	-0.171	-0.02713	-0.171	-9.33704	-0.171	-21.0312
-0.172	-7.10785	-0.172	-15.14	-0.172	-0.172	-1.47074	-0.79505	-0.172	-0.02728	-0.172	-9.37968	-0.172	-21.0509
-0.173	-7.13038	-0.173	-15.1796	-0.173	-0.173	-1.48005	-0.79804	-0.173	-0.02728	-0.173	-9.41153	-0.173	-21.0675
-0.174	-7.15999	-0.174	-15.2355	-0.174	-0.174	-1.48722	-0.80032	-0.174	-0.02748	-0.174	-9.457	-0.174	-21.0604
-0.175	-7.20487	-0.175	-15.2832	-0.175	-0.175	-1.49689	-0.80149	-0.175	-0.02765	-0.175	-9.47884	-0.175	-21.0717
-0.176	-7.21863	-0.176	-15.3211	-0.176	-0.176	-1.5061	-0.80244	-0.176	-0.02764	-0.176	-9.52766	-0.176	-21.0948
-0.177	-7.24735	-0.177	-15.3742	-0.177	-0.177	-1.51709	-0.80561	-0.177	-0.02778	-0.177	-9.54476	-0.177	-21.177
-0.178	-7.26831	-0.178	-15.4133	-0.178	-0.178	-1.52512	-0.80835	-0.178	-0.02797	-0.178	-9.57097	-0.178	-21.2227
-0.179	-7.30706	-0.179	-15.4656	-0.179	-0.179	-1.53537	-0.80967	-0.179	-0.02804	-0.179	-9.59732	-0.179	-21.2343
-0.18	-7.33277	-0.18	-15.5079	-0.18	-0.18	-1.54201	-0.81316	-0.18	-0.02819	-0.18	-9.61476	-0.18	-21.2536
-0.181	-7.35555	-0.181	-15.5379	-0.181	-0.181	-1.55107	-0.81471	-0.181	-0.02832	-0.181	-9.63938	-0.181	-21.311
-0.182	-7.39944	-0.182	-15.5959	-0.182	-0.182	-1.55789	-0.81941	-0.182	-0.0284	-0.182	-9.67253	-0.182	-21.3182
-0.183	-7.42793	-0.183	-15.6375	-0.183	-0.183	-1.56737	-0.822	-0.183	-0.02855	-0.183	-9.69481	-0.183	-21.3278
-0.184	-7.44972	-0.184	-15.6688	-0.184	-0.184	-1.57526	-0.82203	-0.184	-0.02876	-0.184	-9.74118	-0.184	-21.3538
-0.185	-7.49493	-0.185	-15.7178	-0.185	-0.185	-1.58611	-0.8273	-0.185	-0.02891	-0.185	-9.76456	-0.185	-21.3757
-0.186	-7.52682	-0.186	-15.7488	-0.186	-0.186	-1.59395	-0.82909	-0.186	-0.02909	-0.186	-9.7809	-0.186	-21.4316
-0.187	-7.56055	-0.187	-15.7845	-0.187	-0.187	-1.60382	-0.82835	-0.187	-0.02915	-0.187	-9.82368	-0.187	-21.4408
-0.188	-7.60656	-0.188	-15.8373	-0.188	-0.188	-1.61248	-0.83041	-0.188	-0.02908	-0.188	-9.83934	-0.188	-21.4503
-0.189	-7.62804	-0.189	-15.8698	-0.189	-0.189	-1.623	-0.83202	-0.189	-0.02931	-0.189	-9.87235	-0.189	-21.476
-0.19	-7.6421	-0.19	-15.9148	-0.19	-0.19	-1.62981	-0.83257	-0.19	-0.02949	-0.19	-9.87939	-0.19	-21.5381
-0.191	-7.66759	-0.191	-15.9572	-0.191	-0.191	-1.64171	-0.83651	-0.191	-0.02963	-0.191	-9.91034	-0.191	-21.5783
-0.192	-7.69673	-0.192	-16.0039	-0.192	-0.192	-1.64856	-0.84517	-0.192	-0.02987	-0.192	-9.92562	-0.192	-21.5893
-0.193	-7.73635	-0.193	-16.0555	-0.193	-0.193	-1.65951	-0.84832	-0.193	-0.03004	-0.193	-9.97362	-0.193	-21.583
-0.194	-7.77135	-0.194	-16.0926	-0.194	-0.194	-1.66831	-0.85208	-0.194	-0.03012	-0.194	-9.98622	-0.194	-21.5799
-0.195	-7.80756	-0.195	-16.1423	-0.195	-0.195	-1.68001	-0.8533	-0.195	-0.03026	-0.195	-10.032	-0.195	-21.5975
-0.196	-7.83074	-0.196	-16.196	-0.196	-0.196	-1.68845	-0.85395	-0.196	-0.03055	-0.196	-10.0327	-0.196	-21.6176
-0.197	-7.85657	-0.197	-16.2341	-0.197	-0.197	-1.70258	-0.85536	-0.197	-0.03056	-0.197	-10.0652	-0.197	-21.6274
-0.198	-7.90687	-0.198	-16.2873	-0.198	-0.198	-1.71054	-0.85993	-0.198	-0.03084	-0.198	-10.0812	-0.198	-21.6511
-0.199	-7.93782	-0.199	-16.3384	-0.199	-0.199	-1.71977	-0.8629	-0.199	-0.03081	-0.199	-10.1259	-0.199	-21.6583
-0.2	-7.96286	-0.2	-16.3754	-0.2	-0.2	-1.72776	-0.86518	-0.2	-0.03075	-0.2	-10.1351	-0.2	-21.6916
-0.201	-8.02422	-0.201	-16.4343	-0.201	-0.201	-1.73805	-0.8679	-0.201	-0.03107	-0.201	-10.1555	-0.201	-21.7364
-0.202	-8.0505	-0.202	-16.4833	-0.202	-0.202	-1.74691	-0.87211	-0.202	-0.03125	-0.202	-10.1426	-0.202	-21.7607
-0.203	-8.06557	-0.203	-16.5252	-0.203	-0.203	-1.75796	-0.87356	-0.203	-0.03145	-0.203	-10.19	-0.203	-21.768
-0.204	-8.09948	-0.204	-16.5767	-0.204	-0.204	-1.76955	-0.87535	-0.204	-0.03163	-0.204	-10.2143	-0.204	-21.8062
-0.205	-8.12902	-0.205	-16.6179	-0.205	-0.205	-1.77983	-0.87888	-0.205	-0.03179	-0.205	-10.2774	-0.205	-21.815
-0.206	-8.17666	-0.206	-16.6678	-0.206	-0.206	-1.78832	-0.88265	-0.206	-0.03193	-0.206	-10.2853	-0.206	-21.7952
-0.207	-8.21317	-0.207	-16.7127	-0.207	-0.207	-1.79942	-0.88572	-0.207	-0.03203	-0.207	-10.3623	-0.207	-21.8088
-0.208	-8.24683	-0.208	-16.7737	-0.208	-0.208	-1.80569	-0.88998	-0.208	-0.03219	-0.208	-10.3713	-0.208	-21.8176
-0.209	-8.29592	-0.209	-16.8205	-0.209	-0.209	-1.81366	-0.89768	-0.209	-0.03206	-0.209	-10.4159	-0.209	-21.8344
-0.21	-8.32905	-0.21	-16.866	-0.21	-0.21	-1.82204	-0.89897	-0.21	-0.03223	-0.21	-10.4289	-0.21	-21.876
-0.211	-8.3598	-0.211	-16.9298	-0.211	-0.211	-1.83264	-0.89887	-0.211	-0.03237	-0.211	-10.4719	-0.211	-21.8947
-0.212	-8.40772	-0.212	-16.9872	-0.212	-0.212	-1.84214	-0.90321	-0.212	-0.03256	-0.212	-10.4895	-0.212	-21.8834
-0.213	-8.44654	-0.213	-17.0233	-0.213	-0.213	-1.85106	-0.9053	-0.213	-0.033	-0.213	-10.5658	-0.213	-21.9022
-0.214	-8.52002	-0.214	-17.0906	-0.214	-0.214	-1.86005	-0.90403	-0.214	-0.03304	-0.214	-10.5935	-0.214	-21.9133
-0.215	-8.53199	-0.215	-17.1482	-0.215	-0.215	-1.87092	-0.90942	-0.215	-0.03319	-0.215	-10.6653	-0.215	-21.9169
-0.216	-8.56717	-0.216	-17.192	-0.216	-0.216	-1.8771	-0.9106	-0.216	-0.03335	-0.216	-10.6585	-0.216	-21.916
-0.217	-8.6119	-0.217	-17.2553	-0.217	-0.217	-1.88937	-0.90996	-0.217	-0.03351	-0.217	-10.6974	-0.217	-21.9857
-0.218	-8.65083	-0.218	-17.3081	-0.218	-0.218	-1.89916	-0.91293	-0.218	-0.03363	-0.218	-10.6904	-0.218	-22.0678
-0.219	-8.69907	-0.219	-17.3601	-0.219	-0.219	-1.911	-0.91603	-0.219	-0.03379	-0.219	-10.7468	-0.219	-22.0481
-0.22	-8.74569	-0.22	-17.4299	-0.22	-0.22	-1.91997	-0.91609	-0.22	-0.03378	-0.22	-10.7617	-0.22	-22.0521
-0.221	-8.78439	-0.221	-17.4976	-0.221	-0.221	-1.9298	-0.91666	-0.221	-0.0339	-0.221	-10.83	-0.221	-22.0483
-0.222	-8.82945	-0.222	-17.5413	-0.222	-0.222	-1.93634	-0.92003	-0.222	-0.0342	-0.222	-10.8556	-0.222	-22.0708
-0.223	-8.88745	-0.223	-17.6123	-0.223	-0.223	-1.94884	-0.92136	-0.223	-0.03446	-0.223	-10.9053	-0.223	-22.1258
-0.224	-8.92258	-0.224	-17.6787	-0.224	-0.224	-1.9583	-0.92411	-0.224	-0.03459	-0.224	-10.9076	-0.224	-22.1562
-0.225	-8.96391	-0.225	-17.7408	-0.225	-0.225	-1.96778	-0.9401	-0.225	-0.03484	-0.225	-10.9171	-0.225	-22.1693
-0.226	-9.00477	-0.226	-17.7849	-0.226	-0.226	-1.97743	-1.0366	-0.226	-0.035	-0.226	-10.9254	-0.226	-22.1729
-0.227	-9.05388	-0.227	-17.8586	-0.227	-0.227	-1.9878	-1.05347	-0.227	-0.03517	-0.227	-10.9747	-0.227	-22.2155
-0.228	-9.10368	-0.228	-17.9165	-0.228	-0.228	-1.99459	-1.05589	-0.228	-0.03527	-0.228	-11.0045	-0.228	-22.3387
-0.229	-9.14015	-0.229	-17.9765	-0.229	-0.229	-2.00739	-1.05571	-0.229	-0.03544	-0.229	-11.0647	-0.229	-22.3853
-0.23	-9.19795	-0.23	-18.0405	-0.23	-0.23	-2.01433	-1.05835	-0.23	-0.03537	-0.23	-11.1043	-0.23	-22.4417
-0.231	-9.24368	-0.231	-18.1096	-0.231	-0.231	-2.0269	-1.05707	-0.231	-0.03563	-0.231	-11.1567	-0.231	-22.4768
-0.232	-9.29244	-0.232	-18.1675	-0.232	-0.232	-2.03549	-1.06006	-0.232	-0.03589	-0.232	-11.1949	-0.232	-22.4868
-0.233	-9.35087	-0.233	-18.2563	-0.233	-0.233	-2.04698	-1.05875	-0.233	-0.03607	-0.233	-11.2255	-0.233	-22.4812
-0.234	-9.39829	-0.234	-18.34	-0.234	-0.234	-2.05643	-1.0581	-0.234	-0.03635	-0.234	-11.2449	-0.234	-22.503
-0.235	-9.44325	-0.235	-18.3889	-0.235	-0.235	-2.06636	-1.05857	-0.235	-0.03651	-0.235	-11.2778	-0.235	-22.5679
-0.236	-9.5275	-0.236	-18.4656	-0.236	-0.236	-2.07666	-1.05757	-0.236	-0.0366	-0.236	-11.3095	-0.236	-22.586
-0.237	-9.55565	-0.237	-18.5284	-0.237	-0.237	-2.08913	-1.05828	-0.237	-0.03683	-0.237	-11.341	-0.237	-22.6024
-0.238	-9.63094	-0.238	-18.5873	-0.238	-0.238	-2.09869	-1.05827	-0.238	-0.03699	-0.238	-11.3787	-0.238	-22.6063
-0.239	-9.66281	-0.239	-18.6648	-0.239	-0.239	-2.11564	-1.05814	-0.239	-0.03712	-0.239	-11.3912	-0.239	-22.6131
-0.24	-9.71875	-0.24	-18.7191	-0.24	-0.24	-2.12888	-1.05961	-0.24	-0.03729	-0.24	-11.4447	-0.24	-22.6316
-0.241	-9.77091	-0.241	-18.8053	-0.241	-0.241	-2.14187	-1.06076	-0.241	-0.03744	-0.241	-11.4473	-0.241	-22.652
-0.242	-9.82459	-0.242	-18.8635	-0.242	-0.242	-2.15298	-1.0645	-0.242	-0.03752	-0.242	-11.4691	-0.242	-22.6418
-0.243	-9.87978	-0.243	-18.942	-0.243	-0.243	-2.16534	-1.06597	-0.243	-0.03784	-0.243	-11.4883	-0.243	-22.7202
-0.244	-9.94126	-0.244	-19.0193	-0.244	-0.244	-2.17266	-1.07405	-0.244	-0.03804	-0.244	-11.5392	-0.244	-22.8082
-0.245	-9.9888	-0.245	-19.0921	-0.245	-0.245	-2.18365	-1.07899	-0.245	-0.03834	-0.245	-11.5476	-0.245	-22.8118
-0.246	-10.0579	-0.246	-19.173	-0.246	-0.246	-2.19049	-1.08083	-0.246	-0.03856	-0.246	-11.5861	-0.246	-22.7939
-0.247	-10.1242	-0.247	-19.2573	-0.247	-0.247	-2.19921	-1.08083	-0.247	-0.03873	-0.247	-11.5936	-0.247	-22.7942
-0.248	-10.1861	-0.248	-19.3238	-0.248	-0.248	-2.20786	-1.08104	-0.248	-0.03885	-0.248	-11.6229	-0.248	-22.8108
-0.249	-10.2591	-0.249	-19.4187	-0.249	-0.249	-2.22025	-1.08412	-0.249	-0.03908	-0.249	-11.6403	-0.249	-22.8321
-0.25	-10.3011	-0.25	-19.49	-0.25	-0.25	-2.23202	-1.08137	-0.25	-0.03917	-0.25	-11.6963	-0.25	-22.8409
-0.251	-10.359	-0.251	-19.587	-0.251	-0.251	-2.24823	-1.08178	-0.251	-0.03938	-0.251	-11.6928	-0.251	-22.8666
-0.252	-10.4314	-0.252	-19.703	-0.252	-0.252	-2.2594	-1.08307	-0.252	-0.03959	-0.252	-11.7617	-0.252	-22.9076
-0.253	-10.5059	-0.253	-19.749	-0.253	-0.253	-2.27269	-1.08433	-0.253	-0.03979	-0.253	-11.7898	-0.253	-23.0644
-0.254	-10.5586	-0.254	-19.8309	-0.254	-0.254	-2.28279	-1.08541	-0.254	-0.03982	-0.254	-11.8465	-0.254	-23.3678
-0.255	-10.6233	-0.255	-19.921	-0.255	-0.255	-2.29201	-1.08139	-0.255	-0.04001	-0.255	-11.8342	-0.255	-23.4813
-0.256	-10.6855	-0.256	-20.0061	-0.256	-0.256	-2.30075	-1.07543	-0.256	-0.04016	-0.256	-11.9046	-0.256	-23.4905
-0.257	-10.758	-0.257	-20.0994	-0.257	-0.257	-2.31264	-1.07514	-0.257	-0.04033	-0.257	-11.9	-0.257	-23.5073
-0.258	-10.8174	-0.258	-20.1846	-0.258	-0.258	-2.32424	-1.07719	-0.258	-0.04071	-0.258	-11.9474	-0.258	-23.6188
-0.259	-10.89	-0.259	-20.2833	-0.259	-0.259	-2.33981	-1.08227	-0.259	-0.04101	-0.259	-11.9545	-0.259	-23.7539
-0.26	-10.9608	-0.26	-20.3745	-0.26	-0.26	-2.34781	-1.08279	-0.26	-0.04126	-0.26	-12.013	-0.26	-23.9142
-0.261	-11.0254	-0.261	-20.4604	-0.261	-0.261	-2.3585	-1.07877	-0.261	-0.04147	-0.261	-12.0057	-0.261	-23.939
-0.262	-11.1003	-0.262	-20.6003	-0.262	-0.262	-2.37281	-1.07948	-0.262	-0.04159	-0.262	-12.0299	-0.262	-23.9202
-0.263	-11.1792	-0.263	-20.6661	-0.263	-0.263	-2.39329	-1.07727	-0.263	-0.0417	-0.263	-12.0432	-0.263	-23.9685
-0.264	-11.2366	-0.264	-20.7501	-0.264	-0.264	-2.40658	-1.09867	-0.264	-0.04189	-0.264	-12.0972	-0.264	-23.9508
-0.265	-11.3241	-0.265	-20.8473	-0.265	-0.265	-2.41947	-1.11645	-0.265	-0.04206	-0.265	-12.0789	-0.265	-23.9465
-0.266	-11.3954	-0.266	-20.9407	-0.266	-0.266	-2.42787	-1.11856	-0.266	-0.0422	-0.266	-12.1391	-0.266	-23.9572
-0.267	-11.4719	-0.267	-21.0386	-0.267	-0.267	-2.43769	-1.11572	-0.267	-0.04241	-0.267	-12.1564	-0.267	-24.0267
-0.268	-11.5458	-0.268	-21.1392	-0.268	-0.268	-2.45003	-1.11286	-0.268	-0.04258	-0.268	-12.1943	-0.268	-24.1138
-0.269	-11.629	-0.269	-21.2278	-0.269	-0.269	-2.47086	-1.11241	-0.269	-0.04276	-0.269	-12.205	-0.269	-24.1579
-0.27	-11.7035	-0.27	-21.3355	-0.27	-0.27	-2.48349	-1.11067	-0.27	-0.04301	-0.27	-12.2204	-0.27	-24.1757
-0.271	-11.7953	-0.271	-21.4334	-0.271	-0.271	-2.49491	-1.12207	-0.271	-0.04313	-0.271	-12.2443	-0.271	-24.1408
-0.272	-11.8885	-0.272	-21.5273	-0.272	-0.272	-2.50293	-1.12669	-0.272	-0.04332	-0.272	-12.2475	-0.272	-24.1412
-0.273	-11.9526	-0.273	-21.6357	-0.273	-0.273	-2.51554	-1.12884	-0.273	-0.04357	-0.273	-12.2756	-0.273	-24.1651
-0.274	-12.0258	-0.274	-21.7279	-0.274	-0.274	-2.52494	-1.12766	-0.274	-0.04374	-0.274	-12.2971	-0.274	-24.1825
-0.275	-12.123	-0.275	-21.8358	-0.275	-0.275	-2.53627	-1.12375	-0.275	-0.04388	-0.275	-12.3271	-0.275	-24.1857
-0.276	-12.228	-0.276	-21.9674	-0.276	-0.276	-2.54162	-1.12506	-0.276	-0.04432	-0.276	-12.3385	-0.276	-24.1897
-0.277	-12.2921	-0.277	-22.0661	-0.277	-0.277	-2.55162	-1.12212	-0.277	-0.04448	-0.277	-12.346	-0.277	-24.2318
-0.278	-12.3826	-0.278	-22.1901	-0.278	-0.278	-2.56129	-1.12026	-0.278	-0.04453	-0.278	-12.3829	-0.278	-24.2811
-0.279	-12.4776	-0.279	-22.3178	-0.279	-0.279	-2.57875	-1.11496	-0.279	-0.04475	-0.279	-12.4415	-0.279	-24.4104
-0.28	-12.5553	-0.28	-22.4229	-0.28	-0.28	-2.59265	-1.11278	-0.28	-0.04493	-0.28	-12.4521	-0.28	-24.4972
-0.281	-12.6572	-0.281	-22.5327	-0.281	-0.281	-2.60392	-1.11521	-0.281	-0.04509	-0.281	-12.495	-0.281	-24.6074
-0.282	-12.7405	-0.282	-22.6633	-0.282	-0.282	-2.6107	-1.11395	-0.282	-0.04537	-0.282	-12.4853	-0.282	-24.7041
-0.283	-12.8326	-0.283	-22.7609	-0.283	-0.283	-2.62081	-1.11344	-0.283	-0.0455	-0.283	-12.5323	-0.283	-24.7191
-0.284	-12.9344	-0.284	-22.8893	-0.284	-0.284	-2.63058	-1.13046	-0.284	-0.04569	-0.284	-12.5521	-0.284	-24.7351
-0.285	-13.026	-0.285	-23.0085	-0.285	-0.285	-2.64197	-1.13834	-0.285	-0.04602	-0.285	-12.5775	-0.285	-24.8118
-0.286	-13.1157	-0.286	-23.1403	-0.286	-0.286	-2.64863	-1.13813	-0.286	-0.04619	-0.286	-12.5584	-0.286	-24.9052
-0.287	-13.2116	-0.287	-23.2566	-0.287	-0.287	-2.66296	-1.14009	-0.287	-0.04638	-0.287	-12.6244	-0.287	-24.8968
-0.288	-13.3036	-0.288	-23.3983	-0.288	-0.288	-2.67209	-1.13916	-0.288	-0.04672	-0.288	-12.6051	-0.288	-24.9082
-0.289	-13.4159	-0.289	-23.5199	-0.289	-0.289	-2.68506	-1.13674	-0.289	-0.04697	-0.289	-12.6642	-0.289	-25.0242
-0.29	-13.5046	-0.29	-23.6509	-0.29	-0.29	-2.69393	-1.13879	-0.29	-0.04712	-0.29	-12.6721	-0.29	-25.2009
-0.291	-13.6022	-0.291	-23.7858	-0.291	-0.291	-2.70856	-1.13973	-0.291	-0.04734	-0.291	-12.7353	-0.291	-25.5422
-0.292	-13.7134	-0.292	-23.9309	-0.292	-0.292	-2.71905	-1.13687	-0.292	-0.04755	-0.292	-12.7228	-0.292	-25.7332
-0.293	-13.8099	-0.293	-24.0415	-0.293	-0.293	-2.72989	-1.14567	-0.293	-0.04772	-0.293	-12.8114	-0.293	-25.6825
-0.294	-13.9156	-0.294	-24.1917	-0.294	-0.294	-2.73961	-1.14704	-0.294	-0.04812	-0.294	-12.81	-0.294	-25.6421
-0.295	-14.0235	-0.295	-24.324	-0.295	-0.295	-2.7518	-1.14771	-0.295	-0.04822	-0.295	-12.8676	-0.295	-25.6419
-0.296	-14.1235	-0.296	-24.4464	-0.296	-0.296	-2.76086	-1.15846	-0.296	-0.04838	-0.296	-12.8671	-0.296	-25.6515
-0.297	-14.2403	-0.297	-24.5994	-0.297	-0.297	-2.76879	-1.17796	-0.297	-0.04864	-0.297	-12.9131	-0.297	-25.625
-0.298	-14.3516	-0.298	-24.7446	-0.298	-0.298	-2.77287	-1.17919	-0.298	-0.04875	-0.298	-12.9299	-0.298	-25.617
-0.299	-14.4578	-0.299	-24.8731	-0.299	-0.299	-2.78363	-1.18037	-0.299	-0.04898	-0.299	-12.9984	-0.299	-25.6631
-0.3	-14.5782	-0.3	-25.0291	-0.3	-0.3	-2.79194	-1.18124	-0.3	-0.04928	-0.3	-12.999	-0.3	-25.759
-0.301	-14.6972	-0.301	-25.1799	-0.301	-0.301	-2.80368	-1.18457	-0.301	-0.04951	-0.301	-13.0457	-0.301	-25.5908
-0.302	-14.8233	-0.302	-25.3303	-0.302	-0.302	-2.81367	-1.19115	-0.302	-0.04954	-0.302	-13.0501	-0.302	-25.6651
-0.303	-15.0544	-0.303	-25.4827	-0.303	-0.303	-2.82963	-1.20645	-0.303	-0.04985	-0.303	-13.0452	-0.303	-25.7569
-0.304	-15.0417	-0.304	-25.6496	-0.304	-0.304	-2.84274	-1.21381	-0.304	-0.05004	-0.304	-13.0963	-0.304	-25.7507
-0.305	-15.1625	-0.305	-25.7981	-0.305	-0.305	-2.85422	-1.21212	-0.305	-0.05025	-0.305	-13.1132	-0.305	-25.7347
-0.306	-15.282	-0.306	-25.9456	-0.306	-0.306	-2.8627	-1.21187	-0.306	-0.05049	-0.306	-13.1241	-0.306	-25.8003
-0.307	-15.3999	-0.307	-26.1209	-0.307	-0.307	-2.8713	-1.20997	-0.307	-0.0507	-0.307	-13.1277	-0.307	-25.7793
-0.308	-15.5425	-0.308	-26.2802	-0.308	-0.308	-2.8768	-1.21293	-0.308	-0.05092	-0.308	-13.1483	-0.308	-25.7884
-0.309	-15.6599	-0.309	-26.4156	-0.309	-0.309	-2.88799	-1.21948	-0.309	-0.05119	-0.309	-13.193	-0.309	-25.8006
-0.31	-15.7878	-0.31	-26.603	-0.31	-0.31	-2.89899	-1.21803	-0.31	-0.05144	-0.31	-13.2302	-0.31	-25.7787
-0.311	-15.921	-0.311	-26.77	-0.311	-0.311	-2.91097	-1.21941	-0.311	-0.05162	-0.311	-13.2459	-0.311	-25.7917

## Sheet: Figure 3b
0.5	-0.54954	0.5	-8.0721	0.5	-14.9426
1	-0.54127	1	-7.97692	1	-14.9319
1.5	-0.53583	1.5	-7.92272	1.5	-14.9273
2	-0.52981	2	-7.89032	2	-14.9303
2.5	-0.52585	2.5	-7.87056	2.5	-14.9294
3	-0.52367	3	-7.85822	3	-14.9294
3.5	-0.5217	3.5	-7.8483	3.5	-14.9237
4	-0.51988	4	-7.83958	4	-14.9125
4.5	-0.51822	4.5	-7.83198	4.5	-14.9063
5	-0.51668	5	-7.82618	5	-14.9045
5.5	-0.51524	5.5	-7.82192	5.5	-14.9087
6	-0.51387	6	-7.8192	6	-14.9062
6.5	-0.51258	6.5	-7.81784	6.5	-14.8985
7	-0.51113	7	-7.81672	7	-14.9017
7.5	-0.50993	7.5	-7.81754	7.5	-14.9023
8	-0.50892	8	-7.81806	8	-14.8936
8.5	-0.50791	8.5	-7.81968	8.5	-14.8981
9	-0.50691	9	-7.82122	9	-14.9056
9.5	-0.50592	9.5	-7.82344	9.5	-14.9097
10	-0.50497	10	-7.82596	10	-14.9072
10.5	-0.50404	10.5	-7.82874	10.5	-14.9136
11	-0.50313	11	-7.8336	11	-14.9151
11.5	-0.50222	11.5	-7.83586	11.5	-14.9132
12	-0.50138	12	-7.84056	12	-14.9157
12.5	-0.50039	12.5	-7.844	12.5	-14.9082
13	-0.49751	13	-7.8468	13	-14.9004
13.5	-0.49638	13.5	-7.84964	13.5	-14.8975
14	-0.4961	14	-7.8528	14	-14.9036
14.5	-0.49572	14.5	-7.85556	14.5	-14.9054
15	-0.49526	15	-7.85834	15	-14.9035
15.5	-0.49474	15.5	-7.86126	15.5	-14.8993
16	-0.49423	16	-7.86484	16	-14.8951
16.5	-0.49366	16.5	-7.8677	16.5	-14.8885
17	-0.49309	17	-7.87096	17	-14.8898
17.5	-0.49253	17.5	-7.874	17.5	-14.8868
18	-0.49195	18	-7.87724	18	-14.8906
18.5	-0.48985	18.5	-7.87998	18.5	-14.894
19	-0.48908	19	-7.88272	19	-14.8929
19.5	-0.4889	19.5	-7.88602	19.5	-14.886
20	-0.48859	20	-7.88942	20	-14.8883
20.5	-0.48802	20.5	-7.89228	20.5	-14.8936
21	-0.48759	21	-7.89506	21	-14.8972
21.5	-0.48707	21.5	-7.89822	21.5	-14.8973
22	-0.48669	22	-7.90096	22	-14.8986
22.5	-0.48627	22.5	-7.9041	22.5	-14.9014
23	-0.48583	23	-7.90652	23	-14.8976
23.5	-0.48538	23.5	-7.90894	23.5	-14.8927
24	-0.48491	24	-7.91126	24	-14.8898
24.5	-0.48445	24.5	-7.91354	24.5	-14.8897
25	-0.48399	25	-7.91702	25	-14.8914
25.5	-0.48354	25.5	-7.91962	25.5	-14.8938
26	-0.48308	26	-7.92252	26	-14.8877
26.5	-0.48263	26.5	-7.92414	26.5	-14.8818
27	-0.4822	27	-7.9275	27	-14.8792
27.5	-0.47968	27.5	-7.9287	27.5	-14.8793
28	-0.47863	28	-7.93102	28	-14.8801
28.5	-0.47876	28.5	-7.93362	28.5	-14.8784
29	-0.47865	29	-7.9362	29	-14.8751
29.5	-0.47848	29.5	-7.93842	29.5	-14.8737
30	-0.47824	30	-7.94134	30	-14.8739
30.5	-0.47793	30.5	-7.94366	30.5	-14.8728
31	-0.47759	31	-7.94576	31	-14.8697
31.5	-0.47723	31.5	-7.94778	31.5	-14.8628
32	-0.47685	32	-7.94966	32	-14.8605
32.5	-0.47648	32.5	-7.95106	32.5	-14.8617
33	-0.47611	33	-7.95286	33	-14.8634
33.5	-0.47485	33.5	-7.9544	33.5	-14.8611
34	-0.47363	34	-7.95554	34	-14.86
34.5	-0.4731	34.5	-7.9569	34.5	-14.8597
35	-0.47295	35	-7.95822	35	-14.856
35.5	-0.4727	35.5	-7.96112	35.5	-14.8572
36	-0.4726	36	-7.96244	36	-14.8582
36.5	-0.47242	36.5	-7.96338	36.5	-14.859
37	-0.47219	37	-7.96444	37	-14.859
37.5	-0.47194	37.5	-7.96608	37.5	-14.8567
38	-0.47164	38	-7.9674	38	-14.8542
38.5	-0.47019	38.5	-7.96844	38.5	-14.8534
39	-0.46887	39	-7.96902	39	-14.8524
39.5	-0.46873	39.5	-7.97008	39.5	-14.852
40	-0.46865	40	-7.9712	40	-14.848
40.5	-0.46848	40.5	-7.9722	40.5	-14.8417
41	-0.46825	41	-7.97396	41	-14.8383
41.5	-0.46798	41.5	-7.97572	41.5	-14.8358
42	-0.46767	42	-7.9815	42	-14.8337
42.5	-0.46738	42.5	-7.98624	42.5	-14.8344
43	-0.46709	43	-7.98822	43	-14.8343
43.5	-0.46678	43.5	-7.98914	43.5	-14.8352
44	-0.46645	44	-7.99034	44	-14.8327
44.5	-0.46613	44.5	-7.99118	44.5	-14.8313
45	-0.46578	45	-7.99064	45	-14.8334
45.5	-0.46544	45.5	-7.98894	45.5	-14.8329
46	-0.46512	46	-7.98838	46	-14.8293
46.5	-0.46481	46.5	-7.98888	46.5	-14.8266
47	-0.4645	47	-7.99148	47	-14.8295
47.5	-0.4642	47.5	-7.99738	47.5	-14.835
48	-0.46389	48	-8.0012	48	-14.8324
48.5	-0.46355	48.5	-8.00384	48.5	-14.8258
49	-0.46323	49	-8.00664	49	-14.8242
49.5	-0.46291	49.5	-8.00854	49.5	-14.8308
50	-0.46258	50	-8.0103	50	-14.8309
50.5	-0.46226	50.5	-8.0119	50.5	-14.8277
51	-0.46197	51	-8.01332	51	-14.8238
51.5	-0.46164	51.5	-8.01414	51.5	-14.8226
52	-0.46133	52	-8.01438	52	-14.8223
52.5	-0.461	52.5	-8.01496	52.5	-14.8189
53	-0.45928	53	-8.016	53	-14.8181
53.5	-0.45903	53.5	-8.0204	53.5	-14.8115
54	-0.45932	54	-8.02054	54	-14.8067
54.5	-0.45946	54.5	-8.0214	54.5	-14.8015
55	-0.45943	55	-8.02264	55	-14.8003
55.5	-0.4593	55.5	-8.02326	55.5	-14.8
56	-0.45817	56	-8.02402	56	-14.7986
56.5	-0.45681	56.5	-8.02508	56.5	-14.7962
57	-0.45696	57	-8.02556	57	-14.7986
57.5	-0.45706	57.5	-8.02604	57.5	-14.7953
58	-0.45694	58	-8.03548	58	-14.7917
58.5	-0.45647	58.5	-8.03956	58.5	-14.7897
59	-0.45642	59	-8.04078	59	-14.7914
59.5	-0.45632	59.5	-8.0419	59.5	-14.7891
60	-0.45617	60	-8.04554	60	-14.789
60.5	-0.45598	60.5	-8.05488	60.5	-14.7899
61	-0.45397	61	-8.06002	61	-14.787
61.5	-0.45352	61.5	-8.06608	61.5	-14.786
62	-0.45373	62	-8.06802	62	-14.7846
62.5	-0.45376	62.5	-8.06912	62.5	-14.7849
63	-0.45343	63	-8.07124	63	-14.7866
63.5	-0.45317	63.5	-8.07312	63.5	-14.7839
64	-0.45311	64	-8.0761	64	-14.7815
64.5	-0.45231	64.5	-8.07696	64.5	-14.7766
65	-0.45122	65	-8.07844	65	-14.7775
65.5	-0.45116	65.5	-8.08008	65.5	-14.7771
66	-0.45118	66	-8.08176	66	-14.7769
66.5	-0.45112	66.5	-8.08368	66.5	-14.7777
67	-0.451	67	-8.08584	67	-14.7767
67.5	-0.45081	67.5	-8.0877	67.5	-14.7771
68	-0.45061	68	-8.08946	68	-14.7752
68.5	-0.4504	68.5	-8.09112	68.5	-14.7754
69	-0.45018	69	-8.09234	69	-14.7721
69.5	-0.44991	69.5	-8.09478	69.5	-14.7697
70	-0.44969	70	-8.09666	70	-14.7668
70.5	-0.44947	70.5	-8.09778	70.5	-14.7691
71	-0.44923	71	-8.09854	71	-14.7687
71.5	-0.44898	71.5	-8.09986	71.5	-14.7687
72	-0.44872	72	-8.10038	72	-14.7681
72.5	-0.44845	72.5	-8.10094	72.5	-14.7648
73	-0.44819	73	-8.10124	73	-14.7639
73.5	-0.44793	73.5	-8.10128	73.5	-14.7656
74	-0.44768	74	-8.1014	74	-14.7659
74.5	-0.44742	74.5	-8.10148	74.5	-14.7621
75	-0.44715	75	-8.10256	75	-14.7614
75.5	-0.44688	75.5	-8.1031	75.5	-14.7624
76	-0.44661	76	-8.1035	76	-14.7648
76.5	-0.44632	76.5	-8.1037	76.5	-14.7646
77	-0.44603	77	-8.10496	77	-14.7614
77.5	-0.44572	77.5	-8.10548	77.5	-14.7607
78	-0.44542	78	-8.10582	78	-14.7607
78.5	-0.44512	78.5	-8.10642	78.5	-14.7625
79	-0.44482	79	-8.10656	79	-14.7623
79.5	-0.44453	79.5	-8.10696	79.5	-14.7587
80	-0.44427	80	-8.10666	80	-14.7534
80.5	-0.44397	80.5	-8.10694	80.5	-14.7492
81	-0.44366	81	-8.10702	81	-14.7503
81.5	-0.44334	81.5	-8.10682	81.5	-14.7489
82	-0.44303	82	-8.10604	82	-14.7451
82.5	-0.44271	82.5	-8.10544	82.5	-14.7443
83	-0.44239	83	-8.1056	83	-14.7482
83.5	-0.44207	83.5	-8.10574	83.5	-14.7476
84	-0.44175	84	-8.10622	84	-14.7455
84.5	-0.44144	84.5	-8.10608	84.5	-14.7385
85	-0.44114	85	-8.10648	85	-14.7354
85.5	-0.44082	85.5	-8.10664	85.5	-14.7357
86	-0.44048	86	-8.10652	86	-14.738
86.5	-0.44016	86.5	-8.10666	86.5	-14.7386
87	-0.43984	87	-8.10618	87	-14.7378
87.5	-0.43952	87.5	-8.106	87.5	-14.7344
88	-0.4392	88	-8.1057	88	-14.7313
88.5	-0.43886	88.5	-8.10576	88.5	-14.7311
89	-0.43852	89	-8.10584	89	-14.7286
89.5	-0.43819	89.5	-8.10584	89.5	-14.7283
90	-0.43787	90	-8.10582	90	-14.7257
90.5	-0.43757	90.5	-8.10528	90.5	-14.7263
91	-0.43726	91	-8.10482	91	-14.725
91.5	-0.43697	91.5	-8.1043	91.5	-14.7244
92	-0.43664	92	-8.1037	92	-14.7216
92.5	-0.4363	92.5	-8.10282	92.5	-14.7179
93	-0.43595	93	-8.10256	93	-14.7154
93.5	-0.4356	93.5	-8.1018	93.5	-14.7147
94	-0.43526	94	-8.10132	94	-14.7172
94.5	-0.43492	94.5	-8.10124	94.5	-14.7141
95	-0.43458	95	-8.10038	95	-14.7119
95.5	-0.43423	95.5	-8.09968	95.5	-14.7082
96	-0.43387	96	-8.0993	96	-14.7085
96.5	-0.43352	96.5	-8.0989	96.5	-14.708
97	-0.43318	97	-8.09834	97	-14.7051
97.5	-0.43285	97.5	-8.09814	97.5	-14.7025
98	-0.4325	98	-8.0976	98	-14.6995
98.5	-0.43213	98.5	-8.09714	98.5	-14.6959
99	-0.43177	99	-8.09664	99	-14.6936
99.5	-0.43142	99.5	-8.0961	99.5	-14.6928
100	-0.43106	100	-8.09596	100	-14.6891
100.5	-0.43072	100.5	-8.09508	100.5	-14.6863
101	-0.43037	101	-8.09156	101	-14.6847
101.5	-0.43002	101.5	-8.09156	101.5	-14.6842
102	-0.42968	102	-8.0914	102	-14.6821
102.5	-0.42935	102.5	-8.0926	102.5	-14.6776
103	-0.42901	103	-8.09252	103	-14.6755
103.5	-0.42864	103.5	-8.09304	103.5	-14.6724
104	-0.42832	104	-8.093	104	-14.6727
104.5	-0.42799	104.5	-8.09234	104.5	-14.672
105	-0.42763	105	-8.09212	105	-14.6703
105.5	-0.42732	105.5	-8.09212	105.5	-14.6685
106	-0.42698	106	-8.09178	106	-14.6675
106.5	-0.42665	106.5	-8.09148	106.5	-14.6684
107	-0.42631	107	-8.09134	107	-14.666
107.5	-0.42597	107.5	-8.09126	107.5	-14.6624
108	-0.42563	108	-8.09122	108	-14.6579
108.5	-0.42531	108.5	-8.09094	108.5	-14.6578
109	-0.425	109	-8.09152	109	-14.6604
109.5	-0.42469	109.5	-8.09242	109.5	-14.6609
110	-0.42436	110	-8.09176	110	-14.6589
110.5	-0.42404	110.5	-8.0916	110.5	-14.6544
111	-0.42372	111	-8.09158	111	-14.6484
111.5	-0.42342	111.5	-8.09104	111.5	-14.6458
112	-0.42311	112	-8.09074	112	-14.6474
112.5	-0.42279	112.5	-8.09144	112.5	-14.6481
113	-0.42249	113	-8.091	113	-14.6437
113.5	-0.42217	113.5	-8.092	113.5	-14.6378
114	-0.42185	114	-8.09174	114	-14.6374
114.5	-0.42155	114.5	-8.09822	114.5	-14.6391
115	-0.42125	115	-8.11562	115	-14.6385
115.5	-0.42097	115.5	-8.105	115.5	-14.6375
116	-0.42065	116	-8.09836	116	-14.6347
116.5	-0.42039	116.5	-8.09422	116.5	-14.629
117	-0.4207	117	-8.08892	117	-14.6283
117.5	-0.42026	117.5	-8.08342	117.5	-14.6231
118	-0.41958	118	-8.08186	118	-14.6201
118.5	-0.41924	118.5	-8.08008	118.5	-14.616
119	-0.41891	119	-8.0778	119	-14.6167
119.5	-0.4186	119.5	-8.07902	119.5	-14.6168
120	-0.4183	120	-8.07784	120	-14.6141
120.5	-0.41801	120.5	-8.0764	120.5	-14.6094
121	-0.41774	121	-8.07536	121	-14.604
121.5	-0.41744	121.5	-8.07408	121.5	-14.6045
122	-0.41716	122	-8.0728	122	-14.6022
122.5	-0.4169	122.5	-8.07164	122.5	-14.6014
123	-0.41661	123	-8.0702	123	-14.5983
123.5	-0.41631	123.5	-8.06904	123.5	-14.6
124	-0.41606	124	-8.06824	124	-14.5976
124.5	-0.4158	124.5	-8.0678	124.5	-14.5954
125	-0.41553	125	-8.06726	125	-14.5929
125.5	-0.41526	125.5	-8.06776	125.5	-14.5946
126	-0.415	126	-8.06858	126	-14.5921
126.5	-0.41473	126.5	-8.0699	126.5	-14.5908
127	-0.41447	127	-8.0704	127	-14.5897
127.5	-0.41421	127.5	-8.0683	127.5	-14.5898
128	-0.41396	128	-8.06888	128	-14.5926
128.5	-0.41367	128.5	-8.06994	128.5	-14.59
129	-0.41341	129	-8.07114	129	-14.5835
129.5	-0.41316	129.5	-8.07122	129.5	-14.584
130	-0.41288	130	-8.0714	130	-14.5859
130.5	-0.41264	130.5	-8.07144	130.5	-14.5871
131	-0.41237	131	-8.07202	131	-14.5832
131.5	-0.41213	131.5	-8.07214	131.5	-14.5777
132	-0.41188	132	-8.07226	132	-14.574
132.5	-0.41163	132.5	-8.07198	132.5	-14.5745
133	-0.41136	133	-8.07146	133	-14.5756
133.5	-0.4111	133.5	-8.07106	133.5	-14.5767
134	-0.41088	134	-8.07432	134	-14.5753
134.5	-0.41063	134.5	-8.08014	134.5	-14.5681
135	-0.41039	135	-8.0807	135	-14.5689
135.5	-0.41015	135.5	-8.0804	135.5	-14.5699
136	-0.40991	136	-8.07988	136	-14.5684
136.5	-0.40967	136.5	-8.07946	136.5	-14.562
137	-0.40942	137	-8.07894	137	-14.5631
137.5	-0.40916	137.5	-8.07838	137.5	-14.561
138	-0.40889	138	-8.0781	138	-14.5614
138.5	-0.40861	138.5	-8.07768	138.5	-14.5602
139	-0.40835	139	-8.07664	139	-14.5592
139.5	-0.4081	139.5	-8.07602	139.5	-14.5558
140	-0.40785	140	-8.0754	140	-14.5556
140.5	-0.4076	140.5	-8.07506	140.5	-14.5551
141	-0.40734	141	-8.0742	141	-14.5542
141.5	-0.40707	141.5	-8.07386	141.5	-14.5512
142	-0.40683	142	-8.07316	142	-14.5515
142.5	-0.40659	142.5	-8.07276	142.5	-14.5541
143	-0.40634	143	-8.07182	143	-14.5547
143.5	-0.4061	143.5	-8.07124	143.5	-14.5531
144	-0.40583	144	-8.07132	144	-14.5464
144.5	-0.40558	144.5	-8.07138	144.5	-14.5447
145	-0.40533	145	-8.072	145	-14.5411
145.5	-0.40507	145.5	-8.07262	145.5	-14.5429
146	-0.40483	146	-8.07262	146	-14.5402
146.5	-0.40458	146.5	-8.07252	146.5	-14.5367
147	-0.40432	147	-8.0721	147	-14.5346
147.5	-0.40405	147.5	-8.07162	147.5	-14.5385
148	-0.40379	148	-8.07094	148	-14.5426
148.5	-0.40352	148.5	-8.07098	148.5	-14.5426
149	-0.40326	149	-8.07076	149	-14.5366
149.5	-0.403	149.5	-8.07054	149.5	-14.534
150	-0.40276	150	-8.0704	150	-14.5342
150.5	-0.40249	150.5	-8.06996	150.5	-14.532
151	-0.40222	151	-8.07054	151	-14.5292
151.5	-0.40192	151.5	-8.06948	151.5	-14.5247
152	-0.40164	152	-8.06908	152	-14.5228
152.5	-0.40136	152.5	-8.06914	152.5	-14.5222
153	-0.40107	153	-8.06846	153	-14.5182
153.5	-0.40079	153.5	-8.06812	153.5	-14.5155
154	-0.40051	154	-8.06742	154	-14.5193
154.5	-0.40021	154.5	-8.06768	154.5	-14.5243
155	-0.39991	155	-8.07332	155	-14.5248
155.5	-0.39962	155.5	-8.0779	155.5	-14.5195
156	-0.39931	156	-8.07992	156	-14.5142
156.5	-0.39902	156.5	-8.08116	156.5	-14.5163
157	-0.39873	157	-8.08198	157	-14.5157
157.5	-0.39844	157.5	-8.08206	157.5	-14.5122
158	-0.39813	158	-8.08194	158	-14.5068
158.5	-0.39785	158.5	-8.08272	158.5	-14.5032
159	-0.39753	159	-8.08408	159	-14.502
159.5	-0.3973	159.5	-8.0853	159.5	-14.5009
160	-0.39703	160	-8.08572	160	-14.5002
160.5	-0.39678	160.5	-8.08482	160.5	-14.5007
161	-0.3965	161	-8.08504	161	-14.4982
161.5	-0.39624	161.5	-8.0854	161.5	-14.4983
162	-0.39598	162	-8.08484	162	-14.4982
162.5	-0.39571	162.5	-8.08348	162.5	-14.4968
163	-0.39545	163	-8.08224	163	-14.4937
163.5	-0.39519	163.5	-8.0814	163.5	-14.491
164	-0.39493	164	-8.08004	164	-14.4929
164.5	-0.39469	164.5	-8.07852	164.5	-14.4974
165	-0.39443	165	-8.0768	165	-14.4906
165.5	-0.39417	165.5	-8.07504	165.5	-14.4829
166	-0.39393	166	-8.07378	166	-14.4823
166.5	-0.39364	166.5	-8.07394	166.5	-14.4845
167	-0.39339	167	-8.0739	167	-14.483
167.5	-0.39316	167.5	-8.07326	167.5	-14.4767
168	-0.39293	168	-8.07214	168	-14.474
168.5	-0.39269	168.5	-8.07078	168.5	-14.4771
169	-0.39246	169	-8.07076	169	-14.4736
169.5	-0.39223	169.5	-8.07054	169.5	-14.4705
170	-0.39204	170	-8.07	170	-14.4712
170.5	-0.3918	170.5	-8.06984	170.5	-14.4692
171	-0.39157	171	-8.06944	171	-14.4664
171.5	-0.39137	171.5	-8.06906	171.5	-14.4646
172	-0.3912	172	-8.06844	172	-14.4644
172.5	-0.391	172.5	-8.06806	172.5	-14.4612
173	-0.39078	173	-8.06796	173	-14.4601
173.5	-0.39059	173.5	-8.06828	173.5	-14.4557
174	-0.39035	174	-8.06894	174	-14.4569
174.5	-0.39013	174.5	-8.06932	174.5	-14.4582
175	-0.38992	175	-8.06994	175	-14.4579
175.5	-0.38971	175.5	-8.0696	175.5	-14.4547
176	-0.38952	176	-8.0693	176	-14.4554
176.5	-0.38928	176.5	-8.06948	176.5	-14.4552
177	-0.38908	177	-8.06964	177	-14.452
177.5	-0.38887	177.5	-8.06914	177.5	-14.4479
178	-0.38866	178	-8.06922	178	-14.4433
178.5	-0.38845	178.5	-8.06982	178.5	-14.444
179	-0.38827	179	-8.06974	179	-14.4456
179.5	-0.38807	179.5	-8.06974	179.5	-14.4445
180	-0.38787	180	-8.06926	180	-14.4435
180.5	-0.38769	180.5	-8.0696	180.5	-14.4436
181	-0.38746	181	-8.0693	181	-14.4382
181.5	-0.38726	181.5	-8.0696	181.5	-14.4373
182	-0.38708	182	-8.07064	182	-14.4356
182.5	-0.38693	182.5	-8.0703	182.5	-14.4333
183	-0.38675	183	-8.0694	183	-14.4323
183.5	-0.38653	183.5	-8.06836	183.5	-14.4366
184	-0.38634	184	-8.06734	184	-14.4364
184.5	-0.38613	184.5	-8.06574	184.5	-14.4331
185	-0.38595	185	-8.06316	185	-14.4313
185.5	-0.38575	185.5	-8.06156	185.5	-14.4309
186	-0.38554	186	-8.0592	186	-14.4294
186.5	-0.38534	186.5	-8.057	186.5	-14.4286
187	-0.38515	187	-8.05486	187	-14.4289
187.5	-0.38494	187.5	-8.0523	187.5	-14.4275
188	-0.38474	188	-8.0503	188	-14.4245
188.5	-0.38455	188.5	-8.04758	188.5	-14.4238
189	-0.38434	189	-8.04498	189	-14.4227
189.5	-0.38414	189.5	-8.04274	189.5	-14.4232
190	-0.38394	190	-8.04016	190	-14.4192
190.5	-0.38375	190.5	-8.03844	190.5	-14.4209
191	-0.38355	191	-8.0376	191	-14.4238
191.5	-0.38333	191.5	-8.03858	191.5	-14.4233
192	-0.38315	192	-8.0431	192	-14.4204
192.5	-0.38295	192.5	-8.03598	192.5	-14.4173
193	-0.38275	193	-8.03332	193	-14.4176
193.5	-0.38253	193.5	-8.03062	193.5	-14.4143
194	-0.38231	194	-8.02884	194	-14.4158
194.5	-0.38209	194.5	-8.02722	194.5	-14.4127
195	-0.38187	195	-8.02506	195	-14.4124
195.5	-0.38163	195.5	-8.02284	195.5	-14.4101
196	-0.3814	196	-8.0206	196	-14.4087
196.5	-0.38119	196.5	-8.01842	196.5	-14.4061
197	-0.38099	197	-8.01628	197	-14.4035
197.5	-0.38081	197.5	-8.01416	197.5	-14.4072
198	-0.38062	198	-8.01306	198	-14.4052
198.5	-0.38044	198.5	-8.0115	198.5	-14.4022
199	-0.38024	199	-8.00898	199	-14.4003
199.5	-0.38006	199.5	-8.00664	199.5	-14.3997
200	-0.37985	200	-8.0046	200	-14.3989
200.5	-0.37968	200.5	-8.01116	200.5	-14.3958
201	-0.37949	201	-8.01244	201	-14.3937
201.5	-0.37931	201.5	-8.01062	201.5	-14.3903
202	-0.37914	202	-8.0079	202	-14.3935
202.5	-0.37896	202.5	-8.00528	202.5	-14.3911
203	-0.37879	203	-8.00254	203	-14.3887
203.5	-0.37862	203.5	-8.00092	203.5	-14.3838
204	-0.37845	204	-7.99988	204	-14.3825
204.5	-0.37828	204.5	-7.99848	204.5	-14.3763
205	-0.37815	205	-7.99728	205	-14.374
205.5	-0.37801	205.5	-7.99604	205.5	-14.3722
206	-0.37787	206	-7.9941	206	-14.3746
206.5	-0.37772	206.5	-7.99258	206.5	-14.3699
207	-0.3776	207	-7.99114	207	-14.3684
207.5	-0.37747	207.5	-7.99036	207.5	-14.3685
208	-0.37732	208	-7.98822	208	-14.3714
208.5	-0.37721	208.5	-7.98588	208.5	-14.369
209	-0.37704	209	-7.98498	209	-14.3666
209.5	-0.37689	209.5	-7.98378	209.5	-14.3663
210	-0.37673	210	-7.98328	210	-14.368
210.5	-0.37659	210.5	-7.98202	210.5	-14.369
211	-0.37644	211	-7.98112	211	-14.3668
211.5	-0.3763	211.5	-7.9807	211.5	-14.3643
212	-0.37614	212	-7.98002	212	-14.3625
212.5	-0.37598	212.5	-7.97588	212.5	-14.3644
213	-0.37584	213	-7.97316	213	-14.3623
213.5	-0.37571	213.5	-7.9699	213.5	-14.3604
214	-0.37557	214	-7.96686	214	-14.3558
214.5	-0.37544	214.5	-7.96442	214.5	-14.3498
215	-0.37529	215	-7.96272	215	-14.3484
215.5	-0.37516	215.5	-7.96102	215.5	-14.3482
216	-0.37503	216	-7.95918	216	-14.3463
216.5	-0.37489	216.5	-7.9571	216.5	-14.3466
217	-0.37473	217	-7.95526	217	-14.3441
217.5	-0.37458	217.5	-7.95316	217.5	-14.3436
218	-0.37441	218	-7.95182	218	-14.3442
218.5	-0.37427	218.5	-7.9498	218.5	-14.3421
219	-0.3741	219	-7.94772	219	-14.3416
219.5	-0.37395	219.5	-7.94534	219.5	-14.3407
220	-0.37379	220	-7.94332	220	-14.3408
220.5	-0.37364	220.5	-7.9416	220.5	-14.3375
221	-0.3735	221	-7.94012	221	-14.3341
221.5	-0.37334	221.5	-7.93936	221.5	-14.3279
222	-0.3732	222	-7.93854	222	-14.3251
222.5	-0.37305	222.5	-7.9382	222.5	-14.3255
223	-0.37293	223	-7.93752	223	-14.3212
223.5	-0.37278	223.5	-7.93856	223.5	-14.3192
224	-0.37266	224	-7.93842	224	-14.3154
224.5	-0.37251	224.5	-7.9391	224.5	-14.3166
225	-0.37237	225	-7.93862	225	-14.3178
225.5	-0.37224	225.5	-7.9387	225.5	-14.316
226	-0.3721	226	-7.93776	226	-14.3127
226.5	-0.37199	226.5	-7.93834	226.5	-14.3127
227	-0.37183	227	-7.94224	227	-14.31
227.5	-0.37173	227.5	-7.94288	227.5	-14.3103
228	-0.37157	228	-7.94252	228	-14.3089
228.5	-0.37144	228.5	-7.9424	228.5	-14.3053
229	-0.37131	229	-7.94288	229	-14.3036
229.5	-0.37114	229.5	-7.94648	229.5	-14.3044
230	-0.37101	230	-7.949	230	-14.3053
230.5	-0.37089	230.5	-7.9491	230.5	-14.3033
231	-0.37075	231	-7.94904	231	-14.2989
231.5	-0.37063	231.5	-7.94834	231.5	-14.2969
232	-0.37052	232	-7.94844	232	-14.2961
232.5	-0.37041	232.5	-7.94816	232.5	-14.2957
233	-0.37028	233	-7.94768	233	-14.297
233.5	-0.37017	233.5	-7.94726	233.5	-14.2931
234	-0.37005	234	-7.94666	234	-14.2928
234.5	-0.36992	234.5	-7.94606	234.5	-14.2934
235	-0.36982	235	-7.94576	235	-14.2927
235.5	-0.3697	235.5	-7.9461	235.5	-14.2895
236	-0.36961	236	-7.9462	236	-14.2898
236.5	-0.36949	236.5	-7.94548	236.5	-14.2895
237	-0.36936	237	-7.94542	237	-14.2858
237.5	-0.36925	237.5	-7.94598	237.5	-14.2873
238	-0.36912	238	-7.94598	238	-14.2749
238.5	-0.36899	238.5	-7.9461	238.5	-14.2785
239	-0.36888	239	-7.9472	239	-14.2864
239.5	-0.3688	239.5	-7.9482	239.5	-14.2832
240	-0.36867	240	-7.9503	240	-14.2839
240.5	-0.36857	240.5	-7.95702	240.5	-14.2778
241	-0.36847	241	-7.98072	241	-14.2745
241.5	-0.36841	241.5	-8.00836	241.5	-14.268
242	-0.36832	242	-8.02498	242	-14.2679
242.5	-0.3682	242.5	-8.06956	242.5	-14.2644
243	-0.36808	243	-8.11858	243	-14.26
243.5	-0.36799	243.5	-8.13644	243.5	-14.2659
244	-0.36791	244	-8.1441	244	-14.2547
244.5	-0.36784	244.5	-8.15068	244.5	-14.2511
245	-0.36777	245	-8.15946	245	-14.2474
245.5	-0.36768	245.5	-8.1732	245.5	-14.25
246	-0.36759	246	-8.18392	246	-14.2534
246.5	-0.36749	246.5	-8.19026	246.5	-14.253
247	-0.36741	247	-8.19654	247	-14.2516
247.5	-0.36732	247.5	-8.20212	247.5	-14.2503
248	-0.36724	248	-8.2068	248	-14.2484
248.5	-0.36714	248.5	-8.21208	248.5	-14.2495
249	-0.36706	249	-8.22016	249	-14.2473
249.5	-0.36693	249.5	-8.22804	249.5	-14.2421
250	-0.36685	250	-8.23404	250	-14.2385
250.5	-0.36674	250.5	-8.23914	250.5	-14.2372
251	-0.36664	251	-8.2432	251	-14.2379
251.5	-0.36653	251.5	-8.24592	251.5	-14.2379
252	-0.36646	252	-8.24886	252	-14.2361
252.5	-0.36635	252.5	-8.25326	252.5	-14.2329
253	-0.36624	253	-8.35772	253	-14.2301
253.5	-0.36613	253.5	-8.25296	253.5	-14.2279
254	-0.36603	254	-8.16366	254	-14.2238
254.5	-0.36595	254.5	-8.16316	254.5	-14.2234
255	-0.36584	255	-8.1689	255	-14.227
255.5	-0.36573	255.5	-8.17618	255.5	-14.2259
256	-0.36562	256	-8.18206	256	-14.2282
256.5	-0.3655	256.5	-8.18794	256.5	-14.2278
257	-0.3654	257	-8.1938	257	-14.2261
257.5	-0.36531	257.5	-8.20496	257.5	-14.2229
258	-0.3652	258	-8.22308	258	-14.2181
258.5	-0.3651	258.5	-8.2423	258.5	-14.2155
259	-0.36498	259	-8.25322	259	-14.2151
259.5	-0.36487	259.5	-8.26294	259.5	-14.21
260	-0.36476	260	-8.272	260	-14.2138
260.5	-0.36465	260.5	-8.28318	260.5	-14.2024
261	-0.36454	261	-8.29332	261	-14.1918
261.5	-0.36441	261.5	-8.31738	261.5	-14.1913
262	-0.3643	262	-8.33306	262	-14.2246
262.5	-0.36417	262.5	-8.3292	262.5	-14.213
263	-0.36405	263	-8.32092	263	-14.2188
263.5	-0.36392	263.5	-8.3164	263.5	-14.2168
264	-0.36378	264	-8.30992	264	-14.2152
264.5	-0.36365	264.5	-8.3028	264.5	-14.212
265	-0.36354	265	-8.29524	265	-14.2095
265.5	-0.36344	265.5	-8.28822	265.5	-14.2084
266	-0.3634	266	-8.28076	266	-14.1931
266.5	-0.36332	266.5	-8.2755	266.5	-14.1884
267	-0.36319	267	-8.27234	267	-14.1905
267.5	-0.36306	267.5	-8.26908	267.5	-14.2042
268	-0.36293	268	-8.26674	268	-14.2006
268.5	-0.36281	268.5	-8.26536	268.5	-14.1967
269	-0.36267	269	-8.26392	269	-14.1953
269.5	-0.36254	269.5	-8.26314	269.5	-14.1945
270	-0.36244	270	-8.2638	270	-14.1968
270.5	-0.36234	270.5	-8.26416	270.5	-14.1916
271	-0.3622	271	-8.26528	271	-14.1892
271.5	-0.36205	271.5	-8.2665	271.5	-14.1781
272	-0.36191	272	-8.2676	272	-14.1713
272.5	-0.36177	272.5	-8.26864	272.5	-14.179
273	-0.36165	273	-8.26962	273	-14.1787
273.5	-0.36154	273.5	-8.27056	273.5	-14.1692
274	-0.36141	274	-8.27172	274	-14.1763
274.5	-0.36128	274.5	-8.27338	274.5	-14.1818
275	-0.36116	275	-8.2732	275	-14.1746
275.5	-0.36104	275.5	-8.27362	275.5	-14.1671
276	-0.36092	276	-8.2742	276	-14.1666
276.5	-0.36081	276.5	-8.27552	276.5	-14.1631
277	-0.36068	277	-8.2765	277	-14.1691
277.5	-0.36058	277.5	-8.27748	277.5	-14.1732
278	-0.36045	278	-8.27854	278	-14.1692
278.5	-0.3603	278.5	-8.27996	278.5	-14.1651
279	-0.36023	279	-8.2816	279	-14.159
279.5	-0.36009	279.5	-8.28292	279.5	-14.1594
280	-0.35995	280	-8.28436	280	-14.1567
280.5	-0.35985	280.5	-8.28458	280.5	-14.1585
281	-0.35973	281	-8.28452	281	-14.165
281.5	-0.35962	281.5	-8.28572	281.5	-14.1673
282	-0.35951	282	-8.28958	282	-14.1625
282.5	-0.3594	282.5	-8.29062	282.5	-14.1473
283	-0.35931	283	-8.29002	283	-14.1591
283.5	-0.3592	283.5	-8.28988	283.5	-14.1625
284	-0.3591	284	-8.29176	284	-14.1611
284.5	-0.35901	284.5	-8.29406	284.5	-14.1548
285	-0.35891	285	-8.29428	285	-14.1502
285.5	-0.3588	285.5	-8.29346	285.5	-14.1472
286	-0.3587	286	-8.29288	286	-14.1457
286.5	-0.3586	286.5	-8.29228	286.5	-14.1334
287	-0.35847	287	-8.29188	287	-14.1341
287.5	-0.35833	287.5	-8.29134	287.5	-14.1361
288	-0.35821	288	-8.2909	288	-14.1355
288.5	-0.35811	288.5	-8.29114	288.5	-14.1292
289	-0.358	289	-8.29078	289	-14.1248
289.5	-0.3579	289.5	-8.29036	289.5	-14.1222
290	-0.35778	290	-8.29056	290	-14.1231
290.5	-0.35768	290.5	-8.29068	290.5	-14.1246
291	-0.35757	291	-8.29044	291	-14.1165
291.5	-0.35746	291.5	-8.2898	291.5	-14.1106
292	-0.35737	292	-8.28866	292	-14.1154
292.5	-0.35729	292.5	-8.28854	292.5	-14.1134
293	-0.35717	293	-8.28816	293	-14.1136
293.5	-0.35711	293.5	-8.28806	293.5	-14.1445
294	-0.35703	294	-8.28716	294	-14.1408
294.5	-0.35695	294.5	-8.2863	294.5	-14.1345
295	-0.35685	295	-8.28588	295	-14.1322
295.5	-0.35679	295.5	-8.2852	295.5	-14.1356
296	-0.35669	296	-8.28624	296	-14.1373
296.5	-0.35662	296.5	-8.28674	296.5	-14.1498
297	-0.35654	297	-8.28644	297	-14.1475
297.5	-0.35647	297.5	-8.28614	297.5	-14.1466
298	-0.35642	298	-8.2859	298	-14.1437
298.5	-0.35634	298.5	-8.28794	298.5	-14.1428
299	-0.35626	299	-8.28112	299	-14.1374
299.5	-0.35618	299.5	-8.27886	299.5	-14.1346
300	-0.35611	300	-8.27692	300	-14.1294
300.5	-0.35601	300.5	-8.27572	300.5	-14.1271
301	-0.35594	301	-8.27558	301	-14.1249
301.5	-0.35588	301.5	-8.27472	301.5	-14.124
302	-0.35582	302	-8.27324	302	-14.1187
302.5	-0.35574	302.5	-8.27252	302.5	-14.118
303	-0.35568	303	-8.27158	303	-14.1185
303.5	-0.35558	303.5	-8.27052	303.5	-14.1121
304	-0.35549	304	-8.26942	304	-14.1106
304.5	-0.35542	304.5	-8.26836	304.5	-14.1102
305	-0.35532	305	-8.26696	305	-14.1115
305.5	-0.35525	305.5	-8.26476	305.5	-14.1112
306	-0.3552	306	-8.26234	306	-14.1084
306.5	-0.35511	306.5	-8.26002	306.5	-14.1087
307	-0.35502	307	-8.2576	307	-14.1058
307.5	-0.35493	307.5	-8.25536	307.5	-14.0988
308	-0.35483	308	-8.25276	308	-14.0967
308.5	-0.35477	308.5	-8.24978	308.5	-14.0999
309	-0.35468	309	-8.24678	309	-14.1006
309.5	-0.3546	309.5	-8.24376	309.5	-14.0976
310	-0.35453	310	-8.24166	310	-14.0963
310.5	-0.35443	310.5	-8.23922	310.5	-14.0957
311	-0.35436	311	-8.2366	311	-14.098
311.5	-0.3543	311.5	-8.23434	311.5	-14.0976
312	-0.35421	312	-8.23256	312	-14.0946
312.5	-0.35413	312.5	-8.23056	312.5	-14.0907
313	-0.35404	313	-8.22884	313	-14.0889
313.5	-0.35396	313.5	-8.2264	313.5	-14.0868
314	-0.3539	314	-8.2237	314	-14.087
314.5	-0.35387	314.5	-8.22044	314.5	-14.0896
315	-0.3538	315	-8.21842	315	-14.0927
315.5	-0.35375	315.5	-8.2155	315.5	-14.0872
316	-0.35373	316	-8.21302	316	-14.0821
316.5	-0.35374	316.5	-8.21064	316.5	-14.079
317	-0.35373	317	-8.20822	317	-14.0789
317.5	-0.35365	317.5	-8.20588	317.5	-14.0758
318	-0.35361	318	-8.20382	318	-14.0707
318.5	-0.35355	318.5	-8.20166	318.5	-14.0683
319	-0.35348	319	-8.19916	319	-14.0658
319.5	-0.35341	319.5	-8.19592	319.5	-14.0674
320	-0.35335	320	-8.194	320	-14.0706
320.5	-0.35328	320.5	-8.19178	320.5	-14.0652
321	-0.35323	321	-8.18978	321	-14.0627
321.5	-0.35316	321.5	-8.1873	321.5	-14.0626
322	-0.3531	322	-8.185	322	-14.0585
322.5	-0.35303	322.5	-8.18288	322.5	-14.0545
323	-0.35299	323	-8.18098	323	-14.0547
323.5	-0.35291	323.5	-8.1794	323.5	-14.0543
324	-0.35287	324	-8.17832	324	-14.055
324.5	-0.35284	324.5	-8.17622	324.5	-14.0558
325	-0.35288	325	-8.17428	325	-14.0528
325.5	-0.35286	325.5	-8.17208	325.5	-14.053
326	-0.35285	326	-8.1702	326	-14.0475
326.5	-0.35278	326.5	-8.16946	326.5	-14.0465
327	-0.35277	327	-8.16644	327	-14.0449
327.5	-0.35276	327.5	-8.16416	327.5	-14.0442
328	-0.35268	328	-8.16184	328	-14.0387
328.5	-0.35257	328.5	-8.15902	328.5	-14.0283
329	-0.3524	329	-8.15664	329	-14.0173
329.5	-0.35239	329.5	-8.1539	329.5	-14.0143
330	-0.35235	330	-8.15146	330	-14.0092
330.5	-0.35227	330.5	-8.1488	330.5	-14.0108
331	-0.3522	331	-8.14632	331	-14.0134
331.5	-0.35205	331.5	-8.14446	331.5	-14.0154
332	-0.35197	332	-8.14322	332	-14.0144
332.5	-0.35189	332.5	-8.1408	332.5	-14.0147
333	-0.35184	333	-8.13816	333	-14.0198
333.5	-0.35176	333.5	-8.13608	333.5	-14.0143
334	-0.35172	334	-8.1341	334	-14.0152
334.5	-0.35165	334.5	-8.13284	334.5	-14.0166
335	-0.3516	335	-8.13152	335	-14.0174
335.5	-0.35157	335.5	-8.13044	335.5	-14.0208
336	-0.35148	336	-8.13026	336	-14.0215
336.5	-0.35142	336.5	-8.12818	336.5	-14.0219
337	-0.35135	337	-8.12666	337	-14.0186
337.5	-0.35128	337.5	-8.12476	337.5	-14.0187
338	-0.35124	338	-8.12316	338	-14.0214
338.5	-0.35117	338.5	-8.12176	338.5	-14.0161
339	-0.35111	339	-8.12344	339	-14.0262
339.5	-0.35108	339.5	-8.12484	339.5	-14.0349
340	-0.35105	340	-8.12546	340	-14.0316
340.5	-0.35096	340.5	-8.12594	340.5	-14.0436
341	-0.35091	341	-8.126	341	-14.0519
341.5	-0.35089	341.5	-8.12542	341.5	-14.0064
342	-0.35081	342	-8.12572	342	-13.9729
342.5	-0.35074	342.5	-8.13126	342.5	-13.9936
343	-0.35067	343	-8.13372	343	-13.9782
343.5	-0.35061	343.5	-8.13442	343.5	-13.9705
344	-0.35055	344	-8.13412	344	-13.9009
344.5	-0.35052	344.5	-8.13336	344.5	-13.8346
345	-0.35047	345	-8.13184	345	-14.0107
345.5	-0.35042	345.5	-8.13006	345.5	-14.017
346	-0.35035	346	-8.12854	346	-14.0645
346.5	-0.35032	346.5	-8.1271	346.5	-14.058
347	-0.35028	347	-8.12496	347	-14.0465
347.5	-0.35024	347.5	-8.12236	347.5	-14.0469
348	-0.35019	348	-8.12052	348	-14.0485
348.5	-0.35018	348.5	-8.11798	348.5	-14.0454
349	-0.35016	349	-8.11614	349	-14.0378
349.5	-0.35011	349.5	-8.11478	349.5	-14.0422
350	-0.35006	350	-8.113	350	-14.0443
350.5	-0.35003	350.5	-8.11048	350.5	-14.0436
351	-0.34999	351	-8.10844	351	-14.0417
351.5	-0.34996	351.5	-8.10704	351.5	-14.0434
352	-0.34996	352	-8.10486	352	-14.0441
352.5	-0.34998	352.5	-8.10412	352.5	-14.0397
353	-0.3499	353	-8.1026	353	-14.0349
353.5	-0.34986	353.5	-8.09964	353.5	-14.0311
354	-0.34981	354	-8.09898	354	-14.0287
354.5	-0.34979	354.5	-8.09878	354.5	-14.0282
355	-0.34975	355	-8.0984	355	-14.0291
355.5	-0.34973	355.5	-8.0978	355.5	-14.0267
356	-0.34975	356	-8.09672	356	-14.0221
356.5	-0.34979	356.5	-8.09586	356.5	-14.0136
357	-0.34981	357	-8.09536	357	-14.013
357.5	-0.3498	357.5	-8.0946	357.5	-14.009
358	-0.34976	358	-8.09402	358	-14.005
358.5	-0.3497	358.5	-8.09262	358.5	-14.0026
359	-0.34967	359	-8.0917	359	-14.0011
359.5	-0.34964	359.5	-8.09144	359.5	-13.9986
360	-0.34959	360	-8.09118	360	-13.9966
360.5	-0.34954	360.5	-8.09184	360.5	-13.9988
361	-0.34949	361	-8.09134	361	-14.0033
361.5	-0.34946	361.5	-8.0915	361.5	-14.0048
362	-0.34941	362	-8.0921	362	-14.0054
362.5	-0.34935	362.5	-8.092	362.5	-14.0045
363	-0.3493	363	-8.09144	363	-14.0034
363.5	-0.34924	363.5	-8.09194	363.5	-14.003
364	-0.34921	364	-8.092	364	-14.0008
364.5	-0.34915	364.5	-8.09242	364.5	-14.0025
365	-0.34911	365	-8.09158	365	-14.0024
365.5	-0.34925	365.5	-8.09138	365.5	-13.9958
366	-0.34942	366	-8.09088	366	-13.9934
366.5	-0.34957	366.5	-8.09018	366.5	-13.9913
367	-0.34969	367	-8.09052	367	-13.9894
367.5	-0.34986	367.5	-8.09036	367.5	-13.9854
368	-0.34994	368	-8.09096	368	-13.984
368.5	-0.35003	368.5	-8.0909	368.5	-13.9829
369	-0.35013	369	-8.09122	369	-13.984
369.5	-0.35019	369.5	-8.09132	369.5	-13.9868
370	-0.35022	370	-8.09284	370	-13.9831
370.5	-0.35027	370.5	-8.09338	370.5	-13.9794
371	-0.3503	371	-8.0932	371	-13.9761
371.5	-0.35027	371.5	-8.09384	371.5	-13.975
372	-0.35026	372	-8.09344	372	-13.975
372.5	-0.3503	372.5	-8.0938	372.5	-13.975
373	-0.35029	373	-8.09386	373	-13.9753
373.5	-0.35028	373.5	-8.09418	373.5	-13.9738
374	-0.35031	374	-8.09494	374	-13.9724
374.5	-0.35038	374.5	-8.09566	374.5	-13.9727
375	-0.35042	375	-8.09608	375	-13.9719
375.5	-0.35043	375.5	-8.09624	375.5	-13.9681
376	-0.35044	376	-8.0974	376	-13.9683
376.5	-0.35045	376.5	-8.09682	376.5	-13.9682
377	-0.35048	377	-8.09694	377	-13.9679
377.5	-0.35049	377.5	-8.09752	377.5	-13.968
378	-0.35048	378	-8.09744	378	-13.9672
378.5	-0.35048	378.5	-8.0975	378.5	-13.9612
379	-0.35048	379	-8.09774	379	-13.9549
379.5	-0.35046	379.5	-8.1583	379.5	-13.9557
380	-0.35046	380	-8.19986	380	-13.9614
380.5	-0.35043	380.5	-8.1993	380.5	-13.9583
381	-0.35038	381	-8.19852	381	-13.9473
381.5	-0.35035	381.5	-8.1965	381.5	-13.9493
382	-0.35032	382	-8.19482	382	-13.9446
382.5	-0.35026	382.5	-8.1935	382.5	-13.9444
383	-0.35022	383	-8.19118	383	-13.9433
383.5	-0.35021	383.5	-8.18916	383.5	-13.9409
384	-0.35017	384	-8.18672	384	-13.9429
384.5	-0.35011	384.5	-8.1852	384.5	-13.9437
385	-0.35005	385	-8.18336	385	-13.9427
385.5	-0.35	385.5	-8.18162	385.5	-13.9432
386	-0.34994	386	-8.18018	386	-13.9457
386.5	-0.34989	386.5	-8.17862	386.5	-13.9467
387	-0.34981	387	-8.1776	387	-13.9473
387.5	-0.34972	387.5	-8.17672	387.5	-13.9454
388	-0.34961	388	-8.17622	388	-13.9454
388.5	-0.34952	388.5	-8.17532	388.5	-13.9456
389	-0.34945	389	-8.17418	389	-13.9462
389.5	-0.34938	389.5	-8.17386	389.5	-13.9428
390	-0.3493	390	-8.17392	390	-13.9423
390.5	-0.34919	390.5	-8.17402	390.5	-13.9408
391	-0.3491	391	-8.17436	391	-13.9367
391.5	-0.34899	391.5	-8.17536	391.5	-13.9335
392	-0.34889	392	-8.17582	392	-13.9335
392.5	-0.34881	392.5	-8.17458	392.5	-13.9329
393	-0.34872	393	-8.17306	393	-13.9296
393.5	-0.34864	393.5	-8.17244	393.5	-13.9262
394	-0.34853	394	-8.17196	394	-13.9233
394.5	-0.34843	394.5	-8.17016	394.5	-13.9255
395	-0.34836	395	-8.1691	395	-13.9248
395.5	-0.34825	395.5	-8.16528	395.5	-13.9205
396	-0.34816	396	-8.1626	396	-13.9146
396.5	-0.34806	396.5	-8.16	396.5	-13.8889
397	-0.34798	397	-8.15688	397	-13.885
397.5	-0.3479	397.5	-8.15386	397.5	-13.89
398	-0.3478	398	-8.15068	398	-13.8989
398.5	-0.34772	398.5	-8.14834	398.5	-13.9011
399	-0.34761	399	-8.14468	399	-13.9064
399.5	-0.34755	399.5	-8.14214	399.5	-13.9097
400	-0.34744	400	-8.13918	400	-13.9013
400.5	-0.34734	400.5	-8.13772	400.5	-13.8944
401	-0.34722	401	-8.13532	401	-13.8911
401.5	-0.34713	401.5	-8.13298	401.5	-13.8844
402	-0.34702	402	-8.13128	402	-13.887
402.5	-0.34695	402.5	-8.13012	402.5	-13.8822
403	-0.34686	403	-8.12842	403	-13.8798
403.5	-0.34677	403.5	-8.12702	403.5	-13.8769
404	-0.34668	404	-8.1248	404	-13.8765
404.5	-0.34659	404.5	-8.12288	404.5	-13.8769
405	-0.3465	405	-8.12082	405	-13.8765
405.5	-0.3464	405.5	-8.11854	405.5	-13.8749
406	-0.34632	406	-8.11722	406	-13.8744
406.5	-0.34623	406.5	-8.11462	406.5	-13.8743
407	-0.34613	407	-8.11356	407	-13.8723
407.5	-0.34604	407.5	-8.11644	407.5	-13.8683
408	-0.34597	408	-8.11762	408	-13.8685
408.5	-0.3459	408.5	-8.11664	408.5	-13.8672
409	-0.34582	409	-8.11498	409	-13.8646
409.5	-0.34573	409.5	-8.11364	409.5	-13.8639
410	-0.34567	410	-8.11124	410	-13.8622
410.5	-0.34571	410.5	-8.10886	410.5	-13.8625
411	-0.3458	411	-8.1062	411	-13.8577
411.5	-0.34577	411.5	-8.10338	411.5	-13.8543
412	-0.34569	412	-8.10166	412	-13.8519
412.5	-0.3456	412.5	-8.09932	412.5	-13.8581
413	-0.34556	413	-8.09672	413	-13.858
413.5	-0.34545	413.5	-8.09358	413.5	-13.8619
414	-0.34525	414	-8.09144	414	-13.8572
414.5	-0.345	414.5	-8.08868	414.5	-13.8537
415	-0.34487	415	-8.0852	415	-13.852
415.5	-0.34484	415.5	-8.0827	415.5	-13.8423
416	-0.34476	416	-8.08014	416	-13.8366
416.5	-0.34468	416.5	-8.07798	416.5	-13.8436
417	-0.3446	417	-8.07594	417	-13.8434
417.5	-0.34453	417.5	-8.07298	417.5	-13.8435
418	-0.34444	418	-8.07094	418	-13.8468
418.5	-0.34438	418.5	-8.0694	418.5	-13.8481
419	-0.34435	419	-8.06882	419	-13.8448
419.5	-0.34426	419.5	-8.06956	419.5	-13.843
420	-0.34416	420	-8.06856	420	-13.8367
420.5	-0.34409	420.5	-8.06792	420.5	-13.8411
421	-0.34399	421	-8.06786	421	-13.8479
421.5	-0.3439	421.5	-8.06658	421.5	-13.8471
422	-0.34383	422	-8.06728	422	-13.8363
422.5	-0.34374	422.5	-8.06556	422.5	-13.8327
423	-0.34364	423	-8.06316	423	-13.8364
423.5	-0.34355	423.5	-8.0621	423.5	-13.8405
424	-0.34346	424	-8.06144	424	-13.8395
424.5	-0.34338	424.5	-8.06314	424.5	-13.838
425	-0.34329	425	-8.06322	425	-13.8374
425.5	-0.34322	425.5	-8.06596	425.5	-13.8367
426	-0.34314	426	-8.06966	426	-13.8403
426.5	-0.34305	426.5	-8.06922	426.5	-13.8427
427	-0.34299	427	-8.06838	427	-13.8431
427.5	-0.34295	427.5	-8.06686	427.5	-13.8409
428	-0.34287	428	-8.06544	428	-13.8366
428.5	-0.34277	428.5	-8.0653	428.5	-13.838
429	-0.3427	429	-8.06548	429	-13.8388
429.5	-0.34261	429.5	-8.06512	429.5	-13.8399
430	-0.34255	430	-8.06658	430	-13.838
430.5	-0.34248	430.5	-8.06648	430.5	-13.8375
431	-0.34241	431	-8.06716	431	-13.8382
431.5	-0.34236	431.5	-8.06694	431.5	-13.8366
432	-0.34232	432	-8.06664	432	-13.8356
432.5	-0.3425	432.5	-8.06628	432.5	-13.8355
433	-0.34292	433	-8.06622	433	-13.8328
433.5	-0.34309	433.5	-8.06672	433.5	-13.8303
434	-0.34313	434	-8.0646	434	-13.8229
434.5	-0.34315	434.5	-8.06244	434.5	-13.8228
435	-0.34311	435	-8.05972	435	-13.8197
435.5	-0.34311	435.5	-8.0572	435.5	-13.8205
436	-0.34317	436	-8.05424	436	-13.8155
436.5	-0.34324	436.5	-8.0518	436.5	-13.8093
437	-0.34324	437	-8.04946	437	-13.8077
437.5	-0.3432	437.5	-8.04808	437.5	-13.8073
438	-0.34317	438	-8.04878	438	-13.798
438.5	-0.34317	438.5	-8.04906	438.5	-13.7993
439	-0.34325	439	-8.04906	439	-13.7962
439.5	-0.34316	439.5	-8.04608	439.5	-13.7939
440	-0.34306	440	-8.04344	440	-13.7944
440.5	-0.34296	440.5	-8.04106	440.5	-13.7921
441	-0.34285	441	-8.03824	441	-13.7886
441.5	-0.34277	441.5	-8.03562	441.5	-13.7857
442	-0.34265	442	-8.03364	442	-13.786
442.5	-0.34256	442.5	-8.03106	442.5	-13.7836
443	-0.3424	443	-8.029	443	-13.7829
443.5	-0.34224	443.5	-8.0262	443.5	-13.778
444	-0.34213	444	-8.02376	444	-13.7767
444.5	-0.34201	444.5	-8.02314	444.5	-13.7765
445	-0.3419	445	-8.02608	445	-13.7752
445.5	-0.34177	445.5	-8.02486	445.5	-13.769
446	-0.34164	446	-8.02306	446	-13.7625
446.5	-0.34153	446.5	-8.0213	446.5	-13.7473
447	-0.34143	447	-8.01878	447	-13.743
447.5	-0.34133	447.5	-8.0161	447.5	-13.7447
448	-0.34123	448	-8.01374	448	-13.7422
448.5	-0.34113	448.5	-8.01108	448.5	-13.7439
449	-0.34103	449	-8.00792	449	-13.7457
449.5	-0.34091	449.5	-8.00588	449.5	-13.7493
450	-0.34081	450	-8.00446	450	-13.7476
450.5	-0.34073	450.5	-8.0022	450.5	-13.7469
451	-0.34063	451	-8.00024	451	-13.7671
451.5	-0.34053	451.5	-7.99792	451.5	-13.766
452	-0.34042	452	-7.99592	452	-13.7616
452.5	-0.34036	452.5	-7.99462	452.5	-13.7666
453	-0.34027	453	-7.9941	453	-13.7717
453.5	-0.34018	453.5	-7.99224	453.5	-13.7723
454	-0.34009	454	-7.99118	454	-13.7678
454.5	-0.34	454.5	-7.98922	454.5	-13.7592
455	-0.33992	455	-7.98898	455	-13.7573
455.5	-0.33982	455.5	-7.98896	455.5	-13.7576
456	-0.33976	456	-7.98948	456	-13.7498
456.5	-0.33971	456.5	-7.98886	456.5	-13.7479
457	-0.33963	457	-7.98636	457	-13.7436
457.5	-0.33953	457.5	-7.98332	457.5	-13.7372
458	-0.33946	458	-7.98108	458	-13.7388
458.5	-0.33939	458.5	-7.97812	458.5	-13.7417
459	-0.33944	459	-7.97572	459	-13.7414
459.5	-0.33954	459.5	-7.9741	459.5	-13.7442
460	-0.33956	460	-7.97228	460	-13.7412
460.5	-0.33945	460.5	-7.97004	460.5	-13.7413
461	-0.33943	461	-7.9675	461	-13.7471
461.5	-0.33957	461.5	-7.96506	461.5	-13.7486
462	-0.33934	462	-7.9623	462	-13.756
462.5	-0.33902	462.5	-7.95962	462.5	-13.7495
463	-0.33884	463	-7.9566	463	-13.751
463.5	-0.33874	463.5	-7.95558	463.5	-13.7428
464	-0.3387	464	-7.95326	464	-13.7311
464.5	-0.33866	464.5	-7.9517	464.5	-13.7326
465	-0.3386	465	-7.94926	465	-13.7335
465.5	-0.33847	465.5	-7.94696	465.5	-13.7363
466	-0.33837	466	-7.94464	466	-13.7315
466.5	-0.33831	466.5	-7.94206	466.5	-13.7372
467	-0.33822	467	-7.93986	467	-13.7383
467.5	-0.33812	467.5	-7.93772	467.5	-13.7352
468	-0.33801	468	-7.93498	468	-13.7312
468.5	-0.3379	468.5	-7.93278	468.5	-13.7186
469	-0.3378	469	-7.93068	469	-13.7104
469.5	-0.33771	469.5	-7.93036	469.5	-13.7086
470	-0.33754	470	-7.9312	470	-13.7069
470.5	-0.33737	470.5	-7.93096	470.5	-13.7095
471	-0.33724	471	-7.93094	471	-13.7136
471.5	-0.33712	471.5	-7.93094	471.5	-13.7089
472	-0.33704	472	-7.9302	472	-13.7082
472.5	-0.33695	472.5	-7.92778	472.5	-13.7072
473	-0.33684	473	-7.9254	473	-13.7049
473.5	-0.33675	473.5	-7.92368	473.5	-13.7066
474	-0.33668	474	-7.92232	474	-13.705
474.5	-0.33661	474.5	-7.92106	474.5	-13.7038
475	-0.33652	475	-7.91938	475	-13.7035
475.5	-0.33646	475.5	-7.91838	475.5	-13.7038
476	-0.33644	476	-7.91662	476	-13.7004
476.5	-0.33642	476.5	-7.91522	476.5	-13.6997
477	-0.33637	477	-7.91328	477	-13.6944
477.5	-0.3363	477.5	-7.91222	477.5	-13.6896
478	-0.33624	478	-7.91134	478	-13.6879
478.5	-0.33619	478.5	-7.90936	478.5	-13.6911
479	-0.33613	479	-7.90764	479	-13.6949
479.5	-0.33609	479.5	-7.90644	479.5	-13.6923
480	-0.33604	480	-7.90458	480	-13.6913
480.5	-0.33604	480.5	-7.90296	480.5	-13.6874
481	-0.33601	481	-7.90148	481	-13.6822
481.5	-0.33596	481.5	-7.89898	481.5	-13.6785
482	-0.33595	482	-7.89662	482	-13.6752
482.5	-0.33596	482.5	-7.89458	482.5	-13.6701
483	-0.33596	483	-7.89326	483	-13.6658
483.5	-0.33596	483.5	-7.89168	483.5	-13.6688
484	-0.33597	484	-7.89022	484	-13.6774
484.5	-0.33599	484.5	-7.88934	484.5	-13.6691
485	-0.33602	485	-7.88758	485	-13.669
485.5	-0.33604	485.5	-7.88566	485.5	-13.6585
486	-0.33606	486	-7.88346	486	-13.6577
486.5	-0.33606	486.5	-7.88182	486.5	-13.6553
487	-0.33609	487	-7.88028	487	-13.6511
487.5	-0.33613	487.5	-7.87842	487.5	-13.6515
488	-0.33618	488	-7.87654	488	-13.6529
488.5	-0.33654	488.5	-7.87554	488.5	-13.6437
489	-0.33681	489	-7.87406	489	-13.6613
489.5	-0.33693	489.5	-7.87202	489.5	-13.6479
490	-0.33699	490	-7.87116	490	-13.6508
490.5	-0.33708	490.5	-7.87036	490.5	-13.6512
491	-0.33715	491	-7.8708	491	-13.6518
491.5	-0.33723	491.5	-7.86964	491.5	-13.6492
492	-0.3373	492	-7.86818	492	-13.6484
492.5	-0.33755	492.5	-7.86648	492.5	-13.65
493	-0.33767	493	-7.8648	493	-13.6388
493.5	-0.3377	493.5	-7.86302	493.5	-13.6372
494	-0.33768	494	-7.86098	494	-13.645
494.5	-0.3377	494.5	-7.85914	494.5	-13.6406
495	-0.33767	495	-7.8572	495	-13.6407
495.5	-0.33771	495.5	-7.8554	495.5	-13.6431
496	-0.3377	496	-7.85436	496	-13.638
496.5	-0.33768	496.5	-7.85534	496.5	-13.6343
497	-0.33764	497	-7.85616	497	-13.6303
497.5	-0.33758	497.5	-7.8551	497.5	-13.6254
498	-0.33756	498	-7.85424	498	-13.6265
498.5	-0.33753	498.5	-7.8542	498.5	-13.628
499	-0.33747	499	-7.85424	499	-13.6202
499.5	-0.33741	499.5	-7.85258	499.5	-13.6156
500	-0.33734	500	-7.85136	500	-13.6177
500.5	-0.33731	500.5	-7.85044	500.5	-13.6135
501	-0.33727	501	-7.8493	501	-13.6164
501.5	-0.33722	501.5	-7.84716	501.5	-13.6163
502	-0.33715	502	-7.84598	502	-13.63
502.5	-0.33709	502.5	-7.8447	502.5	-13.6302
503	-0.33702	503	-7.84346	503	-13.6195
503.5	-0.33696	503.5	-7.84264	503.5	-13.6136
504	-0.33691	504	-7.84286	504	-13.6149
504.5	-0.33682	504.5	-7.84074	504.5	-13.6131
505	-0.33676	505	-7.84044	505	-13.6141
505.5	-0.33669	505.5	-7.8397	505.5	-13.6139
506	-0.33662	506	-7.83894	506	-13.6125
506.5	-0.33654	506.5	-7.83902	506.5	-13.6106
507	-0.33651	507	-7.83798	507	-13.611
507.5	-0.33652	507.5	-7.8371	507.5	-13.612
508	-0.33651	508	-7.83472	508	-13.6108
508.5	-0.33653	508.5	-7.83376	508.5	-13.6101
509	-0.33662	509	-7.83264	509	-13.6057
509.5	-0.33671	509.5	-7.83112	509.5	-13.6089
510	-0.33667	510	-7.82972	510	-13.6163
510.5	-0.3366	510.5	-7.8286	510.5	-13.615
511	-0.33653	511	-7.82892	511	-13.6095
511.5	-0.33644	511.5	-7.82738	511.5	-13.6119
512	-0.33638	512	-7.82634	512	-13.6198
512.5	-0.3363	512.5	-7.82464	512.5	-13.6239
513	-0.33622	513	-7.82426	513	-13.6242
513.5	-0.33614	513.5	-7.82196	513.5	-13.6195
514	-0.33605	514	-7.82172	514	-13.6181
514.5	-0.33599	514.5	-7.8209	514.5	-13.6186
515	-0.33592	515	-7.81912	515	-13.6135
515.5	-0.33582	515.5	-7.81716	515.5	-13.6096
516	-0.33578	516	-7.81382	516	-13.6086
516.5	-0.3357	516.5	-7.81374	516.5	-13.605
517	-0.33562	517	-7.8136	517	-13.6022
517.5	-0.33556	517.5	-7.8123	517.5	-13.6024
518	-0.3355	518	-7.81268	518	-13.6026
518.5	-0.33542	518.5	-7.81268	518.5	-13.5959
519	-0.33534	519	-7.8092	519	-13.5899
519.5	-0.33527	519.5	-7.80706	519.5	-13.5826
520	-0.33521	520	-7.8065	520	-13.5878
520.5	-0.33514	520.5	-7.80602	520.5	-13.5828
521	-0.33508	521	-7.80418	521	-13.5906
521.5	-0.33501	521.5	-7.80366	521.5	-13.5945
522	-0.33493	522	-7.80322	522	-13.5938
522.5	-0.33484	522.5	-7.80042	522.5	-13.593
523	-0.33479	523	-7.79828	523	-13.5881
523.5	-0.33469	523.5	-7.79768	523.5	-13.5899
524	-0.33462	524	-7.79608	524	-13.5906
524.5	-0.33457	524.5	-7.79494	524.5	-13.5897
525	-0.3345	525	-7.7936	525	-13.5892
525.5	-0.33442	525.5	-7.79304	525.5	-13.5899
526	-0.33436	526	-7.79226	526	-13.5962
526.5	-0.3343	526.5	-7.7912	526.5	-13.5965
527	-0.33422	527	-7.7903	527	-13.595
527.5	-0.33415	527.5	-7.78952	527.5	-13.5956
528	-0.33407	528	-7.78886	528	-13.5965
528.5	-0.33399	528.5	-7.788	528.5	-13.5948
529	-0.33391	529	-7.78774	529	-13.5932
529.5	-0.33383	529.5	-7.78944	529.5	-13.5917
530	-0.33381	530	-7.7886	530	-13.5908
530.5	-0.33376	530.5	-7.78626	530.5	-13.5926
531	-0.33369	531	-7.78492	531	-13.5895
531.5	-0.33364	531.5	-7.78418	531.5	-13.587
532	-0.33358	532	-7.78302	532	-13.5844
532.5	-0.33353	532.5	-7.78182	532.5	-13.5806
533	-0.33345	533	-7.7814	533	-13.5788
533.5	-0.33339	533.5	-7.78066	533.5	-13.5834
534	-0.33332	534	-7.78006	534	-13.5808
534.5	-0.33327	534.5	-7.77974	534.5	-13.5793
535	-0.33322	535	-7.7786	535	-13.5744
535.5	-0.33315	535.5	-7.77872	535.5	-13.5727
536	-0.333	536	-7.77762	536	-13.5717
536.5	-0.33296	536.5	-7.77702	536.5	-13.5668
537	-0.33295	537	-7.7765	537	-13.5631
537.5	-0.3329	537.5	-7.77568	537.5	-13.5684
538	-0.33282	538	-7.77542	538	-13.5613
538.5	-0.33278	538.5	-7.7756	538.5	-13.5558
539	-0.33272	539	-7.77494	539	-13.5534
539.5	-0.33267	539.5	-7.77472	539.5	-13.5519
540	-0.33261	540	-7.7736	540	-13.5507
540.5	-0.33257	540.5	-7.77306	540.5	-13.5481
541	-0.33251	541	-7.77306	541	-13.5441
541.5	-0.33247	541.5	-7.77336	541.5	-13.5389
542	-0.33242	542	-7.7731	542	-13.5378
542.5	-0.33237	542.5	-7.77288	542.5	-13.5359
543	-0.33233	543	-7.77264	543	-13.5359
543.5	-0.33228	543.5	-7.77294	543.5	-13.5331
544	-0.33228	544	-7.77314	544	-13.5283
544.5	-0.33222	544.5	-7.77318	544.5	-13.517
545	-0.33216	545	-7.77318	545	-13.5226
545.5	-0.33205	545.5	-7.77376	545.5	-13.52
546	-0.332	546	-7.77348	546	-13.5153
546.5	-0.33198	546.5	-7.77304	546.5	-13.5096
547	-0.33196	547	-7.77368	547	-13.5252
547.5	-0.33194	547.5	-7.77532	547.5	-13.5308
548	-0.3319	548	-7.77608	548	-13.5371
548.5	-0.33186	548.5	-7.77656	548.5	-13.5362
549	-0.33182	549	-7.77654	549	-13.5336
549.5	-0.33172	549.5	-7.77606	549.5	-13.5371
550	-0.3317	550	-7.77568	550	-13.5348
550.5	-0.33165	550.5	-7.77696	550.5	-13.5298
551	-0.33163	551	-7.77788	551	-13.5285
551.5	-0.33163	551.5	-7.77936	551.5	-13.5287
552	-0.33158	552	-7.78062	552	-13.528
552.5	-0.33153	552.5	-7.78152	552.5	-13.5247
553	-0.33151	553	-7.78134	553	-13.5207
553.5	-0.33149	553.5	-7.78122	553.5	-13.5185
554	-0.33145	554	-7.7816	554	-13.5183
554.5	-0.33139	554.5	-7.78364	554.5	-13.5175
555	-0.33133	555	-7.7851	555	-13.5147
555.5	-0.33129	555.5	-7.78708	555.5	-13.5142
556	-0.33126	556	-7.78804	556	-13.5098
556.5	-0.33121	556.5	-7.78918	556.5	-13.5006
557	-0.33118	557	-7.78972	557	-13.5
557.5	-0.33113	557.5	-7.7927	557.5	-13.5068
558	-0.3311	558	-7.7967	558	-13.5056
558.5	-0.33106	558.5	-7.79902	558.5	-13.4992
559	-0.33102	559	-7.80092	559	-13.5009
559.5	-0.33098	559.5	-7.8013	559.5	-13.4996
560	-0.33093	560	-7.80292	560	-13.503
560.5	-0.33085	560.5	-7.80488	560.5	-13.5024
561	-0.33078	561	-7.80594	561	-13.5044
561.5	-0.3307	561.5	-7.80796	561.5	-13.5036
562	-0.33065	562	-7.80812	562	-13.5032
562.5	-0.33058	562.5	-7.80894	562.5	-13.5012
563	-0.33052	563	-7.80916	563	-13.5015
563.5	-0.33046	563.5	-7.81074	563.5	-13.494
564	-0.3304	564	-7.81032	564	-13.4952
564.5	-0.33034	564.5	-7.81002	564.5	-13.4867
565	-0.33029	565	-7.80976	565	-13.4968
565.5	-0.33022	565.5	-7.80982	565.5	-13.4963
566	-0.33015	566	-7.81006	566	-13.4943
566.5	-0.3301	566.5	-7.81092	566.5	-13.4893
567	-0.33005	567	-7.81164	567	-13.4878
567.5	-0.33002	567.5	-7.81236	567.5	-13.4837
568	-0.32998	568	-7.81204	568	-13.4786
568.5	-0.32994	568.5	-7.81222	568.5	-13.4847
569	-0.3299	569	-7.8125	569	-13.492
569.5	-0.32984	569.5	-7.812	569.5	-13.4904
570	-0.32979	570	-7.81086	570	-13.488
570.5	-0.32976	570.5	-7.81106	570.5	-13.4894
571	-0.32971	571	-7.81022	571	-13.4891
571.5	-0.32968	571.5	-7.81032	571.5	-13.4854
572	-0.32964	572	-7.81058	572	-13.4816
572.5	-0.32961	572.5	-7.8102	572.5	-13.479
573	-0.32958	573	-7.81084	573	-13.4775
573.5	-0.32954	573.5	-7.81134	573.5	-13.4786
574	-0.32951	574	-7.81006	574	-13.48
574.5	-0.32947	574.5	-7.81052	574.5	-13.4762
575	-0.32942	575	-7.81032	575	-13.4761
575.5	-0.32936	575.5	-7.80986	575.5	-13.4765
576	-0.32932	576	-7.81106	576	-13.4716
576.5	-0.32926	576.5	-7.81134	576.5	-13.4672
577	-0.32923	577	-7.81164	577	-13.4657
577.5	-0.3292	577.5	-7.81204	577.5	-13.4657
578	-0.32914	578	-7.81178	578	-13.4646
578.5	-0.3291	578.5	-7.81268	578.5	-13.4651
579	-0.32904	579	-7.81306	579	-13.4658
579.5	-0.32898	579.5	-7.8132	579.5	-13.4662
580	-0.32893	580	-7.81384	580	-13.4648
580.5	-0.32889	580.5	-7.815	580.5	-13.4651
581	-0.32885	581	-7.81604	581	-13.4642
581.5	-0.32883	581.5	-7.81762	581.5	-13.4629
582	-0.32877	582	-7.81878	582	-13.4625
582.5	-0.32873	582.5	-7.8205	582.5	-13.4659
583	-0.32865	583	-7.82404	583	-13.4671
583.5	-0.3286	583.5	-7.82474	583.5	-13.4666
584	-0.32857	584	-7.8266	584	-13.4635
584.5	-0.32855	584.5	-7.82542	584.5	-13.4612
585	-0.3285	585	-7.82466	585	-13.4616
585.5	-0.32845	585.5	-7.82618	585.5	-13.4612
586	-0.3284	586	-7.82858	586	-13.4573
586.5	-0.32836	586.5	-7.83052	586.5	-13.4541
587	-0.32833	587	-7.82914	587	-13.4524
587.5	-0.32828	587.5	-7.82932	587.5	-13.4544
588	-0.3282	588	-7.83004	588	-13.457
588.5	-0.32813	588.5	-7.82988	588.5	-13.4548
589	-0.32806	589	-7.83004	589	-13.4534
589.5	-0.32804	589.5	-7.83008	589.5	-13.4547
590	-0.32803	590	-7.82912	590	-13.4561
590.5	-0.32802	590.5	-7.82952	590.5	-13.4561
591	-0.32797	591	-7.82962	591	-13.4523
591.5	-0.32793	591.5	-7.83008	591.5	-13.4504
592	-0.32786	592	-7.83052	592	-13.451
592.5	-0.32778	592.5	-7.83042	592.5	-13.4533
593	-0.32772	593	-7.83094	593	-13.4548
593.5	-0.32769	593.5	-7.83138	593.5	-13.4525
594	-0.32763	594	-7.83192	594	-13.45
594.5	-0.32759	594.5	-7.83274	594.5	-13.4531
595	-0.32753	595	-7.83322	595	-13.453
595.5	-0.3275	595.5	-7.83296	595.5	-13.4544
596	-0.32746	596	-7.83258	596	-13.4505
596.5	-0.32741	596.5	-7.83248	596.5	-13.4463
597	-0.3274	597	-7.83322	597	-13.4489
597.5	-0.32743	597.5	-7.8337	597.5	-13.4476
598	-0.32742	598	-7.83396	598	-13.4464
598.5	-0.32741	598.5	-7.83472	598.5	-13.442
599	-0.32741	599	-7.83616	599	-13.4418
599.5	-0.32766	599.5	-7.83614	599.5	-13.4412
600	-0.3278	600	-7.83592	600	-13.4408
600.5	-0.32772	600.5	-7.83588	600.5	-13.4405
601	-0.32766	601	-7.83634	601	-13.4382
601.5	-0.3276	601.5	-7.83768	601.5	-13.4391
602	-0.32753	602	-7.83936	602	-13.4373
602.5	-0.32749	602.5	-7.8401	602.5	-13.4356
603	-0.32744	603	-7.8394	603	-13.4352
603.5	-0.32741	603.5	-7.83944	603.5	-13.4314
604	-0.32733	604	-7.8404	604	-13.4333
604.5	-0.32728	604.5	-7.8402	604.5	-13.4378
605	-0.32725	605	-7.84034	605	-13.439
605.5	-0.32721	605.5	-7.84038	605.5	-13.4457
606	-0.32716	606	-7.83994	606	-13.4429
606.5	-0.32711	606.5	-7.8403	606.5	-13.4438
607	-0.32711	607	-7.84106	607	-13.4474
607.5	-0.32707	607.5	-7.84172	607.5	-13.4453
608	-0.32702	608	-7.84258	608	-13.4456
608.5	-0.32696	608.5	-7.84386	608.5	-13.4444
609	-0.32693	609	-7.84448	609	-13.4453
609.5	-0.32686	609.5	-7.84482	609.5	-13.4476
610	-0.3268	610	-7.84494	610	-13.4498
610.5	-0.32676	610.5	-7.8446	610.5	-13.4496
611	-0.32672	611	-7.84442	611	-13.4521
611.5	-0.32668	611.5	-7.844	611.5	-13.452
612	-0.32666	612	-7.84438	612	-13.4517
612.5	-0.32661	612.5	-7.8444	612.5	-13.4549
613	-0.32655	613	-7.84474	613	-13.4576
613.5	-0.3265	613.5	-7.84432	613.5	-13.4549
614	-0.32647	614	-7.84482	614	-13.4536
614.5	-0.32642	614.5	-7.84472	614.5	-13.4533
615	-0.32635	615	-7.84534	615	-13.455
615.5	-0.32631	615.5	-7.84598	615.5	-13.4532
616	-0.32626	616	-7.84612	616	-13.449
616.5	-0.32621	616.5	-7.84594	616.5	-13.4482
617	-0.32616	617	-7.84552	617	-13.4464
617.5	-0.32614	617.5	-7.84682	617.5	-13.4467
618	-0.32611	618	-7.84752	618	-13.4481
618.5	-0.32606	618.5	-7.84838	618.5	-13.4498
619	-0.326	619	-7.84934	619	-13.4534
619.5	-0.32599	619.5	-7.85042	619.5	-13.4566
620	-0.32596	620	-7.8514	620	-13.4554
620.5	-0.3259	620.5	-7.85096	620.5	-13.4565
621	-0.32586	621	-7.85104	621	-13.4547
621.5	-0.32582	621.5	-7.85164	621.5	-13.4537
622	-0.32579	622	-7.85146	622	-13.4516
622.5	-0.3258	622.5	-7.85126	622.5	-13.4503
623	-0.32766	623	-7.85198	623	-13.4478
623.5	-0.33003	623.5	-7.8519	623.5	-13.4488
624	-0.32861	624	-7.85264	624	-13.4495
624.5	-0.32769	624.5	-7.85364	624.5	-13.451
625	-0.32725	625	-7.85396	625	-13.449
625.5	-0.3271	625.5	-7.85424	625.5	-13.4483
626	-0.32701	626	-7.85446	626	-13.4475
626.5	-0.32688	626.5	-7.855	626.5	-13.4465
627	-0.32685	627	-7.855	627	-13.4473
627.5	-0.32678	627.5	-7.85462	627.5	-13.444
628	-0.32669	628	-7.85388	628	-13.4421
628.5	-0.32688	628.5	-7.85488	628.5	-13.4404
629	-0.32686	629	-7.85634	629	-13.4351
629.5	-0.32683	629.5	-7.85816	629.5	-13.4332
630	-0.32669	630	-7.85892	630	-13.4331
630.5	-0.32646	630.5	-7.85938	630.5	-13.4305
631	-0.32637	631	-7.8599	631	-13.4268
631.5	-0.32632	631.5	-7.86028	631.5	-13.4232
632	-0.32627	632	-7.86056	632	-13.418
632.5	-0.32624	632.5	-7.86086	632.5	-13.4183
633	-0.32616	633	-7.86172	633	-13.4117
633.5	-0.3261	633.5	-7.86266	633.5	-13.4117
634	-0.32603	634	-7.86344	634	-13.4098
634.5	-0.32595	634.5	-7.86372	634.5	-13.4077
635	-0.32586	635	-7.86402	635	-13.3945
635.5	-0.32581	635.5	-7.86526	635.5	-13.3955
636	-0.32576	636	-7.8654	636	-13.392
636.5	-0.3257	636.5	-7.8655	636.5	-13.3859
637	-0.32564	637	-7.86658	637	-13.3811
637.5	-0.32557	637.5	-7.867	637.5	-13.3753
638	-0.32552	638	-7.86814	638	-13.3808
638.5	-0.32547	638.5	-7.86888	638.5	-13.3882
639	-0.3254	639	-7.86944	639	-13.3896
639.5	-0.32533	639.5	-7.87018	639.5	-13.3933
640	-0.32527	640	-7.87138	640	-13.3893
640.5	-0.32524	640.5	-7.8725	640.5	-13.378
641	-0.32516	641	-7.87366	641	-13.3709
641.5	-0.32511	641.5	-7.87406	641.5	-13.3615
642	-0.32506	642	-7.8751	642	-13.362
642.5	-0.32498	642.5	-7.87604	642.5	-13.3676
643	-0.32492	643	-7.87624	643	-13.3672
643.5	-0.32486	643.5	-7.8772	643.5	-13.3701
644	-0.32479	644	-7.8773	644	-13.3734
644.5	-0.32474	644.5	-7.8776	644.5	-13.372
645	-0.32469	645	-7.87822	645	-13.369
645.5	-0.32463	645.5	-7.87928	645.5	-13.3658
646	-0.3246	646	-7.87964	646	-13.3686
646.5	-0.32457	646.5	-7.88034	646.5	-13.3681
647	-0.32451	647	-7.88052	647	-13.3632
647.5	-0.32448	647.5	-7.88028	647.5	-13.3635
648	-0.32444	648	-7.88084	648	-13.357
648.5	-0.32438	648.5	-7.88156	648.5	-13.355
649	-0.32433	649	-7.88222	649	-13.3548
649.5	-0.32425	649.5	-7.88246	649.5	-13.3576
650	-0.3242	650	-7.88286	650	-13.3566
650.5	-0.32418	650.5	-7.88302	650.5	-13.3601
651	-0.32415	651	-7.88344	651	-13.3589
651.5	-0.32411	651.5	-7.8831	651.5	-13.358
652	-0.32405	652	-7.8834	652	-13.3563
652.5	-0.32398	652.5	-7.88368	652.5	-13.3592
653	-0.32395	653	-7.88438	653	-13.3549
653.5	-0.32389	653.5	-7.8849	653.5	-13.353
654	-0.32381	654	-7.88494	654	-13.3542
654.5	-0.32377	654.5	-7.88532	654.5	-13.3613
655	-0.32372	655	-7.88582	655	-13.3562
655.5	-0.32367	655.5	-7.88574	655.5	-13.3462
656	-0.32362	656	-7.88598	656	-13.3434
656.5	-0.32355	656.5	-7.88654	656.5	-13.3443
657	-0.32349	657	-7.88678	657	-13.3433
657.5	-0.32344	657.5	-7.88746	657.5	-13.3405
658	-0.32341	658	-7.88792	658	-13.3428
658.5	-0.32334	658.5	-7.88902	658.5	-13.337
659	-0.3233	659	-7.88892	659	-13.3272
659.5	-0.32323	659.5	-7.88916	659.5	-13.3268
660	-0.32317	660	-7.8889	660	-13.332
660.5	-0.32311	660.5	-7.88948	660.5	-13.3317
661	-0.32306	661	-7.89022	661	-13.3308
661.5	-0.32302	661.5	-7.88964	661.5	-13.3275
662	-0.32293	662	-7.89058	662	-13.3331
662.5	-0.32285	662.5	-7.89126	662.5	-13.333
663	-0.3228	663	-7.89152	663	-13.3295
663.5	-0.32277	663.5	-7.89136	663.5	-13.3325
664	-0.3227	664	-7.89122	664	-13.3326
664.5	-0.32264	664.5	-7.8914	664.5	-13.3226
665	-0.32259	665	-7.89106	665	-13.3228
665.5	-0.32252	665.5	-7.89124	665.5	-13.3291
666	-0.32246	666	-7.89202	666	-13.3297
666.5	-0.32239	666.5	-7.89208	666.5	-13.3244
667	-0.32234	667	-7.89252	667	-13.3213
667.5	-0.32229	667.5	-7.89288	667.5	-13.3215
668	-0.32227	668	-7.89316	668	-13.324
668.5	-0.32225	668.5	-7.89342	668.5	-13.3227
669	-0.32219	669	-7.8932	669	-13.32
669.5	-0.32213	669.5	-7.89296	669.5	-13.3178
670	-0.32205	670	-7.8929	670	-13.3181
670.5	-0.32202	670.5	-7.89324	670.5	-13.3167
671	-0.32202	671	-7.89428	671	-13.3185
671.5	-0.32203	671.5	-7.89472	671.5	-13.3204
672	-0.32196	672	-7.89454	672	-13.3236
672.5	-0.32193	672.5	-7.8948	672.5	-13.3193
673	-0.32186	673	-7.89532	673	-13.3147
673.5	-0.32181	673.5	-7.89512	673.5	-13.3123
674	-0.32175	674	-7.89592	674	-13.3118
674.5	-0.32172	674.5	-7.89646	674.5	-13.3134
675	-0.32172	675	-7.89634	675	-13.3093
675.5	-0.32167	675.5	-7.89666	675.5	-13.3068
676	-0.32159	676	-7.89622	676	-13.3071
676.5	-0.32154	676.5	-7.89686	676.5	-13.3057
677	-0.32152	677	-7.897	677	-13.3048
677.5	-0.32146	677.5	-7.89718	677.5	-13.3052
678	-0.32141	678	-7.89728	678	-13.3026
678.5	-0.32135	678.5	-7.89768	678.5	-13.2999
679	-0.32132	679	-7.89678	679	-13.2956
679.5	-0.32127	679.5	-7.89668	679.5	-13.2992
680	-0.32124	680	-7.89626	680	-13.3031
680.5	-0.32121	680.5	-7.896	680.5	-13.2994
681	-0.32112	681	-7.89644	681	-13.2965
681.5	-0.32109	681.5	-7.896	681.5	-13.298
682	-0.32104	682	-7.8969	682	-13.2988
682.5	-0.32099	682.5	-7.89678	682.5	-13.2981
683	-0.32098	683	-7.89658	683	-13.2951
683.5	-0.32096	683.5	-7.89762	683.5	-13.2915
684	-0.32106	684	-7.89772	684	-13.2893
684.5	-0.321	684.5	-7.89724	684.5	-13.2888
685	-0.32092	685	-7.89744	685	-13.2862
685.5	-0.32098	685.5	-7.89766	685.5	-13.2844
686	-0.32109	686	-7.89772	686	-13.2739
686.5	-0.32072	686.5	-7.89706	686.5	-13.2795
687	-0.32061	687	-7.89718	687	-13.2857
687.5	-0.32056	687.5	-7.8971	687.5	-13.286
688	-0.32046	688	-7.8973	688	-13.2841
688.5	-0.32037	688.5	-7.89848	688.5	-13.2823
689	-0.32028	689	-7.89864	689	-13.2822
689.5	-0.32022	689.5	-7.89818	689.5	-13.2848
690	-0.32017	690	-7.89726	690	-13.2826
690.5	-0.3201	690.5	-7.89644	690.5	-13.2802
691	-0.32004	691	-7.89622	691	-13.2777
691.5	-0.31999	691.5	-7.89622	691.5	-13.2756
692	-0.31994	692	-7.89664	692	-13.2775
692.5	-0.31987	692.5	-7.89724	692.5	-13.2774
693	-0.31979	693	-7.89724	693	-13.2765
693.5	-0.31973	693.5	-7.89722	693.5	-13.2736
694	-0.31966	694	-7.89694	694	-13.2729
694.5	-0.3196	694.5	-7.89644	694.5	-13.2742
695	-0.31956	695	-7.8966	695	-13.2739
695.5	-0.31949	695.5	-7.90038	695.5	-13.2739
696	-0.31941	696	-7.90114	696	-13.2699
696.5	-0.31936	696.5	-7.90056	696.5	-13.2686
697	-0.31932	697	-7.8996	697	-13.268
697.5	-0.31927	697.5	-7.8988	697.5	-13.269
698	-0.31922	698	-7.89878	698	-13.2679
698.5	-0.31916	698.5	-7.89866	698.5	-13.2711
699	-0.31909	699	-7.89854	699	-13.271
699.5	-0.31901	699.5	-7.8984	699.5	-13.2712
700	-0.31894	700	-7.8985	700	-13.2709
700.5	-0.31888	700.5	-7.89766	700.5	-13.2673
701	-0.31881	701	-7.89726	701	-13.2648
701.5	-0.31874	701.5	-7.89734	701.5	-13.2625
702	-0.31868	702	-7.897	702	-13.2599
702.5	-0.31862	702.5	-7.89724	702.5	-13.259
703	-0.31857	703	-7.8978	703	-13.258
703.5	-0.31852	703.5	-7.89712	703.5	-13.2546
704	-0.31844	704	-7.897	704	-13.2506
704.5	-0.31838	704.5	-7.89744	704.5	-13.2477
705	-0.31831	705	-7.89758	705	-13.2465
705.5	-0.31824	705.5	-7.89758	705.5	-13.2448
706	-0.31818	706	-7.89812	706	-13.2432
706.5	-0.3181	706.5	-7.89864	706.5	-13.2409
707	-0.31804	707	-7.8979	707	-13.24
707.5	-0.31797	707.5	-7.89784	707.5	-13.2389
708	-0.31791	708	-7.89762	708	-13.2397
708.5	-0.31786	708.5	-7.89802	708.5	-13.2395
709	-0.31784	709	-7.8976	709	-13.2355
709.5	-0.31775	709.5	-7.89778	709.5	-13.235
710	-0.31769	710	-7.89794	710	-13.2339
710.5	-0.31763	710.5	-7.89744	710.5	-13.2328
711	-0.31757	711	-7.89832	711	-13.2271
711.5	-0.31749	711.5	-7.89746	711.5	-13.2267
712	-0.3174	712	-7.89734	712	-13.2253
712.5	-0.31732	712.5	-7.8972	712.5	-13.2226
713	-0.31729	713	-7.89754	713	-13.2277
713.5	-0.31729	713.5	-7.89742	713.5	-13.223
714	-0.31722	714	-7.89754	714	-13.2231
714.5	-0.31718	714.5	-7.8979	714.5	-13.2237
715	-0.3171	715	-7.89786	715	-13.2264
715.5	-0.31703	715.5	-7.8982	715.5	-13.2232
716	-0.317	716	-7.89788	716	-13.2221
716.5	-0.31696	716.5	-7.89794	716.5	-13.2231
717	-0.31691	717	-7.89784	717	-13.224
717.5	-0.31683	717.5	-7.89738	717.5	-13.2229
718	-0.31677	718	-7.8964	718	-13.2212
718.5	-0.31674	718.5	-7.89624	718.5	-13.2209
719	-0.3167	719	-7.89612	719	-13.2207
719.5	-0.31667	719.5	-7.89528	719.5	-13.2176
720	-0.31664	720	-7.89506	720	-13.2196
720.5	-0.31659	720.5	-7.89512	720.5	-13.2201
721	-0.31653	721	-7.89504	721	-13.218
721.5	-0.31647	721.5	-7.89558	721.5	-13.213
722	-0.31639	722	-7.89602	722	-13.212
722.5	-0.3163	722.5	-7.89644	722.5	-13.2149
723	-0.31619	723	-7.89682	723	-13.2147
723.5	-0.31611	723.5	-7.89678	723.5	-13.2113
724	-0.31606	724	-7.89634	724	-13.2098
724.5	-0.31601	724.5	-7.90026	724.5	-13.212
725	-0.31593	725	-7.90078	725	-13.2122
725.5	-0.31588	725.5	-7.90104	725.5	-13.2139
726	-0.3158	726	-7.90154	726	-13.2129
726.5	-0.31576	726.5	-7.90148	726.5	-13.2091
727	-0.3157	727	-7.9018	727	-13.2091
727.5	-0.31566	727.5	-7.90154	727.5	-13.2152
728	-0.31561	728	-7.90098	728	-13.2206
728.5	-0.31556	728.5	-7.90082	728.5	-13.2173
729	-0.3155	729	-7.90064	729	-13.2083
729.5	-0.31541	729.5	-7.90064	729.5	-13.2125
730	-0.31535	730	-7.90044	730	-13.2188
730.5	-0.31529	730.5	-7.9008	730.5	-13.2158
731	-0.31526	731	-7.90108	731	-13.2111
731.5	-0.31522	731.5	-7.90038	731.5	-13.2072
732	-0.31518	732	-7.90016	732	-13.2066
732.5	-0.31515	732.5	-7.9009	732.5	-13.2089
733	-0.31511	733	-7.9008	733	-13.2116
733.5	-0.31507	733.5	-7.90056	733.5	-13.2084
734	-0.31502	734	-7.9004	734	-13.2048
734.5	-0.31498	734.5	-7.90042	734.5	-13.2072
735	-0.31493	735	-7.9003	735	-13.2069
735.5	-0.31484	735.5	-7.90008	735.5	-13.2046
736	-0.31477	736	-7.90044	736	-13.2037
736.5	-0.31471	736.5	-7.90072	736.5	-13.2043
737	-0.31466	737	-7.90034	737	-13.2015
737.5	-0.31461	737.5	-7.90002	737.5	-13.199
738	-0.31456	738	-7.8999	738	-13.1958
738.5	-0.31449	738.5	-7.9007	738.5	-13.2001
739	-0.31443	739	-7.90098	739	-13.1939
739.5	-0.31441	739.5	-7.90194	739.5	-13.1954
740	-0.31432	740	-7.90432	740	-13.1944
740.5	-0.31426	740.5	-7.90652	740.5	-13.1942
741	-0.31421	741	-7.90604	741	-13.1921
741.5	-0.31415	741.5	-7.90566	741.5	-13.1905
742	-0.3141	742	-7.906	742	-13.1918
742.5	-0.31406	742.5	-7.90664	742.5	-13.1889
743	-0.31402	743	-7.90774	743	-13.1901
743.5	-0.31397	743.5	-7.90804	743.5	-13.1901
744	-0.31389	744	-7.90784	744	-13.1871
744.5	-0.31382	744.5	-7.90712	744.5	-13.1874
745	-0.31374	745	-7.90688	745	-13.1886
745.5	-0.31367	745.5	-7.9079	745.5	-13.1897
746	-0.31362	746	-7.9088	746	-13.1875
746.5	-0.31355	746.5	-7.90976	746.5	-13.1858
747	-0.3135	747	-7.90988	747	-13.1825
747.5	-0.31345	747.5	-7.9098	747.5	-13.183
748	-0.3134	748	-7.9101	748	-13.1822
748.5	-0.31335	748.5	-7.91078	748.5	-13.1616
749	-0.31329	749	-7.91108	749	-13.1379
749.5	-0.31322	749.5	-7.91122	749.5	-13.1234
750	-0.31318	750	-7.9112	750	-13.1219
750.5	-0.31312	750.5	-7.911	750.5	-13.123
751	-0.31309	751	-7.91078	751	-13.1169
751.5	-0.31305	751.5	-7.9111	751.5	-13.1118
752	-0.31298	752	-7.91036	752	-13.1114
752.5	-0.31296	752.5	-7.9109	752.5	-13.1126
753	-0.31287	753	-7.9113	753	-13.1098
753.5	-0.31283	753.5	-7.91096	753.5	-13.1071
754	-0.31278	754	-7.9112	754	-13.1071
754.5	-0.31273	754.5	-7.9104	754.5	-13.107
755	-0.31268	755	-7.91024	755	-13.1105
755.5	-0.31263	755.5	-7.91066	755.5	-13.1089
756	-0.31258	756	-7.90984	756	-13.1079
756.5	-0.31253	756.5	-7.9097	756.5	-13.1055
757	-0.31247	757	-7.9088	757	-13.1058
757.5	-0.31238	757.5	-7.90852	757.5	-13.1052
758	-0.31237	758	-7.90844	758	-13.1047
758.5	-0.31234	758.5	-7.90776	758.5	-13.1054
759	-0.31229	759	-7.9075	759	-13.1033
759.5	-0.31222	759.5	-7.90756	759.5	-13.1048
760	-0.31215	760	-7.90798	760	-13.1045
760.5	-0.31207	760.5	-7.90812	760.5	-13.1004
761	-0.31205	761	-7.90824	761	-13.1007
761.5	-0.31201	761.5	-7.90726	761.5	-13.101
762	-0.31197	762	-7.90656	762	-13.1063
762.5	-0.31187	762.5	-7.90598	762.5	-13.1065
763	-0.31184	763	-7.90626	763	-13.1078
763.5	-0.31186	763.5	-7.90584	763.5	-13.1059
764	-0.31184	764	-7.90434	764	-13.1026
764.5	-0.31179	764.5	-7.90396	764.5	-13.1026
765	-0.31176	765	-7.90312	765	-13.1018
765.5	-0.31171	765.5	-7.90276	765.5	-13.1006
766	-0.31164	766	-7.90166	766	-13.0964
766.5	-0.31156	766.5	-7.9006	766.5	-13.0971
767	-0.31152	767	-7.89962	767	-13.096
767.5	-0.31149	767.5	-7.89874	767.5	-13.096
768	-0.31142	768	-7.8976	768	-13.0935
768.5	-0.31134	768.5	-7.89634	768.5	-13.0949
769	-0.31129	769	-7.89516	769	-13.0948
769.5	-0.31125	769.5	-7.8941	769.5	-13.0929
770	-0.31119	770	-7.89386	770	-13.0957
770.5	-0.31118	770.5	-7.89366	770.5	-13.0985
771	-0.31118	771	-7.8934	771	-13.0989
771.5	-0.31118	771.5	-7.89214	771.5	-13.0979
772	-0.31117	772	-7.89148	772	-13.0937
772.5	-0.31113	772.5	-7.89072	772.5	-13.0932
773	-0.31112	773	-7.88978	773	-13.0939
773.5	-0.3111	773.5	-7.889	773.5	-13.096
774	-0.31111	774	-7.88852	774	-13.0951
774.5	-0.31109	774.5	-7.88856	774.5	-13.0914
775	-0.31108	775	-7.88942	775	-13.0858
775.5	-0.31106	775.5	-7.88852	775.5	-13.0868
776	-0.31104	776	-7.8881	776	-13.0858
776.5	-0.31106	776.5	-7.88804	776.5	-13.0816
777	-0.31106	777	-7.88758	777	-13.0859
777.5	-0.31114	777.5	-7.8876	777.5	-13.09
778	-0.31127	778	-7.88736	778	-13.0904
778.5	-0.31131	778.5	-7.88758	778.5	-13.089
779	-0.31128	779	-7.88784	779	-13.0937
779.5	-0.31129	779.5	-7.88798	779.5	-13.0984
780	-0.31127	780	-7.88776	780	-13.0911
780.5	-0.31128	780.5	-7.8881	780.5	-13.0847
781	-0.31128	781	-7.88844	781	-13.0839
781.5	-0.31128	781.5	-7.88844	781.5	-13.0883
782	-0.31127	782	-7.88824	782	-13.0827
782.5	-0.31126	782.5	-7.88852	782.5	-13.0843
783	-0.31125	783	-7.889	783	-13.09
783.5	-0.31125	783.5	-7.88864	783.5	-13.0881
784	-0.31122	784	-7.88826	784	-13.0908
784.5	-0.31122	784.5	-7.88732	784.5	-13.0913
785	-0.31122	785	-7.8871	785	-13.0918
785.5	-0.31121	785.5	-7.8875	785.5	-13.0849
786	-0.31122	786	-7.88602	786	-13.0832
786.5	-0.31124	786.5	-7.88586	786.5	-13.0847
787	-0.31123	787	-7.88538	787	-13.0862
787.5	-0.31121	787.5	-7.8853	787.5	-13.0842
788	-0.31118	788	-7.88474	788	-13.0861
788.5	-0.31117	788.5	-7.88426	788.5	-13.0842
789	-0.31116	789	-7.88418	789	-13.0843
789.5	-0.31116	789.5	-7.88466	789.5	-13.0886
790	-0.31118	790	-7.88438	790	-13.0858
790.5	-0.31115	790.5	-7.88406	790.5	-13.0845
791	-0.31113	791	-7.88444	791	-13.0865
791.5	-0.31108	791.5	-7.8833	791.5	-13.091
792	-0.31106	792	-7.88282	792	-13.0892
792.5	-0.31104	792.5	-7.88186	792.5	-13.0882
793	-0.31114	793	-7.88172	793	-13.0858
793.5	-0.3113	793.5	-7.88172	793.5	-13.0831
794	-0.31137	794	-7.88154	794	-13.0798
794.5	-0.31132	794.5	-7.8815	794.5	-13.0805
795	-0.31105	795	-7.88142	795	-13.0779
795.5	-0.3109	795.5	-7.88038	795.5	-13.0723
796	-0.31078	796	-7.88036	796	-13.0704
796.5	-0.31077	796.5	-7.88238	796.5	-13.0656
797	-0.31072	797	-7.88406	797	-13.0629
797.5	-0.31066	797.5	-7.88146	797.5	-13.0612
798	-0.31062	798	-7.8811	798	-13.0614
798.5	-0.31057	798.5	-7.8814	798.5	-13.0578
799	-0.31051	799	-7.88108	799	-13.0585
799.5	-0.31046	799.5	-7.8867	799.5	-13.0519
800	-0.3104	800	-7.89312	800	-13.048
800.5	-0.31033	800.5	-7.8926	800.5	-13.0506
801	-0.3103	801	-7.8914	801	-13.0519
801.5	-0.31025	801.5	-7.89106	801.5	-13.0549
802	-0.31021	802	-7.88938	802	-13.0552
802.5	-0.31016	802.5	-7.88728	802.5	-13.0521
803	-0.31012	803	-7.88576	803	-13.0478
803.5	-0.31011	803.5	-7.88556	803.5	-13.0479
804	-0.31008	804	-7.88516	804	-13.0481
804.5	-0.31006	804.5	-7.88444	804.5	-13.0432
805	-0.31	805	-7.88346	805	-13.0437
805.5	-0.30995	805.5	-7.88306	805.5	-13.0467
806	-0.3099	806	-7.88232	806	-13.0476
806.5	-0.30987	806.5	-7.8818	806.5	-13.0442
807	-0.3098	807	-7.88136	807	-13.0392
807.5	-0.30975	807.5	-7.881	807.5	-13.0363
808	-0.30971	808	-7.88036	808	-13.0398
808.5	-0.30965	808.5	-7.8804	808.5	-13.0406
809	-0.30959	809	-7.88114	809	-13.0437
809.5	-0.30954	809.5	-7.88034	809.5	-13.0466
810	-0.30949	810	-7.87968	810	-13.0434
810.5	-0.30944	810.5	-7.87914	810.5	-13.0421
811	-0.30939	811	-7.87756	811	-13.0443
811.5	-0.30934	811.5	-7.87764	811.5	-13.0451
812	-0.30931	812	-7.87724	812	-13.0435
812.5	-0.3093	812.5	-7.8771	812.5	-13.0357
813	-0.30926	813	-7.87708	813	-13.0312
813.5	-0.3092	813.5	-7.87696	813.5	-13.0218
814	-0.30914	814	-7.87722	814	-13.017
814.5	-0.30909	814.5	-7.87674	814.5	-13.0192
815	-0.30905	815	-7.87622	815	-13.0299
815.5	-0.30899	815.5	-7.8758	815.5	-13.0282
816	-0.30894	816	-7.87508	816	-13.0239
816.5	-0.3089	816.5	-7.87464	816.5	-13.0292
817	-0.30887	817	-7.87386	817	-13.0335
817.5	-0.30882	817.5	-7.87426	817.5	-13.0202
818	-0.3088	818	-7.87458	818	-13.0126
818.5	-0.30876	818.5	-7.87422	818.5	-13.0122
819	-0.30872	819	-7.8736	819	-13.0135
819.5	-0.30868	819.5	-7.87348	819.5	-13.0093
820	-0.30865	820	-7.87318	820	-13.0031
820.5	-0.30859	820.5	-7.87338	820.5	-13.0048
821	-0.30856	821	-7.87302	821	-13.01
821.5	-0.30851	821.5	-7.87262	821.5	-13.0201
822	-0.30844	822	-7.87228	822	-13.0096
822.5	-0.30839	822.5	-7.87174	822.5	-13.0035
823	-0.30833	823	-7.87144	823	-13.0028
823.5	-0.30829	823.5	-7.87104	823.5	-12.9991
824	-0.30826	824	-7.8709	824	-12.9978
824.5	-0.30822	824.5	-7.87034	824.5	-12.9917
825	-0.30818	825	-7.8697	825	-12.9946
825.5	-0.30812	825.5	-7.86944	825.5	-12.9957
826	-0.30808	826	-7.8697	826	-12.9939
826.5	-0.30804	826.5	-7.86988	826.5	-12.9972
827	-0.30799	827	-7.87038	827	-12.9996
827.5	-0.30796	827.5	-7.87046	827.5	-13.0007
828	-0.30796	828	-7.86976	828	-13.0032
828.5	-0.30793	828.5	-7.86898	828.5	-13.0062
829	-0.30788	829	-7.86842	829	-13.0093
829.5	-0.30784	829.5	-7.8669	829.5	-13.006
830	-0.30778	830	-7.8667	830	-13.0116
830.5	-0.30772	830.5	-7.86736	830.5	-13.014
831	-0.3077	831	-7.86858	831	-13.0212
831.5	-0.30765	831.5	-7.86796	831.5	-13.0395
832	-0.3076	832	-7.8669	832	-13.0363
832.5	-0.30755	832.5	-7.86532	832.5	-13.0284
833	-0.30751	833	-7.86544	833	-13.0496
833.5	-0.30747	833.5	-7.8654	833.5	-13.0006
834	-0.30745	834	-7.86442	834	-12.9767
834.5	-0.30742	834.5	-7.86362	834.5	-12.9776
835	-0.30737	835	-7.86316	835	-12.9813
835.5	-0.30733	835.5	-7.86246	835.5	-12.9856
836	-0.30726	836	-7.86226	836	-12.9863
836.5	-0.30718	836.5	-7.86152	836.5	-12.9878
837	-0.30714	837	-7.8616	837	-12.991
837.5	-0.3071	837.5	-7.86102	837.5	-13.0199
838	-0.30705	838	-7.8605	838	-13.0327
838.5	-0.30699	838.5	-7.86014	838.5	-13.0287
839	-0.30695	839	-7.861	839	-13.0164
839.5	-0.30692	839.5	-7.86396	839.5	-13.0204
840	-0.30686	840	-7.86348	840	-12.9872
840.5	-0.30682	840.5	-7.86404	840.5	-13.0067
841	-0.30673	841	-7.86334	841	-12.9872
841.5	-0.30669	841.5	-7.86262	841.5	-13.0193
842	-0.30665	842	-7.8621	842	-12.9673
842.5	-0.30661	842.5	-7.86274	842.5	-13.0221
843	-0.30657	843	-7.862	843	-12.9976
843.5	-0.30651	843.5	-7.863	843.5	-12.9757
844	-0.30647	844	-7.86364	844	-12.9614
844.5	-0.30645	844.5	-7.86424	844.5	-12.9538
845	-0.30642	845	-7.86484	845	-12.9496
845.5	-0.30636	845.5	-7.86532	845.5	-12.9499
846	-0.30632	846	-7.86546	846	-12.9457
846.5	-0.30626	846.5	-7.87246	846.5	-12.9405
847	-0.30621	847	-7.87492	847	-12.938
847.5	-0.30617	847.5	-7.8758	847.5	-12.939
848	-0.30613	848	-7.87584	848	-12.9371
848.5	-0.30608	848.5	-7.87588	848.5	-12.9353
849	-0.30605	849	-7.87672	849	-12.934
849.5	-0.30597	849.5	-7.87714	849.5	-12.934
850	-0.3059	850	-7.87638	850	-12.933
850.5	-0.30586	850.5	-7.8756	850.5	-12.932
851	-0.30583	851	-7.87524	851	-12.9287
851.5	-0.30579	851.5	-7.87494	851.5	-12.9259
852	-0.30572	852	-7.87532	852	-12.9271
852.5	-0.30571	852.5	-7.87454	852.5	-12.93
853	-0.30568	853	-7.87342	853	-12.9298
853.5	-0.30564	853.5	-7.8732	853.5	-12.9302
854	-0.30559	854	-7.87252	854	-12.9317
854.5	-0.30553	854.5	-7.872	854.5	-12.9286
855	-0.3055	855	-7.87222	855	-12.9282
855.5	-0.30547	855.5	-7.87054	855.5	-12.9299
856	-0.30545	856	-7.86944	856	-12.9243
856.5	-0.30539	856.5	-7.86836	856.5	-12.9226
857	-0.30533	857	-7.8672	857	-12.919
857.5	-0.30528	857.5	-7.86598	857.5	-12.9171
858	-0.30523	858	-7.86532	858	-12.9157
858.5	-0.30516	858.5	-7.86416	858.5	-12.9141
859	-0.30507	859	-7.86228	859	-12.9128
859.5	-0.30504	859.5	-7.8608	859.5	-12.9102
860	-0.305	860	-7.85974	860	-12.9119
860.5	-0.30494	860.5	-7.85814	860.5	-12.9125
861	-0.30489	861	-7.85698	861	-12.9125
861.5	-0.30485	861.5	-7.85526	861.5	-12.913
862	-0.3048	862	-7.8535	862	-12.9133
862.5	-0.30476	862.5	-7.85294	862.5	-12.9127
863	-0.30471	863	-7.85188	863	-12.9151
863.5	-0.30464	863.5	-7.85024	863.5	-12.9146
864	-0.3046	864	-7.84904	864	-12.9147
864.5	-0.30457	864.5	-7.8481	864.5	-12.9167
865	-0.30454	865	-7.8467	865	-12.9179
865.5	-0.30447	865.5	-7.84512	865.5	-12.9174
866	-0.30444	866	-7.84348	866	-12.9164
866.5	-0.30442	866.5	-7.84234	866.5	-12.9133
867	-0.30439	867	-7.84172	867	-12.9112
867.5	-0.30432	867.5	-7.84044	867.5	-12.9084
868	-0.30427	868	-7.8407	868	-12.9083
868.5	-0.30423	868.5	-7.8404	868.5	-12.9143
869	-0.30415	869	-7.83922	869	-12.9197
869.5	-0.3041	869.5	-7.83846	869.5	-12.9204
870	-0.30406	870	-7.83764	870	-12.9181
870.5	-0.30397	870.5	-7.83678	870.5	-12.9158
871	-0.30391	871	-7.83524	871	-12.9179
871.5	-0.30387	871.5	-7.83472	871.5	-12.9228
872	-0.30379	872	-7.83476	872	-12.9195
872.5	-0.30374	872.5	-7.834	872.5	-12.9137
873	-0.30369	873	-7.83318	873	-12.9035
873.5	-0.30366	873.5	-7.83314	873.5	-12.8955
874	-0.30364	874	-7.83266	874	-12.8853
874.5	-0.30357	874.5	-7.83168	874.5	-12.881
875	-0.30354	875	-7.83122	875	-12.8774
875.5	-0.30348	875.5	-7.83066	875.5	-12.876
876	-0.30346	876	-7.82986	876	-12.8741
876.5	-0.3034	876.5	-7.8292	876.5	-12.8762
877	-0.30334	877	-7.82852	877	-12.88
877.5	-0.3033	877.5	-7.82818	877.5	-12.8783
878	-0.30326	878	-7.82818	878	-12.8835
878.5	-0.30321	878.5	-7.82806	878.5	-12.8882
879	-0.30313	879	-7.82732	879	-12.8923
879.5	-0.30304	879.5	-7.82754	879.5	-12.8917
880	-0.30302	880	-7.8272	880	-12.8906
880.5	-0.30297	880.5	-7.82606	880.5	-12.8904
881	-0.30297	881	-7.826	881	-12.8909
881.5	-0.30295	881.5	-7.82576	881.5	-12.895
882	-0.30289	882	-7.8251	882	-12.8901
882.5	-0.30284	882.5	-7.8247	882.5	-12.8851
883	-0.30277	883	-7.8248	883	-12.8846
883.5	-0.30272	883.5	-7.82336	883.5	-12.885
884	-0.30264	884	-7.82316	884	-12.8857
884.5	-0.3026	884.5	-7.8224	884.5	-12.8836
885	-0.30254	885	-7.8219	885	-12.8774
885.5	-0.30249	885.5	-7.82148	885.5	-12.8696
886	-0.30242	886	-7.82164	886	-12.8689
886.5	-0.30237	886.5	-7.82288	886.5	-12.8727
887	-0.30229	887	-7.822	887	-12.8792
887.5	-0.30224	887.5	-7.82146	887.5	-12.876
888	-0.3022	888	-7.82152	888	-12.8674
888.5	-0.30213	888.5	-7.82066	888.5	-12.8624
889	-0.30207	889	-7.81994	889	-12.858
889.5	-0.30205	889.5	-7.81992	889.5	-12.8632
890	-0.30198	890	-7.82054	890	-12.8675
890.5	-0.30194	890.5	-7.82032	890.5	-12.8682
891	-0.30191	891	-7.81952	891	-12.8705
891.5	-0.30189	891.5	-7.82016	891.5	-12.8749
892	-0.30184	892	-7.82124	892	-12.8756
892.5	-0.30181	892.5	-7.82174	892.5	-12.8732
893	-0.30177	893	-7.82154	893	-12.8728
893.5	-0.30172	893.5	-7.8205	893.5	-12.8725
894	-0.30169	894	-7.8195	894	-12.8695
894.5	-0.30164	894.5	-7.8199	894.5	-12.8663
895	-0.30155	895	-7.82028	895	-12.8613
895.5	-0.30151	895.5	-7.81974	895.5	-12.8588
896	-0.30149	896	-7.8196	896	-12.8603
896.5	-0.30146	896.5	-7.81932	896.5	-12.8549
897	-0.3014	897	-7.81904	897	-12.8492
897.5	-0.30137	897.5	-7.81856	897.5	-12.8513
898	-0.30134	898	-7.81942	898	-12.847
898.5	-0.30127	898.5	-7.8184	898.5	-12.8454
899	-0.30121	899	-7.8181	899	-12.8447
899.5	-0.30117	899.5	-7.81812	899.5	-12.8429
900	-0.3011	900	-7.81878	900	-12.8368
900.5	-0.30106	900.5	-7.81878	900.5	-12.8348
901	-0.30101	901	-7.8177	901	-12.8345
901.5	-0.30098	901.5	-7.81702	901.5	-12.8338
902	-0.30092	902	-7.81812	902	-12.8367
902.5	-0.30089	902.5	-7.81786	902.5	-12.8358
903	-0.30081	903	-7.81762	903	-12.8315
903.5	-0.30074	903.5	-7.8174	903.5	-12.8293
904	-0.30068	904	-7.81698	904	-12.8329
904.5	-0.30069	904.5	-7.81606	904.5	-12.8313
905	-0.30064	905	-7.81566	905	-12.826
905.5	-0.30056	905.5	-7.81616	905.5	-12.824
906	-0.30055	906	-7.81542	906	-12.8229
906.5	-0.30048	906.5	-7.81444	906.5	-12.8271
907	-0.30044	907	-7.8141	907	-12.8332
907.5	-0.30037	907.5	-7.81462	907.5	-12.8352
908	-0.30036	908	-7.814	908	-12.8394
908.5	-0.3003	908.5	-7.81306	908.5	-12.8344
909	-0.30027	909	-7.81332	909	-12.8277
909.5	-0.30025	909.5	-7.8134	909.5	-12.8302
910	-0.30022	910	-7.8131	910	-12.8255
910.5	-0.30017	910.5	-7.81228	910.5	-12.8264
911	-0.30013	911	-7.81204	911	-12.8243
911.5	-0.30006	911.5	-7.8129	911.5	-12.8214
912	-0.30002	912	-7.81212	912	-12.8116
912.5	-0.29997	912.5	-7.81156	912.5	-12.8084
913	-0.29993	913	-7.81124	913	-12.8019
913.5	-0.29991	913.5	-7.81142	913.5	-12.8002
914	-0.29985	914	-7.81168	914	-12.8046
914.5	-0.29981	914.5	-7.81236	914.5	-12.8015
915	-0.29977	915	-7.81214	915	-12.7977
915.5	-0.29976	915.5	-7.81178	915.5	-12.8025
916	-0.29975	916	-7.81194	916	-12.8028
916.5	-0.29967	916.5	-7.81108	916.5	-12.8117
917	-0.29968	917	-7.81004	917	-12.8129
917.5	-0.29971	917.5	-7.81022	917.5	-12.8047
918	-0.29971	918	-7.81094	918	-12.8042
918.5	-0.29965	918.5	-7.8101	918.5	-12.8052
919	-0.29959	919	-7.81002	919	-12.8046
919.5	-0.29951	919.5	-7.80982	919.5	-12.8089
920	-0.29945	920	-7.8101	920	-12.8037
920.5	-0.2994	920.5	-7.81014	920.5	-12.8028
921	-0.29934	921	-7.81048	921	-12.7991
921.5	-0.29929	921.5	-7.81014	921.5	-12.7918
922	-0.29925	922	-7.81046	922	-12.79
922.5	-0.29922	922.5	-7.81052	922.5	-12.7965
923	-0.29916	923	-7.81056	923	-12.7949
923.5	-0.2991	923.5	-7.80958	923.5	-12.7905
924	-0.29904	924	-7.80848	924	-12.7886
924.5	-0.299	924.5	-7.80816	924.5	-12.7817
925	-0.29897	925	-7.80718	925	-12.7696
925.5	-0.29895	925.5	-7.80706	925.5	-12.7639
926	-0.29892	926	-7.80724	926	-12.7679
926.5	-0.2989	926.5	-7.80926	926.5	-12.7697
927	-0.29887	927	-7.81024	927	-12.7757
927.5	-0.29882	927.5	-7.8094	927.5	-12.7853
928	-0.29879	928	-7.80928	928	-12.784
928.5	-0.29875	928.5	-7.80928	928.5	-12.7838
929	-0.29871	929	-7.80936	929	-12.7793
929.5	-0.29872	929.5	-7.80956	929.5	-12.7732
930	-0.29906	930	-7.80958	930	-12.7738
930.5	-0.30039	930.5	-7.81002	930.5	-12.7734
931	-0.3021	931	-7.80906	931	-12.7722
931.5	-0.30179	931.5	-7.80838	931.5	-12.7693
932	-0.30156	932	-7.80856	932	-12.7703
932.5	-0.30134	932.5	-7.8086	932.5	-12.7819
933	-0.30118	933	-7.80814	933	-12.7909
933.5	-0.30094	933.5	-7.8076	933.5	-12.7796
934	-0.30077	934	-7.8079	934	-12.7813
934.5	-0.30063	934.5	-7.80792	934.5	-12.7862
935	-0.30049	935	-7.80852	935	-12.7808
935.5	-0.30039	935.5	-7.80846	935.5	-12.7765
936	-0.30028	936	-7.80754	936	-12.7743
936.5	-0.30018	936.5	-7.8068	936.5	-12.7752
937	-0.30006	937	-7.80658	937	-12.7751
937.5	-0.29992	937.5	-7.80614	937.5	-12.7714
938	-0.29983	938	-7.80592	938	-12.7632
938.5	-0.29974	938.5	-7.80622	938.5	-12.7579
939	-0.29964	939	-7.80654	939	-12.7567
939.5	-0.29957	939.5	-7.80624	939.5	-12.7642
940	-0.29947	940	-7.80838	940	-12.767
940.5	-0.2994	940.5	-7.80748	940.5	-12.7571
941	-0.29931	941	-7.80784	941	-12.7594
941.5	-0.29928	941.5	-7.80808	941.5	-12.7646
942	-0.29918	942	-7.80748	942	-12.7639
942.5	-0.29912	942.5	-7.80766	942.5	-12.757
943	-0.29905	943	-7.80814	943	-12.7554
943.5	-0.29897	943.5	-7.80868	943.5	-12.7511
944	-0.29889	944	-7.8092	944	-12.7493
944.5	-0.2988	944.5	-7.80962	944.5	-12.7525
945	-0.29875	945	-7.81036	945	-12.7539
945.5	-0.29866	945.5	-7.811	945.5	-12.7572
946	-0.29862	946	-7.81178	946	-12.7559
946.5	-0.29857	946.5	-7.81218	946.5	-12.754
947	-0.29854	947	-7.8121	947	-12.7538
947.5	-0.29849	947.5	-7.81308	947.5	-12.752
948	-0.29845	948	-7.81386	948	-12.7404
948.5	-0.29841	948.5	-7.81316	948.5	-12.7384
949	-0.29835	949	-7.8127	949	-12.742
949.5	-0.29831	949.5	-7.81224	949.5	-12.7458
950	-0.29823	950	-7.81158	950	-12.7435
950.5	-0.29816	950.5	-7.811	950.5	-12.7406
951	-0.29809	951	-7.81052	951	-12.7385
951.5	-0.29802	951.5	-7.81082	951.5	-12.7334
952	-0.29799	952	-7.81158	952	-12.7303
952.5	-0.29792	952.5	-7.8114	952.5	-12.7403
953	-0.29788	953	-7.81156	953	-12.7455
953.5	-0.29782	953.5	-7.81294	953.5	-12.7449
954	-0.29779	954	-7.814	954	-12.7404
954.5	-0.29776	954.5	-7.8464	954.5	-12.7452
955	-0.2977	955	-7.84888	955	-12.7487
955.5	-0.29765	955.5	-7.84636	955.5	-12.7456
956	-0.29761	956	-7.84508	956	-12.7432
956.5	-0.29758	956.5	-7.84422	956.5	-12.7452
957	-0.29756	957	-7.84356	957	-12.7436
957.5	-0.29752	957.5	-7.8429	957.5	-12.7423
958	-0.29746	958	-7.84276	958	-12.7419
958.5	-0.29751	958.5	-7.84264	958.5	-12.7394
959	-0.2979	959	-7.8426	959	-12.7361
959.5	-0.29782	959.5	-7.84212	959.5	-12.7308
960	-0.29757	960	-7.84168	960	-12.7307
960.5	-0.29744	960.5	-7.84092	960.5	-12.7325
961	-0.29737	961	-7.84036	961	-12.7285
961.5	-0.29735	961.5	-7.84032	961.5	-12.7264
962	-0.2973	962	-7.84022	962	-12.7267
962.5	-0.29726	962.5	-7.83974	962.5	-12.7309
963	-0.29724	963	-7.83934	963	-12.7279
963.5	-0.2972	963.5	-7.83968	963.5	-12.7223
964	-0.29715	964	-7.83984	964	-12.7239
964.5	-0.29713	964.5	-7.84044	964.5	-12.7238
965	-0.29708	965	-7.84	965	-12.7282
965.5	-0.29704	965.5	-7.83962	965.5	-12.7313
966	-0.29701	966	-7.8393	966	-12.7349
966.5	-0.29703	966.5	-7.83984	966.5	-12.7313
967	-0.29699	967	-7.84104	967	-12.7238
967.5	-0.29695	967.5	-7.83978	967.5	-12.722
968	-0.2969	968	-7.83974	968	-12.7212
968.5	-0.29686	968.5	-7.83966	968.5	-12.7225
969	-0.29684	969	-7.84012	969	-12.7258
969.5	-0.29678	969.5	-7.8401	969.5	-12.7237
970	-0.29678	970	-7.83946	970	-12.7185
970.5	-0.29674	970.5	-7.84	970.5	-12.7188
971	-0.29666	971	-7.8401	971	-12.7212
971.5	-0.29659	971.5	-7.84004	971.5	-12.7209
972	-0.29657	972	-7.83952	972	-12.7194
972.5	-0.29653	972.5	-7.8406	972.5	-12.7181
973	-0.29651	973	-7.84022	973	-12.7199
973.5	-0.29649	973.5	-7.83876	973.5	-12.7212
974	-0.29644	974	-7.83874	974	-12.7219
974.5	-0.29639	974.5	-7.83908	974.5	-12.7212
975	-0.29636	975	-7.8391	975	-12.7199
975.5	-0.29634	975.5	-7.83854	975.5	-12.7183
976	-0.29631	976	-7.8385	976	-12.717
976.5	-0.29628	976.5	-7.8385	976.5	-12.7188
977	-0.29623	977	-7.83866	977	-12.7162
977.5	-0.29617	977.5	-7.83944	977.5	-12.7166
978	-0.29612	978	-7.8385	978	-12.7148
978.5	-0.29606	978.5	-7.83808	978.5	-12.7135
979	-0.296	979	-7.8379	979	-12.7123
979.5	-0.29599	979.5	-7.83796	979.5	-12.7118
980	-0.29593	980	-7.83814	980	-12.7095
980.5	-0.2959	980.5	-7.83888	980.5	-12.7083
981	-0.29589	981	-7.838	981	-12.7049
981.5	-0.29587	981.5	-7.83688	981.5	-12.7019
982	-0.29584	982	-7.83688	982	-12.7016
982.5	-0.29578	982.5	-7.83728	982.5	-12.7053
983	-0.29575	983	-7.83714	983	-12.7052
983.5	-0.29572	983.5	-7.83744	983.5	-12.7066
984	-0.29567	984	-7.83676	984	-12.707
984.5	-0.29561	984.5	-7.8369	984.5	-12.7043
985	-0.29561	985	-7.83794	985	-12.7042
985.5	-0.29555	985.5	-7.83864	985.5	-12.702
986	-0.2955	986	-7.83712	986	-12.701
986.5	-0.29546	986.5	-7.83642	986.5	-12.7029
987	-0.29547	987	-7.83628	987	-12.7038
987.5	-0.2954	987.5	-7.83648	987.5	-12.7016
988	-0.29536	988	-7.83622	988	-12.6993
988.5	-0.29533	988.5	-7.83566	988.5	-12.7006
989	-0.2954	989	-7.83566	989	-12.6991
989.5	-0.29546	989.5	-7.83676	989.5	-12.696
990	-0.29544	990	-7.83782	990	-12.6961
990.5	-0.2953	990.5	-7.83644	990.5	-12.6997
991	-0.29519	991	-7.83596	991	-12.6984
991.5	-0.2951	991.5	-7.8367	991.5	-12.6953
992	-0.29506	992	-7.83728	992	-12.6912
992.5	-0.295	992.5	-7.83816	992.5	-12.6907
993	-0.29495	993	-7.83728	993	-12.6905
993.5	-0.29489	993.5	-7.83736	993.5	-12.6911
994	-0.29485	994	-7.83796	994	-12.6905
994.5	-0.29483	994.5	-7.8379	994.5	-12.6887
995	-0.29482	995	-7.83718	995	-12.6874
995.5	-0.29478	995.5	-7.83714	995.5	-12.687
996	-0.29474	996	-7.83702	996	-12.6882
996.5	-0.29471	996.5	-7.83758	996.5	-12.6882
997	-0.29464	997	-7.83718	997	-12.6914
997.5	-0.29461	997.5	-7.83752	997.5	-12.6928
998	-0.29456	998	-7.8377	998	-12.6926
998.5	-0.29451	998.5	-7.8367	998.5	-12.692
999	-0.29446	999	-7.83728	999	-12.6908
999.5	-0.29445	999.5	-7.83736	999.5	-12.6902
1000	-0.29442	1000	-7.83714	1000	-12.6893
[truncated: 10,442 more rows]

## Sheet: Figure 3c
	H2		CO		CH4
A	85.2275	2	4.7725	2	0	0
B	8.63164	3	1.52499	1.3	89.8434	3
C	6.52699	3.5	1.69354	1.8	91.7795	3

## Sheet: Figure 3d
12.05	0.04786	12.05	0.13035
13.05	0.03092	13.05	0.21387
14.05	0.43669	14.05	1.48087
15.05	0.2092	15.05	1.51427
16.05	10.1913	16.05	1.91335
17.05	1.12648	17.05	16.0567
18.05	0.11343	18.05	0.23868
19.05	0.05186	19.05	0.08442
20.05	0.16286	20	0.32154
21	0.00319	21	0.00688
22	0.01555	22.05	0.02506
23	0.00225	23	0.00401
24	0.00436	24	0.01171
25.05	0.00791	25.05	0.02718
26.05	0.03272	26.05	0.11045
27.05	0.04804	27.05	0.1762
28.05	4.33551	28.05	0.23589
29.05	0.08853	29.05	7.47351
30.05	0.0324	30.05	0.04274
31.05	0.01357	31.05	0.03848
32	1.52573	32	2.41126
33	0.004	33	0.00835
34	0.01016	34.05	0.0167
35	0.00319	35	0.00516
36	0.00404	36	0.01122
37	0.0058	37	0.02939
38	0.01146	38.05	0.04471
39.05	0.04409	39.05	0.22541
40	0.13923	40	0.28003
41.05	0.05982	41.05	0.30312
42.1	0.02436	42.05	0.12904
43.05	0.03002	43.05	0.14534
44	100	44	0.51698
45	0.08094	45	100
46	0.00737	46	0.01498
47	0.00521	47	0.02235
48	0.01195	48	0.01015
49	0.00422	49.05	0.01269
50	0.01191	50.05	0.04905
51	0.01407	51	0.05191
52.05	0.01038	52.05	0.0298
53.1	0.01124	53.05	0.04864
54.1	0.0098	54.05	0.0402
55.1	0.03159	55.1	0.15672
56.1	0.01946	56.1	0.11872
57.1	0.0147	57.1	0.10489
58.1	0.0044	58.05	0.01859
59.1	0.00391	59.05	0.01212
60.1	0.00391	60.05	0.01466
