# Supplementary material for: Silicon photocathode functionalized with osmium complex catalyst for selective catalytic conversion of CO2 to methane
Source: Nat Commun. 2024 Jul 13;15:5882. doi: 10.1038/s41467-024-50244-w (PMC11246507; doi:10.1038/s41467-024-50244-w)
Supplement: Supplementary file 3 — Source data [file 41467_2024_50244_MOESM3_ESM.zip › Data source/Figure 4.xlsx]

## Sheet: Figure 4a
1351.08	124807	1351.08	176749	1350.08	130990	1350.08	120593
1350.08	124898	1350.08	173753	1349.08	130701	1349.08	118212
1349.08	126389	1349.08	176501	1348.08	129850	1348.08	118015
1348.08	128634	1348.08	176428	1347.08	130534	1347.08	120442
1347.08	125718	1347.08	182294	1346.08	131523	1346.08	119570
1346.08	123921	1346.08	176242	1345.08	129339	1345.08	118500
1345.08	123479	1345.08	173418	1344.08	128836	1344.08	118113
1344.08	123037	1344.08	175917	1343.08	129957	1343.08	117929
1343.08	126240	1343.08	172047	1342.08	130445	1342.08	118025
1342.08	124812	1342.08	176374	1341.08	130536	1341.08	119417
1341.08	125344	1341.08	175911	1340.08	129649	1340.08	120632
1340.08	128054	1340.08	172683	1339.08	128806	1339.08	119759
1339.08	124574	1339.08	173813	1338.08	129769	1338.08	119579
1338.08	126271	1338.08	172718	1337.08	130553	1337.08	119724
1337.08	123345	1337.08	174983	1336.08	130475	1336.08	119154
1336.08	123483	1336.08	173196	1335.08	128353	1335.08	117847
1335.08	125454	1335.08	170751	1334.08	128593	1334.08	118305
1334.08	123106	1334.08	173712	1333.08	130173	1333.08	118747
1333.08	123758	1333.08	173186	1332.08	129732	1332.08	117030
1332.08	125583	1332.08	171071	1331.08	128896	1331.08	118251
1331.08	124317	1331.08	173276	1330.08	129634	1330.08	119679
1330.08	122798	1330.08	175363	1329.08	129156	1329.08	117042
1329.08	123191	1329.08	172484	1328.08	129548	1328.08	116600
1328.08	124385	1328.08	174112	1327.08	128432	1327.08	118012
1327.08	123155	1327.08	173263	1326.08	125934	1326.08	118823
1326.08	125678	1326.08	172855	1325.08	128333	1325.08	120124
1325.08	125193	1325.08	172549	1324.08	128091	1324.08	119345
1324.08	126362	1324.08	171209	1323.08	128259	1323.08	117401
1323.08	125251	1323.08	173231	1322.08	130719	1322.08	117870
1322.08	125249	1322.08	176135	1321.08	130230	1321.08	119590
1321.08	127233	1321.08	175360	1320.08	129014	1320.08	120093
1320.08	123716	1320.08	172352	1319.08	130107	1319.08	119792
1319.08	124582	1319.08	176308	1318.08	128803	1318.08	118863
1318.08	124760	1318.08	170851	1317.08	126438	1317.08	118528
1317.08	123676	1317.08	170015	1316.08	127604	1316.08	120087
1316.08	126840	1316.08	171936	1315.08	128059	1315.08	120291
1315.08	123149	1315.08	174256	1314.08	127460	1314.08	119442
1314.08	125800	1314.08	172907	1313.08	127808	1313.08	119603
1313.08	126290	1313.08	173449	1312.08	128102	1312.08	119744
1312.08	124297	1312.08	169060	1311.08	127713	1311.08	119274
1311.08	126610	1311.08	170922	1310.08	129003	1310.08	119506
1310.08	125894	1310.08	173931	1309.08	130039	1309.08	119734
1309.08	123444	1309.08	172948	1308.08	129799	1308.08	119761
1308.08	123882	1308.08	170987	1307.08	129247	1307.08	119553
1307.08	125709	1307.08	175060	1306.08	129124	1306.08	119275
1306.08	125240	1306.08	175582	1305.08	129303	1305.08	119372
1305.08	126413	1305.08	172852	1304.08	130011	1304.08	118999
1304.08	123825	1304.08	176000	1303.08	128895	1303.08	120682
1303.08	126295	1303.08	177595	1302.08	129063	1302.08	121876
1302.08	127121	1302.08	174850	1301.08	130480	1301.08	121004
1301.08	126315	1301.08	176406	1300.08	129646	1300.08	120750
1300.08	124109	1300.08	173457	1299.08	129171	1299.08	121410
1299.08	128914	1299.08	173503	1298.08	130452	1298.08	122184
1298.08	125871	1298.08	172439	1297.08	131424	1297.08	122839
1297.08	128477	1297.08	174674	1296.08	130533	1296.08	122085
1296.08	128542	1296.08	174373	1295.08	129685	1295.08	121312
1295.08	127368	1295.08	174590	1294.08	130856	1294.08	121753
1294.08	128567	1294.08	175300	1293.08	131558	1293.08	122638
1293.08	125815	1293.08	176970	1292.08	131989	1292.08	123208
1292.08	127962	1292.08	175719	1291.08	132759	1291.08	123415
1291.08	125011	1291.08	177409	1290.08	132241	1290.08	123923
1290.08	125997	1290.08	176724	1289.08	132743	1289.08	122915
1289.08	126095	1289.08	180888	1288.08	131892	1288.08	122541
1288.08	127662	1288.08	177849	1287.08	131782	1287.08	123307
1287.08	126658	1287.08	176942	1286.08	132209	1286.08	124379
1286.08	128990	1286.08	179271	1285.08	132095	1285.08	126173
1285.08	128663	1285.08	179773	1284.08	133461	1284.08	125872
1284.08	128146	1284.08	182796	1283.08	134462	1283.08	125207
1283.08	127482	1283.08	181385	1282.08	134162	1282.08	125817
1282.08	128834	1282.08	181459	1281.08	133971	1281.08	126664
1281.08	126604	1281.08	178375	1280.08	133743	1280.08	126880
1280.08	129134	1280.08	181335	1279.08	133628	1279.08	127664
1279.08	130307	1279.08	181313	1278.08	133550	1278.08	129599
1278.08	131619	1278.08	181375	1277.08	134663	1277.08	129151
1277.08	129790	1277.08	182594	1276.08	135581	1276.08	127962
1276.08	131418	1276.08	183764	1275.08	135660	1275.08	128797
1275.08	130477	1275.08	181653	1274.08	135351	1274.08	129317
1274.08	133562	1274.08	181644	1273.08	134032	1273.08	129092
1273.08	132941	1273.08	182477	1272.08	134686	1272.08	129816
1272.08	132209	1272.08	185384	1271.08	136803	1271.08	130819
1271.08	134216	1271.08	185250	1270.08	138352	1270.08	131050
1270.08	131610	1270.08	187066	1269.08	137759	1269.08	131025
1269.08	133658	1269.08	186819	1268.08	138291	1268.08	132139
1268.08	131880	1268.08	188188	1267.08	139210	1267.08	131415
1267.08	132906	1267.08	188873	1266.08	138153	1266.08	130766
1266.08	136279	1266.08	188587	1265.08	138965	1265.08	132741
1265.08	134617	1265.08	188837	1264.08	140765	1264.08	133470
1264.08	134257	1264.08	190291	1263.08	141099	1263.08	134221
1263.08	132822	1263.08	190686	1262.08	140147	1262.08	133278
1262.08	135684	1262.08	190545	1261.08	140266	1261.08	132210
1261.08	138378	1261.08	189564	1260.08	140706	1260.08	133771
1260.08	136227	1260.08	188619	1259.08	141069	1259.08	134138
1259.08	137309	1259.08	193227	1258.08	141857	1258.08	134864
1258.08	137017	1258.08	189730	1257.08	141951	1257.08	136251
1257.08	136691	1257.08	188402	1256.08	142808	1256.08	137135
1256.08	138794	1256.08	192586	1255.08	143134	1255.08	138423
1255.08	138291	1255.08	192366	1254.08	143005	1254.08	136978
1254.08	139301	1254.08	192337	1253.08	143490	1253.08	135842
1253.08	136377	1253.08	193295	1252.08	144139	1252.08	136277
1252.08	138835	1252.08	194596	1251.08	145968	1251.08	136774
1251.08	138750	1251.08	196256	1250.08	146306	1250.08	138210
1250.08	141866	1250.08	196216	1249.08	146671	1249.08	141042
1249.08	144243	1249.08	198544	1248.08	147869	1248.08	142885
1248.08	144127	1248.08	198931	1247.08	148534	1247.08	143489
1247.08	146321	1247.08	201281	1246.08	151900	1246.08	145500
1246.08	144040	1246.08	202828	1245.08	152378	1245.08	145985
1245.08	144986	1245.08	203680	1244.08	152185	1244.08	146399
1244.08	144886	1244.08	201069	1243.08	152970	1243.08	146920
1243.08	144558	1243.08	201972	1242.08	152881	1242.08	146504
1242.08	144988	1242.08	206368	1241.08	152969	1241.08	146775
1241.08	146847	1241.08	203115	1240.08	150556	1240.08	147027
1240.08	143677	1240.08	203938	1239.08	150414	1239.08	144906
1239.08	145060	1239.08	203305	1238.08	151373	1238.08	143708
1238.08	145643	1238.08	202041	1237.08	149594	1237.08	144719
1237.08	145426	1237.08	205828	1236.08	148007	1236.08	144837
1236.08	144805	1236.08	203933	1235.08	149499	1235.08	143699
1235.08	142971	1235.08	206553	1234.08	153075	1234.08	145277
1234.08	147956	1234.08	205255	1233.08	155381	1233.08	149199
1233.08	147448	1233.08	209334	1232.08	157352	1232.08	152897
1232.08	148129	1232.08	209465	1231.08	160280	1231.08	156767
1231.08	154478	1231.08	211433	1230.08	163630	1230.08	158832
1230.08	154943	1230.08	217211	1229.08	166102	1229.08	161644
1229.08	160381	1229.08	219836	1228.08	167860	1228.08	162167
1228.08	161267	1228.08	223014	1227.08	167829	1227.08	161489
1227.08	158953	1227.08	225588	1226.08	166349	1226.08	161918
1226.08	158014	1226.08	224610	1225.08	166382	1225.08	161948
1225.08	158279	1225.08	221463	1224.08	166586	1224.08	162707
1224.08	155014	1224.08	217372	1223.08	164204	1223.08	162209
1223.08	155554	1223.08	217426	1222.08	160636	1222.08	159265
1222.08	148026	1222.08	213964	1221.08	157254	1221.08	154363
1221.08	144522	1221.08	210686	1220.08	152034	1220.08	148312
1220.08	142096	1220.08	207690	1219.08	146955	1219.08	141670
1219.08	137359	1219.08	200280	1218.08	141734	1218.08	135945
1218.08	131944	1218.08	194277	1217.08	136548	1217.08	130753
1217.08	127000	1217.08	190237	1216.08	133072	1216.08	125490
1216.08	123365	1216.08	185701	1215.08	128673	1215.08	120132
1215.08	116989	1215.08	181365	1214.08	123030	1214.08	115048
1214.08	113956	1214.08	178693	1213.08	118921	1213.08	110895
1213.08	111600	1213.08	172248	1212.08	116600	1212.08	108965
1212.08	111128	1212.08	169764	1211.08	115231	1211.08	108747
1211.08	107474	1211.08	171422	1210.08	114831	1210.08	108615
1210.08	104785	1210.08	169973	1209.08	114897	1209.08	107217
1209.08	105353	1209.08	171619	1208.08	114572	1208.08	105192
1208.08	107072	1208.08	168925	1207.08	113190	1207.08	104577
1207.08	105084	1207.08	171560	1206.08	112063	1206.08	105198
1206.08	103878	1206.08	170099	1205.08	111998	1205.08	105271
1205.08	100308	1205.08	169139	1204.08	112251	1204.08	104633
1204.08	102710	1204.08	167903	1203.08	112651	1203.08	103947
1203.08	103392	1203.08	168506	1202.08	112145	1202.08	104211
1202.08	101404	1202.08	173442	1201.08	111579	1201.08	104651
1201.08	101101	1201.08	170862	1200.08	112467	1200.08	104873
1200.08	104572	1200.08	169604	1199.08	112922	1199.08	106127
1199.08	103375	1199.08	168843	1198.08	113392	1198.08	106440
1198.08	104103	1198.08	171882	1197.08	113756	1197.08	107015
1197.08	105225	1197.08	170875	1196.08	113287	1196.08	107011
1196.08	103450	1196.08	170149	1195.08	113606	1195.08	106277
1195.08	103179	1195.08	171275	1194.08	113675	1194.08	105888
1194.08	103109	1194.08	174869	1193.08	114121	1193.08	106475
1193.08	104063	1193.08	172844	1192.08	115077	1192.08	107328
1192.08	106371	1192.08	171165	1191.08	114002	1191.08	107675
1191.08	103462	1191.08	171312	1190.08	113034	1190.08	107710
1190.08	104339	1190.08	173191	1189.08	113570	1189.08	106674
1189.08	106896	1189.08	173663	1188.08	114657	1188.08	106903
1188.08	105162	1188.08	175415	1187.08	116066	1187.08	108613
1187.08	102310	1187.08	175952	1186.08	116789	1186.08	109410
1186.08	104742	1186.08	172795	1185.08	116190	1185.08	109074
1185.08	106604	1185.08	176220	1184.08	114773	1184.08	108986
1184.08	105020	1184.08	174863	1183.08	115186	1183.08	108384
1183.08	106056	1183.08	175823	1182.08	116535	1182.08	107996
1182.08	107403	1182.08	177667	1181.08	116606	1181.08	109143
1181.08	105476	1181.08	176346	1180.08	116271	1180.08	109902
1180.08	107762	1180.08	177108	1179.08	115354	1179.08	110223
1179.08	108597	1179.08	177507	1178.08	116815	1178.08	110071
1178.08	106462	1178.08	177830	1177.08	117435	1177.08	109402
1177.08	107944	1177.08	179463	1176.08	116160	1176.08	109249
1176.08	107959	1176.08	179226	1175.08	118158	1175.08	110294
1175.08	107093	1175.08	180571	1174.08	119158	1174.08	111091
1174.08	110701	1174.08	179419	1173.08	117778	1173.08	110557
1173.08	109551	1173.08	179840	1172.08	117273	1172.08	111186
1172.08	109478	1172.08	181185	1171.08	118935	1171.08	112068
1171.08	108872	1171.08	180731	1170.08	119847	1170.08	113457
1170.08	108590	1170.08	177664	1169.08	119877	1169.08	113120
1169.08	110007	1169.08	182524	1168.08	120399	1168.08	112460
1168.08	112886	1168.08	182290	1167.08	120892	1167.08	113742
1167.08	108416	1167.08	182363	1166.08	120981	1166.08	112904
1166.08	107581	1166.08	181124	1165.08	120455	1165.08	112585
1165.08	112097	1165.08	182883	1164.08	120968	1164.08	112104
1164.08	109003	1164.08	185233	1163.08	120476	1163.08	111800
1163.08	110762	1163.08	186633	1162.08	119775	1162.08	112748
1162.08	112139	1162.08	185202	1161.08	120318	1161.08	112924
1161.08	110841	1161.08	184305	1160.08	119851	1160.08	113306
1160.08	109908	1160.08	185353	1159.08	121003	1159.08	113193
1159.08	113009	1159.08	184266	1158.08	122956	1158.08	113350
1158.08	111744	1158.08	187418	1157.08	122737	1157.08	114158
1157.08	113751	1157.08	188028	1156.08	122140	1156.08	113656
1156.08	113360	1156.08	187267	1155.08	122100	1155.08	112936
1155.08	111657	1155.08	185363	1154.08	123432	1154.08	113084
1154.08	113109	1154.08	186786	1153.08	123942	1153.08	113235
1153.08	112120	1153.08	188054	1152.08	123464	1152.08	115092
1152.08	111695	1152.08	187643	1151.08	123829	1151.08	114983
1151.08	113388	1151.08	187067	1150.08	124009	1150.08	114990
1150.08	114520	1150.08	189526	1149.08	123933	1149.08	115881
1149.08	114549	1149.08	191710	1148.08	123955	1148.08	116450
1148.08	113682	1148.08	188074	1147.08	124181	1147.08	116632
1147.08	113761	1147.08	187836	1146.08	124200	1146.08	115834
1146.08	113735	1146.08	191289	1145.08	123840	1145.08	115769
1145.08	115139	1145.08	191556	1144.08	124172	1144.08	114970
1144.08	115311	1144.08	193564	1143.08	125508	1143.08	115495
1143.08	115217	1143.08	190580	1142.08	125970	1142.08	116566
1142.08	114317	1142.08	192087	1141.08	125971	1141.08	116422
1141.08	115820	1141.08	193825	1140.08	126426	1140.08	116220
1140.08	116734	1140.08	193487	1139.08	126558	1139.08	116672
1139.08	115435	1139.08	193629	1138.08	126407	1138.08	117179
1138.08	115750	1138.08	191181	1137.08	126299	1137.08	117291
1137.08	116659	1137.08	192391	1136.08	126635	1136.08	116569
1136.08	117212	1136.08	192031	1135.08	127467	1135.08	116827
1135.08	117961	1135.08	192754	1134.08	128017	1134.08	117417
1134.08	117480	1134.08	195923	1133.08	128490	1133.08	118701
1133.08	118898	1133.08	195277	1132.08	127895	1132.08	119559
1132.08	120054	1132.08	194445	1131.08	127336	1131.08	118805
1131.08	117410	1131.08	195877	1130.08	127877	1130.08	119083
1130.08	119567	1130.08	194515	1129.08	127564	1129.08	118832
1129.08	119664	1129.08	195340	1128.08	127563	1128.08	119292
1128.08	120256	1128.08	196924	1127.08	128258	1127.08	119813
1127.08	118162	1127.08	198941	1126.08	127847	1126.08	119558
1126.08	117796	1126.08	196343	1125.08	126693	1125.08	118866
1125.08	119831	1125.08	198588	1124.08	126423	1124.08	119046
1124.08	119255	1124.08	198534	1123.08	127899	1123.08	119982
1123.08	119764	1123.08	197538	1122.08	128869	1122.08	118625
1122.08	119539	1122.08	195964	1121.08	129502	1121.08	119090
1121.08	121342	1121.08	197902	1120.08	129439	1120.08	119535
1120.08	119640	1120.08	196686	1119.08	128278	1119.08	118452
1119.08	120533	1119.08	201498	1118.08	128823	1118.08	118702
1118.08	120993	1118.08	196762	1117.08	128303	1117.08	119969
1117.08	120728	1117.08	202161	1116.08	128669	1116.08	121358
1116.08	123221	1116.08	201240	1115.08	128842	1115.08	120172
1115.08	121801	1115.08	199766	1114.08	127031	1114.08	118181
1114.08	122412	1114.08	202852	1113.08	128208	1113.08	118871
1113.08	123420	1113.08	201393	1112.08	130636	1112.08	119241
1112.08	121219	1112.08	203349	1111.08	130882	1111.08	119279
1111.08	123335	1111.08	201740	1110.08	130157	1110.08	119953
1110.08	124024	1110.08	202400	1109.08	131418	1109.08	120837
1109.08	124551	1109.08	206769	1108.08	132343	1108.08	121808
1108.08	122053	1108.08	204600	1107.08	131224	1107.08	122480
1107.08	124351	1107.08	206860	1106.08	130074	1106.08	122562
1106.08	124968	1106.08	204855	1105.08	129702	1105.08	121779
1105.08	125068	1105.08	206668	1104.08	131380	1104.08	121514
1104.08	125417	1104.08	203774	1103.08	130940	1103.08	121192
1103.08	125672	1103.08	202816	1102.08	128410	1102.08	121037
1102.08	124649	1102.08	204889	1101.08	129447	1101.08	120598
1101.08	127184	1101.08	203523	1100.08	130417	1100.08	120894
1100.08	126292	1100.08	203794	1099.08	128619	1099.08	120439
1099.08	123824	1099.08	207332	1098.08	127036	1098.08	120023
1098.08	122848	1098.08	206775	1097.08	126257	1097.08	120351
1097.08	123858	1097.08	204617	1096.08	125462	1096.08	118849
1096.08	122685	1096.08	204215	1095.08	125802	1095.08	117643
1095.08	124774	1095.08	202517	1094.08	126085	1094.08	118245
1094.08	122582	1094.08	204578	1093.08	125130	1093.08	118708
1093.08	124901	1093.08	202292	1092.08	124928	1092.08	118496
1092.08	124163	1092.08	205546	1091.08	126497	1091.08	118732
1091.08	125269	1091.08	202507	1090.08	127159	1090.08	119658
1090.08	123492	1090.08	202642	1089.08	125608	1089.08	119963
1089.08	124902	1089.08	204717	1088.08	125433	1088.08	119865
1088.08	127328	1088.08	206020	1087.08	126192	1087.08	121038
1087.08	128450	1087.08	206940	1086.08	126603	1086.08	121380
1086.08	128000	1086.08	206374	1085.08	127036	1085.08	120092
1085.08	127420	1085.08	206761	1084.08	126534	1084.08	119916
1084.08	127541	1084.08	206828	1083.08	126238	1083.08	120365
1083.08	126653	1083.08	208741	1082.08	126231	1082.08	118925
1082.08	126748	1082.08	207231	1081.08	126668	1081.08	118028
1081.08	127587	1081.08	206638	1080.08	127829	1080.08	118135
1080.08	128742	1080.08	206842	1079.08	128465	1079.08	119035
1079.08	128012	1079.08	209877	1078.08	128382	1078.08	120055
1078.08	129749	1078.08	207975	1077.08	128025	1077.08	120097
1077.08	128816	1077.08	209486	1076.08	128989	1076.08	120621
1076.08	129929	1076.08	209808	1075.08	129399	1075.08	121969
1075.08	130556	1075.08	209714	1074.08	130261	1074.08	122391
1074.08	131169	1074.08	209983	1073.08	131117	1073.08	124144
1073.08	131747	1073.08	212035	1072.08	129882	1072.08	130573
1072.08	132145	1072.08	212476	1071.08	130061	1071.08	135911
1071.08	131307	1071.08	212848	1070.08	130309	1070.08	132381
1070.08	132454	1070.08	211500	1069.08	130620	1069.08	124843
1069.08	132266	1069.08	211960	1068.08	132004	1068.08	121962
1068.08	131777	1068.08	208507	1067.08	132174	1067.08	122072
1067.08	131510	1067.08	209844	1066.08	130365	1066.08	122070
1066.08	133452	1066.08	212508	1065.08	131068	1065.08	122109
1065.08	133327	1065.08	209599	1064.08	131194	1064.08	122514
1064.08	132473	1064.08	214595	1063.08	129791	1063.08	122680
1063.08	133041	1063.08	212488	1062.08	130341	1062.08	122960
1062.08	132273	1062.08	213130	1061.08	131225	1061.08	123864
1061.08	131188	1061.08	215818	1060.08	132442	1060.08	123575
1060.08	134290	1060.08	216591	1059.08	133184	1059.08	122959
1059.08	135363	1059.08	215088	1058.08	133765	1058.08	123953
1058.08	135814	1058.08	215152	1057.08	133842	1057.08	124556
1057.08	133420	1057.08	215622	1056.08	134662	1056.08	124294
1056.08	133795	1056.08	217740	1055.08	135496	1055.08	124471
1055.08	134608	1055.08	216368	1054.08	136510	1054.08	123706
1054.08	135284	1054.08	218731	1053.08	135834	1053.08	124023
1053.08	133905	1053.08	218096	1052.08	134328	1052.08	124652
1052.08	136193	1052.08	216903	1051.08	134662	1051.08	124390
1051.08	137910	1051.08	217384	1050.08	136206	1050.08	125993
1050.08	136757	1050.08	216760	1049.08	137066	1049.08	126212
1049.08	136141	1049.08	217598	1048.08	137257	1048.08	126222
1048.08	136435	1048.08	217159	1047.08	137544	1047.08	126683
1047.08	141350	1047.08	220455	1046.08	137700	1046.08	126921
1046.08	137577	1046.08	219879	1045.08	137367	1045.08	127999
1045.08	139113	1045.08	220549	1044.08	136481	1044.08	127369
1044.08	136977	1044.08	218523	1043.08	137779	1043.08	127399
1043.08	137429	1043.08	219248	1042.08	138739	1042.08	128436
1042.08	140518	1042.08	220541	1041.08	138733	1041.08	128609
1041.08	141476	1041.08	218935	1040.08	137630	1040.08	128605
1040.08	139901	1040.08	221859	1039.08	138202	1039.08	128937
1039.08	140368	1039.08	221532	1038.08	140388	1038.08	129393
1038.08	140664	1038.08	218842	1037.08	140434	1037.08	129091
1037.08	142895	1037.08	220378	1036.08	140648	1036.08	129687
1036.08	143268	1036.08	220300	1035.08	141192	1035.08	129956
1035.08	140981	1035.08	220744	1034.08	140608	1034.08	130428
1034.08	141448	1034.08	221250	1033.08	141843	1033.08	130982
1033.08	139441	1033.08	224008	1032.08	142316	1032.08	129379
1032.08	143378	1032.08	222929	1031.08	141735	1031.08	129378
1031.08	144406	1031.08	222542	1030.08	142993	1030.08	130087
1030.08	141585	1030.08	223091	1029.08	141943	1029.08	129912
1029.08	143085	1029.08	222735	1028.08	140710	1028.08	131056
1028.08	144542	1028.08	224351	1027.08	142236	1027.08	132884
1027.08	144400	1027.08	226692	1026.08	142050	1026.08	132824
1026.08	145266	1026.08	224256	1025.08	141872	1025.08	133011
1025.08	143902	1025.08	226880	1024.08	143457	1024.08	133993
1024.08	148264	1024.08	227505	1023.08	144301	1023.08	133720
1023.08	144518	1023.08	224365	1022.08	144264	1022.08	133613
1022.08	146478	1022.08	226682	1021.08	145348	1021.08	134373
1021.08	147894	1021.08	225985	1020.08	146632	1020.08	134724
1020.08	148909	1020.08	229184	1019.08	145320	1019.08	133715
1019.08	147957	1019.08	228151	1018.08	145270	1018.08	133710
1018.08	150554	1018.08	229615	1017.08	146937	1017.08	135139
1017.08	152628	1017.08	230900	1016.08	146621	1016.08	135467
1016.08	152074	1016.08	228187	1015.08	144250	1015.08	134065
1015.08	151123	1015.08	224408	1014.08	144943	1014.08	134028
1014.08	148690	1014.08	227103	1013.08	145906	1013.08	134683
1013.08	148301	1013.08	222581	1012.08	143727	1012.08	133619
1012.08	150450	1012.08	225658	1011.08	144544	1011.08	132775
1011.08	148335	1011.08	223327	1010.08	145228	1010.08	132361
1010.08	150037	1010.08	222380	1009.08	144036	1009.08	134092
1009.08	150372	1009.08	225858	1008.08	146486	1008.08	136802
1008.08	149112	1008.08	223542	1007.08	147236	1007.08	136712
1007.08	152992	1007.08	229000	1006.08	145617	1006.08	136172
1006.08	152984	1006.08	228983	1005.08	147117	1005.08	137184
1005.08	154282	1005.08	230684	1004.08	150202	1004.08	139811
1004.08	159128	1004.08	232047	1003.08	152622	1003.08	142126
1003.08	158875	1003.08	233903	1002.08	154074	1002.08	142808
1002.08	161324	1002.08	237272	1001.08	155001	1001.08	143327
1001.08	161331	1001.08	237828	1000.08	155269	1000.08	144221
1000.08	161608	1000.08	235279	999.08	154244	999.08	144563
999.08	162546	999.08	235205	998.08	153225	998.08	143120
998.08	158623	998.08	228249	997.08	152118	997.08	141375
997.08	157456	997.08	229786	996.08	150193	996.08	140925
996.08	156607	996.08	223024	995.08	148896	995.08	139915
995.08	154267	995.08	219327	994.08	148749	994.08	137643
994.08	153784	994.08	219386	993.08	147789	993.08	136159
993.08	151407	993.08	213321	992.08	145030	992.08	135697
992.08	150541	992.08	212762	991.08	144164	991.08	133168
991.08	150715	991.08	207624	990.08	143691	990.08	132058
990.08	149393	990.08	206053	989.08	141904	989.08	131176
989.08	148336	989.08	206735	988.08	141323	988.08	129426
988.08	148713	988.08	205601	987.08	140496	987.08	130235
987.08	147917	987.08	203378	986.08	138920	986.08	130284
986.08	149021	986.08	205752	985.08	140507	985.08	129615
985.08	150134	985.08	208194	984.08	143443	984.08	133348
984.08	153766	984.08	216865	983.08	146244	983.08	139071
983.08	160851	983.08	224339	982.08	149792	982.08	141997
982.08	163915	982.08	229413	981.08	154041	981.08	145671
981.08	169132	981.08	240797	980.08	160327	980.08	149963
980.08	171843	980.08	252752	979.08	163811	979.08	153300
979.08	181469	979.08	251060	978.08	164329	978.08	154773
978.08	179982	978.08	241389	977.08	161945	977.08	153499
977.08	170772	977.08	231312	976.08	157325	976.08	150098
976.08	165510	976.08	223325	975.08	153522	975.08	145124
975.08	159711	975.08	217070	974.08	151406	974.08	142323
974.08	154127	974.08	212233	973.08	148830	973.08	139399
973.08	150110	973.08	201829	972.08	144491	972.08	133336
972.08	145433	972.08	197067	971.08	140991	971.08	130090
971.08	141771	971.08	189831	970.08	136376	970.08	127639
970.08	137335	970.08	181353	969.08	131044	969.08	122832
969.08	130991	969.08	176493	968.08	125861	968.08	118383
968.08	128440	968.08	169725	967.08	121388	967.08	114818
967.08	123496	967.08	164328	966.08	117979	966.08	112545
966.08	120683	966.08	161918	965.08	116307	965.08	111843
965.08	120772	965.08	160930	964.08	115787	964.08	110833
964.08	117468	964.08	158399	963.08	114397	963.08	110327
963.08	117951	963.08	158317	962.08	114101	962.08	111020
962.08	118078	962.08	158411	961.08	114290	961.08	110765
961.08	118549	961.08	160675	960.08	113214	960.08	110878
960.08	117456	960.08	159009	959.08	115013	959.08	110303
959.08	116789	959.08	158878	958.08	115451	958.08	109960
958.08	118850	958.08	158595	957.08	114540	957.08	110736
957.08	118217	957.08	156270	956.08	115161	956.08	110823
956.08	118063	956.08	159039	955.08	115671	955.08	110764
955.08	117440	955.08	159191	954.08	116793	954.08	110764
954.08	119683	954.08	158043	953.08	115585	953.08	112020
953.08	117109	953.08	156769	952.08	115205	952.08	111894
952.08	119522	952.08	158868	951.08	116242	951.08	110512
951.08	118322	951.08	161300	950.08	116319	950.08	110480
950.08	117180	950.08	162083	949.08	115913	949.08	110787
949.08	118929	949.08	160337	948.08	115881	948.08	111517
948.08	118478	948.08	158068	947.08	115912	947.08	112882
947.08	119224	947.08	161243	946.08	116020	946.08	112508
946.08	119666	946.08	160276	945.08	116482	945.08	113251
945.08	120852	945.08	161042	944.08	116584	944.08	113582
944.08	121423	944.08	160630	943.08	116481	943.08	112405
943.08	119295	943.08	160758	942.08	117440	942.08	112157
942.08	120309	942.08	162016	941.08	118284	941.08	112590
941.08	120919	941.08	164221	940.08	117478	940.08	113514
940.08	120748	940.08	164770	939.08	117269	939.08	114196
939.08	120230	939.08	161371	938.08	117749	938.08	114165
938.08	121150	938.08	162122	937.08	118526	937.08	114098
937.08	119731	937.08	163263	936.08	118633	936.08	114500
936.08	120088	936.08	163353	935.08	118636	935.08	114071
935.08	121975	935.08	161948	934.08	119550	934.08	114747
934.08	124862	934.08	164202	933.08	118890	933.08	114828
933.08	122931	933.08	164074	932.08	118784	932.08	114394
932.08	123020	932.08	163570	931.08	119938	931.08	114881
931.08	122078	931.08	162859	930.08	121066	930.08	115182
930.08	122577	930.08	165439	929.08	120592	929.08	115059
929.08	122592	929.08	163955	928.08	119671	928.08	116104
928.08	123029	928.08	166593	927.08	119941	927.08	117016
927.08	124410	927.08	165139	926.08	120558	926.08	117025
926.08	122612	926.08	168017	925.08	121580	925.08	116948
925.08	124216	925.08	167607	924.08	121465	924.08	117219
924.08	124160	924.08	167058	923.08	120967	923.08	116697
923.08	121666	923.08	167215	922.08	120497	922.08	116439
922.08	124634	922.08	168638	921.08	120743	921.08	117178
921.08	124025	921.08	168849	920.08	121605	920.08	117600
920.08	127303	920.08	170481	919.08	122437	919.08	118544
919.08	122879	919.08	166597	918.08	122102	918.08	119318
918.08	126241	918.08	168765	917.08	122316	917.08	119346
917.08	125280	917.08	169017	916.08	123800	916.08	118483
916.08	126346	916.08	169979	915.08	123437	915.08	117503
915.08	126779	915.08	169981	914.08	123282	914.08	117642
914.08	124151	914.08	170656	913.08	123337	913.08	118144
913.08	125690	913.08	168826	912.08	122928	912.08	118575
912.08	126932	912.08	170706	911.08	123548	911.08	118828
911.08	126730	911.08	169794	910.08	123715	910.08	118071
910.08	129288	910.08	170499	909.08	123430	909.08	118279
909.08	126718	909.08	171914	908.08	124585	908.08	119456
908.08	127201	908.08	173389	907.08	125831	907.08	120069
907.08	127911	907.08	169888	906.08	125714	906.08	120859
906.08	127626	906.08	169893	905.08	124672	905.08	121342
905.08	127955	905.08	172994	904.08	124370	904.08	121244
904.08	130440	904.08	172403	903.08	124952	903.08	122074
903.08	128712	903.08	172547	902.08	125144	902.08	121555
902.08	127094	902.08	170736	901.08	125093	901.08	121050
901.08	128423	901.08	171530	900.08	125423	900.08	121321
900.08	129323	900.08	172224	899.08	126625	899.08	121282
899.08	128204	899.08	172223	898.08	125873	898.08	122306
898.08	130155	898.08	172393	897.08	125538	897.08	122942
897.08	129338	897.08	174236	896.08	127232	896.08	123458
896.08	130898	896.08	174730	895.08	126221	895.08	123221
895.08	128723	895.08	176803	894.08	125938	894.08	122897
894.08	131009	894.08	176516	893.08	127869	893.08	121962
893.08	130736	893.08	176451	892.08	128456	892.08	122168
892.08	132024	892.08	178317	891.08	128429	891.08	123641
891.08	130953	891.08	175726	890.08	129148	890.08	123991
890.08	130402	890.08	176092	889.08	129147	889.08	124081
889.08	130783	889.08	176897	888.08	128250	888.08	124634
888.08	131748	888.08	177986	887.08	128858	887.08	125010
887.08	131786	887.08	177471	886.08	128674	886.08	124764
886.08	132107	886.08	177023	885.08	129264	885.08	124227
885.08	131284	885.08	179489	884.08	130102	884.08	123971
884.08	134045	884.08	176890	883.08	130413	883.08	125334
883.08	131272	883.08	175055	882.08	130613	882.08	125878
882.08	132496	882.08	178380	881.08	130169	881.08	125499
881.08	133976	881.08	179624	880.08	131132	880.08	125804
880.08	132410	880.08	180880	879.08	131041	879.08	126281
879.08	133193	879.08	179645	878.08	131991	878.08	127494
878.08	131708	878.08	178636	877.08	132134	877.08	127966
877.08	133999	877.08	179430	876.08	131281	876.08	126913
876.08	134901	876.08	180887	875.08	132765	875.08	125959
875.08	136099	875.08	181290	874.08	133374	874.08	126800
874.08	133415	874.08	180276	873.08	131787	873.08	128161
873.08	134427	873.08	180126	872.08	131387	872.08	128322
872.08	135438	872.08	182730	871.08	132986	871.08	128899
871.08	137151	871.08	184028	870.08	132517	870.08	128089
870.08	134416	870.08	182637	869.08	132269	869.08	128521
869.08	133178	869.08	182408	868.08	132614	868.08	128111
868.08	134858	868.08	179611	867.08	131732	867.08	127837
867.08	136664	867.08	182952	866.08	132763	866.08	129038
866.08	135878	866.08	181925	865.08	133858	865.08	128441
865.08	136750	865.08	180086	864.08	133902	864.08	129191
864.08	134693	864.08	182769	863.08	134265	863.08	129811
863.08	135786	863.08	183118	862.08	136023	862.08	128794
862.08	136631	862.08	185490	861.08	136943	861.08	129072
861.08	136778	861.08	188346	860.08	136804	860.08	130463
860.08	138805	860.08	185541	859.08	137315	859.08	131026
859.08	138881	859.08	187895	858.08	137428	858.08	130205
858.08	137919	858.08	185477	857.08	137553	857.08	130554
857.08	137430	857.08	186502	856.08	137436	856.08	132123
856.08	138892	856.08	187605	855.08	136927	855.08	131437
855.08	138275	855.08	187260	854.08	136512	854.08	131803
854.08	136534	854.08	186959	853.08	136186	853.08	132904
853.08	136953	853.08	187190	852.08	136674	852.08	132849
852.08	138968	852.08	186942	851.08	138242	851.08	132357
851.08	139450	851.08	189198	850.08	138953	850.08	131756
850.08	136992	850.08	187623	849.08	138707	849.08	131970
849.08	138548	849.08	190117	848.08	137748	848.08	133049
848.08	137926	848.08	185917	847.08	136734	847.08	133370
847.08	138664	847.08	187817	846.08	136619	846.08	132794
846.08	137145	846.08	187765	845.08	137552	845.08	132996
845.08	135906	845.08	189096	844.08	136901	844.08	132619
844.08	135978	844.08	188400	843.08	136593	843.08	132600
843.08	136940	843.08	188745	842.08	138131	842.08	133434
842.08	137117	842.08	189600	841.08	138316	841.08	132171
841.08	138469	841.08	191973	840.08	138883	840.08	131896
840.08	138358	840.08	190510	839.08	139002	839.08	133379
839.08	139215	839.08	190036	838.08	138632	838.08	134081
838.08	138714	838.08	190213	837.08	139732	837.08	134214
837.08	140260	837.08	193381	836.08	142138	836.08	134638
836.08	142357	836.08	195336	835.08	144262	835.08	135442
835.08	141897	835.08	195043	834.08	143633	834.08	136220
834.08	144008	834.08	196194	833.08	144307	833.08	137573
833.08	144633	833.08	194212	832.08	144659	832.08	137674
832.08	143719	832.08	194538	831.08	143406	831.08	137246
831.08	143686	831.08	193415	830.08	143267	830.08	137248
830.08	141812	830.08	193002	829.08	143664	829.08	135800
829.08	141719	829.08	195151	828.08	144098	828.08	135881
828.08	142336	828.08	194348	827.08	142240	827.08	137193
827.08	138784	827.08	194435	826.08	140738	826.08	136394
826.08	141143	826.08	193428	825.08	141351	825.08	135453
825.08	139888	825.08	195348	824.08	142398	824.08	136007
824.08	139070	824.08	193811	823.08	142173	823.08	136748
823.08	140304	823.08	194992	822.08	140579	822.08	136316
822.08	139706	822.08	193703	821.08	139893	821.08	136829
821.08	137535	821.08	195497	820.08	139451	820.08	136848
820.08	138790	820.08	194736	819.08	139053	819.08	136247
819.08	138512	819.08	194366	818.08	139228	818.08	137377
818.08	138711	818.08	196282	817.08	139536	817.08	137109
817.08	139556	817.08	194687	816.08	140176	816.08	136866
816.08	139141	816.08	198143	815.08	139685	815.08	137216
815.08	139700	815.08	196911	814.08	140008	814.08	138247
814.08	141585	814.08	197608	813.08	141408	813.08	138387
813.08	139642	813.08	198758	812.08	142142	812.08	137903
812.08	140375	812.08	194689	811.08	141763	811.08	138518
811.08	139647	811.08	196960	810.08	141552	810.08	138864
810.08	141964	810.08	194730	809.08	142209	809.08	138776
809.08	141962	809.08	199519	808.08	142756	808.08	139043
808.08	141209	808.08	194320	807.08	142767	807.08	139110
807.08	141561	807.08	198231	806.08	141537	806.08	139046
806.08	142551	806.08	200611	805.08	141536	805.08	139925
805.08	142487	805.08	202426	804.08	142113	804.08	140434
804.08	142154	804.08	199840	803.08	141918	803.08	139254
803.08	142446	803.08	198431	802.08	143405	802.08	139758
802.08	142561	802.08	200235	801.08	143403	801.08	140848
801.08	144626	801.08	199441	800.08	143083	800.08	140163
800.08	140617	800.08	201455	799.08	143246	799.08	140817
799.08	141843	799.08	202690	798.08	143190	798.08	142484
798.08	143815	798.08	202088	797.08	144599	797.08	142720
797.08	144958	797.08	200902	796.08	145815	796.08	141003
796.08	143685	796.08	203764	795.08	145392	795.08	140922
795.08	143015	795.08	205096	794.08	145242	794.08	141945
794.08	143907	794.08	201209	793.08	145402	793.08	142971
793.08	146543	793.08	201101	792.08	145878	792.08	143993
792.08	144202	792.08	202179	791.08	147448	791.08	144241
791.08	145330	791.08	206404	790.08	146874	790.08	144168
790.08	143761	790.08	203363	789.08	145393	789.08	144313
789.08	143729	789.08	206743	788.08	145199	788.08	143998
788.08	143138	788.08	204764	787.08	146572	787.08	143025
787.08	145289	787.08	207129	786.08	147981	786.08	144302
786.08	145240	786.08	205461	785.08	149017	785.08	144672
785.08	144342	785.08	205936	784.08	149210	784.08	143136
784.08	145238	784.08	207540	783.08	148352	783.08	143737
783.08	146072	783.08	209111	782.08	147071	782.08	145576
782.08	146679	782.08	206036	781.08	146394	781.08	147674
781.08	148748	781.08	210273	780.08	147723	780.08	146521
780.08	146375	780.08	206918	779.08	149312	779.08	144923
779.08	148368	779.08	209179	778.08	148956	778.08	145525
778.08	147071	778.08	208390	777.08	150459	777.08	146944
777.08	148509	777.08	208421	776.08	151360	776.08	147515
776.08	147917	776.08	209362	775.08	150672	775.08	147032
775.08	149327	775.08	207713	774.08	150871	774.08	146715
774.08	147661	774.08	211312	773.08	149677	773.08	147092
773.08	150079	773.08	207534	772.08	148883	772.08	147712
772.08	148323	772.08	209714	771.08	150270	771.08	147912
771.08	147465	771.08	209281	770.08	152042	770.08	148157
770.08	149481	770.08	211063	769.08	152683	769.08	148023
769.08	150332	769.08	208152	768.08	153478	768.08	148420
768.08	148218	768.08	210424	767.08	153380	767.08	148666
767.08	149904	767.08	211699	766.08	153410	766.08	148740
766.08	150574	766.08	213017	765.08	152938	765.08	150351
765.08	150562	765.08	212393	764.08	151510	764.08	151218
764.08	148450	764.08	212309	763.08	152061	763.08	149847
763.08	151686	763.08	213999	762.08	152641	762.08	149018
762.08	151404	762.08	214241	761.08	153888	761.08	149317
761.08	151325	761.08	214730	760.08	155255	760.08	150312
760.08	151154	760.08	215820	759.08	154385	759.08	150436
759.08	150729	759.08	215182	758.08	154379	758.08	151173
758.08	153059	758.08	213438	757.08	154843	757.08	151638
757.08	150777	757.08	212882	756.08	154563	756.08	151353
756.08	151683	756.08	213720	755.08	156578	755.08	151972
755.08	152373	755.08	214059	754.08	157998	754.08	151185
754.08	152011	754.08	214733	753.08	156242	753.08	150292
753.08	150810	753.08	214289	752.08	156119	752.08	151360
752.08	153728	752.08	216799	751.08	157697	751.08	152673
751.08	154000	751.08	217469	750.08	158157	750.08	153901
750.08	150114	750.08	217099	749.08	158136	749.08	153817
749.08	152456	749.08	220325	748.08	158718	748.08	153494
748.08	152412	748.08	219008	747.08	158466	747.08	154114
747.08	156212	747.08	219658	746.08	157678	746.08	153933
746.08	150737	746.08	219946	745.08	157621	745.08	154499
745.08	153694	745.08	218643	744.08	158347	744.08	155006
744.08	153415	744.08	219208	743.08	159695	743.08	154232
743.08	156365	743.08	220074	742.08	160763	742.08	153758
742.08	154678	742.08	216624	741.08	161405	741.08	154936
741.08	157695	741.08	217420	740.08	160857	740.08	156258
740.08	154052	740.08	221559	739.08	160150	739.08	156296
739.08	156631	739.08	220567	738.08	160118	738.08	155834
738.08	155181	738.08	220770	737.08	160226	737.08	155897
737.08	156095	737.08	222995	736.08	160382	736.08	156008
736.08	156651	736.08	224313	735.08	161287	735.08	155882
735.08	157341	735.08	223265	734.08	162867	734.08	155486
734.08	156735	734.08	226797	733.08	163532	733.08	155974
733.08	156551	733.08	224576	732.08	163152	732.08	157335
732.08	159316	732.08	223773	731.08	162503	731.08	158623
731.08	157074	731.08	224587	730.08	161630	730.08	159293
730.08	158590	730.08	223965	729.08	162751	729.08	159733
729.08	157895	729.08	223347	728.08	162947	728.08	159089
728.08	158357	728.08	225642	727.08	162461	727.08	156915
727.08	157024	727.08	225262	726.08	163723	726.08	156547
726.08	155671	726.08	228732	725.08	165465	725.08	157942
725.08	157624	725.08	224226	724.08	166406	724.08	159310
724.08	157672	724.08	228285	723.08	164759	723.08	160205
723.08	158537	723.08	229892	722.08	165270	722.08	161777
722.08	158189	722.08	226203	721.08	165375	721.08	162706
721.08	158809	721.08	228616	720.08	164910	720.08	161951
720.08	158662	720.08	230019	719.08	165920	719.08	161034
719.08	157592	719.08	227546	718.08	166335	718.08	161043
718.08	160691	718.08	229478	717.08	166823	717.08	161732
717.08	162451	717.08	228342	716.08	168836	716.08	161607
716.08	162721	716.08	228454	715.08	168860	715.08	161811
715.08	161636	715.08	229437	714.08	168204	714.08	161800
714.08	159378	714.08	230163	713.08	169039	713.08	160199
713.08	160518	713.08	229211	712.08	168174	712.08	161114
712.08	160139	712.08	231017	711.08	168735	711.08	163277
711.08	161805	711.08	230013	710.08	169410	710.08	162835
710.08	160261	710.08	232285	709.08	169312	709.08	162291
709.08	163680	709.08	232339	708.08	169885	708.08	163053
708.08	161206	708.08	232308	707.08	170065	707.08	164648
707.08	162743	707.08	233571	706.08	170570	706.08	165148
706.08	161265	706.08	233734	705.08	169984	705.08	164062
705.08	161775	705.08	234252	704.08	169188	704.08	164076
704.08	159617	704.08	231722	703.08	168996	703.08	164945
703.08	161464	703.08	234581	702.08	168696	702.08	164303
702.08	161533	702.08	232851	701.08	169270	701.08	164035
701.08	160999	701.08	235150	700.08	170473	700.08	164326
700.08	158548	700.08	235223	699.08	170405	699.08	163985
699.08	158691	699.08	232624	698.08	169150	698.08	163766
698.08	159085	698.08	232872	697.08	168922	697.08	163072
697.08	157243	697.08	234168	696.08	170364	696.08	163709
696.08	159424	696.08	235473	695.08	171104	695.08	164273
695.08	160115	695.08	233932	694.08	170867	694.08	164384
694.08	158801	694.08	233377	693.08	171502	693.08	165761
693.08	157711	693.08	234936	692.08	171159	692.08	166207
692.08	160571	692.08	235102	691.08	172197	691.08	167052
691.08	163588	691.08	234703	690.08	176475	690.08	169383
690.08	164347	690.08	239370	689.08	191292	689.08	173837
689.08	178919	689.08	245377	688.08	208870	688.08	179989
688.08	198934	688.08	251364	687.08	204464	687.08	178291
687.08	192586	687.08	255083	686.08	185798	686.08	171432
686.08	176696	686.08	250686	685.08	173697	685.08	168705
685.08	166654	685.08	239894	684.08	172436	684.08	168579
684.08	162306	684.08	239974	683.08	173234	683.08	169168
683.08	162005	683.08	235886	682.08	171953	682.08	169130
682.08	163106	682.08	241155	681.08	172559	681.08	169757
681.08	161948	681.08	240175	680.08	172636	680.08	169767
680.08	159463	680.08	239836	679.08	173047	679.08	168658
679.08	160823	679.08	235951	678.08	174086	678.08	168604
678.08	161969	678.08	241485	677.08	174047	677.08	169143
677.08	162334	677.08	240896	676.08	174447	676.08	168783
676.08	159929	676.08	239612	675.08	174530	675.08	169017
675.08	163200	675.08	238015	674.08	175166	674.08	169026
674.08	160600	674.08	238525	673.08	175536	673.08	168919
673.08	161758	673.08	241272	672.08	175114	672.08	169644
672.08	164690	672.08	240853	671.08	176002	671.08	170923
671.08	162595	671.08	240617	670.08	176555	670.08	171701
670.08	161030	670.08	245365	669.08	176511	669.08	169097
669.08	163191	669.08	242353	668.08	177426	668.08	169764
668.08	165067	668.08	243182	667.08	178172	667.08	172444
667.08	163919	667.08	244443	666.08	177593	666.08	173173
666.08	162722	666.08	246744	665.08	177441	665.08	172858
665.08	164528	665.08	244407	664.08	177379	664.08	173061
664.08	168318	664.08	243830	663.08	178045	663.08	174556
663.08	164338	663.08	244716	662.08	179720	662.08	174510
662.08	163175	662.08	246011	661.08	180486	661.08	173808
661.08	164593	661.08	246062	660.08	180437	660.08	174051
660.08	165516	660.08	245795	659.08	182005	659.08	174886
659.08	165559	659.08	249021	658.08	181969	658.08	174660
658.08	166812	658.08	248042	657.08	180799	657.08	175944
657.08	167138	657.08	247198	656.08	180413	656.08	176445
656.08	165937	656.08	249823	655.08	181627	655.08	175214
655.08	167116	655.08	248596	654.08	183285	654.08	175849
654.08	167738	654.08	247758	653.08	182079	653.08	177046
653.08	166126	653.08	250071	652.08	182271	652.08	178126
652.08	167791	652.08	249370	651.08	182620	651.08	177879
651.08	167691	651.08	245366	650.08	181437	650.08	177004
650.08	167882	650.08	250596	649.08	182055	649.08	176472
649.08	170618	649.08	247573	648.08	184135	648.08	176855
648.08	166602	648.08	251023	647.08	184029	647.08	178296
647.08	170340	647.08	252772	646.08	183878	646.08	177913
646.08	167610	646.08	247686	645.08	184669	645.08	176504
645.08	167243	645.08	249214	644.08	185123	644.08	177697
644.08	169030	644.08	251054	643.08	184181	643.08	178833
643.08	169115	643.08	252834	642.08	184398	642.08	177797
642.08	170706	642.08	252155	641.08	185936	641.08	177889
641.08	169892	641.08	251264	640.08	186115	640.08	179308
640.08	168360	640.08	251947	639.08	187936	639.08	180555
639.08	170114	639.08	251435	638.08	189966	638.08	181397
638.08	170621	638.08	251868	637.08	189097	637.08	181999
637.08	170906	637.08	254009	636.08	189135	636.08	182054
636.08	170975	636.08	254207	635.08	189996	635.08	181633
635.08	169070	635.08	256006	634.08	189451	634.08	180890
634.08	170711	634.08	253730	633.08	190640	633.08	181010
633.08	171985	633.08	255126	632.08	191285	632.08	181528
632.08	170207	632.08	254440	631.08	191445	631.08	181944
631.08	173880	631.08	257456	630.08	192001	630.08	183072
630.08	172393	630.08	258242	629.08	190855	629.08	183144
629.08	169971	629.08	258323	628.08	190085	628.08	182213
628.08	171733	628.08	257519	627.08	190969	627.08	182224
627.08	175172	627.08	256123	626.08	192734	626.08	182750
626.08	174536	626.08	253975	625.08	193335	625.08	182383
625.08	175068	625.08	256791	624.08	193285	624.08	183199
624.08	172785	624.08	258868	623.08	194458	623.08	185698
623.08	173195	623.08	258293	622.08	193818	622.08	187134
622.08	175228	622.08	259782	621.08	193384	621.08	187183
621.08	175389	621.08	258603	620.08	193806	620.08	186071
620.08	176226	620.08	259861	619.08	194311	619.08	185358
619.08	175888	619.08	259850	618.08	197263	618.08	185897
618.08	176609	618.08	262256	617.08	197237	617.08	186838
617.08	178483	617.08	259269	616.08	196997	616.08	187593
616.08	174771	616.08	261816	615.08	198061	615.08	187138
615.08	175886	615.08	261564	614.08	197468	614.08	188486
614.08	176620	614.08	260497	613.08	197106	613.08	189191
613.08	180945	613.08	258404	612.08	198181	612.08	187900
612.08	177219	612.08	262895	611.08	197806	611.08	188314
611.08	176551	611.08	258629	610.08	198579	610.08	188662
610.08	176373	610.08	262789	609.08	200191	609.08	188021
609.08	176728	609.08	262903	608.08	199301	608.08	187626
608.08	178810	608.08	260449	607.08	201039	607.08	188525
607.08	178349	607.08	261386	606.08	200906	606.08	189682
606.08	179582	606.08	262576	605.08	200398	605.08	189138
605.08	180440	605.08	264244	604.08	201737	604.08	188133
604.08	178525	604.08	263528	603.08	201304	603.08	188672
603.08	178732	603.08	262718	602.08	201680	602.08	190332
602.08	177674	602.08	263037	601.08	202859	601.08	191650
601.08	178572	601.08	264371	600.08	202839	600.08	191080
600.08	175848	600.08	263011	599.08	203509	599.08	190326
599.08	179101	599.08	262512	598.08	203252	598.08	191963
598.08	178260	598.08	264435	597.08	204202	597.08	192624
597.08	180771	597.08	262701	596.08	204638	596.08	190925
596.08	181836	596.08	262671	595.08	203442	595.08	190624
595.08	180076	595.08	262286	594.08	203006	594.08	190966
594.08	182256	594.08	263205	593.08	204219	593.08	190465
593.08	179027	593.08	263866	592.08	206303	592.08	192185
592.08	181632	592.08	266246	591.08	206650	591.08	193456
591.08	183364	591.08	261389	590.08	206855	590.08	192828
590.08	182622	590.08	264476	589.08	207160	589.08	193706
589.08	182831	589.08	266970	588.08	207829	588.08	195055
588.08	180071	588.08	268650	587.08	209319	587.08	196114
587.08	183509	587.08	264200	586.08	208344	586.08	194933
586.08	182806	586.08	265439	585.08	206768	585.08	193128
585.08	182552	585.08	266583	584.08	208745	584.08	192911
584.08	185253	584.08	266122	583.08	211392	583.08	193919
583.08	183185	583.08	267604	582.08	211220	582.08	195568
582.08	182590	582.08	269727	581.08	211600	581.08	195757
581.08	185663	581.08	267793	580.08	211938	580.08	195122
580.08	184276	580.08	265603	579.08	210115	579.08	195711
579.08	182430	579.08	267090	578.08	211957	578.08	197743
578.08	183224	578.08	266040	577.08	212079	577.08	198730
577.08	182336	577.08	263678	576.08	209988	576.08	197371
576.08	185447	576.08	264699	575.08	210691	575.08	195380
575.08	185548	575.08	264382	574.08	211311	574.08	195433
574.08	185169	574.08	259340	573.08	211079	573.08	197137
573.08	183527	573.08	259726	572.08	210709	572.08	196201
572.08	183846	572.08	257709	571.08	209890	571.08	195038
571.08	186103	571.08	255620	570.08	210103	570.08	195787
570.08	183879	570.08	254155	569.08	210649	569.08	194881
569.08	183275	569.08	250146	568.08	208944	568.08	194307
568.08	181221	568.08	249072	567.08	208892	567.08	194509
567.08	181789	567.08	247697	566.08	209587	566.08	193695
566.08	181836	566.08	243997	565.08	209961	565.08	192569
565.08	183555	565.08	246948	564.08	211364	564.08	195022
564.08	181948	564.08	253356	563.08	211937	563.08	197032
563.08	186424	563.08	257361	562.08	212677	562.08	197375
562.08	188917	562.08	260915	561.08	214811	561.08	199499
561.08	191827	561.08	268412	560.08	217706	560.08	200479
560.08	193267	560.08	273881	559.08	220625	559.08	201342
559.08	196258	559.08	280948	558.08	222504	558.08	202992
558.08	198231	558.08	284757	557.08	224968	557.08	205706
557.08	198891	557.08	286159	556.08	226676	556.08	207569
556.08	199349	556.08	292680	555.08	227201	555.08	208034
555.08	201000	555.08	290119	554.08	227993	554.08	209147
554.08	200168	554.08	280290	553.08	226724	553.08	206815
553.08	197219	553.08	276150	552.08	224611	552.08	203842
552.08	192211	552.08	264239	551.08	220120	551.08	201062
551.08	187372	551.08	247644	550.08	214287	550.08	196142
550.08	184557	550.08	239240	549.08	212054	549.08	194052
549.08	177534	549.08	230101	548.08	209241	548.08	191702
548.08	176882	548.08	222289	547.08	207968	547.08	188443
547.08	173291	547.08	217335	546.08	205605	546.08	186785
546.08	168113	546.08	204152	545.08	199541	545.08	182548
545.08	163194	545.08	191819	544.08	193975	544.08	176410
544.08	158811	544.08	178125	543.08	187091	543.08	172278
543.08	152804	543.08	162803	542.08	182313	542.08	168490
542.08	148763	542.08	153559	541.08	178647	541.08	164042
541.08	148741	541.08	149890	540.08	176054	540.08	162470
540.08	149398	540.08	149829	539.08	176262	539.08	162477
539.08	149522	539.08	146188	538.08	176011	538.08	162313
538.08	143035	538.08	146815	537.08	172637	537.08	163332
537.08	143071	537.08	146824	536.08	173585	536.08	164710
536.08	147667	536.08	165454	535.08	186380	535.08	176029
535.08	190364	535.08	287200	534.08	238857	534.08	230326
534.08	359822	534.08	685038	533.08	381016	533.08	355470
533.08	590377	533.08	1002580	532.08	526957	532.08	459004
532.08	500304	532.08	681465	531.08	478218	531.08	404766
531.08	254748	531.08	303859	530.08	297765	530.08	259673
530.08	158344	530.08	166290	529.08	192358	529.08	173904
529.08	141921	529.08	135348	528.08	167879	528.08	154832
528.08	135123	528.08	127163	527.08	162985	527.08	152033
527.08	130620	527.08	124977	526.08	161448	526.08	149951
526.08	130833	526.08	122545	525.08	160832	525.08	148563
525.08	129434	525.08	121628	524.08	160806	524.08	149039
524.08	131106	524.08	121176	523.08	161114	523.08	149004
523.08	129214	523.08	121812	522.08	159769	522.08	147940
522.08	127621	522.08	118943	521.08	157255	521.08	147842
521.08	129116	521.08	119662	520.08	158451	520.08	147614
520.08	127921	520.08	118481	519.08	161086	519.08	147259
519.08	128778	519.08	118975	518.08	161187	518.08	147225
518.08	127803	518.08	118185	517.08	159728	517.08	146887
517.08	129040	517.08	116345	516.08	159599	516.08	146786
516.08	129855	516.08	117225	515.08	160065	515.08	146749
515.08	129779	515.08	116519	514.08	159490	514.08	147037
514.08	128922	514.08	116717	513.08	159717	513.08	148133
513.08	129793	513.08	115763	512.08	161329	512.08	148589
512.08	129851	512.08	118189	511.08	161772	511.08	147257
511.08	129547	511.08	116166	510.08	161810	510.08	146801
510.08	129797	510.08	117048	509.08	162837	509.08	147621
509.08	130683	509.08	115939	508.08	162514	508.08	146956
508.08	126672	508.08	116891	507.08	162494	507.08	146063
507.08	128153	507.08	116626	506.08	161716	506.08	146118
506.08	131384	506.08	119081	505.08	161519	505.08	145845
505.08	131643	505.08	117635	504.08	162289	504.08	146204
504.08	128919	504.08	116473	503.08	163136	503.08	149128
503.08	130052	503.08	117264	502.08	163888	502.08	150573
502.08	131705	502.08	120470	501.08	163938	501.08	150184
501.08	134510	501.08	120641	500.08	164623	500.08	150296
500.08	136020	500.08	124047	499.08	163430	499.08	151640
499.08	133679	499.08	123243	498.08	165006	498.08	156889
498.08	134700	498.08	120971	497.08	167247	497.08	163994
497.08	132520	497.08	121127	496.08	165413	496.08	162840
496.08	132450	496.08	117747	495.08	165697	495.08	154356
495.08	131046	495.08	120234	494.08	165748	494.08	150140
494.08	133030	494.08	119582	493.08	165315	493.08	148705
493.08	130958	493.08	118889	492.08	165935	492.08	147636
492.08	129745	492.08	119616	491.08	166513	491.08	147476
491.08	130797	491.08	118798	490.08	168267	490.08	147290
490.08	131697	490.08	119734	489.08	168486	489.08	147539
489.08	129888	489.08	120310	488.08	167930	488.08	147568
488.08	132221	488.08	120294	487.08	167983	487.08	147293
487.08	130136	487.08	119783	486.08	168197	486.08	148013
486.08	131095	486.08	118824	485.08	168509	485.08	147555
485.08	134316	485.08	118749	484.08	168808	484.08	147311
484.08	130668	484.08	119520	483.08	169886	483.08	148889
483.08	130903	483.08	121670	482.08	170185	482.08	149022
482.08	129910	482.08	121340	481.08	169733	481.08	148944
481.08	131283	481.08	120378	480.08	171154	480.08	149113
480.08	132949	480.08	120878	479.08	171697	479.08	148796
479.08	132610	479.08	119767	478.08	171595	478.08	148139
478.08	134631	478.08	123590	477.08	170819	477.08	148498
477.08	133713	477.08	120281	476.08	169422	476.08	149803
476.08	134898	476.08	120530	475.08	169172	475.08	150350
475.08	133734	475.08	123402	474.08	169823	474.08	150299
474.08	135100	474.08	122999	473.08	171767	473.08	150439
473.08	135057	473.08	123517	472.08	173951	472.08	150764
472.08	136209	472.08	122150	471.08	175095	471.08	150334
471.08	137313	471.08	123197	470.08	176336	470.08	150741
470.08	138866	470.08	123089	469.08	176380	469.08	150818
469.08	136824	469.08	124390	468.08	174537	468.08	150180
468.08	135715	468.08	124063	467.08	173827	467.08	151766
467.08	135976	467.08	125033	466.08	173628	466.08	151198
466.08	135532	466.08	122836	465.08	173580	465.08	149639
465.08	134886	465.08	122439	464.08	174567	464.08	150386
464.08	134793	464.08	123004	463.08	174609	463.08	150043
463.08	135449	463.08	124035	462.08	173637	462.08	151041
462.08	134887	462.08	124898	461.08	174596	461.08	152371
461.08	136518	461.08	123841	460.08	174477	460.08	152410
460.08	134977	460.08	123906	459.08	172862	459.08	151933
459.08	135423	459.08	124886	458.08	174380	458.08	151991
458.08	133574	458.08	123680	457.08	175395	457.08	151015
457.08	136446	457.08	125285	456.08	175880	456.08	151103
456.08	135851	456.08	125827	455.08	176700	455.08	152429
455.08	136048	455.08	125850	454.08	176339	454.08	151294
454.08	135364	454.08	125018	453.08	177840	453.08	150212
453.08	137238	453.08	125865	452.08	177872	452.08	150891
452.08	137703	452.08	126060	451.08	176152	451.08	152033
451.08	136715	451.08	128048	450.08	176723	450.08	152796
450.08	136728	450.08	126039	449.08	178488	449.08	154303
449.08	136041	449.08	125182	448.08	177889	448.08	152715
448.08	136486	448.08	127524	447.08	178289	447.08	151969
447.08	135778	447.08	124383	446.08	178583	446.08	153453
446.08	135982	446.08	127314	445.08	176870	445.08	152404
445.08	137073	445.08	127491	444.08	178130	444.08	152463
444.08	136381	444.08	126899	443.08	178868	443.08	153163
443.08	137947	443.08	127633	442.08	178852	442.08	152575
442.08	138923	442.08	129078	441.08	179938	441.08	152759
441.08	140166	441.08	127238	440.08	179183	440.08	153187
440.08	139546	440.08	128437	439.08	179123	439.08	152323
439.08	138595	439.08	127208	438.08	179879	438.08	151405
438.08	140171	438.08	130769	437.08	180829	437.08	152616
437.08	140052	437.08	128932	436.08	181649	436.08	152145
436.08	137977	436.08	127737	435.08	181880	435.08	150377
435.08	139314	435.08	129951	434.08	181668	434.08	151179
434.08	140400	434.08	127021	433.08	181735	433.08	151861
433.08	139467	433.08	131002	432.08	181167	432.08	152271
432.08	140839	432.08	129487	431.08	181111	431.08	153793
431.08	140100	431.08	129088	430.08	181988	430.08	154573
430.08	140778	430.08	129543	429.08	183083	429.08	153982
429.08	141288	429.08	132065	428.08	184636	428.08	154486
428.08	141123	428.08	130642	427.08	184566	427.08	155317
427.08	141760	427.08	133301	426.08	186942	426.08	156240
426.08	143298	426.08	132174	425.08	188085	425.08	158056
425.08	140940	425.08	131344	424.08	187238	424.08	158457
424.08	142844	424.08	131045	423.08	188418	423.08	158039
423.08	143482	423.08	130825	422.08	187959	422.08	156860
422.08	143603	422.08	132198	421.08	187295	421.08	156372
421.08	141692	421.08	133331	420.08	186493	420.08	157154
420.08	141830	420.08	132223	419.08	184890	419.08	156331
419.08	144928	419.08	132450	418.08	185407	418.08	154315
418.08	142571	418.08	130722	417.08	183560	417.08	153750
417.08	139845	417.08	131220	416.08	181806	416.08	153126
416.08	140404	416.08	132648	415.08	181638	415.08	152313
415.08	143495	415.08	131913	414.08	179848	414.08	149783
414.08	140337	414.08	130477	413.08	177286	413.08	145980
413.08	140067	413.08	129548	412.08	175017	412.08	144175
412.08	140350	412.08	128069	411.08	175170	411.08	143046
411.08	140127	411.08	126487	410.08	175293	410.08	142290
410.08	140745	410.08	126496	409.08	174026	409.08	141037
409.08	140389	409.08	127542	408.08	173207	408.08	140835
408.08	142058	408.08	127770	407.08	171978	407.08	139953
407.08	141130	407.08	126608	406.08	170933	406.08	137006
406.08	139114	406.08	126368	405.08	171313	405.08	136394
405.08	141156	405.08	127250	404.08	174526	404.08	138591
404.08	145286	404.08	130893	403.08	180746	403.08	142369
403.08	150819	403.08	138276	402.08	197629	402.08	157258
402.08	151436	402.08	157105	401.08	246440	401.08	202396
401.08	163251	401.08	196712	400.08	305772	400.08	260945
400.08	173814	400.08	206762	399.08	294289	399.08	254141
399.08	164094	399.08	160376	398.08	223628	398.08	187663
398.08	148258	398.08	131745	397.08	178572	397.08	144420
397.08	139825	397.08	126935	396.08	168969	396.08	134120
396.08	139130	396.08	124437	395.08	168430	395.08	134374
395.08	137865	395.08	125023	394.08	166464	394.08	134560
394.08	139538	394.08	124984	393.08	167609	393.08	133114
393.08	140989	393.08	124171	392.08	168302	392.08	132432
392.08	140243	392.08	124218	391.08	165637	391.08	132630
391.08	138994	391.08	123935	390.08	165805	390.08	132859
390.08	142493	390.08	125762	389.08	168242	389.08	132395
389.08	141058	389.08	127222	388.08	168689	388.08	132248
388.08	140770	388.08	124338	387.08	167633	387.08	133284
387.08	141325	387.08	125990	386.08	167466	386.08	134367
386.08	141128	386.08	124225	385.08	168979	385.08	134151
385.08	141889	385.08	126074	384.08	169971	384.08	134358
384.08	141963	384.08	127212	383.08	170092	383.08	134338
383.08	140773	383.08	127887	382.08	170567	382.08	135157
382.08	142265	382.08	127765	381.08	170729	381.08	137092
381.08	142838	381.08	127614	380.08	171127	380.08	136605
380.08	142350	380.08	129703	379.08	171066	379.08	136023
379.08	143567	379.08	129588	378.08	170820	378.08	137034
378.08	143782	378.08	130119	377.08	171056	377.08	137839
377.08	144160	377.08	132187	376.08	170271	376.08	138261
376.08	143046	376.08	129074	375.08	170679	375.08	138004
375.08	145779	375.08	129587	374.08	172847	374.08	139005
374.08	144882	374.08	131252	373.08	174190	373.08	139737
373.08	145731	373.08	133350	372.08	175722	372.08	138403
372.08	144718	372.08	129686	371.08	175927	371.08	138452
371.08	144669	371.08	129636	370.08	175901	370.08	139821
370.08	144757	370.08	130290	369.08	176346	369.08	140513
369.08	146568	369.08	132676	368.08	175490	368.08	139818
368.08	144871	368.08	132488	367.08	174806	367.08	139313
367.08	147468	367.08	132029	366.08	175148	366.08	139690
366.08	144999	366.08	132342	365.08	175890	365.08	141119
365.08	147298	365.08	134558	364.08	177372	364.08	141476
364.08	145862	364.08	132398	363.08	178706	363.08	140996
363.08	147510	363.08	132856	362.08	178388	362.08	142468
362.08	148781	362.08	132520	361.08	178353	361.08	142407
361.08	147235	361.08	134335	360.08	178313	360.08	142111
360.08	149675	360.08	136060	359.08	179136	359.08	143515
359.08	148459	359.08	136171	358.08	180218	358.08	144398
358.08	148475	358.08	134857	357.08	180698	357.08	145009
357.08	148187	357.08	135720	356.08	180973	356.08	145047
356.08	149338	356.08	135670	355.08	179978	355.08	144819
355.08	149936	355.08	137403	354.08	180260	354.08	144731
354.08	149632	354.08	138050	353.08	181846	353.08	145299
353.08	151488	353.08	134024	352.08	183373	352.08	146688
352.08	151328	352.08	135309	351.08	182951	351.08	147284
351.08	149573	351.08	137784	350.08	181727	350.08	146817
350.08	149823	350.08	136347	349.08	184605	349.08	147023
349.08	152158	349.08	135987	348.08	186873	348.08	147634
348.08	154067	348.08	137944	347.08	186403	347.08	148748
347.08	152679	347.08	138881	346.08	187982	346.08	148923
346.08	152333	346.08	138239	345.08	188785	345.08	148671
345.08	152599	345.08	140810	344.08	186947	344.08	149114
344.08	152732	344.08	138252	343.08	187528	343.08	149632
343.08	152114	343.08	140517	342.08	189422	342.08	149914
342.08	152343	342.08	140687	341.08	190498	341.08	151334
341.08	152279	341.08	140793	340.08	189633	340.08	152293
340.08	153724	340.08	142011	339.08	189794	339.08	150529
339.08	154325	339.08	143377	338.08	191675	338.08	149964
338.08	156107	338.08	143219	337.08	191804	337.08	152175
337.08	155136	337.08	144834	336.08	192199	336.08	152998
336.08	153257	336.08	145845	335.08	192551	335.08	152779
335.08	152096	335.08	145967	334.08	193441	334.08	152964
334.08	155321	334.08	147580	333.08	194083	333.08	152239
333.08	156714	333.08	147409	332.08	194030	332.08	153188
332.08	155490	332.08	144430	331.08	193782	331.08	154375
331.08	154563	331.08	149122	330.08	194911	330.08	153901
330.08	153593	330.08	145716	329.08	195403	329.08	154375
329.08	152941	329.08	146764	328.08	194470	328.08	155622
328.08	153923	328.08	146028	327.08	195230	327.08	154461
327.08	155538	327.08	145647	326.08	194471	326.08	152555
326.08	153674	326.08	147119	325.08	195296	325.08	153540
325.08	153296	325.08	146693	324.08	196882	324.08	155386
324.08	153874	324.08	144670	323.08	195845	323.08	155085
323.08	155149	323.08	147356	322.08	197504	322.08	154287
322.08	154503	322.08	147672	321.08	199496	321.08	155144
321.08	155266	321.08	149505	320.08	198511	320.08	156227
320.08	156281	320.08	152069	319.08	200686	319.08	156771
319.08	155527	319.08	154315	318.08	202202	318.08	158299
318.08	154446	318.08	155704	317.08	202012	317.08	159322
317.08	156278	317.08	154396	316.08	203327	316.08	160190
316.08	156842	316.08	157251	315.08	204305	315.08	162718
315.08	161839	315.08	158354	314.08	206455	314.08	164123
314.08	160227	314.08	156960	313.08	207321	313.08	165353
313.08	164732	313.08	157727	312.08	208579	312.08	166901
312.08	163370	312.08	158925	311.08	210606	311.08	168204
311.08	166271	311.08	159586	310.08	210167	310.08	169020
310.08	167755	310.08	158347	309.08	210453	309.08	169464
309.08	169260	309.08	158463	308.08	212642	308.08	171429
308.08	173263	308.08	156620	307.08	211874	307.08	171875
307.08	167906	307.08	158978	306.08	207979	306.08	169981
306.08	166319	306.08	158009	305.08	207663	305.08	167027
305.08	158635	305.08	155698	304.08	205705	304.08	164490
304.08	155961	304.08	153503	303.08	200361	303.08	158545
303.08	149254	303.08	151188	302.08	195445	302.08	150761
302.08	139711	302.08	144115	301.08	187825	301.08	143274
301.08	129160	301.08	137313	300.08	181527	300.08	134105
300.08	119792	300.08	134284	299.08	175430	299.08	127056
299.08	113925	299.08	129779	298.08	169721	298.08	119410
298.08	105773	298.08	124302	297.08	164051	297.08	110736
297.08	97023.7	297.08	121713	296.08	157704	296.08	104792
296.08	91845.4	296.08	116225	295.08	153561	295.08	99147.2
295.08	89544.3	295.08	113615	294.08	151813	294.08	94052.7
294.08	86927.9	294.08	110606	293.08	153964	293.08	91727.6
293.08	88445.1	293.08	110917	292.08	152548	292.08	89718.3
292.08	91915.2	292.08	111371	291.08	147820	291.08	87556.8
291.08	88606.4	291.08	112707	290.08	153182	290.08	94805.3
290.08	87647.4	290.08	123007	289.08	185113	289.08	125321
289.08	100020	289.08	161042	288.08	243423	288.08	182089
288.08	165232	288.08	222324	287.08	339851	287.08	290198
287.08	355220	287.08	346542	286.08	528392	286.08	515199
286.08	572477	286.08	524223	285.08	711189	285.08	734952
285.08	819827	285.08	639845	284.08	578845	284.08	578834
284.08	498254	284.08	343124	283.08	270508	283.08	226997
283.08	108433	283.08	122088	282.08	137696	282.08	83897.3
282.08	45994.5	282.08	90858	281.08	120970	281.08	65374.3
281.08	39535.9	281.08	88328.4	280.08	118808	280.08	61651.9
280.08	36020.9	280.08	83017.8	279.08	118452	279.08	59709.1
279.08	35360.5	279.08	82716.9	278.08	117099	278.08	58147.9
278.08	34265.6	278.08	81879.6	277.08	114395	277.08	56450.7
277.08	32765.5	277.08	79617.6	276.08	111267	276.08	54408
276.08	29389.9	276.08	78721.8	275.08	108854	275.08	53022.8
275.08	26803.3	275.08	78402.8	274.08	107213	274.08	51650.1
274.08	25884.4	274.08	76374	273.08	105549	273.08	50566
273.08	24886.2	273.08	79296.2	272.08	104822	272.08	50565.5
272.08	25370.8	272.08	78382.2	271.08	104508	271.08	51084.6
271.08	25925.5	271.08	78289.9	270.08	103743	270.08	51012.7
270.08	24877	270.08	79799.5	269.08	104064	269.08	50588.9
269.08	22380.6	269.08	79643.7	268.08	104009	268.08	50723.2
268.08	23031.6	268.08	79469.5	267.08	103348	267.08	50821.1
267.08	22408.2	267.08	76387.3	266.08	103176	266.08	50085.3
266.08	22548.3	266.08	78290.6	265.08	102395	265.08	49045.6
265.08	22073.5	265.08	75306	264.08	102077	264.08	49452.6
264.08	21797.6	264.08	79157.7	263.08	103650	263.08	49572.2
263.08	21881.8	263.08	77308.3	262.08	103326	262.08	49066.4
262.08	20795.5	262.08	76184.9	261.08	101951	261.08	49060
261.08	21200.8	261.08	74896.2	260.08	101972	260.08	49396.8
260.08	21267.8	260.08	76580.1	259.08	101319	259.08	49204.4
259.08	21980.7	259.08	75890.8	258.08	101001	258.08	48270.1
258.08	22404	258.08	75661.7	257.08	101582	257.08	48630.9
257.08	23188.8	257.08	77348.5	256.08	102266	256.08	49439.3
256.08	22463.4	256.08	77347.2	255.08	102679	255.08	49456.9
255.08	22860	255.08	75984.2	254.08	103331	254.08	49418.8
254.08	22448.2	254.08	76934.4	253.08	103056	253.08	49232.8
253.08	21304.4	253.08	78194.8	252.08	102036	252.08	49114.9
252.08	20835.6	252.08	75656.4	251.08	101097	251.08	48801.2
251.08	21270.5	251.08	76359.4	250.08	101317	250.08	48261
250.08	21527.2	250.08	75273.6	249.08	100984	249.08	48305
249.08	20923.9	249.08	75613.6	248.08	100252	248.08	48451.2
248.08	21465	248.08	75069.6	247.08	100985	247.08	48421.4
247.08	20645.3	247.08	75265.2	246.08	101079	246.08	48892
246.08	20935.5	246.08	75913.4	245.08	101124	245.08	49009.4
245.08	20812.5	245.08	77727.9	244.08	101801	244.08	48286.6
244.08	21733.7	244.08	76898.1	243.08	101207	243.08	47633.4
243.08	20793	243.08	76074.7	242.08	99863.9	242.08	47736.5
242.08	21160.2	242.08	74922.2	241.08	99588.6	241.08	47934.4
241.08	21392.1	241.08	77451.4	240.08	100548	240.08	48597.1
240.08	20587.2	240.08	78304.1	239.08	100895	239.08	49125.7
239.08	21554.8	239.08	77587.8	238.08	99506	238.08	49048.7
238.08	20793.3	238.08	76988	237.08	99177.2	237.08	48888.6
237.08	20598.6	237.08	76161.2	236.08	99483.4	236.08	48576.2
236.08	21041.1	236.08	77215.4	235.08	100347	235.08	48558.8
235.08	21071.3	235.08	75981.9	234.08	101203	234.08	48409.5
234.08	21225.9	234.08	78629.6	233.08	100616	233.08	48345.2
233.08	21017.6	233.08	79794.2	232.08	100431	232.08	48542.4
232.08	21558.2	232.08	78072.5	231.08	100182	231.08	48544.2
231.08	21293.8	231.08	77740.6	230.08	100259	230.08	48941.9
230.08	21936.3	230.08	77592	229.08	99647.8	229.08	50220
229.08	21413.1	229.08	76366.4	228.08	99426.4	228.08	50596.2
228.08	20864.6	228.08	75423.2	227.08	99872	227.08	50136.8
227.08	20764.2	227.08	77592.1	226.08	98502.8	226.08	49103.1
226.08	21007.7	226.08	76499.5	225.08	97814.6	225.08	48007.8
225.08	21565.9	225.08	77636.6	224.08	96926.8	224.08	47313.1
224.08	21878.2	224.08	76767.5	223.08	97531.7	223.08	46628.4
223.08	21866.7	223.08	77672.5	222.08	98883.3	222.08	46198.1
222.08	21304.7	222.08	76826.7	221.08	98509.4	221.08	46883.4
221.08	22028	221.08	76916	220.08	98736	220.08	48041
220.08	21147.8	220.08	75995.5	219.08	98831.8	219.08	47210.7
219.08	21887.3	219.08	78062.9	218.08	96901	218.08	46449.1
218.08	21597.4	218.08	76178.7	217.08	96650.3	217.08	46301.4
217.08	21756	217.08	78468	216.08	98241.6	216.08	45873.6
216.08	21765.8	216.08	76803.7	215.08	97678.4	215.08	45586.3
215.08	21676	215.08	77745.8	214.08	96197.7	214.08	46195.2
214.08	21357.5	214.08	76812.5	213.08	95843.6	213.08	46818.3
213.08	20901.9	213.08	76557.9	212.08	96646.1	212.08	46280.1
212.08	20877.9	212.08	77263.1	211.08	95931.7	211.08	46312.2
211.08	20187.7	211.08	77271.9	210.08	94235.8	210.08	46410.9
210.08	21099	210.08	76820.1	209.08	93876.8	209.08	45590.1
209.08	20850.7	209.08	78018.3	208.08	93935.6	208.08	44762.5
208.08	20950.9	208.08	77723.1	207.08	93323.3	207.08	44895.1
207.08	21270	207.08	77619.4	206.08	93896.1	206.08	45522.6
206.08	19723.6	206.08	78329.5	205.08	93734.1	205.08	44871
205.08	20545.2	205.08	77725.2	204.08	92770.1	204.08	44200.3
204.08	20538.4	204.08	76546.2	203.08	93482.7	203.08	44337.9
203.08	22319	203.08	80212.5	202.08	94230.9	202.08	45161
202.08	25195	202.08	81058.7	201.08	93221.1	201.08	45639.7
201.08	26842.6	201.08	80894.9	200.08	91851.2	200.08	45185.3
200.08	25529.9	200.08	80931	199.08	92320.2	199.08	45148.2
199.08	23182.9	199.08	78015.2	198.08	91996.6	198.08	45620.2
198.08	22682.8	198.08	78765.8	197.08	91277.4	197.08	45289
197.08	22735.1	197.08	77757.8	196.08	90474.5	196.08	43929.2
196.08	20688.9	196.08	77422.8	195.08	88314.3	195.08	43410.1
195.08	20376.1	195.08	76210.4	194.08	88228.1	194.08	43783.4
194.08	21004.4	194.08	76443.1	193.08	88952	193.08	43637.7
193.08	21072	193.08	78003.1	192.08	89283	192.08	43717.8
192.08	22136.6	192.08	76025.4	191.08	89215.4	191.08	45617.6
191.08	22430.6	191.08	78123.5	190.08	88985.5	190.08	46010.5
190.08	24663.5	190.08	76833.5	189.08	90960.2	189.08	45304.5
189.08	25491.5	189.08	78521.7	188.08	91377.1	188.08	44856.8
188.08	24914.4	188.08	77820.7	187.08	89687.1	187.08	43678.8
187.08	22328.2	187.08	77146.3	186.08	88007.1	186.08	42654.2
186.08	21687.8	186.08	77355	185.08	85912.4	185.08	42192.7
185.08	21523.6	185.08	78372.4	184.08	85669.3	184.08	42216.5
184.08	22730.3	184.08	77805.3	183.08	85976.7	183.08	42142.9
183.08	24063.8	183.08	80505.7	182.08	85025	182.08	41895.2
182.08	23986.8	182.08	83776.3	181.08	83976.1	181.08	42173.2
181.08	23589.6	181.08	82486.9	180.08	82092.1	180.08	41752.6
180.08	22025.6	180.08	82816.1	179.08	80787.7	179.08	40768.6
179.08	21601.7	179.08	81803.3	178.08	79964.9	178.08	40123.2
178.08	20350.4	178.08	83757.9	177.08	79294.4	177.08	40282.2
177.08	21968.8	177.08	83516.5	176.08	79288.9	176.08	40475.5
176.08	20872.8	176.08	82327.1	175.08	79055.6	175.08	39961.1
175.08	20505.6	175.08	81450.6	174.08	78108.9	174.08	39552.4
174.08	20049.5	174.08	79514.6	173.08	78278.9	173.08	39298.2
173.08	20398.4	173.08	79501.5	172.08	77935.4	172.08	39463.8
172.08	20589.6	172.08	76391.5	171.08	77334.3	171.08	39162.3
171.08	21459.1	171.08	74050.5	170.08	78980.8	170.08	39157.9
170.08	20589.7	170.08	72374.7	169.08	80540.7	169.08	39506.9
169.08	20098.9	169.08	71086.2	168.08	80869.4	168.08	40348.6
168.08	19839.9	168.08	69288.8	167.08	79477.2	167.08	39800.7
167.08	19841.3	167.08	65394.4	166.08	75748.8	166.08	38439.2
166.08	19795.4	166.08	63744	165.08	71891.2	165.08	38228.9
165.08	19752.7	165.08	61743.8	164.08	69162.1	164.08	38288.2
164.08	20633.9	164.08	57342.2	163.08	65615.9	163.08	37617.8
163.08	19265.1	163.08	57275.9	162.08	62491.6	162.08	35174.6
162.08	19763.8	162.08	56670	161.08	61260.2	161.08	33272.1
161.08	19432.3	161.08	58327.9	160.08	60027.3	160.08	31779.4
160.08	19655.3	160.08	57259.1	159.08	59130.1	159.08	30991.6
159.08	19858.2	159.08	61194.5	158.08	58917.1	158.08	31542.9
158.08	21040.1	158.08	70309.4	157.08	59879	157.08	32487.6
157.08	22403.2	157.08	91610.3	156.08	64984	156.08	35663.1
156.08	26869.7	156.08	144649	155.08	75234.7	155.08	43982.8
155.08	36244.7	155.08	184844	154.08	88770.5	154.08	54458.7
154.08	52245	154.08	162721	153.08	93479.8	153.08	56884.5
153.08	53285.5	153.08	116524	152.08	87822	152.08	48905.6
152.08	35843.7	152.08	80091.8	151.08	90340.6	151.08	42935.9
151.08	24515.6	151.08	64832.6	150.08	91236.5	150.08	41501.7
150.08	21246.5	150.08	57595.1	149.08	74360.3	149.08	36559.8
149.08	20233.1	149.08	56259.1	148.08	57761.5	148.08	30886.9
148.08	19865.1	148.08	54635.6	147.08	51803.7	147.08	28372.6
147.08	19722.5	147.08	52698.9	146.08	49799.5	146.08	27254.5
146.08	18706.9	146.08	52348.2	145.08	49099.3	145.08	26458.6
145.08	18766.7	145.08	53720.9	144.08	47962.9	144.08	26500.4
144.08	17576.1	144.08	51937.2	143.08	47296.6	143.08	26370
143.08	18493	143.08	50169.1	142.08	46884.1	142.08	25649.7
142.08	19478.6	142.08	50281.5	141.08	46244.1	141.08	25606.5
141.08	18843.2	141.08	47785.9	140.08	46381.7	140.08	26087.5
140.08	18987.6	140.08	49494.1	139.08	46270.9	139.08	26003.3
139.08	18788.7	139.08	49217.7	138.08	45422.4	138.08	25711.1
138.08	18896.4	138.08	48811.7	137.08	44981.8	137.08	25920.7
137.08	18595.7	137.08	47752.2	136.08	45596.7	136.08	26347.2
136.08	18609.8	136.08	48333.3	135.08	46645.1	135.08	27834.8
135.08	19451	135.08	47673.2	134.08	47141.7	134.08	28956.2
134.08	19313.7	134.08	46645.2	133.08	47261.8	133.08	28805.9
133.08	20465.2	133.08	49333	132.08	49611.5	132.08	28723.4
132.08	22538.2	132.08	51776.4	131.08	49889.7	131.08	27899.9
131.08	24320	131.08	49218.7	130.08	45515.4	130.08	26198.7
130.08	21338.4	130.08	52224.6	129.08	41960.1	129.08	24971.9
129.08	18963.6	129.08	51952.3	128.08	40844.9	128.08	24706.7
128.08	18362.6	128.08	53959	127.08	39986.4	127.08	24799.2
127.08	18101.8	127.08	54775.9	126.08	40053.7	126.08	24935.5
126.08	19926.4	126.08	54241.6	125.08	40382.8	125.08	24770.5
125.08	19144.6	125.08	53397.7	124.08	39751.7	124.08	24611.1
124.08	19124.4	124.08	52635.6	123.08	40047.1	123.08	24706.7
123.08	19006.8	123.08	50659.7	122.08	40039.8	122.08	24611.3
122.08	18687.6	122.08	49108.5	121.08	39840.4	121.08	24331.7
121.08	19123.3	121.08	47088.9	120.08	40848.6	120.08	24363.3
120.08	19695.6	120.08	44831.8	119.08	42090.8	119.08	24526
119.08	19651.1	119.08	43343.1	118.08	43652	118.08	24333.7
118.08	19276	118.08	41845	117.08	44621	117.08	24427.1
117.08	19081	117.08	38993	116.08	43434.6	116.08	24067
116.08	18760.4	116.08	36048.1	115.08	39808	115.08	23088.2
115.08	18277.7	115.08	33941.5	114.08	35791.9	114.08	22264
114.08	18591.5	114.08	31685.3	113.08	32680.4	113.08	20937.7
113.08	17933.6	113.08	29473.3	112.08	29791.9	112.08	19533.6
112.08	17818.2	112.08	27715.4	111.08	27439.5	111.08	18712.9
111.08	18280.1	111.08	26981.2	110.08	25847.6	110.08	18518.4
110.08	17984.6	110.08	26801.7	109.08	25394.1	109.08	18094.9
109.08	18306.1	109.08	27097.5	108.08	24919.9	108.08	17231.6
108.08	18077.2	108.08	28804	107.08	23921.9	107.08	17104.6
107.08	18001.2	107.08	30797.4	106.08	23746.8	106.08	17640.4
106.08	18719.9	106.08	52509.1	105.08	26255.9	105.08	20707.9
105.08	22057.5	105.08	124305	104.08	37273.3	104.08	30371.5
104.08	31619.6	104.08	193379	103.08	57957	103.08	44564.6
103.08	52542.4	103.08	139163	102.08	64302.2	102.08	47372
102.08	57789.9	102.08	75598.6	101.08	49500.7	101.08	33964.5
101.08	30331.4	101.08	38572.9	100.08	51836.2	100.08	25106.4
100.08	19425.2	100.08	28393.4	99.08	64207.4	99.08	28165.6
99.08	17971.4	99.08	26213.1	98.08	46541.5	98.08	26218.2
98.08	17347.9	98.08	25918.9	97.08	24360.8	97.08	18813.8
97.08	17958.5	97.08	25242	96.08	20415.8	96.08	16513.9
96.08	17712.8	96.08	25100.8	95.08	19740.4	95.08	16324.8
95.08	17276.4	95.08	24616.8	94.08	19356.8	94.08	16059.6
94.08	17783.5	94.08	25100.3	93.08	19144.8	93.08	16270.4
93.08	17493.7	93.08	24309.7	92.08	18829.7	92.08	16203.1
92.08	17616.4	92.08	24111	91.08	19047.9	91.08	15905.5
91.08	18003.4	91.08	24058.6	90.08	19414.9	90.08	15749.4
90.08	17960	90.08	24108.5	89.08	19361.6	89.08	15806.3
89.08	17703.2	89.08	23852.8	88.08	19204.8	88.08	15751.3
88.08	17556.7	88.08	24251.7	87.08	19352.7	87.08	15950.7
87.08	17305.4	87.08	23441.3	86.08	19180.9	86.08	15863.9
86.08	17569.9	86.08	22744.4	85.08	18530.5	85.08	15760.5
85.08	17388.5	85.08	22782.1	84.08	18386	84.08	16084.6
84.08	17862.2	84.08	22777.9	83.08	18706.8	83.08	15717.9
83.08	17323	83.08	23433.4	82.08	18479.3	82.08	15674
82.08	16367.3	82.08	23024	81.08	18689.9	81.08	16113.6
81.08	17587.9	81.08	23846.3	80.08	19157.5	80.08	16145.5
80.08	17269.1	80.08	22737.3	79.08	18987.8	79.08	15985.6
79.08	17462.9	79.08	23077.4	78.08	19286.2	78.08	15704.4
78.08	17381.9	78.08	25601.8	77.08	19502.5	77.08	15667.8
77.08	17514.4	77.08	29523.4	76.08	19671.5	76.08	15692.4
76.08	17396.5	76.08	29582.7	75.08	20185.8	75.08	15927.2
75.08	17127.5	75.08	29284.8	74.08	20581.4	74.08	16029
74.08	18461.2	74.08	31269.1	73.08	20272	73.08	15670.7
73.08	17202.4	73.08	31085	72.08	20102.4	72.08	15690.7
72.08	18658.5	72.08	28124	71.08	20160.7	71.08	15632.5
71.08	18335.4	71.08	24950.5	70.08	20657.6	70.08	15719.2
70.08	19204.5	70.08	24238.2	69.08	21808.1	69.08	16582.3
69.08	19522.9	69.08	24478.9	68.08	21966.7	68.08	17412.1
68.08	20631	68.08	24073.9	67.08	20685.9	67.08	16698.2
67.08	17793.5	67.08	22105	66.08	19071.5	66.08	15554.1
66.08	16380.5	66.08	20510	65.08	17826	65.08	15380.2
65.08	16942.1	65.08	21992.7	64.08	17564.4	64.08	16140.6
64.08	15835.6	64.08	21183.8	63.08	17746.2	63.08	17174.6
63.08	15630.2	63.08	20653	62.08	17688	62.08	16129.1
62.08	14504.9	62.08	20035.5	61.08	17486.1	61.08	14466.4
61.08	14624.4	61.08	20104.8	60.08	17631.4	60.08	14272.7
60.08	14871.9	60.08	19663.3	59.08	17692.6	59.08	14619.4
59.08	14926.2	59.08	20653.5	58.08	17360.3	58.08	14671.4
58.08	14613.8	58.08	20569.8	57.08	17464.4	57.08	14406.8
57.08	15770.6	57.08	21638.7	56.08	17603.7	56.08	14485
56.08	15803.4	56.08	22524.7	55.08	18755.2	55.08	15422.6
55.08	17440.7	55.08	23261.2	54.08	25398.7	54.08	18254.4
54.08	24287.6	54.08	23655.1	53.08	30953.8	53.08	20467.2
53.08	27409.6	53.08	24539.9	52.08	28729.4	52.08	19958.8
52.08	21574.6	52.08	24682.8	51.08	31713.8	51.08	21398.6
51.08	28411.4	51.08	23044.2	50.08	33063.8	50.08	21447.8
50.08	27009.6	50.08	23543.5	49.08	23584.3	49.08	17030.9
49.08	16251.5	49.08	22000	48.08	17208.3	48.08	14410.6
48.08	14028.4	48.08	21117	47.08	16270.9	47.08	13788.9
47.08	13947.5	47.08	20799.3	46.08	16143.9	46.08	13730.4
46.08	13875.8	46.08	21201.3	45.08	16800.8	45.08	14113.3
45.08	14158.2	45.08	21133.4	44.08	16488.7	44.08	13992.4
44.08	14299.4	44.08	19449.4	43.08	15186	43.08	13547
43.08	13396.8	43.08	18538.9	42.08	14839.4	42.08	13066.1
42.08	12692.8	42.08	17571.6	41.08	14310.7	41.08	12868.3
41.08	11866.7	41.08	17189.5	40.08	13696.6	40.08	12816.5
40.08	11748.1	40.08	16140.9	39.08	13888.8	39.08	12715.5
39.08	11933.5	39.08	15717.7	38.08	13388	38.08	12303
38.08	12079.1	38.08	15189.6	37.08	12997	37.08	11616.3
37.08	11854.1	37.08	14942.8	36.08	13384.5	36.08	11491.7
36.08	12320.9	36.08	14168.9	35.08	13487.2	35.08	11755.6
35.08	12088.1	35.08	15493	34.08	13766.4	34.08	11749
34.08	12351.5	34.08	15532.2	33.08	14037.4	33.08	11636.5
33.08	12720.6	33.08	16924.4	32.08	14151.2	32.08	11920.6
32.08	13870.7	32.08	17539	31.08	13998.3	31.08	12855.5
31.08	13497.9	31.08	18218.1	30.08	13925.2	30.08	13833.5
30.08	12788	30.08	19915.8	29.08	14463.8	29.08	14076
29.08	14325.8	29.08	22825.8	28.08	16317.9	28.08	14886.3
28.08	17873.8	28.08	30314.9	27.08	19648.2	27.08	16984.2
27.08	19587.5	27.08	39420.2	26.08	22327.3	26.08	18796.7
26.08	20268	26.08	43816.5	25.08	22235.7	25.08	19059.6
25.08	18729	25.08	37496.3	24.08	20094.4	24.08	17480.8
24.08	14379.4	24.08	22582.1	23.08	17477	23.08	14998.2
23.08	11302.1	23.08	14773.8	22.08	14754.6	22.08	12767.8
22.08	9960.96	22.08	10933.7	21.08	13401.7	21.08	11893.6
21.08	11024.7	21.08	10751	20.08	13634.4	20.08	12607.1
20.08	13104.5	20.08	11595.1	19.08	14399.9	19.08	14083.6
19.08	15260.8	19.08	12454.8	18.08	15329.9	18.08	14651.6
18.08	16355.2	18.08	12943.6	17.08	15487.6	17.08	14323.8
17.08	16421.6	17.08	14935.4	16.08	14178.8	16.08	13703
16.08	14224.4	16.08	15796.9	15.08	13117.4	15.08	13153.3
15.08	13267.9	15.08	15556	14.08	13019.2	14.08	13212.7
14.08	12972.9	14.08	15885.2	13.08	12436.9	13.08	11806.7
13.08	11092.2	13.08	14370.1	12.08	11042.8	12.08	9507.12
12.08	8735.52	12.08	11575.5	11.08	10019.5	11.08	8568.33
11.08	8393.96	11.08	10485.9	10.08	10249	10.08	8568.74
10.08	8141.66	10.08	11615.4	9.08	10166.6	9.08	8115.42
9.08	8717.6	9.08	13268.6	8.08	9159.14	8.08	7208.61
8.08	7953.72	8.08	12760.9	7.08	8432.26	7.08	6565.25
7.08	7710	7.08	10793.9	6.08	7895.26	6.08	6038.22
6.08	6437.56	6.08	8737.37	5.08	7060.26	5.08	5671.93
5.08	5672.94	5.08	6671.27	4.08	6225.41	4.08	4897.07
4.08	3515.93	4.08	4962.24	3.08	5031.5	3.08	3587.97
3.08	2770.86	3.08	3248.89	2.08	4242.04	2.08	2564.86
2.08	2482	2.08	1440.89	1.08	3319.77	1.08	1643.05
1.08	1851.69	1.08	1061.43	0.08	1487.81	0.08	729.758
0.08	484.894	0.08	483.555	-0.92	444.211	-0.92	267.108
-0.92	150.994	-0.92	196.023	-1.92	258.2	-1.92	160.459
-1.92	209.648	-1.92	186.973	-2.92	175.013	-2.92	121.878
-2.92	103.477	-2.92	134.405	-3.92	120.296	-3.92	123.197
-3.92	164.289	-3.92	157.072	-4.92	129.104	-4.92	125.5
-4.92	158.836	-4.92	141.259	-5.92	107.433	-5.92	83.7271
-5.92	63.0471	-5.92	111.657	-6.92	93.4031	-6.92	96.5846
-6.92	99.2922	-6.92	135.161	-7.92	123.498	-7.92	131.479
-7.92	143.364	-7.92	115.395	-8.92	116.045	-8.92	125.816
-8.92	72.1825	-8.92	170.446	-9.92	91.2796	-9.92	135.836

## Sheet: Figure 4b
Os4f-przpOs-before											trzpOs-before											przpOs-after											trzpOs-after
41.08	1249.44	41.08	1249.44	41.08	1249.44	69.08	1575.11	69.08	2266.43		40.58	1502.15	40.58	1502.15	40.58	1502.15	68.58	1717.57	68.58	2213.36		41.08	2104.84	41.08	2104.84	41.08	2104.84	69.08	2055.81	69.08	3264.77		40.58	1247.23	40.58	1247.23	40.58	1247.23	68.58	1634.69	68.58	1777.2
41.8991	1272.02	42.1605	1278.96	41.2207	1251.05	68.98	1573.28	68.98	2228.12		41.4119	1512.41	41.672	1515.92	40.7207	1503.84	68.48	1718.29	68.48	2246.56		41.9902	2104.84	42.1461	2104.84	41.2595	2104.84	68.98	2055.51	68.98	3326.11		41.4132	1275.02	41.677	1280.79	40.7207	1258.76	68.48	1632.08	68.48	1700.3
42.7183	1291.89	43.241	1301.89	41.3614	1255.77	68.88	1571.46	68.88	2229.94		42.2439	1524.69	42.7639	1534.37	40.8614	1505.53	68.38	1719	68.38	2401.34		42.9004	2104.84	43.2121	2104.84	41.439	2104.84	68.88	2055.22	68.88	3238.96		42.2464	1292.45	42.774	1302.36	40.8614	1262.2	68.38	1629.48	68.38	1766.06
43.5375	1306.74	44.3214	1317.15	41.5021	1260.29	68.78	1569.64	68.78	2325.19		43.0758	1541.19	43.8559	1562.38	41.0021	1507.24	68.28	1719.72	68.28	2464.77		43.8107	2104.84	44.2781	2104.84	41.6185	2104.84	68.78	2054.92	68.78	3414.7		43.0795	1307.72	43.871	1320.36	41.0021	1265.57	68.28	1626.88	68.28	1812.63
44.3566	1317.54	45.4019	1326.99	41.6428	1264.61	68.68	1567.81	68.68	2415.73		43.9077	1563.98	44.9478	1598.39	41.1428	1508.97	68.18	1720.43	68.18	2291.14		44.7209	2104.84	45.3442	2105.83	41.798	2104.84	68.68	2054.62	68.68	3485.9		43.9127	1320.97	44.968	1335.14	41.1428	1268.87	68.18	1624.27	68.18	1846.5
45.1758	1325.26	46.4824	1334.47	41.7835	1268.76	68.58	1565.99	68.58	2367.73		44.7396	1591.4	46.0398	1631.2	41.2835	1510.74	68.08	1721.14	68.08	2344.27		45.6311	2107.27	46.4103	2109.69	41.9774	2104.84	68.58	2054.32	68.58	3444.15		44.7459	1332.39	46.065	1347.1	41.2835	1272.1	68.08	1621.67	68.08	1847.33
45.9949	1331.08	47.5629	1344.61	41.9242	1272.71	68.48	1564.17	68.48	2392.81		45.5716	1618.3	47.1318	1650.5	41.4242	1512.57	67.98	1721.86	67.98	2423.15		46.5413	2109.89	47.4763	2109.79	42.1569	2104.84	68.48	2054.02	68.48	3351.1		45.5791	1342.13	47.162	1356.61	41.4242	1275.27	67.98	1619.07	67.98	1868.99
46.8141	1337.06	48.6434	1362.68	42.0649	1276.49	68.38	1562.34	68.38	2531.62		46.4035	1639.36	48.2237	1659.33	41.5649	1514.45	67.88	1722.57	67.88	2377.92		47.4515	2109.83	48.5424	2106.7	42.3364	2104.84	68.38	2053.72	68.38	3252.58		46.4123	1350.36	48.259	1364.05	41.5649	1278.37	67.88	1616.47	67.88	1724.85
47.6332	1345.49	49.7239	1391.21	42.2056	1280.1	68.28	1560.52	68.28	2394.61		47.2354	1651.64	49.3157	1666.73	41.7056	1516.4	67.78	1723.27	67.78	2091.78		48.3617	2107.91	49.6084	2100.99	42.5159	2104.84	68.28	2053.43	68.28	3567.43		47.2454	1357.25	49.356	1369.81	41.7056	1281.4	67.78	1613.86	67.78	1756.29
48.4524	1359.62	50.8043	1425.91	42.3463	1283.55	68.18	1558.69	68.18	2478.36		48.0674	1660.13	50.4076	1676.64	41.8463	1518.43	67.68	1723.98	67.68	2210.48		48.4499	2107.89	50.6745	2093.79	42.6954	2104.84	68.18	2053.13	68.18	3290.12		48.0786	1363.86	50.453	1374.39	41.8463	1284.36	67.68	1611.26	67.68	1781.89
48.5274	1361.89	50.8929	1429	42.487	1286.84	68.08	1556.87	68.08	2503.88		48.1463	1661.96	50.501	1677.9	41.987	1520.54	67.58	1724.69	67.58	2443.88		48.6197	2108.43	50.7811	2093.31	42.8749	2104.84	68.08	2052.83	68.08	3346.21		48.1599	1364.99	50.5455	1374.85	41.987	1287.27	67.58	1608.66	67.58	1833.04
48.6719	1368.18	51.0633	1435.43	42.6277	1289.96	67.98	1555.05	67.98	2348.38		48.2983	1668.34	50.6807	1681.34	42.1277	1522.77	67.48	1725.39	67.48	2278.1		48.7811	2110.33	50.9862	2093.12	43.0544	2104.84	67.98	2052.53	67.98	3097.4		48.3163	1368.48	50.7235	1376.11	42.1277	1290.11	67.48	1606.05	67.48	1776.33
48.8089	1378.83	51.225	1443.03	42.7684	1292.94	67.88	1553.22	67.88	2333.14		48.4425	1681.45	50.8512	1687.38	42.2684	1525.1	67.38	1726.1	67.38	2444.84		48.9342	2114.55	51.1808	2094.66	43.2338	2104.84	67.88	2052.23	67.88	3126.27		48.4646	1374.89	50.8924	1378.41	42.2684	1292.89	67.38	1603.45	67.38	1752.75
48.9387	1397.51	51.3782	1453.57	42.9091	1295.77	67.78	1551.4	67.78	2406.32		48.5791	1706.65	51.0127	1698.81	42.4091	1527.56	67.28	1726.8	67.28	2454.6		49.0792	2122.31	51.3651	2099.12	43.4133	2104.84	67.78	2051.93	67.78	3201.89		48.6052	1386.42	51.0523	1382.95	42.4091	1295.6	67.28	1600.85	67.28	1792.26
49.0615	1429.39	51.5231	1470.03	43.0498	1298.45	67.68	1549.58	67.68	2303.06		48.7083	1751	51.1655	1719.96	42.5498	1530.15	67.18	1727.51	67.18	2273.05		49.2164	2134.85	51.5395	2107.93	43.5928	2104.84	67.68	2051.64	67.68	3131.21		48.7381	1405.89	51.2037	1391.64	42.5498	1298.26	67.18	1598.25	67.18	1770.84
49.1775	1480.5	51.6599	1496.59	43.1906	1301.01	67.58	1547.75	67.58	2270.19		48.8303	1822.32	51.3098	1756.45	42.6906	1532.88	67.08	1728.21	67.08	2189.71		49.3459	2153.3	51.7042	2122.61	43.7723	2104.84	67.58	2051.34	67.58	2974.3		48.8637	1436.3	51.3466	1407.03	42.6906	1300.85	67.08	1595.64	67.08	1759.29
49.2869	1556.7	51.7889	1538.18	43.3313	1303.42	67.48	1545.93	67.48	2104.66		48.9454	1927.72	51.4458	1814.45	42.8313	1535.78	66.98	1728.91	66.98	2041.5		49.4681	2178.33	51.8595	2144.37	43.9518	2104.84	67.48	2051.04	67.48	2838.65		48.9821	1480.25	51.4814	1431.98	42.8313	1303.39	66.98	1593.04	66.98	1760.8
49.3898	1662.26	51.9104	1599.53	43.472	1305.72	67.38	1544.11	67.38	1986.87		49.0537	2071.89	51.5739	1899.3	42.972	1538.82	66.88	1729.61	66.88	2052.27		49.5831	2210	52.0057	2173.9	44.1313	2104.84	67.38	2050.74	67.38	2715.42		49.0936	1539.29	51.6083	1469.04	42.972	1305.86	66.88	1590.44	66.88	1676.06
49.4865	1798.73	52.0245	1684.05	43.6127	1307.89	67.28	1542.28	67.28	2111.18		49.1554	2255.76	51.6942	2014.24	43.1127	1542.06	66.78	1730.31	66.78	2200.93		49.6911	2247.69	52.143	2211.07	44.3108	2104.84	67.28	2050.44	67.28	2703.84		49.1982	1613.47	51.7274	1519.85	43.1127	1308.28	66.78	1587.83	66.78	1686.29
49.5772	1964.28	52.1314	1792.75	43.7534	1309.94	67.18	1540.46	67.18	1932.14		49.2508	2475.92	51.807	2159.29	43.2534	1545.48	66.68	1731.01	66.68	2029.68		49.7923	2290.18	52.2717	2254.97	44.4903	2104.84	67.18	2050.14	67.18	2572.77		49.2964	1701.21	51.8392	1584.63	43.2534	1310.64	66.68	1585.23	66.68	1843.11
49.662	2153.84	52.2315	1923.85	43.8941	1311.89	67.08	1538.63	67.08	1825.77		49.34	2725.04	51.9125	2330.99	43.3941	1549.1	66.58	1731.71	66.58	2216.8		49.8871	2335.83	52.3921	2303.98	44.6697	2104.84	67.08	2049.85	67.08	2373.12		49.3882	1799.47	51.9437	1661.94	43.3941	1312.95	66.58	1582.63	66.58	1531.69
49.7411	2359.89	52.3249	2072.89	44.0348	1313.72	66.98	1536.81	66.98	1932.27		49.4233	2992.97	52.0109	2522.91	43.5348	1552.93	66.48	1732.41	66.48	1960.38		49.9755	2382.8	52.5046	2356.04	44.8492	2104.84	66.98	2049.55	66.98	2405.9		49.4739	1904.25	52.0412	1748.96	43.5348	1315.2	66.48	1580.03	66.48	1484.83
49.8148	2573.61	52.4118	2233.52	44.1755	1315.46	66.88	1534.99	66.88	1762.04		49.5009	3268.38	52.1026	2726.71	43.6755	1556.95	66.38	1733.11	66.38	1902.43		50.0578	2429.29	52.6092	2408.96	45.0287	2103.89	66.88	2049.25	66.88	2321.85		49.5537	2011.18	52.1321	1841.87	43.6755	1317.4	66.38	1577.42	66.38	1514.52
49.8833	2786.2	52.4926	2398.54	44.3162	1317.09	66.78	1533.16	66.78	1729.91		49.5729	3540.17	52.1878	2933.39	43.8162	1561.16	66.28	1733.8	66.28	2040.91		50.1343	2473.74	52.7064	2460.67	45.2082	2105.04	66.78	2048.95	66.78	2353.94		49.6278	2116.07	52.2164	1936.54	43.8162	1319.53	66.28	1574.82	66.28	1551.12
49.9466	2989.85	52.5673	2560.92	44.4569	1318.63	66.68	1531.34	66.68	1704.11		49.6395	3798.78	52.2666	3134.56	43.9569	1565.52	66.18	1734.5	66.18	1974.67		50.205	2514.92	52.7964	2509.46	45.3877	2106.07	66.68	2048.65	66.68	2374.8		49.6964	2215.39	52.2945	2029.04	43.9569	1321.62	66.18	1572.22	66.18	1537.36
50.0051	3178.41	52.6364	2714.63	44.5976	1320.09	66.58	1529.52	66.58	1782.92		49.7011	4036.88	52.3394	3323.29	44.0976	1570.01	66.08	1735.2	66.08	2018.14		50.2704	2551.99	52.8794	2554.03	45.5672	2106.98	66.58	2048.35	66.58	2334.59		49.7597	2306.46	52.3666	2116.07	44.0976	1323.66	66.08	1569.61	66.08	1458.25
50.059	3347.74	52.6999	2855.21	44.7383	1321.46	66.48	1527.69	66.48	1644.65		49.7577	4249.65	52.4063	3494.54	44.2383	1574.6	65.98	1735.89	65.98	1875.52		50.3305	2584.5	52.9559	2593.59	45.7467	2107.76	66.48	2048.06	66.48	2269.59		49.818	2387.58	52.4329	2195.24	44.2383	1325.64	65.98	1567.01	65.98	1515.86
50.1083	3495.6	52.7581	2979.77	44.879	1322.76	66.38	1525.87	66.38	1674.87		49.8096	4434.67	52.4677	3645.34	44.379	1579.27	65.88	1736.59	65.88	1900.07		50.3856	2612.34	53.0259	2627.78	45.9261	2108.44	66.38	2047.76	66.38	2237.71		49.8714	2457.93	52.4937	2265.07	44.379	1327.58	65.88	1564.41	65.88	1402.5
50.1533	3621.44	52.8112	3087.02	45.0197	1323.98	66.28	1524.05	66.28	1663.41		49.857	4591.56	52.5238	3774.52	44.5197	1583.99	65.78	1737.28	65.78	1997.3		50.4359	2635.62	53.0899	2656.6	46.1056	2108.99	66.28	2047.46	66.28	2086.62		49.9202	2517.46	52.5492	2324.98	44.5197	1329.46	65.78	1561.81	65.78	1412.54
50.1943	3726	52.8595	3176.98	45.1604	1325.14	66.18	1522.22	66.18	1617.01		49.9001	4721.5	52.5747	3882.38	44.6604	1588.73	65.68	1737.98	65.68	1900.41		50.4817	2654.69	53.1481	2680.34	46.2851	2109.44	66.18	2047.16	66.18	2159.55		49.9645	2566.68	52.5997	2375.05	44.6604	1331.3	65.68	1559.2	65.68	1494.75
50.2314	3810.94	52.9033	3250.57	45.3011	1326.23	66.08	1520.4	66.08	1565.5		49.9391	4826.74	52.6208	3970.31	44.8011	1593.47	65.58	1738.68	65.58	1701.75		50.5231	2669.98	53.2007	2699.45	46.4646	2109.78	66.08	2046.86	66.08	2257.99		50.0047	2606.49	52.6454	2415.88	44.8011	1333.08	65.58	1556.6	65.58	1472.16
50.2647	3878.44	52.9426	3309.38	45.4418	1327.28	65.98	1518.57	65.98	1565.33		49.9742	4910.13	52.6623	4040.35	44.9418	1598.19	65.48	1739.37	65.48	1913.63		50.5604	2681.99	53.2481	2714.51	46.6441	2110.01	65.98	2046.56	65.98	2234.66		50.0408	2638	52.6865	2448.42	44.9418	1334.82	65.48	1554	65.48	1525.77
50.2946	3930.95	52.9778	3355.32	45.5825	1328.28	65.88	1516.75	65.88	1686.37		50.0056	4974.81	52.6994	4094.91	45.0825	1602.86	65.38	1740.07	65.38	1945.85		50.5937	2691.21	53.2904	2726.1	46.8236	2110.14	65.88	2046.26	65.88	2201.76		50.0731	2662.43	52.7233	2473.76	45.0825	1336.52	65.38	1551.4	65.38	1468.19
50.3211	3970.93	53.0091	3390.39	45.7232	1329.25	65.78	1514.93	65.78	1566.01		50.0335	5023.89	52.7325	4136.47	45.2232	1607.44	65.28	1740.76	65.28	1708.37		50.6233	2698.15	53.3281	2734.83	47.0031	2110.17	65.78	2045.97	65.78	2091.09		50.1018	2680.96	52.756	2493.05	45.2232	1338.16	65.28	1548.79	65.28	1471.01
50.3445	4000.7	53.0368	3416.56	45.8639	1330.2	65.68	1513.1	65.68	1532.61		50.0582	5060.31	52.7616	4167.39	45.3639	1611.92	65.18	1741.46	65.18	1845.47		50.6495	2703.24	53.3614	2741.24	47.1826	2110.11	65.68	2045.67	65.68	2070.73		50.1272	2694.7	52.7848	2507.39	45.3639	1339.76	65.18	1546.19	65.18	1460.57
50.365	4022.36	53.061	3435.62	46.0046	1331.15	65.58	1511.28	65.58	1673.05		50.0797	5086.68	52.7871	4189.86	45.5046	1616.28	65.08	1742.15	65.08	1878.42		50.6724	2706.89	53.3905	2745.83	47.3621	2109.94	65.58	2045.37	65.58	2075.45		50.1494	2704.65	52.8101	2517.8	45.5046	1341.32	65.08	1543.59	65.08	1627.78
50.3828	4037.74	53.0819	3449.17	46.1453	1332.1	65.48	1509.46	65.48	1563.79		50.0984	5105.3	52.8092	4205.76	45.6453	1620.47	64.98	1742.85	64.98	1866.3		50.6922	2709.43	53.4157	2749.01	47.5415	2109.69	65.48	2045.07	65.48	2125.63		50.1686	2711.68	52.832	2525.15	45.6453	1342.83	64.98	1540.98	64.98	1452.77
50.398	4048.37	53.0999	3458.51	46.286	1333.07	65.38	1507.63	65.38	1559.7		50.1145	5118.07	52.8282	4216.7	45.786	1624.5	64.88	1743.54	64.88	1799.59		50.7093	2711.13	53.4374	2751.14	47.721	2109.35	65.38	2044.77	65.38	2141.47		50.1851	2716.49	52.8508	2530.19	45.786	1344.31	64.88	1538.38	64.88	1530.24
50.4109	4055.49	53.1151	3464.77	46.4267	1334.07	65.28	1505.81	65.28	1754.09		50.128	5126.55	52.8442	4223.99	45.9267	1628.3	64.78	1744.24	64.78	1893.96		50.7237	2712.23	53.4557	2752.51	47.9005	2108.94	65.28	2044.47	65.28	2199.99		50.199	2719.69	52.8667	2533.54	45.9267	1345.74	64.78	1535.78	64.78	1468.18
50.4217	4060.11	53.1278	3468.82	46.5674	1335.11	65.18	1503.98	65.18	1757.92		50.1393	5131.97	52.8576	4228.67	46.0674	1631.89	64.68	1744.93	64.68	1708.69		50.7357	2712.91	53.4709	2753.35	48.08	2108.48	65.18	2044.18	65.18	2215.05		50.2107	2721.74	52.8799	2535.68	46.0674	1347.13	64.68	1533.18	64.68	1464.13
50.4305	4062.99	53.1382	3471.34	46.7081	1336.2	65.08	1502.16	65.08	1664.95		50.1486	5135.29	52.8685	4231.56	46.2081	1635.21	64.58	1745.63	64.58	1704.85		50.7455	2713.3	53.4834	2753.83	48.2595	2108.06	65.08	2043.88	65.08	2197.85		50.2202	2722.99	52.8908	2536.99	46.2081	1348.47	64.58	1530.57	64.58	1433.34
50.4375	4064.71	53.1465	3472.85	46.8488	1337.35	64.98	1500.34	64.98	1606.31		50.156	5137.22	52.8773	4233.26	46.3488	1638.25	64.48	1746.33	64.48	1958.07		50.7534	2713.51	53.4934	2754.07	48.439	2107.89	64.98	2043.58	64.98	2164.25		50.2278	2723.72	52.8995	2537.75	46.3488	1349.78	64.48	1527.97	64.48	1451.96
50.443	4065.69	53.153	3473.7	46.9896	1338.58	64.88	1498.51	64.88	1611.72		50.1618	5138.27	52.8841	4234.19	46.4896	1641.02	64.38	1747.02	64.38	1877.64		50.7595	2713.61	53.5012	2754.18	48.6185	2108.42	64.88	2043.28	64.88	2148.05		50.2338	2724.12	52.9062	2538.16	46.4896	1351.05	64.38	1525.37	64.38	1410.47
50.4471	4066.22	53.1578	3474.15	47.1302	1339.9	64.78	1496.69	64.78	1631.11		50.1661	5138.8	52.8892	4234.68	46.6302	1643.5	64.28	1747.72	64.28	1963.69		50.7641	2713.64	53.5071	2754.21	48.798	2110.66	64.78	2042.98	64.78	2187.08		50.2383	2724.32	52.9113	2538.37	46.6302	1352.28	64.28	1522.76	64.28	1414.99
50.4501	4066.49	53.1613	3474.38	47.2709	1341.31	64.68	1494.87	64.68	1575.98		50.1692	5139.04	52.8929	4234.91	46.7709	1645.75	64.18	1748.42	64.18	1661.52		50.7674	2713.64	53.5113	2754.21	48.9774	2116.4	64.68	2042.68	64.68	2350.32		50.2415	2724.41	52.9149	2538.46	46.7709	1353.48	64.18	1520.16	64.18	1544.24
50.4521	4066.62	53.1637	3474.49	47.4117	1342.84	64.58	1493.04	64.58	1582.44		50.1713	5139.14	52.8954	4235.01	46.9117	1647.75	64.08	1749.12	64.08	1693.38		50.7696	2713.64	53.5141	2754.2	49.1569	2128.66	64.58	2042.39	64.58	2410.41		50.2436	2724.45	52.9174	2538.5	46.9117	1354.64	64.08	1517.56	64.08	1642.03
50.4533	4066.67	53.1651	3474.54	47.5524	1344.49	64.48	1491.22	64.48	1529.19		50.1726	5139.18	52.8969	4235.05	47.0524	1649.56	63.98	1749.82	63.98	1887.65		50.771	2713.63	53.5158	2754.19	49.3364	2151.69	64.48	2042.09	64.48	2352.04		50.2449	2724.46	52.9189	2538.51	47.0524	1355.76	63.98	1514.96	63.98	1577.62
50.4539	4066.7	53.1658	3474.55	47.6931	1346.26	64.38	1489.4	64.38	1707.8		50.1732	5139.19	52.8976	4235.07	47.1931	1651.19	63.88	1750.52	63.88	1951.33		50.7717	2713.63	53.5167	2754.18	49.5159	2190.48	64.38	2041.79	64.38	2323.43		50.2456	2724.47	52.9196	2538.52	47.1931	1356.85	63.88	1512.35	63.88	1590.44
50.4541	4066.71	53.1661	3474.56	47.8338	1348.2	64.28	1487.57	64.28	1699.77		50.1735	5139.19	52.8979	4235.07	47.3338	1652.65	63.78	1751.22	63.78	1958.89		50.7719	2713.62	53.517	2754.18	49.6954	2249.36	64.28	2041.49	64.28	2288.52		50.2458	2724.47	52.9199	2538.52	47.3338	1357.91	63.78	1509.75	63.78	1659.64
50.4541	4066.71	53.1661	3474.56	47.9745	1350.28	64.18	1485.75	64.18	1617.62		50.1735	5139.19	52.898	4235.07	47.4745	1653.97	63.68	1751.92	63.68	1734.11		50.7719	2713.62	53.517	2754.18	49.8749	2329.66	64.18	2041.19	64.18	2326.2		50.2459	2724.47	52.92	2538.52	47.4745	1358.94	63.68	1507.15	63.68	1753.03
50.4542	4066.71	53.1662	3474.56	48.1152	1352.58	64.08	1487.46	64.08	1474.24		50.1736	5139.19	52.898	4235.07	47.6152	1655.19	63.58	1752.62	63.58	1835.09		50.772	2713.62	53.5171	2754.17	50.0544	2427.32	64.08	2040.89	64.08	2307.4		50.2459	2724.47	52.92	2538.52	47.6152	1359.94	63.58	1504.54	63.58	1570.17
50.4545	4066.72	53.1665	3474.57	48.2559	1355.14	63.98	1482.23	63.98	1599.92		50.1739	5139.19	52.8983	4235.08	47.7559	1656.39	63.48	1753.32	63.48	1862.36		50.7723	2713.62	53.5174	2754.17	50.2338	2531.48	63.98	2040.6	63.98	2323.98		50.2462	2724.47	52.9203	2538.52	47.7559	1360.96	63.48	1501.94	63.48	1691.55
50.4554	4066.74	53.1673	3474.58	48.3966	1358.18	63.88	1477.14	63.88	1554.32		50.1748	5139.19	52.8992	4235.08	47.8966	1657.72	63.38	1754.02	63.38	2005.79		50.7732	2713.61	53.5184	2754.16	50.4133	2625.58	63.88	2040.3	63.88	2136.56		50.2471	2724.47	52.9211	2538.52	47.8966	1362.05	63.38	1499.34	63.38	1706.09
50.457	4066.76	53.1688	3474.6	48.5373	1362.23	63.78	1472.21	63.78	1697.2		50.1765	5139.17	52.9008	4235.08	48.0373	1659.59	63.28	1754.73	63.28	2048.52		50.775	2713.59	53.5202	2754.14	50.5928	2691.36	63.78	2040	63.78	2223.99		50.2488	2724.46	52.9227	2538.51	48.0373	1363.38	63.28	1496.74	63.28	1879.76
50.4597	4066.72	53.1714	3474.58	48.678	1368.53	63.68	1467.43	63.68	1624.25		50.1793	5139.05	52.9034	4235.04	48.178	1662.91	63.18	1755.43	63.18	1986.02		50.7779	2713.55	53.5232	2754.09	50.7723	2714.54	63.68	2039.7	63.68	2160.82		50.2517	2724.42	52.9254	2538.48	48.178	1365.3	63.18	1494.13	63.18	1884.86
50.4638	4066.53	53.1753	3474.48	48.8187	1379.87	63.58	1462.8	63.58	1621.2		50.1834	5138.7	52.9074	4234.88	48.3187	1669.65	63.08	1756.14	63.08	1952.17		50.7823	2713.46	53.5277	2754	50.9518	2689.98	63.58	2039.4	63.58	2281.06		50.2559	2724.29	52.9293	2538.39	48.3187	1368.56	63.08	1491.53	63.08	2026.71
50.4695	4065.96	53.1806	3474.17	48.9594	1401.69	63.48	1458.32	63.48	1485.74		50.1893	5137.87	52.913	4234.47	48.4594	1683.73	62.98	1756.85	62.98	1760.7		50.7884	2713.28	53.5339	2753.84	51.1313	2623.85	63.48	2039.1	63.48	2183.21		50.2619	2723.99	52.9348	2538.18	48.4594	1374.58	62.98	1488.93	62.98	2001.13
50.4771	4064.68	53.1878	3473.45	49.1001	1443.64	63.38	1454	63.38	1625.1		50.197	5136.14	52.9204	4233.58	48.6001	1712.22	62.88	1757.55	62.88	1809.57		50.7965	2712.96	53.5422	2753.54	51.3108	2531.75	63.38	2038.81	63.38	2301.4		50.2698	2723.36	52.9421	2537.73	48.6001	1385.87	62.88	1486.32	62.88	1899.25
50.4869	4062.14	53.197	3472.03	49.2408	1520.64	63.28	1449.82	63.28	1599.05		50.207	5132.87	52.9299	4231.86	48.7408	1766.68	62.78	1758.26	62.78	1747.59		50.8069	2712.4	53.5529	2753.04	51.4903	2433.79	63.28	2038.51	63.28	2227.61		50.2799	2722.16	52.9515	2536.89	48.7408	1406.4	62.78	1483.72	62.78	1965.51
50.4991	4057.59	53.2085	3469.46	49.3815	1652.3	63.18	1445.8	63.18	1524.07		50.2195	5127.15	52.9417	4228.81	48.8815	1863.87	62.68	1758.97	62.68	1798.83		50.8198	2711.48	53.5662	2752.23	51.6697	2348.98	63.18	2038.21	63.18	2117.22		50.2926	2720.06	52.9633	2535.42	48.8815	1441.85	62.68	1481.12	62.68	1869.5
50.5139	4049.93	53.2225	3465.14	49.5222	1859.39	63.08	1441.93	63.08	1522.4		50.2347	5117.7	52.9562	4223.73	49.0222	2024.87	62.58	1759.68	62.58	1871.91		50.8357	2710	53.5825	2750.94	51.8492	2291.3	63.08	2037.91	63.08	2038.65		50.308	2716.59	52.9776	2533	49.0222	1499.31	62.58	1478.52	62.58	1961.67
50.5318	4037.75	53.2393	3458.25	49.6629	2156.12	62.98	1438.21	62.98	1596.89		50.2529	5102.83	52.9736	4215.68	49.1629	2271.32	62.48	1760.39	62.48	1789.79		50.8547	2707.72	53.602	2748.99	52.0287	2268.18	62.98	2039.2	62.98	2145.13		50.3266	2711.12	52.9948	2529.17	49.1629	1586.26	62.48	1475.91	62.48	1754.64
50.5528	4019.21	53.2592	3447.75	49.8036	2539.94	62.88	1434.64	62.88	1522.49		50.2745	5080.36	52.9941	4203.45	49.3036	2618.39	62.38	1761.1	62.38	1774.86		50.8772	2704.34	53.6251	2746.09	52.2082	2281.1	62.88	2038.12	62.88	2112.22		50.3485	2702.85	53.0151	2523.39	49.3036	1708.39	62.38	1473.31	62.38	1756.22
50.5774	3992.04	53.2824	3432.3	49.9443	2982.37	62.78	1431.23	62.78	1506.37		50.2996	5047.58	53.0181	4185.53	49.4443	3065.35	62.28	1761.8	62.28	1775.54		50.9033	2699.46	53.6519	2741.93	52.3877	2326.93	62.78	2037.07	62.78	2125.67		50.3741	2690.79	53.0388	2514.93	49.4443	1866.77	62.28	1470.71	62.28	1678.83
50.6057	3953.53	53.3091	3410.31	50.085	3427	62.68	1427.96	62.68	1464.48		50.3286	5001.24	53.0457	4160.07	49.585	3587.04	62.18	1762.5	62.18	1688.93		50.9335	2692.61	53.683	2736.1	52.5672	2398.99	62.68	2036.08	62.68	2103.42		50.4036	2673.71	53.0661	2502.94	49.585	2055.04	62.18	1468.1	62.18	1611.24
50.6381	3900.57	53.3397	3379.92	50.2257	3798.69	62.58	1424.85	62.58	1456.36		50.3617	4937.6	53.0772	4124.9	49.7257	4130.54	62.08	1763.2	62.08	1733.02		50.9681	2683.23	53.7184	2728.12	52.7467	2487.57	62.58	2035.12	62.58	2195.92		50.4372	2650.24	53.0973	2486.41	49.7257	2257.79	62.08	1465.5	62.08	1626.95
50.6748	3829.82	53.3743	3339.08	50.3664	4023.71	62.48	1421.88	62.48	1689.94		50.3993	4852.55	53.113	4077.57	49.8664	4621.05	61.98	1763.89	61.98	1858.58		51.0072	2670.71	53.7586	2717.44	52.9261	2580.48	62.48	2034.21	62.48	2037.42		50.4754	2618.83	53.1327	2464.2	49.8664	2451.57	61.98	1462.9	61.98	1666.41
50.7161	3737.91	53.4132	3285.53	50.5071	4053.72	62.38	1419.07	62.38	1509.94		50.4415	4741.88	53.1532	4015.46	50.0071	4977.71	61.88	1764.57	61.88	1638.62		51.0512	2654.37	53.8038	2703.44	53.1056	2664.03	62.38	2033.34	62.38	1997.37		50.5183	2577.89	53.1725	2435.09	50.0071	2608.79	61.88	1460.3	61.88	1593.16
50.7622	3621.82	53.4568	3217.14	50.6478	3882.96	62.28	1416.41	62.28	1510.75		50.4887	4601.64	53.1981	3935.9	50.1478	5135.11	61.78	1765.24	61.78	1727.27		51.1004	2633.55	53.8543	2685.48	53.2851	2725.01	62.28	2032.51	62.28	2058.02		50.5663	2525.88	53.217	2397.85	50.1478	2704.04	61.78	1457.69	61.78	1526.32
50.8135	3479.43	53.5051	3132	50.7885	3550.42	62.18	1413.9	62.18	1431.41		50.5411	4428.76	53.248	3836.44	50.2885	5063.01	61.68	1765.91	61.68	1697.01		51.155	2607.64	53.9104	2662.93	53.4646	2753.12	62.18	2031.72	62.18	2088.75		50.6196	2461.56	53.2664	2351.37	50.2885	2720.84	61.68	1455.09	61.68	1476.8
50.8701	3310.08	53.5585	3028.79	50.9293	3125.82	62.08	1411.54	62.08	1545.18		50.599	4221.71	53.3032	3715.22	50.4293	4775.91	61.58	1766.56	61.58	1773.79		51.2154	2576.2	53.9723	2635.22	53.6441	2743.26	62.08	2030.97	62.08	2026.71		50.6786	2384.22	53.321	2294.79	50.4293	2656.3	61.58	1452.49	61.58	1393.71
50.9324	3115.31	53.6173	2907.17	51.0699	2686.39	61.98	1409.33	61.98	1467.38		50.6628	3981.34	53.3639	3571.32	50.5699	4328.53	61.48	1767.2	61.48	1617.79		51.2818	2539.03	54.0405	2601.91	53.8236	2696.67	61.98	2030.26	61.98	2135.55		50.7434	2293.98	53.3811	2227.74	50.5699	2522.04	61.48	1449.88	61.48	1481.99
51.0007	2899.41	53.6817	2768.19	51.2107	2295.15	61.88	1407.27	61.88	1356.59		50.7326	3711.62	53.4304	3405.3	50.7107	3799.27	61.38	1767.83	61.38	1821.45		51.3545	2496.33	54.1152	2562.85	54.0031	2620.53	61.88	2029.59	61.88	2138.28		50.8143	2192.07	53.4469	2150.52	50.7107	2340.9	61.38	1447.28	61.38	1512.03
51.0751	2669.68	53.7519	2614.54	51.3514	1989.07	61.78	1405.36	61.78	1523.47		50.8087	3420.17	53.5029	3219.58	50.8514	3268.51	61.28	1768.44	61.28	1728.37		51.4339	2448.78	54.1967	2518.17	54.1826	2526.01	61.78	2028.97	61.78	2045.93		50.8918	2081.07	53.5187	2064.34	50.8514	2140.81	61.28	1444.68	61.28	1439.03
51.156	2436.26	53.8282	2450.87	51.4921	1779.15	61.68	1403.6	61.68	1587.31		50.8914	3118.23	53.5817	3018.8	50.9921	2800.49	61.18	1769.04	61.18	1790.63		51.5201	2397.62	54.2852	2468.51	54.3621	2425.52	61.68	2028.38	61.68	2034.45		50.9759	1964.93	53.5966	1971.41	50.9921	1948.27	61.18	1442.08	61.18	1436.34
51.2436	2211.13	53.9109	2283.58	51.6328	1659.03	61.58	1401.99	61.58	1441.79		50.9811	2819.9	53.6671	2809.8	51.1328	2434.18	61.08	1769.62	61.08	1705.67		51.6135	2344.66	54.3811	2414.97	54.5415	2330.05	61.58	2027.82	61.58	2049.08		51.0671	1848.78	53.6811	1874.98	51.1328	1783.53	61.08	1439.47	61.08	1502.68
51.3383	2006.46	54.0002	2120.31	51.7735	1616.22	61.48	1400.53	61.48	1427.73		51.0779	2540.48	53.7593	2601.26	51.2735	2184.22	60.98	1770.19	60.98	1696.49		51.7144	2292.11	54.4847	2359.19	54.721	2247.32	61.48	2027.31	61.48	2045.84		51.1655	1738.38	53.7724	1779.1	51.2735	1658.76	60.98	1436.87	60.98	1424.35
51.4402	1832.55	54.0963	1969.04	51.9142	1640.63	61.38	1399.23	61.38	1451.94		51.1821	2294.15	53.8586	2402.84	51.4142	2048.51	60.88	1770.74	60.88	1681.03		51.8231	2242.4	54.5963	2303.23	54.9005	2181.16	61.38	2026.83	61.38	1991.95		51.2715	1639.29	53.8707	1688.26	51.4142	1579.1	60.88	1423.46	60.88	1458.79
51.5497	1695.8	54.1996	1836.86	52.0549	1728.33	61.28	1398.07	61.28	1531.41		51.2941	2091.42	53.9652	2223.91	51.5549	2017.7	60.78	1771.27	60.78	1729.79		51.9397	2197.82	54.7161	2249.39	55.08	2131.92	61.28	2026.39	61.28	1918.77		51.3854	1555.96	53.9762	1606.74	51.5549	1545.15	60.78	1422.37	60.78	1475.03
51.6669	1597.51	54.3102	1728.74	52.1956	1879.91	61.18	1397.06	61.18	1459.57		51.4141	1937.1	54.0795	2072.03	51.6956	2082.12	60.68	1771.77	60.68	1804.74		52.0648	2160.14	54.8444	2199.97	55.2595	2097.6	61.18	2025.99	61.18	2036.08		51.5074	1490.85	54.0893	1537.9	51.6956	1555.67	60.68	1421.29	60.68	1472.2
51.7923	1534.02	54.4285	1646.62	52.3363	2095.18	61.08	1396.2	61.08	1453.71		51.5423	1829.65	54.2016	1951.67	51.8363	2234.29	60.58	1772.26	60.58	1762.82		52.1984	2130.28	54.9816	2156.89	55.439	2075.01	61.08	2025.62	61.08	2063.2		51.6378	1444.05	54.2101	1483.66	51.8363	1608.99	60.58	1420.24	60.58	1508.43
51.926	1498.13	54.5547	1589.23	52.477	2366.49	60.98	1395.49	60.98	1408.47		51.6791	1762.14	54.3319	1863.49	51.977	2466.8	60.48	1772.72	60.48	1623.89		52.3409	2108.2	55.128	2121.41	55.6185	2060.82	60.98	2025.29	60.98	2094.1		51.7769	1413.45	54.3391	1444.12	51.977	1702.74	60.48	1419.21	60.48	1377.04
52.0684	1481.41	54.6889	1552.63	52.6177	2673.21	60.88	1394.93	60.88	1522.32		51.8247	1724.6	54.4706	1804.48	52.1177	2767.65	60.38	1773.16	60.38	1667.53		52.4927	2092.99	55.2838	2093.93	55.798	2052.16	60.88	2024.99	60.88	2134.39		51.9249	1395.52	54.4763	1417.74	52.1177	1832.24	60.38	1418.2	60.38	1285.77
52.2196	1476.23	54.8316	1531.42	52.7584	2980.52	60.78	1394.52	60.78	1512.21		51.9794	1706.75	54.6179	1769.07	52.2584	3115.42	60.28	1773.58	60.28	1809.63		52.6539	2083.16	55.4493	2074	55.9774	2046.87	60.78	2024.72	60.78	1902.75		52.0823	1386.3	54.6221	1401.85	52.2584	1988.33	60.28	1417.21	60.28	1351.3
52.38	1477.02	54.9829	1520.21	52.8991	3243.92	60.68	1394.26	60.68	1418.78		52.1435	1700.16	54.7742	1750.62	52.3991	3477.03	60.18	1773.96	60.18	1573.82		52.8249	2077.03	55.6249	2060.43	56.1569	2043.5	60.68	2024.49	60.68	2096.21		52.2491	1382.28	54.7768	1393.38	52.3991	2156.11	60.18	1416.24	60.18	1536.64
52.5499	1480.42	55.1431	1514.44	53.0398	3419.14	60.58	1394.15	60.58	1453.67		52.3172	1699.12	54.9396	1742.97	52.5398	3809.81	60.08	1774.33	60.08	1750.3		53.0059	2073.12	55.8107	2051.69	56.3364	2041.17	60.58	2024.3	60.58	1988.99		52.4258	1380.96	54.9406	1389.54	52.5398	2315.48	60.08	1415.29	60.08	1445.89
52.7294	1484.76	55.3125	1511.06	53.1805	3474.18	60.48	1394.19	60.48	1500.62		52.5008	1700.47	55.1145	1741.36	52.6805	4068.15	59.98	1774.66	59.98	1832.27		53.1973	2070.35	56.0072	2046.21	56.5159	2039.36	60.48	2024.14	60.48	2094.4		52.6125	1380.84	55.1137	1388.22	52.6805	2444.07	59.98	1414.36	59.98	1378.83
52.9189	1489.36	55.4913	1508.27	53.3212	3398.96	60.38	1394.38	60.38	1376.59		52.6947	1702.76	55.2991	1742.72	52.8212	4213	59.88	1774.96	59.88	1845.45		53.3993	2068.03	56.2147	2042.67	56.6954	2037.83	60.38	2024.01	60.38	2085.61		52.8096	1381.17	55.2964	1388.12	52.8212	2521.76	59.88	1413.45	59.88	1424.53
53.1187	1493.91	55.6797	1505.18	53.4619	3208.52	60.28	1394.72	60.28	1500.96		52.899	1705.46	55.4937	1745.37	52.9619	4221.34	59.78	1775.24	59.78	1798.84		53.6123	2065.82	56.4333	2040.15	56.8749	2036.44	60.28	2023.91	60.28	2096.67		53.0174	1381.65	55.489	1388.54	52.9619	2535.63	59.78	1412.56	59.78	1343.17
53.2225	1496.13	55.7777	1503.4	53.6026	2938.23	60.18	1395.2	60.18	1499.51		53.0052	1706.91	55.5949	1746.92	53.1026	4092.07	59.68	1775.48	59.68	1867.21		53.8364	2063.57	56.5469	2039.08	57.0544	2035.14	60.18	2023.84	60.18	2177.45		53.1254	1381.92	55.5891	1388.84	53.1026	2483.33	59.68	1411.69	59.68	1348.46
54.8082	1513.17	57.1079	1468.38	53.7433	2633.27	60.08	1395.84	60.08	1384.61		54.5627	1730.04	56.8934	1765.17	53.2433	3846.33	59.58	1775.69	59.58	1751.01		53.9528	2062.42	57.8002	2030.42	57.2338	2033.91	60.08	2023.81	60.08	2059.34		54.6708	1385.97	56.8881	1393.87	53.2433	2373.72	59.58	1410.84	59.58	1418.45
56.394	1489.29	58.4381	1426.77	53.884	2336.49	59.98	1396.62	59.98	1528.04		56.1202	1755.01	58.1919	1774.63	53.384	3521.86	59.48	1775.86	59.48	1757.68		55.6336	2046.48	59.0535	2025.14	57.4133	2032.74	59.98	2023.8	59.98	1945.97		56.2163	1391.07	58.1872	1400.74	53.384	2224.38	59.48	1410	59.48	1329.34
57.9797	1440.57	59.7684	1398.78	54.0247	2079.14	59.88	1397.56	59.88	1480.93		57.6776	1772.01	59.4904	1775.85	53.5247	3163.62	59.38	1776.01	59.38	1752.1		57.3144	2033.37	60.3068	2023.93	57.5928	2031.63	59.88	2023.83	59.88	2135.41		57.7618	1398.26	59.4863	1410.05	53.5247	2057.04	59.38	1409.18	59.38	1312.55
59.5655	1401.47	61.0986	1396.36	54.1654	1877.12	59.78	1398.64	59.78	1435.56		59.2351	1776.14	60.7889	1771.22	53.6654	2813.75	59.28	1776.11	59.28	1912.61		58.9952	2025.3	61.5601	2027.72	57.7723	2030.58	59.78	2023.88	59.78	2069.48		59.3072	1408.6	60.7854	1422.43	53.6654	1892.43	59.28	1408.39	59.28	1411.06
61.1512	1396.81	62.4288	1420.44	54.3061	1732.17	59.68	1399.87	59.68	1439.64		60.7926	1771.2	62.0874	1763.15	53.8061	2504	59.18	1776.18	59.18	1630.44		60.676	2024.49	62.8135	2037.42	57.9518	2029.6	59.68	2023.97	59.68	2013.53		60.8527	1423.17	62.0845	1465.62	53.8061	1746.35	59.18	1407.6	59.18	1306.68
62.737	1429.82	63.7591	1471.21	54.4468	1636.55	59.58	1401.25	59.58	1449.11		62.3501	1761.31	63.386	1753.98	53.9468	2252.18	59.08	1776.21	59.08	1714.46		62.3568	2033.14	64.0668	2040.85	58.1313	2028.69	59.58	2024.08	59.58	2079.99		62.3982	1473.78	63.3836	1499.43	53.9468	1627.72	59.08	1406.84	59.08	1307.61
64.3227	1488.35	65.0893	1502.33	54.5875	1578.31	59.48	1402.77	59.48	1435.79		63.9076	1750.32	64.6845	1744.9	54.0875	2062.82	58.98	1776.2	58.98	1781.78		64.0376	2040.77	65.3201	2044.59	58.3108	2027.84	59.48	2024.22	59.48	2079.61		63.9436	1514.01	64.6827	1533.25	54.0875	1538.82	58.98	1406.09	58.98	1345.41
65.9085	1517.27	66.4195	1526.59	54.7282	1545.33	59.38	1404.45	59.38	1353.66		65.465	1739.47	65.983	1735.87	54.2282	1930.57	58.88	1776.15	58.88	1745.97		65.7184	2045.78	66.5734	2048.33	58.4903	2027.07	59.38	2024.39	59.38	2002.02		65.4891	1554.23	65.9818	1567.06	54.2282	1477.07	58.88	1405.36	58.88	1479.05
67.4942	1546.19	67.7498	1550.85	54.8689	1527.86	59.28	1406.27	59.28	1465.12		67.0225	1728.61	67.2815	1726.79	54.3689	1844.66	58.78	1776.06	58.78	2014.78		67.3992	2050.8	67.8267	2052.07	58.6697	2026.37	59.28	2024.59	59.28	2126.08		67.0345	1594.46	67.2809	1600.87	54.3689	1437.18	58.78	1404.65	58.78	1371.35
69.08	1575.11	69.08	1575.11	55.0097	1518.93	59.18	1408.25	59.18	1423.11		68.58	1717.57	68.58	1717.57	54.5097	1792.82	58.68	1775.93	58.68	1781.17		69.08	2055.81	69.08	2055.81	58.8492	2025.75	59.18	2024.82	59.18	1990.16		68.58	1634.69	68.58	1634.69	54.5097	1413.19	58.68	1403.95	58.68	1396.77
				55.1504	1514.26	59.08	1410.36	59.08	1468.28						54.6504	1763.95	58.58	1775.75	58.58	1661.86						59.0287	2025.21	59.08	2025.07	59.08	2111.8						54.6504	1399.79	58.58	1403.27	58.58	1335.09
				55.2911	1511.43	58.98	1412.61	58.98	1456.73						54.7911	1749.41	58.48	1775.53	58.48	1681.31						59.2082	2024.75	58.98	2025.34	58.98	2118.3						54.7911	1392.88	58.48	1402.61	58.48	1326.6
				55.4318	1509.17	58.88	1414.98	58.88	1498.45						54.9318	1743.16	58.38	1775.26	58.38	1788.23						59.3877	2024.38	58.88	2025.65	58.88	2035.6						54.9318	1389.66	58.38	1401.96	58.38	1398.9
				55.5725	1506.98	58.78	1417.48	58.78	1472.54						55.0725	1741.39	58.28	1774.95	58.28	1698.39						59.5672	2024.1	58.78	2025.98	58.78	2169.34						55.0725	1388.39	58.28	1401.32	58.28	1440.08
				55.7132	1504.57	58.68	1420.08	58.68	1459.55						55.2132	1741.86	58.18	1774.59	58.18	1685.56						59.7467	2023.91	58.68	2026.33	58.68	2036.98						55.2132	1388.08	58.18	1400.7	58.18	1364.6
				55.8539	1501.91	58.58	1422.77	58.58	1494.62						55.3539	1743.4	58.08	1774.18	58.08	1658.93						59.9261	2023.82	58.58	2026.71	58.58	2152.6						55.3539	1388.22	58.08	1400.09	58.08	1347.84
				55.9946	1498.98	58.48	1425.56	58.48	1457.88						55.4946	1745.39	57.98	1773.72	57.98	1763.29						60.1056	2023.81	58.48	2027.11	58.48	2064.17						55.4946	1388.55	57.98	1399.5	57.98	1448.64
				56.1353	1495.77	58.38	1428.43	58.38	1402.59						55.6353	1747.54	57.88	1773.2	57.88	1794.3						60.2851	2023.91	58.38	2027.53	58.38	2104						55.6353	1388.98	57.88	1398.92	57.88	1303.15
				56.276	1492.35	58.28	1431.38	58.28	1402.14						55.776	1749.75	57.78	1772.64	57.78	1584.1						60.4646	2024.12	58.28	2027.98	58.28	2055.42						55.776	1389.45	57.78	1398.36	57.78	1343.76
				56.4167	1488.68	58.18	1434.39	58.18	1519.89						55.9167	1751.93	57.68	1772.02	57.68	1737.1						60.6441	2024.42	58.18	2028.45	58.18	2052.82						55.9167	1389.95	57.68	1397.8	57.68	1373.83
				56.5574	1484.84	58.08	1437.45	58.08	1530.08						56.0574	1754.08	57.58	1771.35	57.58	1650.41						60.8236	2024.84	58.08	2028.94	58.08	2080.02						56.0574	1390.46	57.58	1397.27	57.58	1330.15
				56.6981	1480.82	57.98	1440.57	57.98	1523.41						56.1981	1756.16	57.48	1770.62	57.48	1751.45						61.0031	2025.36	57.98	2029.45	57.98	2020.69						56.1981	1391	57.48	1396.74	57.48	1318.13
				56.8388	1476.66	57.88	1443.72	57.88	1471.77						56.3388	1758.17	57.38	1769.84	57.38	1776.8						61.1826	2026	57.88	2029.98	57.88	2142.45						56.3388	1391.55	57.38	1396.23	57.38	1376.11
				56.9795	1472.38	57.78	1446.9	57.78	1382.36						56.4795	1760.1	57.28	1769	57.28	1897.87						61.3621	2026.75	57.78	2030.54	57.78	2016.17						56.4795	1392.11	57.28	1395.72	57.28	1414.64
				57.1202	1468	57.68	1450.1	57.68	1470.76						56.6202	1761.92	57.18	1768.1	57.18	1813.42						61.5415	2027.62	57.68	2031.11	57.68	2046.08						56.6202	1392.7	57.18	1395.23	57.18	1376.08
				57.2609	1463.55	57.58	1453.31	57.58	1461.71						56.7609	1763.65	57.08	1767.13	57.08	1856.99						61.721	2028.62	57.58	2031.7	57.58	2134.96						56.7609	1393.31	57.08	1394.76	57.08	1398.18
				57.4016	1459.05	57.48	1456.53	57.48	1450.92						56.9016	1765.26	56.98	1766.11	56.98	1796.09						61.9005	2029.73	57.48	2032.32	57.48	2151.78						56.9016	1393.93	56.98	1394.29	56.98	1352.42
				57.5423	1454.53	57.38	1459.74	57.38	1586.38						57.0423	1766.75	56.88	1765.03	56.88	1754.58						62.08	2030.97	57.38	2032.95	57.38	2014.29						57.0423	1394.58	56.88	1393.83	56.88	1417.19
				57.683	1450	57.28	1462.94	57.28	1537.74						57.183	1768.12	56.78	1763.88	56.78	1989.54						62.2595	2032.35	57.28	2033.6	57.28	2084.85						57.183	1395.25	56.78	1393.39	56.78	1376.21
				57.8237	1445.51	57.18	1466.12	57.18	1511.64						57.3237	1769.36	56.68	1762.68	56.68	1808.92						62.439	2033.85	57.18	2034.26	57.18	2161.16						57.3237	1395.94	56.68	1392.95	56.68	1448.32
				57.9644	1441.06	57.08	1469.26	57.08	1454.83						57.4644	1770.5	56.58	1761.42	56.58	1887.81						62.6185	2035.49	57.08	2034.95	57.08	2197.95						57.4644	1396.66	56.58	1392.53	56.58	1466.62
				58.1051	1436.68	56.98	1472.37	56.98	1439.57						57.6051	1771.52	56.48	1760.1	56.48	1883.88						62.798	2037.26	56.98	2035.65	56.98	2375.75						57.6051	1397.4	56.48	1392.11	56.48	1412.42
				58.2458	1432.41	56.88	1475.42	56.88	1516.59						57.7458	1772.43	56.38	1758.74	56.38	1946.68						62.9774	2039.17	56.88	2036.37	56.88	2228.98						57.7458	1398.17	56.38	1391.71	56.38	1353.17
				58.3865	1428.25	56.78	1478.42	56.78	1536.47						57.8865	1773.24	56.28	1757.34	56.28	1920.73						63.1569	2038.14	56.78	2037.1	56.78	2200.49						57.8865	1398.96	56.28	1391.31	56.28	1435.06
				58.5272	1424.25	56.68	1481.35	56.68	1700.76						58.0272	1773.93	56.18	1755.9	56.18	1833.26						63.3364	2038.68	56.68	2037.85	56.68	2213.43						58.0272	1399.78	56.18	1390.92	56.18	1482.08
				58.6679	1420.4	56.58	1484.21	56.58	1533.14						58.1679	1774.54	56.08	1754.42	56.08	1859.08						63.5159	2039.21	56.58	2038.61	56.58	2132.52						58.1679	1400.63	56.08	1390.55	56.08	1417.39
				58.8086	1416.76	56.48	1486.99	56.48	1526.9						58.3086	1775.04	55.98	1752.9	55.98	1870.2						63.6954	2039.75	56.48	2039.39	56.48	2307.66						58.3086	1401.5	55.98	1390.18	55.98	1433.7
				58.9494	1413.34	56.38	1489.67	56.38	1559.44						58.4494	1775.45	55.88	1751.36	55.88	1754.42						63.8749	2040.28	56.38	2040.18	56.38	2233.4						58.4494	1402.41	55.88	1389.81	55.88	1469.85
				59.09	1410.15	56.28	1492.25	56.28	1611.98						58.59	1775.77	55.78	1749.79	55.78	1879.02						64.0544	2040.82	56.28	2040.98	56.28	2150.35						58.59	1403.34	55.78	1389.46	55.78	1408.69
				59.2308	1407.25	56.18	1494.72	56.18	1593.78						58.7308	1776	55.68	1748.2	55.68	1822.63						64.2339	2041.35	56.18	2041.8	56.18	2291.48						58.7308	1404.31	55.68	1389.11	55.68	1418.18
				59.3715	1404.61	56.08	1497.07	56.08	1593.85						58.8715	1776.14	55.58	1746.59	55.58	1748.47						64.4133	2041.89	56.08	2042.63	56.08	2213.18						58.8715	1405.3	55.58	1388.77	55.58	1407.15
				59.5122	1402.28	55.98	1499.3	55.98	1465.49						59.0122	1776.2	55.48	1744.97	55.48	1735.19						64.5928	2042.42	55.98	2043.47	55.98	2225.15						59.0122	1406.33	55.48	1388.44	55.48	1402.05
				59.6529	1400.24	55.88	1501.39	55.88	1530.55						59.1529	1776.19	55.38	1743.34	55.38	1817.07						64.7723	2042.96	55.88	2044.33	55.88	2364.64						59.1529	1407.4	55.38	1388.12	55.38	1405.9
				59.7936	1398.49	55.78	1503.33	55.78	1588.95						59.2936	1776.1	55.28	1741.7	55.28	1896.79						64.9518	2043.5	55.78	2045.19	55.78	2272.78						59.2936	1408.49	55.28	1387.8	55.28	1411.63
				59.9343	1397.05	55.68	1505.13	55.68	1513.8						59.4343	1775.93	55.18	1740.05	55.18	1706.18						65.1313	2044.03	55.68	2046.07	55.68	2189.07						59.4343	1409.63	55.18	1387.48	55.18	1441.98
				60.075	1395.88	55.58	1506.76	55.58	1475.8						59.575	1775.7	55.08	1738.41	55.08	2003.83						65.3108	2044.57	55.58	2046.96	55.58	2230.16						59.575	1410.79	55.08	1387.18	55.08	1446.2
				60.2157	1395.03	55.48	1508.22	55.48	1396.03						59.7157	1775.39	54.98	1736.77	54.98	1935.34						65.4903	2045.1	55.48	2047.85	55.48	2306.65						59.7157	1412	54.98	1386.87	54.98	1446
				60.3564	1394.46	55.38	1509.5	55.38	1599.74						59.8564	1775.03	54.88	1735.14	54.88	1720.52						65.6697	2045.64	55.38	2048.76	55.38	2462.1						59.8564	1413.24	54.88	1386.58	54.88	1415.35
				60.4971	1394.19	55.28	1510.59	55.28	1520.84						59.9971	1774.6	54.78	1733.52	54.78	1803.34						65.8492	2046.17	55.28	2049.67	55.28	2399.68						59.9971	1414.52	54.78	1386.28	54.78	1450.7
				60.6378	1394.22	55.18	1511.49	55.18	1581.36						60.1378	1774.12	54.68	1731.91	54.68	1894.64						66.0287	2046.71	55.18	2050.59	55.18	2548.73						60.1378	1415.84	54.68	1386	54.68	1427.44
				60.7785	1394.52	55.08	1512.2	55.08	1646.9						60.2785	1773.58	54.58	1730.31	54.58	1915.47						66.2082	2047.24	55.08	2051.53	55.08	2421.1						60.2785	1417.19	54.58	1385.71	54.58	1464.41
				60.9192	1395.15	54.98	1512.72	54.98	1635.47						60.4192	1772.99	54.48	1728.73	54.48	1872.21						66.3877	2047.78	54.98	2052.46	54.98	2351.38						60.4192	1418.59	54.48	1385.44	54.48	1416.46
				61.0599	1396.06	54.88	1513.06	54.88	1567.21						60.5599	1772.35	54.38	1727.16	54.38	1848.89						66.5672	2048.32	54.88	2053.41	54.88	2510.2						60.5599	1420.03	54.38	1385.16	54.38	1575.74
				61.2006	1397.27	54.78	1513.22	54.78	1566.54						60.7006	1771.67	54.28	1725.6	54.28	1809.95						66.7467	2048.85	54.78	2054.36	54.78	2440.55						60.7006	1421.52	54.28	1384.89	54.28	1486.43
				61.3413	1398.78	54.68	1513.2	54.68	1702.14						60.8413	1770.94	54.18	1724.06	54.18	2117.5						66.9262	2049.39	54.68	2055.32	54.68	2335.61						60.8413	1423.04	54.18	1384.62	54.18	1532.42
				61.482	1400.56	54.58	1513.02	54.58	1645.86						60.982	1770.18	54.08	1722.52	54.08	1835.82						67.1056	2049.92	54.58	2056.28	54.58	2429.48						60.982	1436.92	54.08	1384.36	54.08	1504.77
				61.6227	1402.68	54.48	1512.68	54.48	1809.65						61.1227	1769.37	53.98	1721	53.98	2412.61						67.2851	2050.46	54.48	2057.25	54.48	2438.23						61.1227	1440.58	53.98	1384.09	53.98	1567.87
				61.7634	1405.07	54.38	1512.17	54.38	1757.11						61.2634	1768.54	53.88	1719.5	53.88	2351.99						67.4646	2050.99	54.38	2058.22	54.38	2423.77						61.2634	1444.25	53.88	1383.83	53.88	1648.41
				61.9041	1407.76	54.28	1511.51	54.28	1818.88						61.4041	1767.68	53.78	1718.01	53.78	2514.27						67.6441	2051.53	54.28	2059.2	54.28	2452.13						61.4041	1447.91	53.78	1383.57	53.78	1787.85
				62.0448	1410.76	54.18	1510.7	54.18	2008.8						61.5448	1766.78	53.68	1716.53	53.68	2750.68						67.8236	2052.06	54.18	2060.18	54.18	2588.64						61.5448	1451.57	53.68	1383.32	53.68	1926.32
				62.1855	1414.04	54.08	1509.74	54.08	1896.59						61.6855	1765.87	53.58	1715.06	53.58	2996.85						68.0031	2052.6	54.08	2061.16	54.08	2567.79						61.6855	1455.23	53.58	1383.06	53.58	1933.49
				62.3262	1417.64	53.98	1508.64	53.98	2077.94						61.8262	1764.93	53.48	1713.61	53.48	3186.97						68.1826	2053.13	53.98	2062.15	53.98	2638.53						61.8262	1458.9	53.48	1382.81	53.48	2074.51
				62.4669	1421.51	53.88	1507.4	53.88	2209.21						61.9669	1763.98	53.38	1712.17	53.38	3472.13						68.362	2053.67	53.88	2063.13	53.88	2432.08						61.9669	1462.56	53.38	1382.56	53.38	2028.28
				62.6076	1425.71	53.78	1506.03	53.78	2298.85						62.1076	1763.01	53.28	1710.75	53.28	3633.04						68.5415	2054.21	53.78	2064.12	53.78	2588.47						62.1076	1466.22	53.28	1382.31	53.28	2279.77
				62.7483	1430.19	53.68	1504.53	53.68	2554.7						62.2483	1762.02	53.18	1709.34	53.18	3870.29						68.721	2054.74	53.68	2065.12	53.68	2630.44						62.2483	1469.88	53.18	1382.05	53.18	2336.44
				62.889	1434.97	53.58	1502.9	53.58	2836.47						62.389	1761.03	53.08	1707.94	53.08	4045.43						68.9005	2055.28	53.58	2066.11	53.58	2738.16						62.389	1473.55	53.08	1381.8	53.08	2302.08
				63.0297	1440.06	53.48	1501.16	53.48	3106.23						62.5297	1760.04	52.98	1706.56	52.98	4088.95						69.08	2055.81	53.48	2067.1	53.48	2765.96						62.5297	1477.21	52.98	1381.55	52.98	2493.3
				63.1705	1445.43	53.38	1499.3	53.38	3375.54						62.6705	1759.04	52.88	1705.19	52.88	4265.24								53.38	2068.09	53.38	2669.59						62.6705	1480.87	52.88	1381.3	52.88	2573.68
				63.3112	1451.12	53.28	1497.33	53.28	3413.2						62.8112	1758.04	52.78	1703.84	52.78	4158.84								53.28	2069.09	53.28	2522.42						62.8112	1484.53	52.78	1381.04	52.78	2502.71
				63.4519	1457.1	53.18	1495.25	53.18	3549.44						62.9519	1757.04	52.68	1702.5	52.68	4066.28								53.18	2070.08	53.18	2574.69						62.9519	1488.19	52.68	1380.79	52.68	2378.97
				63.5926	1463.38	53.08	1493.07	53.08	3379.04						63.0926	1756.05	52.58	1701.17	52.58	3922.52								53.08	2071.07	53.08	2611.86						63.0926	1491.86	52.58	1380.53	52.58	2162.38
				63.7333	1469.97	52.98	1490.79	52.98	3292.07						63.2333	1755.06	52.48	1699.86	52.48	3755.96								52.98	2072.06	52.98	2658.13						63.2333	1495.52	52.48	1380.28	52.48	2149.49
				63.874	1476.84	52.88	1488.42	52.88	3062.36						63.374	1754.07	52.38	1698.57	52.38	3446.45								52.88	2073.04	52.88	2655.78						63.374	1499.18	52.38	1380.02	52.38	2117.4
				64.0147	1484.04	52.78	1485.96	52.78	2760.91						63.5147	1753.08	52.28	1697.29	52.28	3032.63								52.78	2074.02	52.78	2606.58						63.5147	1502.84	52.28	1379.76	52.28	1893.98
				64.1554	1486.17	52.68	1483.41	52.68	2665.54						63.6554	1752.09	52.18	1696.03	52.18	2595.9								52.68	2075	52.68	2711.36						63.6554	1506.51	52.18	1379.49	52.18	1802.89
				64.2961	1487.87	52.58	1480.79	52.58	2492.75						63.7961	1751.1	52.08	1694.78	52.08	2414.83								52.58	2075.98	52.58	2435.35						63.7961	1510.17	52.08	1379.23	52.08	1750.55
				64.4368	1490.43	52.48	1478.09	52.48	2220.94						63.9368	1750.12	51.98	1693.54	51.98	2316.06								52.48	2076.95	52.48	2569.9						63.9368	1513.83	51.98	1378.96	51.98	1698.89
				64.5775	1493	52.38	1475.32	52.38	2120.89						64.0775	1749.14	51.88	1692.33	51.88	2385.07								52.38	2077.92	52.38	2534.94						64.0775	1517.49	51.88	1378.68	51.88	1663.75
				64.7182	1495.56	52.28	1472.48	52.28	1986.95						64.2182	1748.15	51.78	1691.12	51.78	2244.58								52.28	2078.88	52.28	2576.08						64.2182	1521.15	51.78	1378.41	51.78	1652.29
				64.8589	1498.13	52.18	1469.58	52.18	1820.02						64.3589	1747.17	51.68	1689.94	51.68	2278.69								52.18	2079.83	52.18	2580.95						64.3589	1524.82	51.68	1378.13	51.68	1617.02
				64.9996	1500.7	52.08	1466.62	52.08	1791.64						64.4996	1746.19	51.58	1688.77	51.58	2097.6								52.08	2080.78	52.08	2540.43						64.4996	1528.48	51.58	1377.84	51.58	1639.66
				65.1403	1503.26	51.98	1463.61	51.98	1778.12						64.6403	1745.21	51.48	1687.61	51.48	2137.7								51.98	2081.73	51.98	2631.35						64.6403	1532.14	51.48	1377.55	51.48	1689.98
				65.281	1505.83	51.88	1460.55	51.88	1813.82						64.781	1744.23	51.38	1686.47	51.38	2114.41								51.88	2082.66	51.88	2710.93						64.781	1535.8	51.38	1377.26	51.38	1620.1
				65.4217	1508.39	51.78	1457.45	51.78	1866.36						64.9217	1743.25	51.28	1685.35	51.28	2398.37								51.78	2083.59	51.78	2556.61						64.9217	1539.47	51.28	1376.96	51.28	1641.16
				65.5624	1510.96	51.68	1454.31	51.68	1876.82						65.0624	1742.27	51.18	1684.24	51.18	2457.72								51.68	2084.51	51.68	2655.31						65.0624	1543.13	51.18	1376.65	51.18	1653.59
				65.7031	1513.52	51.58	1451.13	51.58	1776.37						65.2031	1741.3	51.08	1683.15	51.08	2458.39								51.58	2085.42	51.58	2627.03						65.2031	1546.79	51.08	1376.34	51.08	1794.76
				65.8438	1516.09	51.48	1447.92	51.48	1864.61						65.3438	1740.32	50.98	1682.08	50.98	2679.19								51.48	2086.33	51.48	2494.32						65.3438	1550.45	50.98	1376.03	50.98	1973.36
				65.9845	1518.66	51.38	1444.68	51.38	1946.69						65.4845	1739.34	50.88	1681.02	50.88	3155.89								51.38	2087.22	51.38	2493.5						65.4845	1554.12	50.88	1375.7	50.88	2064.17
				66.1252	1521.22	51.28	1441.42	51.28	2179.41						65.6252	1738.36	50.78	1679.98	50.78	3323.68								51.28	2088.11	51.28	2452.04						65.6252	1557.78	50.78	1375.37	50.78	2118.37
				66.2659	1523.79	51.18	1438.14	51.18	2194.07						65.7659	1737.38	50.68	1678.95	50.68	3676.02								51.18	2088.98	51.18	2518.67						65.7659	1561.44	50.68	1375.04	50.68	2464.32
				66.4066	1526.35	51.08	1434.85	51.08	2448.82						65.9066	1736.4	50.58	1677.95	50.58	4026.05								51.08	2089.84	51.08	2462.53						65.9066	1565.1	50.58	1374.69	50.58	2528.72
				66.5473	1528.92	50.98	1431.56	50.98	2760.51						66.0473	1735.42	50.48	1676.96	50.48	4628.47								50.98	2090.69	50.98	2648.81						66.0473	1568.76	50.48	1374.34	50.48	2603.73
				66.688	1531.49	50.88	1428.25	50.88	3099.08						66.188	1734.44	50.38	1675.99	50.38	4841.46								50.88	2091.53	50.88	2675.2						66.188	1572.43	50.38	1373.99	50.38	2766.8
				66.8287	1534.05	50.78	1424.95	50.78	3426.16						66.3287	1733.46	50.28	1675.03	50.28	4734.94								50.78	2092.36	50.78	2741.98						66.3287	1576.09	50.28	1373.62	50.28	2739.62
				66.9694	1536.62	50.68	1421.65	50.68	3675.44						66.4694	1732.48	50.18	1674.09	50.18	5084.7								50.68	2093.18	50.68	2714.33						66.4694	1579.75	50.18	1373.24	50.18	2751.76
				67.1102	1539.18	50.58	1418.36	50.58	3853.36						66.6102	1731.5	50.08	1673.17	50.08	5165.7								50.58	2093.98	50.58	2585.2						66.6102	1583.41	50.08	1372.86	50.08	2673.44
				67.2508	1541.75	50.48	1415.08	50.48	3984.15						66.7508	1730.51	49.98	1672.27	49.98	4840.08								50.48	2094.77	50.48	2725.97						66.7508	1587.08	49.98	1372.47	49.98	2532.59
				67.3916	1544.32	50.38	1411.83	50.38	4121.3						66.8916	1729.53	49.88	1671.38	49.88	4739.12								50.38	2095.54	50.38	2570.29						66.8916	1590.74	49.88	1372.07	49.88	2487.08
				67.5323	1546.88	50.28	1408.59	50.28	3794.71						67.0323	1728.54	49.78	1670.52	49.78	4082.09								50.28	2096.3	50.28	2751.57						67.0323	1594.4	49.78	1371.66	49.78	2314.24
				67.673	1549.45	50.18	1405.38	50.18	3421.3						67.173	1727.56	49.68	1669.67	49.68	3781.59								50.18	2097.05	50.18	2631.12						67.173	1598.06	49.68	1371.24	49.68	2152.56
				67.8137	1552.01	50.08	1402.2	50.08	3245.27						67.3137	1726.57	49.58	1668.83	49.58	3299.62								50.08	2097.78	50.08	2687.08						67.3137	1601.73	49.58	1370.81	49.58	1947.35
				67.9544	1554.58	49.98	1399.06	49.98	2983.36						67.4544	1725.58	49.48	1668.02	49.48	2894.38								49.98	2098.49	49.98	2447.36						67.4544	1605.39	49.48	1370.37	49.48	1880.04
				68.0951	1557.15	49.88	1395.96	49.88	2613.03						67.5951	1724.58	49.38	1667.23	49.38	2774.74								49.88	2099.19	49.88	2516.76						67.5951	1609.05	49.38	1369.92	49.38	1850.47
				68.2358	1559.71	49.78	1392.9	49.78	2366.74						67.7358	1723.59	49.28	1666.45	49.28	2433.5								49.78	2099.87	49.78	2465.07						67.7358	1612.71	49.28	1369.46	49.28	1738.8
				68.3765	1562.28	49.68	1389.89	49.68	2152.85						67.8765	1722.59	49.18	1665.69	49.18	2467.03								49.68	2100.53	49.68	2451.94						67.8765	1616.37	49.18	1368.98	49.18	1561.99
				68.5172	1564.84	49.58	1386.93	49.58	1790.09						68.0172	1721.59	49.08	1664.95	49.08	2382.1								49.58	2101.17	49.58	2314						68.0172	1620.04	49.08	1368.5	49.08	1545.89
				68.6579	1567.41	49.48	1384.04	49.48	1825.5						68.1579	1720.59	48.98	1664.23	48.98	1960.44								49.48	2101.8	49.48	2479.26						68.1579	1623.7	48.98	1368	48.98	1563.88
				68.7986	1569.98	49.38	1381.2	49.38	1699.92						68.2986	1719.59	48.88	1663.53	48.88	1982.69								49.38	2102.41	49.38	2451.26						68.2986	1627.36	48.88	1367.5	48.88	1596.4
				68.9393	1572.54	49.28	1378.43	49.28	1645.27						68.4393	1718.58	48.78	1662.85	48.78	1834.14								49.28	2103	49.28	2227.38						68.4393	1631.02	48.78	1366.98	48.78	1509.55
				69.08	1575.11	49.18	1375.74	49.18	1632.49						68.58	1717.57	48.68	1662.18	48.68	1749.96								49.18	2103.57	49.18	2469.91						68.58	1634.69	48.68	1366.44	48.68	1336.36
						49.08	1373.11	49.08	1510.39								48.58	1661.54	48.58	1649.37								49.08	2104.12	49.08	2205.57								48.58	1365.9	48.58	1366.84
						48.98	1370.57	48.98	1529.47								48.48	1660.91	48.48	1803.04								48.98	2104.65	48.98	2208.81								48.48	1365.34	48.48	1453.91
						48.88	1368.12	48.88	1444.23								48.38	1660.3	48.38	1879.51								48.88	2105.15	48.88	2155.62								48.38	1364.77	48.38	1283.24
						48.78	1365.75	48.78	1453.86								48.28	1659.68	48.28	1642.36								48.78	2105.64	48.78	2068.81								48.28	1364.18	48.28	1375.39
						48.68	1363.47	48.68	1469.44								48.18	1659.06	48.18	1766.42								48.68	2106.1	48.68	2213.74								48.18	1363.58	48.18	1337.84
						48.58	1361.3	48.58	1391.09								48.08	1658.44	48.08	1805.09								48.58	2106.54	48.58	2220								48.08	1362.97	48.08	1350.06
						48.48	1359.22	48.48	1324.94								47.98	1657.79	47.98	1786.47								48.48	2106.96	48.48	2267.92								47.98	1362.34	47.98	1281.59
						48.38	1357.25	48.38	1432.13								47.88	1657.11	47.88	1649.38								48.38	2107.36	48.38	2252.04								47.88	1361.7	47.88	1331.61
						48.28	1355.38	48.28	1356.11								47.78	1656.41	47.78	1674.11								48.28	2107.73	48.28	2107.1								47.78	1361.04	47.78	1272.73
						48.18	1353.61	48.18	1365.28								47.68	1655.66	47.68	1657.06								48.18	2108.08	48.18	2237.68								47.68	1360.36	47.68	1369.81
						48.08	1351.94	48.08	1400.77								47.58	1654.86	47.58	1742.96								48.08	2108.4	48.08	2160.83								47.58	1359.67	47.58	1450.27
						47.98	1350.35	47.98	1361.72								47.48	1654.01	47.48	1620.95								47.98	2108.7	47.98	2187.26								47.48	1358.97	47.48	1318.12
						47.88	1348.85	47.88	1440.86								47.38	1653.1	47.38	1835.29								47.88	2108.97	47.88	2142.27								47.38	1358.25	47.38	1337.26
						47.78	1347.43	47.78	1362.9								47.28	1652.11	47.28	1632.26								47.78	2109.21	47.78	2171.3								47.28	1357.51	47.28	1267.18
						47.68	1346.09	47.68	1388.31								47.18	1651.05	47.18	1420.26								47.68	2109.43	47.68	2254.47								47.18	1356.75	47.18	1334.56
						47.58	1344.82	47.58	1413.81								47.08	1649.91	47.08	1535.14								47.58	2109.62	47.58	2254.39								47.08	1355.98	47.08	1348.13
						47.48	1343.62	47.48	1379.54								46.98	1648.67	46.98	1680.85								47.48	2109.79	47.48	2139.17								46.98	1355.19	46.98	1419.91
						47.38	1342.48	47.38	1330.04								46.88	1647.33	46.88	1562.2								47.38	2109.92	47.38	2156.15								46.88	1354.38	46.88	1398.78
						47.28	1341.4	47.28	1465.28								46.78	1645.89	46.78	1649.38								47.28	2110.03	47.28	2263.64								46.78	1353.56	46.78	1389.37
						47.18	1340.38	47.18	1316.14								46.68	1644.33	46.68	1638.15								47.18	2110.11	47.18	2268.78								46.68	1352.71	46.68	1357.29
						47.08	1339.41	47.08	1353.63								46.58	1642.65	46.58	1689.88								47.08	2110.16	47.08	2226.71								46.58	1351.85	46.58	1416.46
						46.98	1338.49	46.98	1419.69								46.48	1640.84	46.48	1800.5								46.98	2110.18	46.98	2149.05								46.48	1350.97	46.48	1328.72
						46.88	1337.61	46.88	1404.82								46.38	1638.9	46.38	1702.7								46.88	2110.17	46.88	2132.8								46.38	1350.07	46.38	1310.71
						46.78	1336.78	46.78	1351.72								46.28	1636.82	46.28	1622.12								46.78	2110.12	46.78	2221.78								46.28	1349.15	46.28	1255.44
						46.68	1335.97	46.68	1221.61								46.18	1634.58	46.18	1658.42								46.68	2110.05	46.68	2190.73								46.18	1348.21	46.18	1302.38
						46.58	1335.2	46.58	1335.87								46.08	1632.21	46.08	1538.91								46.58	2109.94	46.58	2211.14								46.08	1347.25	46.08	1371.28
						46.48	1334.45	46.48	1367.85								45.98	1629.7	45.98	1576.98								46.48	2109.81	46.48	2182.87								45.98	1346.27	45.98	1344.22
						46.38	1333.73	46.38	1357.21								45.88	1627.08	45.88	1676.11								46.38	2109.64	46.38	2084.8								45.88	1345.27	45.88	1346.62
						46.28	1333.03	46.28	1375.42								45.78	1624.34	45.78	1689.11								46.28	2109.43	46.28	2287.47								45.78	1344.25	45.78	1251.11
						46.18	1332.34	46.18	1279.04								45.68	1621.49	45.68	1693.63								46.18	2109.2	46.18	2282.38								45.68	1343.2	45.68	1339.54
						46.08	1331.66	46.08	1431.75								45.58	1618.56	45.58	1500.48								46.08	2108.92	46.08	2167.26								45.58	1342.14	45.58	1341.31
						45.98	1330.98	45.98	1350.98								45.48	1615.53	45.48	1481.93								45.98	2108.62	45.98	2216.02								45.48	1341.05	45.48	1330.17
						45.88	1330.31	45.88	1451.44								45.38	1612.43	45.38	1686.77								45.88	2108.28	45.88	2229.63								45.38	1339.95	45.38	1426.46
						45.78	1329.63	45.78	1379.36								45.28	1609.27	45.28	1671.81								45.78	2107.9	45.78	2174.98								45.28	1338.82	45.28	1397.45
						45.68	1328.95	45.68	1314.12								45.18	1606.04	45.18	1638.09								45.68	2107.49	45.68	2207.65								45.18	1337.66	45.18	1427.95
						45.58	1328.26	45.58	1304.51								45.08	1602.77	45.08	1675.36								45.58	2107.04	45.58	2247.57								45.08	1336.49	45.08	1328.26
						45.48	1327.55	45.48	1380.15								44.98	1599.46	44.98	1584.97								45.48	2106.55	45.48	2131.75								44.98	1335.29	44.98	1420.73
						45.38	1326.83	45.38	1503.31								44.88	1596.12	44.88	1656.39								45.38	2106.03	45.38	2271.49								44.88	1334.07	44.88	1393.68
						45.28	1326.08	45.28	1451.04								44.78	1592.76	44.78	1673.67								45.28	2105.47	45.28	2215.34								44.78	1332.82	44.78	1491.62
						45.18	1325.3	45.18	1350.6								44.68	1589.39	44.68	1591.81								45.18	2104.87	45.18	2082.25								44.68	1331.55	44.68	1377.31
						45.08	1324.49	45.08	1394.18								44.58	1586.02	44.58	1823.44								45.08	2104.23	45.08	2272.42								44.58	1330.26	44.58	1431.13
						44.98	1323.65	44.98	1453.95								44.48	1582.65	44.48	1672.19								44.98	2103.56	44.98	2144.12								44.48	1328.94	44.48	1439.01
						44.88	1322.77	44.88	1446.36								44.38	1579.3	44.38	1747.42								44.88	2104.84	44.88	2084.1								44.38	1327.59	44.38	1342.74
						44.78	1321.86	44.78	1359.01								44.28	1575.97	44.28	1693.79								44.78	2104.84	44.78	2311.6								44.28	1326.22	44.28	1263.44
						44.68	1320.91	44.68	1364.52								44.18	1572.68	44.18	1730.59								44.68	2104.84	44.68	2130.95								44.18	1324.83	44.18	1287.71
						44.58	1319.92	44.58	1366.58								44.08	1569.44	44.08	1737.52								44.58	2104.84	44.58	2033.34								44.08	1323.41	44.08	1389.63
						44.48	1318.88	44.48	1420.4								43.98	1566.24	43.98	1805.43								44.48	2104.84	44.48	2121.72								43.98	1321.96	43.98	1322.6
						44.38	1317.8	44.38	1412.34								43.88	1563.11	43.88	1849.07								44.38	2104.84	44.38	2251.81								43.88	1320.49	43.88	1414.62
						44.28	1316.68	44.28	1385.01								43.78	1560.05	43.78	1845.93								44.28	2104.84	44.28	2159.31								43.78	1318.99	43.78	1404.78
						44.18	1315.51	44.18	1341.54								43.68	1557.08	43.68	1717.94								44.18	2104.84	44.18	2063.92								43.68	1317.47	43.68	1458.67
						44.08	1314.29	44.08	1361.06								43.58	1554.19	43.58	1596.04								44.08	2104.84	44.08	2033.07								43.58	1315.91	43.58	1373.83
						43.98	1313.02	43.98	1375.3								43.48	1551.4	43.48	1559.67								43.98	2104.84	43.98	2119.06								43.48	1314.33	43.48	1422.43
						43.88	1311.7	43.88	1255.48								43.38	1548.72	43.38	1569.42								43.88	2104.84	43.88	1950.97								43.38	1312.72	43.38	1405.39
						43.78	1310.32	43.78	1349.2								43.28	1546.14	43.28	1637.34								43.78	2104.84	43.78	2073.13								43.28	1311.09	43.28	1323.51
						43.68	1308.89	43.68	1257.85								43.18	1543.67	43.18	1661.01								43.68	2104.84	43.68	2017.77								43.18	1309.42	43.18	1335.32
						43.58	1307.4	43.58	1274.21								43.08	1541.29	43.08	1463.01								43.58	2104.84	43.58	2090.77								43.08	1307.73	43.08	1384.96
						43.48	1305.85	43.48	1415.04								42.98	1539	42.98	1558.28								43.48	2104.84	43.48	1909.42								42.98	1306.01	42.98	1294.74
						43.38	1304.24	43.38	1276.95								42.88	1536.8	42.88	1715.61								43.38	2104.84	43.38	2053.29								42.88	1304.25	42.88	1365.33
						43.28	1302.56	43.28	1301.06								42.78	1534.69	42.78	1567.77								43.28	2104.84	43.28	2072.24								42.78	1302.47	42.78	1364.98
						43.18	1300.82	43.18	1327.03								42.68	1532.67	42.68	1544.55								43.18	2104.84	43.18	1985.22								42.68	1300.66	42.68	1220.76
						43.08	1299.02	43.08	1282.01								42.58	1530.71	42.58	1716.48								43.08	2104.84	43.08	1927.2								42.58	1298.82	42.58	1400.72
						42.98	1297.14	42.98	1182.26								42.48	1528.84	42.48	1687.29								42.98	2104.84	42.98	1948.89								42.48	1296.95	42.48	1297.08
						42.88	1295.2	42.88	1375.64								42.38	1527.03	42.38	1427.46								42.88	2104.84	42.88	2026.38								42.38	1295.05	42.38	1218.61
						42.78	1293.18	42.78	1276.39								42.28	1525.29	42.28	1523.32								42.78	2104.84	42.78	1963.21								42.28	1293.12	42.28	1314.39
						42.68	1291.09	42.68	1309.32								42.18	1523.61	42.18	1432.72								42.68	2104.84	42.68	1733.94								42.18	1291.15	42.18	1363.07
						42.58	1288.92	42.58	1292.97								42.08	1522	42.08	1435.78								42.58	2104.84	42.58	1799.49								42.08	1289.16	42.08	1285.1
						42.48	1286.68	42.48	1333.47								41.98	1520.43	41.98	1446.65								42.48	2104.84	42.48	1890.24								41.98	1287.13	41.98	1310.08
						42.38	1284.36	42.38	1377.53								41.88	1518.92	41.88	1428.67								42.38	2104.84	42.38	1856.05								41.88	1285.07	41.88	1239.1
						42.28	1281.95	42.28	1220.87								41.78	1517.45	41.78	1435.01								42.28	2104.84	42.28	1719.12								41.78	1282.98	41.78	1341.58
						42.18	1279.47	42.18	1305.53								41.68	1516.03	41.68	1606.71								42.18	2104.84	42.18	1983.82								41.68	1280.85	41.68	1282.97
						42.08	1276.9	42.08	1271.66								41.58	1514.65	41.58	1616.29								42.08	2104.84	42.08	1949.32								41.58	1278.7	41.58	1290.76
						41.98	1274.24	41.98	1295.71								41.48	1513.3	41.48	1403.66								41.98	2104.84	41.98	1905.19								41.48	1276.51	41.48	1268.09
						41.88	1271.49	41.88	1266.09								41.38	1511.99	41.38	1343.41								41.88	2104.84	41.88	1787.64								41.38	1274.28	41.38	1309.03
						41.78	1268.66	41.78	1248.21								41.28	1510.7	41.28	1492.81								41.78	2104.84	41.78	1853.96								41.28	1272.02	41.28	1221.06
						41.68	1265.73	41.68	1303.72								41.18	1509.44	41.18	1401.82								41.68	2104.84	41.68	1845.85								41.18	1269.73	41.18	1132.07
						41.58	1262.71	41.58	1219.16								41.08	1508.19	41.08	1404.88								41.58	2104.84	41.58	1678.33								41.08	1267.41	41.08	1155.68
						41.48	1259.6	41.48	1170.89								40.98	1506.97	40.98	1500.75								41.48	2104.84	41.48	1713.71								40.98	1265.05	40.98	1176.12
						41.38	1256.38	41.38	1287.18								40.88	1505.75	40.88	1631.94								41.38	2104.84	41.38	1778.15								40.88	1262.65	40.88	1243.35
						41.28	1253.07	41.28	1266.67								40.78	1504.55	40.78	1492.04								41.28	2104.84	41.28	1767.74								40.78	1260.22	40.78	1210.29
						41.18	1249.66	41.18	1182.85								40.68	1503.35	40.68	1531.54								41.18	2104.84	41.18	1825.68								40.68	1257.75	40.68	1214.4
						41.08	1249.44	41.08	1250.06								40.58	1502.15	40.58	1494.54								41.08	2104.84	41.08	1714.68								40.58	1247.23	40.58	1250.63

## Sheet: Figure 4c
przpOs-before									F1s-trzpOs-before									przpOs-after									trzpOs-after
676.08	18608.1	676.08	18608.1	706.08	18665.5	706.08	19061.2		675.58	20590	675.58	20590	705.58	20484.3	705.58	20519.9		676.08	28804.5	676.08	28804.5	706.08	28365.9	706.08	28866.9		675.58	19995.7	675.58	19995.7	705.58	19466.6	705.58	19482.2
677.577	18531.9	676.383	18554.9	705.98	18663.8	705.98	19098.6		676.844	20571.7	675.883	20599.9	705.48	20480.9	705.48	20442.7		678.059	28769.6	676.383	28789.9	705.98	28388.4	705.98	28251.1		676.844	19924	675.883	19937.3	705.48	19465.6	705.48	19657.9
679.075	18511	676.686	18548.5	705.88	18662.2	705.88	19221.5		678.108	20557.1	676.186	20589.2	705.38	20469.8	705.38	20799.9		680.039	28730.2	676.686	28787.2	705.88	28383.4	705.88	28811.1		678.108	19903.8	676.186	19933.3	705.38	19464.6	705.38	19414.8
680.572	18498	676.989	18542.5	705.78	18630.4	705.78	18624		679.372	20562.1	676.489	20580.2	705.28	20459	705.28	20810.2		682.018	28679.5	676.989	28784.1	705.78	28378.4	705.78	28574.2		679.372	19880.8	676.489	19929.2	705.28	19463.6	705.28	19558.1
682.069	18492.2	677.292	18536.9	705.68	18631.6	705.68	18964.8		680.636	20580.5	676.792	20572.8	705.18	20448.4	705.18	20259.7		682.194	28675.5	677.292	28780.5	705.68	28373.5	705.68	28608.3		680.635	19855.4	676.792	19924.8	705.18	19462.7	705.18	19416.1
683.566	18496.6	677.595	18531.6	705.58	18632.7	705.58	18783.5		681.9	20606	677.095	20566.9	705.08	20438.1	705.08	20594		682.534	28669.4	677.595	28776.5	705.58	28368.8	705.58	28531.7		681.899	19827.9	677.095	19920.3	705.08	19461.8	705.08	19697
683.708	18499.7	677.898	18526.7	705.48	18633.8	705.48	18664.8		683.164	20632.1	677.398	20562.4	704.98	20428	704.98	20272.5		682.858	28668	677.898	28772.1	705.48	28364.1	705.48	28486.3		683.163	19799	677.398	19915.5	704.98	19460.9	704.98	19596.1
683.982	18510.7	678.201	18522.1	705.38	18634.8	705.38	18980.7		684.428	20655.9	677.701	20559.3	704.88	20418.2	704.88	20880.9		683.166	28674.3	678.201	28767.3	705.38	28359.5	705.38	28693.1		684.427	19770.6	677.701	19910.6	704.88	19460.1	704.88	20000.9
684.242	18532.9	678.504	18517.9	705.28	18635.8	705.28	18732.8		684.544	20659.7	678.004	20557.4	704.78	20408.6	704.78	20786.6		683.46	28692.1	678.504	28762.1	705.28	28355	705.28	28408.1		684.549	19768.9	678.004	19905.6	704.78	19459.3	704.78	19706.9
684.489	18573.6	678.807	18514.1	705.18	18636.8	705.18	18441.8		684.769	20671.9	678.307	20556.7	704.68	20399.2	704.68	20697.3		683.738	28725.8	678.807	28756.5	705.18	28350.6	705.18	28592.1		684.785	19767.9	678.307	19900.4	704.68	19458.5	704.68	19689
684.724	18642.1	679.11	18510.6	705.08	18637.7	705.08	18797.7		684.982	20695.6	678.61	20557.1	704.58	20390	704.58	20768.7		684.003	28779.4	679.11	28750.5	705.08	28346.2	705.08	28753.5		685.009	19772.5	678.61	19895	704.58	19457.8	704.58	19515.4
684.946	18748.4	679.413	18507.4	704.98	18638.6	704.98	18883.5		685.185	20740.3	678.913	20558.4	704.48	20381.1	704.48	20870.7		684.253	28856.3	679.413	28744.3	704.98	28342	704.98	28527.2		685.222	19786.1	678.913	19889.4	704.48	19457.1	704.48	19532
685.156	18901.3	679.716	18504.5	704.88	18639.5	704.88	19333.9		685.376	20818.4	679.216	20560.6	704.38	20372.4	704.38	20384.1		684.49	28957.8	679.716	28737.6	704.88	28337.8	704.88	28959.4		685.423	19813.5	679.216	19883.7	704.38	19456.5	704.38	19404.5
685.355	19106.6	680.019	18501.9	704.78	18640.4	704.78	18789.7		685.558	20944	679.519	20563.7	704.28	20363.9	704.28	20356		684.714	29083.5	680.019	28730.7	704.78	28333.7	704.78	28800.3		685.613	19859.3	679.519	19877.9	704.28	19455.9	704.28	19579.3
685.542	19365.5	680.322	18499.7	704.68	18641.2	704.68	18722.2		685.729	21130.6	679.822	20567.5	704.18	20355.6	704.18	20447.2		684.925	29230.5	680.322	28723.4	704.68	28329.8	704.68	28174.3		685.793	19927.8	679.822	19872	704.18	19455.3	704.18	19439.8
685.718	19674	680.625	18497.7	704.58	18641.9	704.58	18871.4		685.891	21387.8	680.125	20571.9	704.08	20347.6	704.08	20835		685.124	29394.4	680.625	28715.9	704.58	28325.9	704.58	28403.4		685.963	20021.5	680.125	19865.9	704.08	19454.8	704.08	19501.5
685.884	20023.5	680.928	18496	704.48	18642.7	704.48	18897.8		686.043	21718.8	680.428	20576.9	703.98	20339.8	703.98	20901.1		685.311	29569.4	680.928	28708.1	704.48	28322	704.48	28137		686.122	20140.6	680.428	19859.7	703.98	19454.3	703.98	19501.8
686.039	20401.4	681.232	18494.6	704.38	18643.4	704.38	18980.6		686.186	22119.3	680.732	20582.3	703.88	20332.2	703.88	20585.8		685.485	29749.1	681.232	28700.1	704.38	28318.3	704.38	28254.9		686.272	20282.8	680.732	19853.3	703.88	19453.8	703.88	19271.8
686.184	20793.7	681.535	18493.5	704.28	18644	704.28	18716.1		686.319	22577.5	681.035	20588.1	703.78	20324.8	703.78	20494.3		685.649	29927.5	681.535	28692	704.28	28314.6	704.28	28384.5		686.413	20443.4	681.035	19846.9	703.78	19453.4	703.78	19525.6
686.32	21185.9	681.838	18492.6	704.18	18644.7	704.18	18983.6		686.445	23076.4	681.338	20594.2	703.68	20317.6	703.68	20427.3		685.802	30099.1	681.838	28684.1	704.18	28311.1	704.18	28755.2		686.544	20616.2	681.338	19840.3	703.68	19453	703.68	19679.4
686.446	21565	682.141	18492	704.08	18645.3	704.08	18921.4		686.562	23595.8	681.641	20600.5	703.58	20310.6	703.58	20415.6		685.944	30259.6	682.141	28676.7	704.08	28307.6	704.08	28602.1		686.667	20794.1	681.641	19833.7	703.58	19452.6	703.58	19632.9
686.563	21920.4	682.444	18491.7	703.98	18645.9	703.98	19049.5		686.671	24115	681.944	20606.9	703.48	20303.9	703.48	20729.3		686.076	30405.9	682.444	28670.7	703.98	28304.2	703.98	28468		686.781	20970.2	681.944	19827	703.48	19452.3	703.48	19614.8
686.672	22244.5	682.747	18491.7	703.88	18646.4	703.88	19131.9		686.772	24615.6	682.247	20613.3	703.38	20297.3	703.38	20354.6		686.198	30536.1	682.747	28667.8	703.88	28300.8	703.88	28373.8		686.887	21138.7	682.247	19820.1	703.38	19452	703.38	19769.8
686.772	22532.6	683.05	18492.3	703.78	18646.9	703.78	19020.6		686.865	25082.9	682.55	20619.7	703.28	20291	703.28	20519.9		686.311	30649.5	683.05	28670.8	703.78	28297.6	703.78	28780.1		686.985	21294.9	682.55	19813.2	703.28	19451.7	703.28	19308.8
686.864	22782.9	683.353	18494	703.68	18647.4	703.68	18853.1		686.952	25506.1	682.853	20625.9	703.18	20284.9	703.18	20258.6		686.415	30746.2	683.353	28683.9	703.68	28294.4	703.68	29006.8		687.076	21435.5	682.853	19806.2	703.18	19451.5	703.18	19516.5
686.948	22995.6	683.656	18498.4	703.58	18647.9	703.58	19012		687.031	25879.4	683.156	20631.9	703.08	20278.9	703.08	20866.3		686.51	30827	683.656	28713.7	703.58	28291.3	703.58	28397		687.16	21558.8	683.156	19799.1	703.08	19451.3	703.08	19604.3
687.026	23172.6	683.959	18509.4	703.48	18648.3	703.48	19140.1		687.104	26200.3	683.459	20637.6	702.98	20273.2	702.98	21008.8		686.597	30893.3	683.959	28768.7	703.48	28288.3	703.48	28511.8		687.236	21664.4	683.459	19792	702.98	19451.1	702.98	19754.3
687.096	23317.2	684.262	18535.3	703.38	18648.7	703.38	18696		687.171	26470	683.762	20643	702.88	20267.6	702.88	20496.3		686.676	30946.7	684.262	28859.4	703.38	28285.4	703.38	28297.5		687.306	21752.7	683.762	19784.9	702.88	19451	702.88	19616.1
687.159	23432.9	684.565	18591.8	703.28	18649.1	703.28	19012.8		687.231	26691.7	684.065	20648.2	702.78	20262.3	702.78	20295.5		686.748	30988.9	684.565	28996.3	703.28	28282.6	703.28	28566.1		687.369	21825	684.065	19777.9	702.78	19450.9	702.78	19257.1
687.216	23523.8	684.868	18705.3	703.18	18649.4	703.18	19180.6		687.286	26870	684.368	20654.3	702.68	20257.1	702.68	20220.3		686.812	31021.5	684.868	29187.8	703.18	28279.8	703.18	28573.1		687.427	21883	684.368	19771.7	702.68	19450.8	702.68	19630.4
687.267	23593.9	685.171	18914.1	703.08	18649.7	703.08	18545.6		687.335	27010.5	684.671	20665.5	702.58	20252.2	702.58	20217.4		686.87	31046.2	685.171	29436.7	703.08	28277.1	703.08	28612.7		687.479	21928.5	684.671	19767.9	702.58	19450.8	702.58	19645.7
687.313	23646.8	685.474	19263	702.98	18650	702.98	18909.3		687.379	27118.9	684.974	20694.4	702.48	20247.4	702.48	20257.8		686.921	31064.5	685.474	29736.9	702.98	28274.5	702.98	28594.7		687.525	21963.4	684.974	19771.2	702.48	19450.8	702.48	19868.5
687.353	23685.9	685.777	19790.9	702.88	18650.3	702.88	18913.8		687.418	27200.7	685.277	20772.3	702.38	20242.9	702.38	20673.1		686.966	31077.8	685.777	30071	702.88	28271.9	702.88	28524.5		687.566	21989.7	685.277	19792	702.38	19450.8	702.38	19766.2
687.388	23714.2	686.08	20508.2	702.78	18650.5	702.78	18367.9		687.453	27261.1	685.58	20964	702.28	20238.5	702.28	20569		687.006	31087.1	686.08	30410.1	702.78	28269.5	702.78	28810.1		687.602	22009	685.58	19849.6	702.28	19450.8	702.28	19208.8
687.418	23734.2	686.383	21374.5	702.68	18650.7	702.68	18786.7		687.483	27304.6	685.883	21373.6	702.18	20234.3	702.18	20757		687.04	31093.4	686.383	30717.1	702.68	28267.1	702.68	28129.1		687.634	22022.8	685.883	19973.6	702.18	19450.9	702.18	19140.4
687.444	23747.8	686.686	22286.6	702.58	18650.8	702.58	19090		687.51	27335.1	686.186	22120.7	702.08	20230.2	702.08	20550.8		687.07	31097.5	686.686	30952.8	702.58	28264.8	702.58	28900.9		687.662	22032.3	686.186	20197.5	702.08	19451	702.08	19495.2
687.467	23756.9	686.989	23091.1	702.48	18651	702.48	18979.1		687.532	27355.8	686.489	23267.7	701.98	20226.4	701.98	20686.5		687.094	31100	686.989	31083.4	702.48	28262.5	702.48	28344.7		687.685	22038.8	686.489	20541.4	701.98	19451.2	701.98	19214.6
687.485	23762.7	687.292	23623.8	702.38	18651.1	702.38	18689.7		687.551	27369.4	686.792	24717.8	701.88	20222.7	701.88	20433.7		687.115	31101.4	687.292	31088.7	702.38	28260.4	702.38	28410.6		687.705	22042.9	686.792	20987.6	701.88	19451.4	701.88	19668.8
687.5	23766.3	687.595	23764	702.28	18651.2	702.28	19236.8		687.567	27377.9	687.095	26162.3	701.78	20219.3	701.78	20323.2		687.132	31102.1	687.595	30966.3	702.28	28258.3	702.28	28669.4		687.722	22045.4	687.095	21464.2	701.78	19451.6	701.78	19569.5
687.512	23768.4	687.898	23478.9	702.18	18651.2	702.18	18891.3		687.58	27383	687.398	27160.1	701.68	20216	701.68	20615		687.146	31102.4	687.898	30732.5	702.18	28256.3	702.18	28443.7		687.736	22046.9	687.398	21854.9	701.68	19451.8	701.68	19706.3
687.521	23769.6	688.201	22836.5	702.08	18651.3	702.08	18703.5		687.59	27385.9	687.701	27348.3	701.58	20212.8	701.58	20937.1		687.156	31102.4	688.201	30418.2	702.08	28254.3	702.08	28271.9		687.747	22047.7	687.701	22042.2	701.58	19452.1	701.58	19971.7
687.529	23770.1	688.504	21979.3	701.98	18651.3	701.98	18849.5		687.599	27387.4	688.004	26651.2	701.48	20209.9	701.48	20816.2		687.164	31102.3	688.504	30062.3	701.98	28252.4	701.98	28552.4		687.755	22048	688.004	21962.4	701.48	19452.4	701.48	19738.3
687.534	23770.4	688.807	21073.6	701.88	18651.3	701.88	18985.4		687.605	27388	688.307	25327.4	701.38	20207.1	701.38	20642.6		687.17	31102.2	688.807	29702.9	701.88	28250.6	701.88	29024.3		687.761	22048.1	688.307	21639.5	701.38	19452.7	701.38	19650.9
687.537	23770.5	689.11	20257.9	701.78	18651.2	701.78	18655.8		687.609	27388.2	688.61	23814.2	701.28	20204.5	701.28	20768.8		687.174	31102.1	689.11	29371.4	701.78	28248.9	701.78	28934.6		687.766	22048.1	688.61	21172.4	701.28	19453.1	701.28	19741.7
687.539	23770.6	689.413	19612.8	701.68	18651.1	701.68	18792.3		687.612	27388.3	688.913	22496.6	701.18	20202	701.18	21248.8		687.176	31102.1	689.413	29088.2	701.68	28247.2	701.68	28768.7		687.769	22048.1	688.913	20684.7	701.18	19453.5	701.18	19575.1
687.54	23770.6	689.716	19157.9	701.58	18651.1	701.58	18822.8		687.614	27388.3	689.216	21562.5	701.08	20199.7	701.08	19857.4		687.177	31102	689.716	28862	701.58	28245.6	701.58	28297.1		687.771	22048.1	689.216	20272.7	701.08	19453.9	701.08	19738.6
687.54	23770.6	690.019	18869.9	701.48	18650.9	701.48	18565.3		687.615	27388.3	689.519	21006.7	700.98	20197.6	700.98	20395		687.178	31102	690.019	28692.1	701.48	28244.1	701.48	28120.3		687.772	22048	689.519	19978.5	700.98	19454.3	700.98	19419.7
687.541	23770.6	690.322	18705.5	701.38	18650.8	701.38	18836.9		687.615	27388.3	689.822	20722.6	700.88	20195.6	700.88	20306.4		687.178	31102	690.322	28571	701.38	28242.7	701.38	28294.2		687.772	22048	689.822	19796.7	700.88	19454.8	700.88	19580.3
687.541	23770.6	690.625	18621.3	701.28	18650.6	701.28	18799		687.615	27388.3	690.125	20593.5	700.78	20193.8	700.78	20655.4		687.178	31102	690.625	28488.4	701.28	28241.3	701.28	28360.7		687.772	22048	690.125	19697.5	700.78	19455.3	700.78	19675.9
687.541	23770.6	690.928	18583.1	701.18	18650.4	701.18	18626.9		687.615	27388.3	690.428	20537.2	700.68	20192.2	700.68	20322.9		687.178	31102	690.928	28433.9	701.18	28240	701.18	28573.8		687.772	22048	690.428	19647.9	700.68	19455.8	700.68	19628
687.542	23770.6	691.232	18568.6	701.08	18650.2	701.08	18910.9		687.615	27388.2	690.732	20509.5	700.58	20190.7	700.58	20559.1		687.179	31101.9	691.232	28398.2	701.08	28238.7	701.08	28563.9		687.773	22048	690.732	19623.7	700.58	19456.4	700.58	19540.8
687.544	23770.6	691.535	18565	700.98	18650	700.98	18789.1		687.616	27388.2	691.035	20491.2	700.48	20189.4	700.48	20618.1		687.182	31101.9	691.535	28374.5	700.98	28237.5	700.98	28675		687.774	22048	691.035	19610.6	700.48	19457	700.48	19542.1
687.547	23770.6	691.838	18566.1	700.88	18649.7	700.88	18629.1		687.618	27388.1	691.338	20475.5	700.38	20188.2	700.38	20109.1		687.185	31101.7	691.838	28357.9	700.88	28236.4	700.88	28375.5		687.776	22047.9	691.338	19601.8	700.38	19457.6	700.38	19701.6
687.552	23770.4	692.141	18569	700.78	18649.4	700.78	18904.3		687.621	27387.9	691.641	20460.2	700.28	20187.2	700.28	20378.3		687.191	31101.4	692.141	28345.3	700.78	28235.4	700.78	28366.2		687.779	22047.8	691.641	19594.4	700.28	19458.2	700.28	19863.7
687.559	23769.9	692.444	18572.5	700.68	18649.1	700.68	19141.8		687.626	27387.3	691.944	20445.1	700.18	20186.3	700.18	21172.6		687.198	31101	692.444	28335	700.68	28234.4	700.68	28422.2		687.784	22047.6	691.944	19587.5	700.18	19458.9	700.18	19720.7
687.569	23769	692.747	18576.2	700.58	18648.8	700.58	18732.3		687.632	27386.2	692.247	20429.8	700.08	20185.5	700.08	20923		687.208	31100.3	692.747	28325.8	700.58	28233.5	700.58	28509.1		687.79	22047.1	692.247	19580.8	700.08	19459.6	700.08	19415
687.581	23767.1	693.05	18579.9	700.48	18648.5	700.48	18368.5		687.641	27384.1	692.55	20414.7	699.98	20184.9	699.98	20992.1		687.221	31099.1	693.05	28317.3	700.48	28232.6	700.48	28518.9		687.799	22046.3	692.55	19574.2	699.98	19460.3	699.98	19356.4
687.596	23763.9	693.353	18583.7	700.38	18648.1	700.38	19359.8		687.652	27380.2	692.853	20399.5	699.88	20184.5	699.88	20210		687.238	31097.3	693.353	28309.3	700.38	28231.9	700.38	28259.9		687.811	22044.8	692.853	19567.8	699.88	19461	699.88	19727.1
687.614	23758.5	693.656	18587.4	700.28	18647.7	700.28	18661.8		687.666	27373.7	693.156	20384.5	699.78	20184.2	699.78	20633.6		687.258	31094.7	693.656	28301.6	700.28	28231.1	700.28	28574.4		687.825	22042.5	693.156	19561.4	699.78	19461.8	699.78	19621
687.636	23750	693.959	18591.1	700.18	18647.3	700.18	18456.6		687.683	27363.1	693.459	20369.6	699.68	20184	699.68	20435.9		687.281	31090.8	693.959	28294.3	700.18	28230.5	700.18	28344.7		687.843	22038.8	693.459	19555.2	699.68	19462.6	699.68	19668.3
687.662	23737.1	694.262	18594.7	700.08	18646.8	700.08	18707.4		687.703	27346.7	693.762	20354.9	699.58	20184	699.58	20921.1		687.309	31085.1	694.262	28287.2	700.08	28229.9	700.08	28687.2		687.864	22033.2	693.762	19549.1	699.58	19463.4	699.58	19550.9
687.692	23718.1	694.565	18598.3	699.98	18646.4	699.98	18530.3		687.727	27322	694.065	20340.5	699.48	20184.1	699.48	20510.2		687.342	31077.1	694.565	28280.5	699.98	28229.4	699.98	28657		687.888	22024.9	694.065	19543.1	699.48	19464.3	699.48	19834.2
687.726	23690.9	694.868	18601.9	699.88	18645.9	699.88	18836		687.755	27286.1	694.368	20326.4	699.38	20184.3	699.38	20483.7		687.38	31066	694.868	28274.2	699.88	28228.9	699.88	28613.8		687.917	22012.9	694.368	19537.3	699.38	19465.2	699.38	19288
687.766	23653.2	695.171	18605.3	699.78	18645.4	699.78	18440.5		687.787	27235.4	694.671	20312.7	699.28	20184.7	699.28	20511.4		687.423	31050.9	695.171	28268.1	699.78	28228.5	699.78	28681.6		687.951	21996	694.671	19531.6	699.28	19466.1	699.28	19537.7
687.811	23602.1	695.474	18608.7	699.68	18644.9	699.68	18538.3		687.824	27165.5	694.974	20299.4	699.18	20185.2	699.18	20312.6		687.472	31030.8	695.474	28262.5	699.68	28228.1	699.68	28502.6		687.989	21972.9	694.974	19526	699.18	19467	699.18	19639.5
687.862	23534.2	695.777	18612.1	699.58	18644.4	699.58	18760.3		687.865	27071.4	695.277	20286.5	699.08	20185.8	699.08	20412.6		687.527	31004.4	695.777	28257.2	699.58	28227.8	699.58	28665.9		688.032	21941.9	695.277	19520.6	699.08	19468	699.08	19255.5
687.918	23446	696.08	18615.3	699.48	18643.8	699.48	18805.1		687.912	26947.5	695.58	20274.2	698.98	20186.6	698.98	20571.3		687.588	30970.3	696.08	28252.3	699.48	28227.6	699.48	28509.7		688.081	21901.1	695.58	19515.4	698.98	19468.9	698.98	19313.3
687.981	23333.4	696.383	18618.5	699.38	18643.2	699.38	19111.1		687.964	26787.8	695.883	20262.4	698.88	20187.4	698.88	20102.8		687.657	30927	696.383	28247.8	699.38	28227.4	699.38	28534.5		688.135	21848.6	695.883	19510.3	698.88	19469.9	698.88	19346.2
688.051	23192.5	696.686	18621.5	699.28	18642.6	699.28	18469.8		688.022	26586.1	696.186	20251.2	698.78	20188.4	698.78	20482.6		687.732	30872.8	696.686	28243.7	699.28	28227.3	699.28	28442.3		688.195	21782.3	696.186	19505.4	698.78	19471	698.78	19505.3
688.127	23019.7	696.989	18624.5	699.18	18642	699.18	18520.7		688.086	26337	696.489	20240.8	698.68	20189.6	698.68	20511.1		687.815	30806	696.989	28240	699.18	28227.3	699.18	28458.3		688.262	21700.2	696.489	19500.6	698.68	19472	698.68	19610.8
688.211	22811.8	697.292	18627.3	699.08	18641.4	699.08	18836.8		688.157	26035.9	696.792	20231	698.58	20190.8	698.58	20043.2		687.906	30725.1	697.292	28236.8	699.08	28227.3	699.08	28599.9		688.335	21600.8	696.792	19496.1	698.58	19473.1	698.58	19640.6
688.302	22566.8	697.595	18630.1	698.98	18640.7	698.98	18631.6		688.234	25680.4	697.095	20222	698.48	20192.2	698.48	20219.3		688.005	30628.7	697.595	28234	698.98	28227.4	698.98	28270.1		688.415	21483	697.095	19491.7	698.48	19474.2	698.48	19302.5
688.401	22284.2	697.898	18632.7	698.88	18640.1	698.88	18575.4		688.319	25270.7	697.398	20213.8	698.38	20193.6	698.38	20671.9		688.113	30515.7	697.898	28231.7	698.88	28227.5	698.88	28876.5		688.503	21346.5	697.398	19487.5	698.38	19475.3	698.38	19570.2
688.509	21965.8	698.201	18635.1	698.78	18639.4	698.78	19077.6		688.41	24811.1	697.701	20206.5	698.28	20195.2	698.28	20216.3		688.23	30385.7	698.201	28229.8	698.78	28227.7	698.78	28589.8		688.598	21192.4	697.701	19483.5	698.28	19476.4	698.28	19702.6
688.625	21616	698.504	18637.4	698.68	18638.7	698.68	19060.8		688.51	24310.3	698.004	20200.2	698.18	20196.9	698.18	20189.2		688.356	30239.1	698.504	28228.5	698.68	28227.9	698.68	28813.6		688.701	21023	698.004	19479.7	698.18	19477.6	698.18	19748.7
688.75	21242	698.807	18639.6	698.58	18638	698.58	18606.2		688.617	23781.8	698.307	20194.8	698.08	20198.7	698.08	20136.8		688.492	30077.2	698.807	28227.6	698.58	28228.2	698.58	28500.4		688.813	20842.2	698.307	19476.1	698.08	19478.8	698.08	19756.9
688.884	20854.2	699.11	18641.6	698.48	18637.2	698.48	18573.4		688.733	23243.6	698.61	20190.4	697.98	20200.6	697.98	20519.7		688.638	29902.3	699.11	28227.3	698.48	28228.5	698.48	28568.5		688.933	20655.7	698.61	19472.8	697.98	19480	697.98	19594
689.028	20465.2	699.413	18643.4	698.38	18636.5	698.38	18538.9		688.857	22716.7	698.913	20187.2	697.88	20202.7	697.88	20753.5		688.794	29718.3	699.413	28227.5	698.38	28229	698.38	28693.3		689.061	20470.1	698.913	19469.6	697.88	19481.3	697.88	20079.4
689.182	20089.1	699.716	18645.1	698.28	18635.7	698.28	18750.2		688.99	22223.1	699.216	20185	697.78	20204.8	697.78	20291		688.961	29529.6	699.716	28228.3	698.28	28229.4	698.28	28553		689.199	20292.9	699.216	19466.7	697.78	19482.5	697.78	19557.1
689.346	19740.3	700.019	18646.6	698.18	18634.9	698.18	18718.7		689.132	21782.7	699.519	20184	697.68	20207	697.68	20382.9		689.139	29342.1	700.019	28229.6	698.18	28229.9	698.18	28540.4		689.347	20131	699.519	19464	697.68	19483.8	697.68	19931.2
689.52	19431.2	700.322	18647.9	698.08	18634.1	698.08	18847.5		689.283	21410.5	699.822	20184.3	697.58	20209.3	697.58	20413.8		689.329	29161.5	700.322	28231.4	698.08	28230.5	698.08	28801.6		689.504	19990.4	699.822	19461.5	697.58	19485.1	697.58	19624.9
689.706	19170.9	700.625	18649	697.98	18633.3	697.98	18517.5		689.444	21114	700.125	20185.9	697.48	20211.8	697.48	20209		689.53	28993.9	700.625	28233.9	697.98	28231.1	697.98	28638.3		689.672	19874.7	700.125	19459.3	697.48	19486.4	697.48	19390
689.902	18963.9	700.928	18649.9	697.88	18632.5	697.88	18544.3		689.616	20892.8	700.428	20188.8	697.38	20214.3	697.38	20654.1		689.744	28844.2	700.928	28237	697.88	28231.8	697.88	28552.3		689.85	19785	700.428	19457.3	697.38	19487.8	697.38	19846.3
690.111	18809.5	701.232	18650.5	697.78	18631.7	697.78	18924.7		689.798	20738.6	700.732	20193	697.28	20216.9	697.28	20852.5		689.97	28716	701.232	28240.7	697.78	28232.5	697.78	28742.8		690.038	19719.6	700.732	19455.5	697.28	19489.1	697.28	19701
690.331	18702.3	701.535	18651	697.68	18630.8	697.68	18735		689.99	20638.2	701.035	20198.8	697.18	20219.6	697.18	20270.6		690.21	28610.9	701.535	28245	697.68	28233.3	697.68	28831.2		690.238	19674.7	701.035	19454.1	697.18	19490.5	697.18	19391.7
690.563	18633.9	701.838	18651.2	697.58	18629.9	697.58	18665.7		690.194	20576.6	701.338	20206	697.08	20222.4	697.08	20429.9		690.462	28528.7	701.838	28249.9	697.58	28234.1	697.58	28309.4		690.449	19645.6	701.338	19452.9	697.08	19491.9	697.08	19386.2
690.808	18594.4	702.141	18651.3	697.48	18629	697.48	18972.9		690.408	20539.7	701.641	20214.7	696.98	20225.3	696.98	20362		690.728	28467.2	702.141	28255.5	697.48	28235	697.48	28335.8		690.672	19627.2	701.641	19451.9	696.98	19493.3	696.98	19659
691.066	18574.5	702.444	18651	697.38	18628.1	697.38	18583.5		690.635	20516.8	701.944	20225.1	696.88	20228.3	696.88	20541.7		691.009	28422.9	702.444	28261.7	697.38	28235.9	697.38	28730.6		690.907	19615.3	701.944	19451.3	696.88	19494.8	696.88	19958
691.337	18566.5	702.747	18650.5	697.28	18627.2	697.28	18643.4		690.873	20500.4	702.247	20237.1	696.78	20231.4	696.78	20551.6		691.303	28391.8	702.747	28268.7	697.28	28236.9	697.28	28401.8		691.155	19606.8	702.247	19450.9	696.78	19496.3	696.78	19592.2
691.478	18565.2	703.05	18649.8	697.18	18626.3	697.18	18933.9		690.997	20493.3	702.55	20250.8	696.68	20234.5	696.68	20296.1		691.612	28369.7	703.05	28276.3	697.18	28237.9	697.18	28253.3		691.283	19603.2	702.55	19450.8	696.68	19497.8	696.68	19699.9
692.938	18578.6	703.353	18648.8	697.08	18625.4	697.08	19068.8		692.455	20419.4	702.853	20266.2	696.58	20237.7	696.58	20411.1		691.937	28353.5	703.353	28284.6	697.08	28239	697.08	28516		692.713	19570.8	702.853	19450.9	696.58	19499.3	696.58	19277.9
694.398	18596.3	703.656	18647.5	696.98	18624.4	696.98	18978.3		693.913	20347.7	703.156	20283.4	696.48	20241.1	696.48	20346.6		692.105	28346.7	703.656	28293.7	696.98	28240.1	696.98	28629.3		694.143	19541.6	703.156	19451.4	696.48	19500.8	696.48	19963.2
695.858	18613	703.959	18646	696.88	18623.5	696.88	18785.1		695.372	20282.6	703.459	20302.5	696.38	20244.4	696.38	20677.1		693.852	28296.8	703.959	28303.5	696.88	28241.3	696.88	29000		695.572	19515.5	703.459	19452.2	696.38	19502.3	696.38	19908.9
697.319	18627.6	704.262	18644.2	696.78	18622.5	696.78	18673.8		696.83	20229.8	703.762	20323.5	696.28	20247.9	696.28	20657.5		695.599	28260.2	704.262	28314	696.78	28242.5	696.78	28454.4		697.002	19493	703.762	19453.3	696.28	19503.9	696.28	19730.2
698.779	18639.4	704.565	18642	696.68	18621.5	696.68	18412.5		698.288	20195.1	704.065	20346.4	696.18	20251.4	696.18	20468		697.345	28236.2	704.565	28325.3	696.68	28243.7	696.68	28426.7		698.432	19474.7	704.065	19454.7	696.18	19505.5	696.18	19559.6
700.239	18647.5	704.868	18639.6	696.58	18620.5	696.58	18409.2		699.747	20184.1	704.368	20371.3	696.08	20255.1	696.08	20480.4		699.092	28227.3	704.868	28337.3	696.58	28245	696.58	28766.1		699.861	19461.2	704.368	19456.4	696.08	19507.1	696.08	19549.2
701.699	18651.2	705.171	18636.9	696.48	18619.5	696.48	18648.7		701.205	20202.6	704.671	20398.3	695.98	20258.7	695.98	20644.1		700.839	28236	705.171	28350.2	696.48	28246.4	696.48	28220.9		701.291	19453	704.671	19458.5	695.98	19508.7	695.98	19809.9
703.16	18649.5	705.474	18633.8	696.38	18618.5	696.38	18857.5		702.663	20256.3	704.974	20427.4	695.88	20262.5	695.88	20134.7		702.586	28264.9	705.474	28363.8	696.38	28247.8	696.38	28559.8		702.721	19450.8	704.974	19460.9	695.88	19510.4	695.88	19817.6
704.62	18641.6	705.777	18630.5	696.28	18617.4	696.28	18994.3		704.122	20350.9	705.277	20458.7	695.78	20266.3	695.78	20326.3		704.333	28316.6	705.777	28378.3	696.28	28249.2	696.28	28785.1		704.15	19455.2	705.277	19463.6	695.78	19512	695.78	19768.9
706.08	18665.5	706.08	18665.5	696.18	18616.4	696.18	18658.3		705.58	20484.3	705.58	20484.3	695.68	20270.2	695.68	20048		706.08	28365.9	706.08	28365.9	696.18	28250.7	696.18	28525.9		705.58	19466.6	705.58	19466.6	695.68	19513.7	695.68	19600.6
				696.08	18615.3	696.08	18756.2						695.58	20274.2	695.58	20137.3						696.08	28252.3	696.08	28546.8						695.58	19515.4	695.58	19571.6
				695.98	18614.3	695.98	18538.7						695.48	20278.2	695.48	20537.5						695.98	28253.8	695.98	28694.2						695.48	19517.1	695.48	19637.9
				695.88	18613.2	695.88	18505.6						695.38	20282.2	695.38	20745						695.88	28255.5	695.88	28609.5						695.38	19518.8	695.38	19548
				695.78	18612.1	695.78	18412.2						695.28	20286.4	695.28	20878.5						695.78	28257.1	695.78	28702.4						695.28	19520.6	695.28	19911.8
				695.68	18611	695.68	18175.4						695.18	20290.6	695.18	20251.5						695.68	28258.8	695.68	28782.9						695.18	19522.4	695.18	19784.9
				695.58	18609.9	695.58	18666.5						695.08	20294.8	695.08	20366						695.58	28260.6	695.58	28398.9						695.08	19524.1	695.08	19716.4
				695.48	18608.8	695.48	18805.1						694.98	20299.1	694.98	20501						695.48	28262.4	695.48	28601.7						694.98	19525.9	694.98	19386.9
				695.38	18607.7	695.38	18711.7						694.88	20303.4	694.88	20236						695.38	28264.2	695.38	28752.2						694.88	19527.8	694.88	19820.8
				695.28	18606.6	695.28	18815.4						694.78	20307.8	694.78	20938.6						695.28	28266.1	695.28	29216.6						694.78	19529.6	694.78	19669.1
				695.18	18605.4	695.18	18878						694.68	20312.3	694.68	20918.2						695.18	28268	695.18	28957.7						694.68	19531.4	694.68	19604.2
				695.08	18604.3	695.08	18851.2						694.58	20316.8	694.58	20643.5						695.08	28269.9	695.08	28159.7						694.58	19533.3	694.58	19646.7
				694.98	18603.1	694.98	18915.4						694.48	20321.3	694.48	20256.9						694.98	28271.9	694.98	28525.1						694.48	19535.2	694.48	19629.6
				694.88	18602	694.88	18728						694.38	20325.9	694.38	20453.6						694.88	28273.9	694.88	28290						694.38	19537.1	694.38	19468.6
				694.78	18600.8	694.78	19060.3						694.28	20330.5	694.28	20261.5						694.78	28276	694.78	28443.6						694.28	19539	694.28	19828.7
				694.68	18599.7	694.68	18552.2						694.18	20335.1	694.18	19927.3						694.68	28278.1	694.68	28216.1						694.18	19540.9	694.18	19667
				694.58	18598.5	694.58	18342.4						694.08	20339.8	694.08	20330.2						694.58	28280.2	694.58	28394.5						694.08	19542.8	694.08	19663.5
				694.48	18597.3	694.48	18741.7						693.98	20344.5	693.98	20666.7						694.48	28282.4	694.48	28465						693.98	19544.8	693.98	19864.7
				694.38	18596.1	694.38	18826.8						693.88	20349.3	693.88	20510.7						694.38	28284.6	694.38	28848.2						693.88	19546.8	693.88	19826.7
				694.28	18594.9	694.28	18951.2						693.78	20354.1	693.78	20411.7						694.28	28286.8	694.28	28639.4						693.78	19548.8	693.78	19498.9
				694.18	18593.7	694.18	18805.2						693.68	20358.9	693.68	20202.8						694.18	28289.1	694.18	28452						693.68	19550.8	693.68	19549.5
				694.08	18592.5	694.08	18486.6						693.58	20363.7	693.58	21097.8						694.08	28291.4	694.08	28150.3						693.58	19552.8	693.58	19944.1
				693.98	18591.3	693.98	18460.6						693.48	20368.6	693.48	20861.7						693.98	28293.7	693.98	28482.4						693.48	19554.8	693.48	19986
				693.88	18590.1	693.88	18434.2						693.38	20373.4	693.38	20319.5						693.88	28296.1	693.88	28755.8						693.38	19556.8	693.38	19913.5
				693.78	18588.9	693.78	18720.3						693.28	20378.4	693.28	20476.1						693.78	28298.5	693.78	28061.8						693.28	19558.9	693.28	19752.7
				693.68	18587.7	693.68	18858.7						693.18	20383.3	693.18	20472.1						693.68	28301	693.68	28634.7						693.18	19560.9	693.18	19632.7
				693.58	18586.5	693.58	18806.4						693.08	20388.2	693.08	20272.3						693.58	28303.4	693.58	29021.7						693.08	19563	693.08	19673.7
				693.48	18585.2	693.48	18944.6						692.98	20393.2	692.98	20388.8						693.48	28306	693.48	28283.5						692.98	19565.1	692.98	19584.5
				693.38	18584	693.38	18580.3						692.88	20398.2	692.88	20154.7						693.38	28308.5	693.38	28231.5						692.88	19567.2	692.88	19742.5
				693.28	18582.8	693.28	19074.7						692.78	20403.1	692.78	20733.2						693.28	28311.1	693.28	28450.1						692.78	19569.3	692.78	19511.4
				693.18	18581.5	693.18	18565.9						692.68	20408.1	692.68	20835.1						693.18	28313.7	693.18	28574.6						692.68	19571.5	692.68	19869.9
				693.08	18580.3	693.08	18751.2						692.58	20413.1	692.58	20633						693.08	28316.3	693.08	28520						692.58	19573.6	692.58	19649.2
				692.98	18579.1	692.98	18664.6						692.48	20418.1	692.48	20090.3						692.98	28318.9	692.98	28393.4						692.48	19575.7	692.48	19822.6
				692.88	18577.8	692.88	18625.7						692.38	20423.2	692.38	20420.3						692.88	28321.6	692.88	28702.7						692.38	19577.9	692.38	19844.2
				692.78	18576.6	692.78	18426.2						692.28	20428.2	692.28	20459						692.78	28324.3	692.78	28655.6						692.28	19580.1	692.28	19921
				692.68	18575.4	692.68	18872.4						692.18	20433.2	692.18	20876.8						692.68	28327.1	692.68	29031.2						692.18	19582.3	692.18	19934.1
				692.58	18574.1	692.58	18100.1						692.08	20438.2	692.08	20682.6						692.58	28329.8	692.58	28829.9						692.08	19584.4	692.08	19609.2
				692.48	18572.9	692.48	18714.7						691.98	20443.2	691.98	20655.8						692.48	28332.6	692.48	28387.3						691.98	19586.7	691.98	19596
				692.38	18571.6	692.38	18649.6						691.88	20448.2	691.88	20042.9						692.38	28335.4	692.38	28661.8						691.88	19588.9	691.88	19506.2
				692.28	18570.4	692.28	18396.5						691.78	20453.2	691.78	20774.8						692.28	28338.3	692.28	29078.3						691.78	19591.1	691.78	19725.7
				692.18	18569.1	692.18	18491.6						691.68	20458.2	691.68	20263.1						692.18	28341.2	692.18	28597.5						691.68	19593.3	691.68	19682.8
				692.08	18567.9	692.08	18404.2						691.58	20463.2	691.58	20467.3						692.08	28344.1	692.08	28691.7						691.58	19595.6	691.58	19688.5
				691.98	18566.7	691.98	18928.8						691.48	20468.2	691.48	20415.1						691.98	28347	691.98	28535.4						691.48	19597.8	691.48	19238.9
				691.88	18565.4	691.88	18511.3						691.38	20473.2	691.38	20523.7						691.88	28349.9	691.88	28605.2						691.38	19600.1	691.38	19793.9
				691.78	18564.2	691.78	18504.9						691.28	20478.1	691.28	20710.7						691.78	28352.9	691.78	28530.6						691.28	19602.4	691.28	19659.6
				691.68	18562.9	691.68	18452.5						691.18	20483	691.18	20850						691.68	28355.9	691.68	29049.9						691.18	19604.7	691.18	19878.9
				691.58	18561.7	691.58	18669.8						691.08	20487.9	691.08	20686.2						691.58	28358.9	691.58	28493.1						691.08	19606.9	691.08	19930.9
				691.48	18560.5	691.48	18801.6						690.98	20492.8	690.98	20652.6						691.48	28361.9	691.48	28891.5						690.98	19609.2	690.98	19761.2
				691.38	18559.2	691.38	18603.8						690.88	20497.7	690.88	20403						691.38	28365	691.38	28885.6						690.88	19611.6	690.88	19551.3
				691.28	18558	691.28	18992						690.78	20502.5	690.78	20663.3						691.28	28368	691.28	28294.6						690.78	19613.9	690.78	19830.7
				691.18	18556.8	691.18	19061.5						690.68	20507.3	690.68	20813.5						691.18	28371.1	691.18	28642.9						690.68	19616.2	690.68	19828.3
				691.08	18555.6	691.08	19042.6						690.58	20512.1	690.58	20798.3						691.08	28374.3	691.08	28669.4						690.58	19618.5	690.58	19806.6
				690.98	18554.3	690.98	18401.1						690.48	20516.9	690.48	20687.6						690.98	28377.4	690.98	28603.5						690.48	19620.9	690.48	20046.8
				690.88	18553.1	690.88	18841.6						690.38	20521.6	690.38	21283.4						690.88	28380.5	690.88	29146.2						690.38	19623.2	690.38	19866.6
				690.78	18551.9	690.78	18757.2						690.28	20526.3	690.28	21011.5						690.78	28383.7	690.78	28287.8						690.28	19625.6	690.28	19831.8
				690.68	18550.7	690.68	18691.9						690.18	20530.9	690.18	21120.9						690.68	28386.9	690.68	28480.8						690.18	19627.9	690.18	19791
				690.58	18549.5	690.58	19007.5						690.08	20535.5	690.08	21193.9						690.58	28390.1	690.58	28698.4						690.08	19630.3	690.08	19959.6
				690.48	18548.3	690.48	18957.5						689.98	20540.1	689.98	20915.3						690.48	28393.3	690.48	28356						689.98	19632.7	689.98	20073.8
				690.38	18547.1	690.38	18586.6						689.88	20544.6	689.88	20571.1						690.38	28396.6	690.38	28637						689.88	19635	689.88	19849.5
				690.28	18545.9	690.28	18587						689.78	20549.1	689.78	20925.1						690.28	28399.8	690.28	28982.7						689.78	19637.4	689.78	19707.8
				690.18	18544.7	690.18	19125.7						689.68	20553.6	689.68	21213.5						690.18	28403.1	690.18	28689.7						689.68	19639.8	689.68	20200.3
				690.08	18543.6	690.08	19248.1						689.58	20558	689.58	21112.8						690.08	28406.4	690.08	28612.8						689.58	19642.2	689.58	20275.5
				689.98	18542.4	689.98	19427.9						689.48	20562.3	689.48	21398.1						689.98	28409.7	689.98	28856.9						689.48	19644.6	689.48	20144.5
				689.88	18541.2	689.88	19421.5						689.38	20566.6	689.38	21705.2						689.88	28413	689.88	28858.2						689.38	19647	689.38	19893.4
				689.78	18540.1	689.78	19123.3						689.28	20570.8	689.28	20753.6						689.78	28416.3	689.78	28949.8						689.28	19649.5	689.28	20233.1
				689.68	18538.9	689.68	18900.5						689.18	20575	689.18	21568.3						689.68	28419.7	689.68	28758.5						689.18	19651.9	689.18	20105.4
				689.58	18537.8	689.58	19029.6						689.08	20579.1	689.08	22215.4						689.58	28423	689.58	29069						689.08	19654.3	689.08	20721.1
				689.48	18536.6	689.48	19241.3						688.98	20583.1	688.98	21790.3						689.48	28426.4	689.48	29220.8						688.98	19656.7	688.98	20313.2
				689.38	18535.5	689.38	19072.8						688.88	20587.1	688.88	23022.7						689.38	28429.8	689.38	28944.5						688.88	19659.2	688.88	20788
				689.28	18534.4	689.28	19432.2						688.78	20591	688.78	23033.1						689.28	28433.2	689.28	29281.1						688.78	19661.6	688.78	20535.2
				689.18	18533.3	689.18	19941.9						688.68	20594.8	688.68	23485.8						689.18	28436.6	689.18	29368.6						688.68	19664	688.68	21089.9
				689.08	18532.2	689.08	20383.4						688.58	20598.5	688.58	24096.3						689.08	28440	689.08	29421.4						688.58	19666.5	688.58	21245.1
				688.98	18531.1	688.98	20398.1						688.48	20602.2	688.48	24477.5						688.98	28443.4	688.98	29184.6						688.48	19668.9	688.48	21444.6
				688.88	18530	688.88	20315						688.38	20605.8	688.38	24801.7						688.88	28446.9	688.88	29669						688.38	19671.4	688.38	21197.9
				688.78	18528.9	688.78	21008.4						688.28	20609.3	688.28	25090.9						688.78	28450.3	688.78	29564.8						688.28	19673.8	688.28	21349
				688.68	18527.9	688.68	21305.6						688.18	20612.7	688.18	25742.3						688.68	28453.7	688.68	30032.2						688.18	19676.3	688.18	22031.6
				688.58	18526.8	688.58	21681.1						688.08	20616	688.08	26157.6						688.58	28457.2	688.58	30073.9						688.08	19678.8	688.08	22072.2
				688.48	18525.8	688.48	21833						687.98	20619.2	687.98	26356.7						688.48	28460.7	688.48	29840.4						687.98	19681.2	687.98	22041.6
				688.38	18524.7	688.38	22456.4						687.88	20622.3	687.88	27708.9						688.38	28464.1	688.38	30060.2						687.88	19683.7	687.88	22011.6
				688.28	18523.7	688.28	23105.3						687.78	20625.3	687.78	27484.4						688.28	28467.6	688.28	30690.5						687.78	19686.2	687.78	22300.5
				688.18	18522.7	688.18	23390						687.68	20628.3	687.68	27287.8						688.18	28471.1	688.18	30365.4						687.68	19688.6	687.68	21950.1
				688.08	18521.7	688.08	23381.5						687.58	20631.1	687.58	27708.5						688.08	28474.6	688.08	30487.8						687.58	19691.1	687.58	22011.5
				687.98	18520.7	687.98	23947.6						687.48	20633.8	687.48	27319						687.98	28478.1	687.98	30517.1						687.48	19693.6	687.48	22087
				687.88	18519.7	687.88	23356.9						687.38	20636.4	687.38	27196.3						687.88	28481.6	687.88	30847						687.38	19696.1	687.38	22027
				687.78	18518.7	687.78	23822.4						687.28	20638.8	687.28	26388.9						687.78	28485.1	687.78	30764.1						687.28	19698.5	687.28	21737.4
				687.68	18517.8	687.68	23931						687.18	20641.2	687.18	26542.1						687.68	28488.6	687.68	30687.6						687.18	19701	687.18	21645.1
				687.58	18516.8	687.58	23602.5						687.08	20643.4	687.08	26094.5						687.58	28492.1	687.58	30744.5						687.08	19703.5	687.08	21215.7
				687.48	18515.9	687.48	23754.1						686.98	20645.5	686.98	25799						687.48	28495.6	687.48	30905						686.98	19706	686.98	21256.7
				687.38	18515	687.38	23983.1						686.88	20647.5	686.88	24965.1						687.38	28499.1	687.38	30825.4						686.88	19708.4	686.88	21030.7
				687.28	18514.1	687.28	23383.1						686.78	20649.4	686.78	24879.1						687.28	28502.7	687.28	30970.5						686.78	19710.9	686.78	20859.3
				687.18	18513.2	687.18	23370.7						686.68	20651.1	686.68	24419.6						687.18	28506.2	687.18	31213.2						686.68	19713.4	686.68	20829.2
				687.08	18512.3	687.08	23187.4						686.58	20652.7	686.58	23489.6						687.08	28509.7	687.08	31251.8						686.58	19715.9	686.58	20478.9
				686.98	18511.5	686.98	23035.4						686.48	20654.2	686.48	23107.4						686.98	28513.2	686.98	31355.2						686.48	19718.4	686.48	20343.6
				686.88	18510.6	686.88	22717.5						686.38	20655.5	686.38	22714.3						686.88	28516.7	686.88	30770.8						686.38	19720.8	686.38	20433
				686.78	18509.8	686.78	22442.3						686.28	20656.6	686.28	22699.2						686.78	28520.2	686.78	31217						686.28	19723.3	686.28	20397.1
				686.68	18509	686.68	22080.9						686.18	20657.7	686.18	22078.6						686.68	28523.8	686.68	31063.1						686.18	19725.8	686.18	20160.2
				686.58	18508.2	686.58	21867.8						686.08	20658.5	686.08	21404						686.58	28527.3	686.58	31234						686.08	19728.3	686.08	19958.3
				686.48	18507.4	686.48	21367.2						685.98	20659.3	685.98	20928.3						686.48	28530.8	686.48	30875.9						685.98	19730.7	685.98	20075.6
				686.38	18506.6	686.38	20822.2						685.88	20659.8	685.88	21676.4						686.38	28534.3	686.38	30649.9						685.88	19733.2	685.88	20307.9
				686.28	18505.8	686.28	20654.3						685.78	20660.3	685.78	21313.4						686.28	28537.8	686.28	31166.4						685.78	19735.7	685.78	20059.2
				686.18	18505.1	686.18	20976.4						685.68	20660.5	685.68	21284.2						686.18	28541.3	686.18	30659.8						685.68	19738.1	685.68	19918.1
				686.08	18504.4	686.08	20261.3						685.58	20660.6	685.58	20863.1						686.08	28544.8	686.08	30466.4						685.58	19740.6	685.58	19597.1
				685.98	18503.7	685.98	19958.7						685.48	20660.5	685.48	21102.1						685.98	28548.3	685.98	30617.8						685.48	19743.1	685.48	19985.3
				685.88	18503	685.88	20350.1						685.38	20660.3	685.38	20808						685.88	28551.8	685.88	30088.4						685.38	19745.5	685.38	19707.7
				685.78	18502.3	685.78	20139.7						685.28	20659.9	685.28	20931.3						685.78	28555.3	685.78	30256.5						685.28	19748	685.28	20241.1
				685.68	18501.7	685.68	19695.8						685.18	20659.5	685.18	20659.1						685.68	28558.8	685.68	29697.9						685.18	19750.4	685.18	20042
				685.58	18501	685.58	19671.7						685.08	20658.9	685.08	20718.8						685.58	28562.2	685.58	30024.7						685.08	19752.9	685.08	19785
				685.48	18500.4	685.48	19733.8						684.98	20658.1	684.98	20655.5						685.48	28565.7	685.48	29616.3						684.98	19755.3	684.98	20071.4
				685.38	18499.8	685.38	19683						684.88	20657.3	684.88	20554.2						685.38	28569.2	685.38	29009.2						684.88	19757.8	684.88	19905.3
				685.28	18499.2	685.28	19277.4						684.78	20656.4	684.78	20774.5						685.28	28572.6	685.28	29406.4						684.78	19760.2	684.78	19694.1
				685.18	18498.7	685.18	19537.6						684.68	20655.4	684.68	21036.2						685.18	28576	685.18	28744.1						684.68	19762.7	684.68	19955.1
				685.08	18498.1	685.08	18992.2						684.58	20654.4	684.58	20901.6						685.08	28579.5	685.08	28634.8						684.58	19765.1	684.58	20165
				684.98	18497.6	684.98	19029						684.48	20653.2	684.48	20635						684.98	28582.9	684.98	28952.6						684.48	19767.5	684.48	19875.3
				684.88	18497.1	684.88	18985						684.38	20652	684.38	20982						684.88	28586.3	684.88	29736.9						684.38	19769.9	684.38	19764.2
				684.78	18496.6	684.78	19106.8						684.28	20650.7	684.28	21043.1						684.78	28589.7	684.78	29154.5						684.28	19772.4	684.28	19916.8
				684.68	18496.2	684.68	19209.7						684.18	20649.3	684.18	20621						684.68	28593.1	684.68	28688.9						684.18	19774.8	684.18	19878.5
				684.58	18495.7	684.58	18800.2						684.08	20647.9	684.08	21195.9						684.58	28596.5	684.58	29209.4						684.08	19777.2	684.08	19503.4
				684.48	18495.3	684.48	19272.5						683.98	20646.4	683.98	20390.3						684.48	28599.9	684.48	28986.6						683.98	19779.6	683.98	20007.2
				684.38	18494.9	684.38	18977.8						683.88	20644.8	683.88	21348.4						684.38	28603.2	684.38	29219.1						683.88	19782	683.88	19573.6
				684.28	18494.5	684.28	18705.7						683.78	20643.2	683.78	20524.5						684.28	28606.6	684.28	28910.4						683.78	19784.4	683.78	19946.8
				684.18	18494.2	684.18	18621						683.68	20641.5	683.68	20231.1						684.18	28609.9	684.18	28907.2						683.68	19786.7	683.68	19521.3
				684.08	18493.8	684.08	18821.5						683.58	20639.8	683.58	20675.1						684.08	28613.2	684.08	28545.8						683.58	19789.1	683.58	19793.3
				683.98	18493.5	683.98	18746.9						683.48	20638	683.48	20790.2						683.98	28616.5	683.98	28551.4						683.48	19791.5	683.48	19936.3
				683.88	18493.2	683.88	18835.1						683.38	20636.2	683.38	20437.4						683.88	28619.8	683.88	28973						683.38	19793.9	683.38	19910
				683.78	18492.9	683.78	18423						683.28	20634.3	683.28	20919.4						683.78	28623.1	683.78	28995.2						683.28	19796.2	683.28	19894.1
				683.68	18492.7	683.68	18940.1						683.18	20632.4	683.18	20879.8						683.68	28626.3	683.68	28983.3						683.18	19798.6	683.18	19800.7
				683.58	18492.5	683.58	18967.3						683.08	20630.5	683.08	20860.5						683.58	28629.6	683.58	28839						683.08	19800.9	683.08	19714.3
				683.48	18492.3	683.48	19160.5						682.98	20628.5	682.98	20811.3						683.48	28632.8	683.48	28890.5						682.98	19803.2	682.98	19794.6
				683.38	18492.1	683.38	18726.4						682.88	20626.5	682.88	20657.6						683.38	28636	683.38	28871.5						682.88	19805.6	682.88	20133.9
				683.28	18492	683.28	18693.3						682.78	20624.5	682.78	20680.1						683.28	28639.2	683.28	29019.5						682.78	19807.9	682.78	19902.8
				683.18	18491.8	683.18	18887.8						682.68	20622.4	682.68	20791						683.18	28642.4	683.18	28940.9						682.68	19810.2	682.68	19817.4
				683.08	18491.7	683.08	18443.9						682.58	20620.3	682.58	20710						683.08	28645.5	683.08	28916.1						682.58	19812.5	682.58	19877.1
				682.98	18491.7	682.98	18875.1						682.48	20618.3	682.48	20590.8						682.98	28648.7	682.98	28922						682.48	19814.8	682.48	20016.6
				682.88	18491.6	682.88	18588.3						682.38	20616.2	682.38	20436.4						682.88	28651.8	682.88	29351						682.38	19817.1	682.38	19804
				682.78	18491.6	682.78	18645						682.28	20614	682.28	20623.6						682.78	28654.9	682.78	29171.7						682.28	19819.4	682.28	20178.4
				682.68	18491.6	682.68	18661.2						682.18	20611.9	682.18	20657.3						682.68	28658	682.68	28810.2						682.18	19821.6	682.18	19848.6
				682.58	18491.6	682.58	18412.2						682.08	20609.8	682.08	21097.9						682.58	28661	682.58	29217.5						682.08	19823.9	682.08	19591.6
				682.48	18491.7	682.48	18663.8						681.98	20607.7	681.98	20665.8						682.48	28664.1	682.48	29075.7						681.98	19826.1	681.98	19724.1
				682.38	18491.7	682.38	18628.8						681.88	20605.5	681.88	20819.9						682.38	28667.1	682.38	29476.9						681.88	19828.4	681.88	19881
				682.28	18491.8	682.28	18685.3						681.78	20603.4	681.78	20838.1						682.28	28670.1	682.28	29081.9						681.78	19830.6	681.78	19889
				682.18	18492	682.18	18702.7						681.68	20601.3	681.68	20957.9						682.18	28673	682.18	29165.5						681.68	19832.8	681.68	19778.3
				682.08	18492.1	682.08	18767.4						681.58	20599.2	681.58	20718.7						682.08	28676	682.08	28688.3						681.58	19835	681.58	19747
				681.98	18492.3	681.98	18684.4						681.48	20597.1	681.48	20275.5						681.98	28678.9	681.98	28848.4						681.48	19837.2	681.48	20156.6
				681.88	18492.5	681.88	18660.3						681.38	20595.1	681.38	20572.1						681.88	28681.8	681.88	28926.9						681.38	19839.4	681.38	19806.2
				681.78	18492.8	681.78	18672.8						681.28	20593	681.28	20871.8						681.78	28684.7	681.78	28922.8						681.28	19841.6	681.28	19929.3
				681.68	18493	681.68	18546.4						681.18	20591	681.18	20443.8						681.68	28687.5	681.68	29125.4						681.18	19843.8	681.18	19788.2
				681.58	18493.3	681.58	18731.2						681.08	20589	681.08	20873.1						681.58	28690.3	681.58	29150.3						681.08	19845.9	681.08	20044.8
				681.48	18493.7	681.48	19086.2						680.98	20587	680.98	21116						681.48	28693.1	681.48	29052.7						680.98	19848.1	680.98	19796.9
				681.38	18494	681.38	18633.6						680.88	20585.1	680.88	20751.2						681.38	28695.9	681.38	29079.2						680.88	19850.2	680.88	20015.1
				681.28	18494.4	681.28	18544.3						680.78	20583.2	680.78	20392.1						681.28	28698.6	681.28	28449.3						680.78	19852.3	680.78	19974.1
				681.18	18494.8	681.18	18569.8						680.68	20581.3	680.68	20670.3						681.18	28701.4	681.18	28881.9						680.68	19854.4	680.68	20188.9
				681.08	18495.3	681.08	18271.7						680.58	20579.5	680.58	20798.4						681.08	28704	681.08	29250.1						680.58	19856.5	680.58	19645.5
				680.98	18495.7	680.98	18802						680.48	20577.7	680.48	20690.1						680.98	28706.7	680.98	29153.1						680.48	19858.6	680.48	19938.5
				680.88	18496.3	680.88	18680.6						680.38	20576	680.38	20678.4						680.88	28709.3	680.88	29082.9						680.38	19860.7	680.38	19836.7
				680.78	18496.8	680.78	18863						680.28	20574.4	680.28	21027						680.78	28711.9	680.78	29300.5						680.28	19862.7	680.28	19734.3
				680.68	18497.4	680.68	18691.2						680.18	20572.7	680.18	20711.6						680.68	28714.5	680.68	29213.1						680.18	19864.8	680.18	19813.8
				680.58	18498	680.58	18950.7						680.08	20571.2	680.08	20802.2						680.58	28717	680.58	28998.2						680.08	19866.8	680.08	19904.1
				680.48	18498.6	680.48	18991.7						679.98	20569.7	679.98	20759.5						680.48	28719.5	680.48	28691.8						679.98	19868.8	679.98	19585.7
				680.38	18499.3	680.38	18902.2						679.88	20568.3	679.88	20843.5						680.38	28722	680.38	29061.9						679.88	19870.8	679.88	19642.8
				680.28	18500	680.28	18560.8						679.78	20566.9	679.78	21046.6						680.28	28724.5	680.28	28958.5						679.78	19872.8	679.78	19984.4
				680.18	18500.7	680.18	18993.8						679.68	20565.6	679.68	20704.8						680.18	28726.9	680.18	28784.6						679.68	19874.8	679.68	19723.4
				680.08	18501.4	680.08	18908						679.58	20564.4	679.58	21208.5						680.08	28729.3	680.08	28869.1						679.58	19876.7	679.58	19857
				679.98	18502.2	679.98	18635.6						679.48	20563.2	679.48	20861.3						679.98	28731.6	679.98	28784.3						679.48	19878.7	679.48	19826.4
				679.88	18503.1	679.88	18485.8						679.38	20562.2	679.38	20903.2						679.88	28733.9	679.88	28749.3						679.38	19880.6	679.38	19759.9
				679.78	18503.9	679.78	18649.8						679.28	20561.2	679.28	21060.6						679.78	28736.2	679.78	29155.7						679.28	19882.5	679.28	20136.8
				679.68	18504.8	679.68	18462.7						679.18	20560.3	679.18	20722.9						679.68	28738.4	679.68	28984.9						679.18	19884.4	679.18	19886.4
				679.58	18505.7	679.58	18589.3						679.08	20559.5	679.08	20771.5						679.58	28740.7	679.58	29243.6						679.08	19886.3	679.08	19792.1
				679.48	18506.7	679.48	18635.6						678.98	20558.8	678.98	20909.7						679.48	28742.8	679.48	29122.3						678.98	19888.2	678.98	20037.2
				679.38	18507.7	679.38	18373.6						678.88	20558.2	678.88	20617.4						679.38	28745	679.38	29377.6						678.88	19890	678.88	20001.7
				679.28	18508.7	679.28	18810.4						678.78	20557.7	678.78	20897.1						679.28	28747.1	679.28	29366.5						678.78	19891.9	678.78	19937.7
				679.18	18509.8	679.18	18464.9						678.68	20557.3	678.68	21260.6						679.18	28749.1	679.18	28903.3						678.68	19893.7	678.68	20528.9
				679.08	18510.9	679.08	18571.7						678.58	20557	678.58	20610.4						679.08	28751.2	679.08	29030.5						678.58	19895.5	678.58	19954.1
				678.98	18512	678.98	18734.6						678.48	20556.8	678.48	21290.7						678.98	28753.1	678.98	29320.8						678.48	19897.3	678.48	20029.5
				678.88	18513.2	678.88	18804.4						678.38	20556.7	678.38	20975						678.88	28755.1	678.88	28481.6						678.38	19899.1	678.38	19814.1
				678.78	18514.4	678.78	18604.5						678.28	20556.7	678.28	20486.4						678.78	28757	678.78	29050.7						678.28	19900.8	678.28	20004.5
				678.68	18515.7	678.68	19236.9						678.18	20556.9	678.18	20622.3						678.68	28758.9	678.68	28976.4						678.18	19902.6	678.18	19942.1
				678.58	18516.9	678.58	19004.5						678.08	20557.1	678.08	21044.6						678.58	28760.7	678.58	28819.6						678.08	19904.3	678.08	19932.6
				678.48	18518.3	678.48	18658.2						677.98	20557.5	677.98	21252.8						678.48	28762.5	678.48	28681.1						677.98	19906	677.98	20200.4
				678.38	18519.6	678.38	18817.9						677.88	20558	677.88	21011.5						678.38	28764.2	678.38	29023.9						677.88	19907.7	677.88	20159.5
				678.28	18521	678.28	18817.1						677.78	20558.7	677.78	20838						678.28	28765.9	678.28	28745.2						677.78	19909.3	677.78	19836.7
				678.18	18522.4	678.18	18878.3						677.68	20559.5	677.68	20501						678.18	28767.6	678.18	29008.5						677.68	19911	677.68	19793.1
				678.08	18523.9	678.08	19287.5						677.58	20560.4	677.58	20805.3						678.08	28769.2	678.08	28973.4						677.58	19912.6	677.58	19840.5
				677.98	18525.4	677.98	18717.9						677.48	20561.5	677.48	20828.9						677.98	28770.8	677.98	29009.9						677.48	19914.2	677.48	20240.2
				677.88	18527	677.88	18941.8						677.38	20562.7	677.38	20911.3						677.88	28772.4	677.88	29608.3						677.38	19915.8	677.38	20092.3
				677.78	18528.6	677.78	19060.9						677.28	20564	677.28	21258.4						677.78	28773.8	677.78	29070.6						677.28	19917.4	677.28	19936.3
				677.68	18530.2	677.68	19097.2						677.18	20565.5	677.18	20432.6						677.68	28775.3	677.68	29183.1						677.18	19919	677.18	19942.2
				677.58	18531.8	677.58	18631.2						677.08	20567.2	677.08	20916.6						677.58	28776.7	677.58	29161.8						677.08	19920.5	677.08	19777.4
				677.48	18533.5	677.48	18498						676.98	20569	676.98	21460.5						677.48	28778.1	677.48	29241.9						676.98	19922	676.98	20001.8
				677.38	18535.3	677.38	19022.4						676.88	20570.9	676.88	21238.8						677.38	28779.4	677.38	29167.9						676.88	19923.5	676.88	20125.6
				677.28	18537.1	677.28	19015.1						676.78	20573.1	676.78	20912.7						677.28	28780.6	677.28	29112.2						676.78	19925	676.78	19766
				677.18	18538.9	677.18	18837.3						676.68	20575.4	676.68	20735.2						677.18	28781.9	677.18	29098						676.68	19926.4	676.68	19957.8
				677.08	18540.8	677.08	18685.7						676.58	20577.8	676.58	20445.7						677.08	28783	677.08	29263						676.58	19927.9	676.58	19737.6
				676.98	18542.7	676.98	18929.1						676.48	20580.5	676.48	20845.2						676.98	28784.2	676.98	29084.7						676.48	19929.3	676.48	19995.7
				676.88	18544.6	676.88	18823.3						676.38	20583.3	676.38	20889.1						676.88	28785.2	676.88	28667.5						676.38	19930.7	676.38	20388.2
				676.78	18546.6	676.78	18921.3						676.28	20586.2	676.28	21437.8						676.78	28786.3	676.78	29000.7						676.28	19932.1	676.28	20186.6
				676.68	18548.6	676.68	18976						676.18	20589.4	676.18	21135.2						676.68	28787.2	676.68	29158.6						676.18	19933.4	676.18	19937.9
				676.58	18550.7	676.58	18459.4						676.08	20592.8	676.08	21227.5						676.58	28788.2	676.58	28960.9						676.08	19934.8	676.08	19843.4
				676.48	18552.8	676.48	18610.3						675.98	20596.3	675.98	21048						676.48	28789.1	676.48	29190.6						675.98	19936.1	675.98	20011.5
				676.38	18555	676.38	18715.2						675.88	20600	675.88	20813.1						676.38	28789.9	676.38	29222.2						675.88	19937.4	675.88	20245.6
				676.28	18557.2	676.28	18661.1						675.78	20603.9	675.78	20659						676.28	28790.7	676.28	29139.6						675.78	19938.6	675.78	20115.9
				676.18	18559.4	676.18	18577.8						675.68	20608.1	675.68	20574.3						676.18	28791.4	676.18	29139.4						675.68	19939.9	675.68	20067.5
				676.08	18608.1	676.08	19160.3						675.58	20590	675.58	20535.3						676.08	28804.5	676.08	28786.1						675.58	19995.7	675.58	19981.4

## Sheet: Figure 4d
C1s-przpOs-before											trzpOs-before													przpOs-after													trzpOs-after
278.08	2008.23	278.08	2008.23	278.08	2008.23	306.08	17043.8	306.08	16771.4		277.58	12521.2	277.58	12521.2	277.58	12521.2	277.58	12521.2	305.58	23141.7	305.58	23090.8		278.08	8558.38	278.08	8558.38	278.08	8558.38	278.08	8558.38	306.08	17254.3	306.08	17440.2		277.58	5823.96	277.58	5823.96	277.58	5823.96	277.58	5823.96	305.58	18301.8	305.58	18053.7
278.964	2425.95	279.16	2518.64	278.221	2074.7	305.98	17027.1	305.98	17347.2		278.497	12383.8	278.359	12404.5	278.896	12323.9	277.674	12507.2	305.48	23095	305.48	22910.8		278.973	8740.95	279.055	8757.64	279.231	8793.72	278.174	8577.53	305.98	17215.7	305.98	17238		278.506	5823.96	278.36	5823.96	278.895	5823.96	277.674	5823.96	305.48	18224.3	305.48	17507.4
279.848	2843.67	280.241	3029.05	278.361	2141.18	305.88	17010.4	305.88	17258.2		279.413	12246.4	279.137	12287.8	280.213	12126.6	277.767	12493.1	305.38	23048.3	305.38	22935.4		279.866	8923.51	280.03	8956.9	280.383	9029.05	278.267	8596.67	305.88	17177.1	305.88	17042.8		279.432	5823.96	279.14	5823.96	280.21	5823.96	277.767	5823.96	305.38	18146.8	305.38	17678.7
280.733	3261.39	281.321	3539.46	278.502	2207.65	305.78	16993.8	305.78	17391.9		280.33	12109	279.916	12171	281.529	12317.7	277.861	12479.1	305.28	23001.6	305.28	23242.6		280.759	9106.08	281.004	9156.16	281.534	9264.38	278.361	8615.81	305.78	17138.6	305.78	17198.7		280.358	5823.96	279.92	5823.96	281.525	6254.47	277.861	5823.96	305.28	18069.2	305.28	18299.9
281.617	3679.13	282.402	4049.92	278.643	2274.12	305.68	16977.1	305.68	16305.8		281.247	12259.6	280.695	12146.1	282.846	12698.1	277.955	12465.1	305.18	22954.9	305.18	22339		281.653	9288.68	281.979	9355.42	282.685	9540.63	278.455	8634.95	305.68	17100	305.68	17063.5		281.284	6163.53	280.7	5943.44	282.84	6645.42	277.955	5823.96	305.18	17991.7	305.18	18065.1
282.501	4137.28	283.482	4591.68	278.784	2340.6	305.58	16960.4	305.58	16863.5		282.163	12514.8	281.473	12306.2	284.162	13153.9	278.048	12451	305.08	22908.3	305.08	22541.8		282.546	9544	282.954	9618.69	283.837	9874.85	278.548	8654.09	305.58	17061.4	305.58	17507.1		282.209	6522.69	281.48	6237.44	284.155	7004.71	278.048	5823.96	305.08	17914.1	305.08	17604.5
282.578	4203.85	283.583	4660.3	278.924	2407.07	305.48	16943.7	305.48	16808.3		282.246	12578.3	282.252	12495	284.277	13197.4	278.142	12437	304.98	22861.6	304.98	22858.7		282.627	9598	283.929	9916.52	284.988	10215.9	278.642	8673.23	305.48	17022.8	305.48	17482.5		282.292	6578.7	282.26	6489.29	284.271	7039.96	278.142	5823.96	304.98	17836.6	304.98	17907.9
282.728	4397.9	283.779	4832.06	279.065	2473.55	305.38	16927	305.38	16469.8		282.406	12771.9	283.031	12761.4	284.5	13290.3	278.236	12422.9	304.88	22814.9	304.88	22688.6		282.784	9763.4	284.016	9952.42	285.096	10251.8	278.736	8692.38	305.38	16984.3	305.38	17243.6		282.45	6758.38	283.04	6699.19	284.495	7116.39	278.236	5823.96	304.88	17759.1	304.88	17319.9
282.869	4745.24	283.964	5086.16	279.206	2540.02	305.28	16910.3	305.28	16597.9		282.559	13125.7	283.809	13046.2	284.711	13400.9	278.329	12408.9	304.78	22768.2	304.78	22709.8		282.933	10065.9	284.183	10044.1	285.304	10329.5	278.829	8711.52	305.28	16945.7	305.28	17282.9		282.601	7103.74	283.819	6929.23	284.709	7209.76	278.329	5823.96	304.78	17681.5	304.78	17416
283.004	5375.92	284.141	5482.9	279.346	2606.49	305.18	16893.7	305.18	16595.4		282.704	13762.9	283.882	13084.3	284.912	13546.7	278.423	12394.9	304.68	22721.6	304.68	22648.8		283.075	10609.7	284.343	10185.7	285.502	10423.4	278.923	8730.66	305.18	16907.1	305.18	17110.4		282.745	7748.22	283.893	6963.2	284.911	7336.19	278.423	5823.96	304.68	17604	304.68	17744.3
283.132	6469.89	284.308	6098.58	279.487	2672.97	305.08	16877	305.08	16463.3		282.841	14846.2	284.023	13184.8	285.103	13752.4	278.516	12380.8	304.58	22674.9	304.58	22549.6		283.209	11531.6	284.494	10418.7	285.69	10546.6	279.016	8749.8	305.08	16868.6	305.08	17095.5		282.881	8872.7	284.033	7058.03	285.104	7517.61	278.516	5823.96	304.58	17526.4	304.58	17725.7
283.253	8241.57	284.467	7016.11	279.628	2739.44	304.98	16860.3	304.98	16443.3		282.971	16560.4	284.156	13344.9	285.284	14046.9	278.61	12366.8	304.48	22628.2	304.48	22812.4		283.336	12986.1	284.638	10798.8	285.868	10715.9	279.11	8768.94	304.98	16830	304.98	17181.7		283.01	10688.1	284.167	7218.13	285.286	7779.78	278.61	5823.96	304.48	17448.9	304.48	17477.7
283.368	10907	284.617	8310.35	279.768	2805.91	304.88	16843.6	304.88	16751.7		283.094	19081.8	284.283	13611.2	285.455	14459.5	278.704	12352.8	304.38	22581.5	304.38	22072.5		283.457	15119.4	284.774	11390.9	286.037	10949.6	279.204	8788.08	304.88	16791.4	304.88	16486.8		283.132	13401.8	284.294	7493.92	285.458	8148.19	278.704	5823.96	304.38	17371.4	304.38	17146
283.476	14640.2	284.759	10032	279.909	2872.39	304.78	16826.9	304.78	16745.7		283.21	22541.2	284.403	14044.3	285.616	15013.7	278.797	12338.7	304.28	22534.9	304.28	22705.6		283.571	18038.8	284.903	12258.4	286.197	11264.3	279.297	8807.23	304.78	16752.8	304.78	16966.7		283.247	17175.2	284.415	7950.92	285.621	8642.93	278.797	5823.96	304.28	17293.8	304.28	17632.3
283.578	19531.9	284.893	12194.6	280.05	2938.86	304.68	16777.7	304.68	16564.4		283.32	26991.6	284.516	14711.7	285.768	15721.7	278.891	12324.7	304.18	22488.2	304.18	22879.6		283.678	21786.2	285.024	13450.5	286.348	11671.1	279.391	8826.37	304.68	16710.8	304.68	16434.2		283.355	22084.3	284.528	8661.78	285.774	9273.83	278.891	5823.96	304.18	17216.3	304.18	17315.9
283.675	25562.1	285.019	14768.7	280.191	3005.33	304.58	16676.8	304.58	16857.6		283.423	32390.3	284.624	15674.9	285.911	16580.8	278.985	12310.6	304.08	22441.5	304.08	22630.5		283.779	26323.1	285.139	14989.8	286.49	12173.2	279.485	8845.51	304.58	16663.2	304.58	17049.2		283.458	28096.3	284.636	9692.96	285.919	10037.4	278.985	5823.96	304.08	17138.7	304.08	17487.8
283.765	32595	285.137	17684.3	280.331	3071.81	304.48	16575.9	304.48	16379.8		283.52	38599.6	284.725	16976	286.046	17572.5	279.078	12296.6	303.98	22394.8	303.98	22148.6		283.874	31532.6	285.247	16865.4	286.624	12764.1	279.578	8864.65	304.48	16615.6	304.48	17575.7		283.554	35066.9	284.737	11089.7	286.055	10916.7	279.078	5823.96	303.98	17061.2	303.98	17295.2
283.849	40396.9	285.248	20840.6	280.472	3138.28	304.38	16475	304.38	16498.9		283.611	45406.2	284.82	18626.4	286.172	18665.4	279.172	12282.6	303.88	22348.1	303.88	22265.2		283.963	37234.8	285.348	19032.5	286.75	13428.5	279.672	8883.79	304.38	16568	304.38	17065.6		283.644	42760	284.833	12864	286.182	11883.1	279.172	5823.96	303.88	16983.7	303.88	17064.3
283.929	48670.4	285.351	24119.8	280.613	3204.75	304.28	16374.1	304.28	16515.8		283.696	52550.9	284.909	20601.3	286.29	19819.2	279.266	12268.5	303.78	22301.5	303.78	22346.2		284.046	43213	285.443	21418.4	286.868	14144.4	279.766	8902.93	304.28	16520.4	304.28	17343.8		283.728	50881.8	284.922	14988.9	286.301	12901	279.266	5823.96	303.78	16906.1	303.78	17550
284.003	57094.6	285.448	27402.4	280.753	3271.23	304.18	16273.2	304.18	16389.3		283.775	59763.3	284.993	22842.1	286.4	20990.7	279.359	12254.5	303.68	22254.8	303.68	22322.1		284.124	49241.6	285.532	23932.6	286.978	14885.9	279.859	8922.08	304.18	16472.8	304.18	17274.1		283.806	59120.1	285.006	17401	286.412	13932.4	279.359	5823.96	303.68	16828.6	303.68	17038.6
284.071	65364.2	285.538	30579.8	280.894	3337.7	304.08	16172.3	304.08	16498.6		283.849	66792.2	285.071	25265.3	286.503	22138.8	279.453	12240.5	303.58	22208.1	303.58	21975.3		284.196	55111.6	285.615	26479.5	287.081	15626.9	279.953	8941.22	304.08	16425.2	304.08	16678		283.88	67181	285.085	20010	286.515	14941.3	279.453	5823.96	303.58	16751	303.58	17128.6
284.135	73218.3	285.622	33562.8	281.035	3404.17	303.98	16071.4	303.98	16112.1		283.918	73427.5	285.145	27774.3	286.598	23228.3	279.547	12226.4	303.48	22161.4	303.48	21783		284.263	60648.8	285.692	28969.3	287.177	16343.5	280.047	8960.36	303.98	16377.6	303.98	17580.9		283.948	74815.9	285.158	22711.6	286.611	15897.2	279.547	5823.96	303.48	16673.5	303.48	17858.8
284.194	80457.8	285.699	36286.9	281.175	3470.65	303.88	15970.5	303.88	16019.4		283.981	79512.8	285.213	30272.6	286.686	24232.6	279.64	12212.4	303.38	22114.8	303.38	21794.4		284.325	65724	285.764	31326	287.266	17016.2	280.14	8979.5	303.88	16330	303.88	17063.2		284.01	81837.1	285.226	25401.7	286.7	16777	279.64	5823.96	303.38	16596	303.38	17201.1
284.249	86951.5	285.771	38712.2	281.316	3537.12	303.78	15869.6	303.78	16036.9		284.04	84948.7	285.276	32674.1	286.767	25133.9	279.734	12198.3	303.28	22068.1	303.28	22071.9		284.382	70255.3	285.831	33492.5	287.349	17630.7	280.234	8998.64	303.78	16282.4	303.78	16509.3		284.069	88122.8	285.29	27987.4	286.782	17565.7	279.734	5823.96	303.28	16518.4	303.28	17069.9
284.299	92632.4	285.836	40821.7	281.457	3603.6	303.68	15768.7	303.68	16029.4		284.094	89688	285.335	34910.1	286.842	25923.4	279.827	12184.3	303.18	22021.4	303.18	22398.3		284.435	74204.3	285.892	35431.7	287.425	18178.4	280.327	9017.79	303.68	16234.8	303.68	16670.3		284.122	93612.8	285.348	30394.7	286.858	18255.8	279.827	5823.96	303.18	16440.9	303.18	16735.9
284.345	97488.5	285.897	42617.2	281.598	3670.08	303.58	15667.8	303.58	15956.8		284.143	93728.1	285.389	36932.7	286.911	26599.7	279.921	12170.3	303.08	21974.7	303.08	21522.2		284.484	77569.6	285.948	37125.6	287.495	18655.5	280.421	9036.93	303.58	16187.2	303.58	16684.5		284.171	98299.4	285.403	32572	286.927	18846.4	279.921	5823.96	303.08	16363.3	303.08	16717.9
284.387	101550	285.952	44114.6	281.738	3736.6	303.48	15566.9	303.48	15893.4		284.188	97100	285.438	38714.6	286.974	27166.9	280.015	12156.2	302.98	21928	302.98	22124.4		284.528	80377.6	286	38572	287.559	19062.5	280.515	9056.07	303.48	16139.7	303.48	16699.6		284.216	102215	285.452	34489.8	286.99	19341.2	280.015	5823.96	302.98	16285.8	302.98	16592.4
284.426	104879	286.002	45339.2	281.879	3803.24	303.38	15466	303.38	15569		284.229	99858	285.484	40246.8	287.031	27633.2	280.108	12142.2	302.88	21881.4	302.88	21375.9		284.568	82673.8	286.047	39781.1	287.618	19402.9	280.608	9075.21	303.38	16092.1	303.38	16607.9		284.256	105420	285.498	36138.4	287.048	19747.8	280.108	5823.96	302.88	16208.3	302.88	16906.6
284.46	107552	286.047	46322	282.02	3870.31	303.28	15365.1	303.28	15671.4		284.267	102070	285.526	41534.7	287.082	28009.5	280.202	12128.2	302.78	21824.5	302.78	21200.9		284.604	84515.2	286.09	40771.6	287.671	19682.3	280.702	9094.35	303.28	16044.5	303.28	16630.6		284.293	107992	285.54	37523.7	287.1	20075.6	280.202	5823.96	302.78	16130.7	302.78	16842.2
284.491	109657	286.088	47096.2	282.16	3938.74	303.18	15264.2	303.18	16113.5		284.3	103810	285.563	42594.3	287.129	28307.6	280.296	12114.1	302.68	21733.9	302.68	22215.5		284.637	85963.4	286.129	41567.3	287.72	19907.7	280.796	9113.49	303.18	15996.9	303.18	16336.4		284.326	110016	285.578	38663.2	287.147	20334.9	280.296	5823.96	302.68	16053.2	302.68	16247.3
284.519	111282	286.124	47694.7	282.301	4011.25	303.08	15163.3	303.08	16043.7		284.33	105152	285.598	43448.4	287.17	28539.4	280.389	12101.5	302.58	21643.2	302.58	22011.9		284.666	87080.5	286.164	42194.3	287.763	20086.2	280.889	9132.64	303.08	15949.3	303.08	16663.3		284.356	111577	285.612	39581.2	287.188	20536.5	280.389	5827.39	302.58	15975.6	302.58	16434
284.544	112512	286.157	48148.7	282.442	4095.09	302.98	15062.4	302.98	15255.8		284.356	106167	285.629	44123.2	287.207	28716.5	280.483	12102.6	302.48	21552.6	302.48	22106.2		284.692	87924.9	286.195	42678.8	287.802	20225.3	280.983	9151.78	302.98	15901.7	302.98	16281.8		284.382	112757	285.643	40306.1	287.226	20690.2	280.483	5861.74	302.48	15898.1	302.48	16428.2
284.566	113422	286.185	48486.1	282.583	4208.11	302.88	14961.5	302.88	15571.6		284.38	106918	285.656	44645.7	287.24	28849.1	280.577	12121.8	302.38	21461.9	302.38	22194		284.715	88549.7	286.223	43046	287.836	20331.7	281.077	9170.92	302.88	15854.1	302.88	16274		284.405	113630	285.671	40867	287.259	20805.2	280.577	5897.04	302.38	15820.6	302.38	16250.5
284.585	114081	286.211	48731.6	282.723	4390.86	302.78	14860.6	302.78	14933.7		284.4	107461	285.681	45042.2	287.268	28946.6	280.67	12141.1	302.28	21371.2	302.28	21505.7		284.735	89001.7	286.248	43318.4	287.867	20411.8	281.17	9190.06	302.78	15806.5	302.78	16497.9		284.426	114262	285.695	41292.2	287.287	20889.6	280.67	5932.34	302.28	15743	302.28	16068
284.602	114546	286.232	48906.2	282.864	4727.89	302.68	14759.7	302.68	15229.3		284.418	107844	285.702	45336.6	287.293	29016.7	280.764	12160.4	302.18	21280.6	302.18	22083.6		284.753	89320.5	286.269	43516.1	287.894	20470.9	281.264	9209.2	302.68	15758.9	302.68	16268.5		284.443	114706	285.717	41607.7	287.312	20950.3	280.764	5967.64	302.18	15665.5	302.18	16578.4
284.616	114865	286.251	49027.3	283.005	5380.17	302.58	14658.8	302.58	14861.6		284.434	108107	285.721	45550.5	287.314	29066.1	280.858	12179.6	302.08	21189.9	302.08	21603.5		284.768	89539.3	286.288	43656.3	287.917	20513.7	281.358	9228.35	302.58	15711.3	302.58	16681.1		284.459	115011	285.736	41836.5	287.334	20992.9	280.858	6002.94	302.08	15588	302.08	16181.7
284.628	115077	286.267	49109	283.145	6625.94	302.48	14557.9	302.48	14687.6		284.446	108282	285.738	45702.1	287.332	29100.2	280.951	12198.9	301.98	21099.2	301.98	20887.2		284.781	89684.8	286.304	43753	287.937	20544.2	281.451	9247.49	302.48	15663.7	302.48	16246.2		284.471	115214	285.753	41998.4	287.352	21022.1	280.951	6038.24	301.98	15510.4	301.98	16219.1
284.638	115213	286.28	49162.5	283.286	8897.05	302.38	14457	302.38	14543.1		284.457	108394	285.752	45806.7	287.347	29123	281.045	12218.1	301.88	21008.6	301.88	20883.5		284.791	89778	286.317	43817.8	287.953	20565.4	281.545	9266.64	302.38	15616.1	302.38	16298.4		284.482	115343	285.767	42109.9	287.367	21041.7	281.045	6073.55	301.88	15432.9	301.88	15750.8
284.646	115297	286.291	49196.3	283.427	12784.9	302.28	14356.1	302.28	14896.5		284.466	108463	285.764	45876.8	287.359	29138	281.139	12237.4	301.78	20917.9	301.78	21563.7		284.8	89835.4	286.329	43859.8	287.967	20579.8	281.639	9285.8	302.28	15568.5	302.28	15782.3		284.491	115422	285.779	42184.3	287.379	21054.5	281.139	6108.85	301.78	15355.3	301.78	15774.3
284.653	115346	286.299	49216.8	283.567	18980.5	302.18	14255.2	302.18	14680.4		284.473	108503	285.774	45922.2	287.369	29147.6	281.232	12256.7	301.68	20827.3	301.68	21174.5		284.807	89868.9	286.338	43886	287.979	20589.4	281.732	9304.99	302.18	15520.9	302.18	16072.6		284.498	115469	285.789	42232.3	287.389	21062.5	281.232	6144.16	301.68	15277.8	301.68	15399.3
284.658	115373	286.306	49228.9	283.708	28117	302.08	14154.3	302.08	14527		284.479	108525	285.782	45950.5	287.377	29153.5	281.326	12276	301.58	20736.6	301.58	21013.8		284.812	89887.4	286.345	43901.7	287.988	20595.7	281.826	9324.23	302.08	15473.3	302.08	16072.2		284.503	115494	285.797	42262.1	287.397	21067.5	281.326	6179.49	301.58	15200.3	301.58	16005.3
284.662	115387	286.311	49235.6	283.849	40518.2	301.98	14053.4	301.98	14509.3		284.483	108537	285.788	45967.4	287.383	29157.1	281.419	12295.3	301.48	20645.9	301.48	21084.6		284.816	89896.9	286.351	43910.6	287.995	20599.8	281.919	9343.6	301.98	15425.7	301.98	15681.3		284.507	115507	285.803	42279.7	287.402	21070.5	281.419	6214.84	301.48	15122.7	301.48	15647.2
284.664	115394	286.315	49239.2	283.99	55907.4	301.88	13952.5	301.88	15180.3		284.486	108542	285.793	45977	287.387	29159.2	281.513	12314.8	301.38	20555.3	301.38	19935		284.819	89901.4	286.355	43915.5	288	20602.3	282.013	9363.21	301.88	15378.1	301.88	16048.1		284.51	115512	285.808	42289.5	287.407	21072.3	281.513	6250.26	301.38	15045.2	301.38	15229.5
284.666	115397	286.317	49241.1	284.13	73194.7	301.78	13851.6	301.78	14382.6		284.488	108544	285.797	45982.2	287.389	29160.4	281.607	12334.5	301.28	20464.6	301.28	21175.2		284.821	89903.3	286.358	43917.9	288.004	20603.8	282.107	9383.32	301.78	15330.6	301.78	15800.7		284.512	115515	285.812	42294.7	287.409	21073.2	281.607	6285.83	301.28	14967.6	301.28	15245.7
284.667	115398	286.318	49242	284.271	90480.5	301.68	13750.7	301.68	14206.1		284.489	108545	285.8	45984.9	287.391	29161.1	281.7	12354.8	301.18	20373.9	301.18	20623.6		284.822	89904	286.361	43919.1	288.007	20604.7	282.2	9405.66	301.68	15283	301.68	15734.6		284.513	115516	285.815	42297.3	287.411	21073.8	281.7	6321.7	301.18	14890.1	301.18	15592.2
284.668	115398	286.319	49242.4	284.412	105362	301.58	13649.8	301.58	13880.9		284.49	108546	285.802	45986.1	287.392	29161.4	281.794	12376	301.08	20283.3	301.08	20142.7		284.823	89904.3	286.362	43919.6	288.008	20605.2	282.294	9434.7	301.58	15235.4	301.58	15801.9		284.514	115516	285.817	42298.5	287.412	21074	281.794	6358.02	301.08	14812.6	301.08	14916.4
284.668	115398	286.319	49242.5	284.552	115507	301.48	13548.9	301.48	13809.5		284.49	108546	285.803	45986.7	287.392	29161.5	281.888	12399	300.98	20192.6	300.98	19574.5		284.823	89904.4	286.362	43919.9	288.009	20605.5	282.388	9469.19	301.48	15187.8	301.48	15783.4		284.514	115516	285.818	42299	287.412	21074.1	281.888	6393.85	300.98	14732.8	300.98	14409.6
284.668	115398	286.319	49242.5	284.693	119325	301.38	13448	301.38	13655.2		284.49	108546	285.803	45986.9	287.392	29161.5	281.981	12425.5	300.88	20102	300.88	19820.1		284.823	89904.4	286.363	43919.9	288.01	20605.5	282.481	9509.97	301.38	15140.2	301.38	15555.7		284.514	115516	285.818	42299.2	287.412	21074.1	281.981	6423.79	300.88	14644.4	300.88	15198.3
284.668	115398	286.32	49242.6	284.834	116470	301.28	13347.1	301.28	13790.8		284.49	108546	285.804	45987	287.392	29161.5	282.075	12462.9	300.78	20011.3	300.78	20390.5		284.823	89904.4	286.363	43919.9	288.01	20605.6	282.575	9561.77	301.28	15092.6	301.28	15328.5		284.514	115516	285.819	42299.2	287.412	21074.1	282.075	6458.12	300.78	14556.1	300.78	15037.8
284.668	115399	286.32	49242.7	284.974	107961	301.18	13246.2	301.18	14508.1		284.49	108546	285.804	45987	287.393	29161.7	282.169	12518.5	300.68	19920.6	300.68	20149.3		284.823	89904.5	286.363	43919.9	288.01	20605.6	282.669	9632.31	301.18	15045	301.18	15050.8		284.515	115516	285.819	42299.2	287.413	21074.2	282.169	6500.38	300.68	14467.8	300.68	15191.8
284.669	115399	286.321	49243.1	285.115	95878.2	301.08	13145.3	301.08	13880.5		284.491	108546	285.804	45987	287.394	29161.9	282.262	12592.7	300.58	19830	300.58	19903		284.824	89904.5	286.363	43920	288.01	20605.7	282.762	9733.85	301.08	14997.4	301.08	15220.5		284.516	115516	285.819	42299.2	287.414	21074.4	282.262	6556.65	300.58	14379.5	300.58	14480.3
284.671	115398	286.323	49243.6	285.256	82726.9	300.98	13044.4	300.98	13357.8		284.493	108546	285.804	45987.1	287.395	29162.5	282.356	12697	300.48	19739.3	300.48	20551.1		284.826	89904.3	286.364	43920.2	288.011	20605.9	282.856	9885.1	300.98	14949.8	300.98	15190.7		284.517	115516	285.819	42299.3	287.415	21074.8	282.356	6636.91	300.48	14291.2	300.48	14573.1
284.674	115395	286.325	49244	285.397	70756.1	300.88	12943.5	300.88	13792.3		284.495	108544	285.805	45987.3	287.398	29163.2	282.45	12849.7	300.38	19648.7	300.38	20079.4		284.829	89902.4	286.366	43920.4	288.013	20606.4	282.95	10113.7	300.88	14902.2	300.88	15481		284.52	115513	285.82	42299.5	287.418	21075.4	282.45	6757.03	300.38	14202.8	300.38	13671.7
284.678	115386	286.33	49243.3	285.537	61451.5	300.78	12844.6	300.78	13467.3		284.499	108537	285.807	45987.5	287.403	29163.8	282.543	13077.8	300.28	19558	300.28	19523.2		284.833	89896.4	286.368	43920.2	288.016	20607	283.043	10458.8	300.78	14854.6	300.78	14772		284.524	115504	285.822	42299.5	287.423	21075.8	282.543	6941.46	300.28	14114.5	300.28	14270.4
284.683	115364	286.336	49239.9	285.678	55345.2	300.68	12755.1	300.68	13258.6		284.505	108520	285.809	45986.9	287.409	29164.1	282.637	13420.3	300.18	19467.3	300.18	19751.5		284.838	89881.8	286.373	43918.5	288.02	20607.8	283.137	10974.3	300.68	14807	300.68	15376.9		284.53	115484	285.824	42298.6	287.429	21075.9	282.637	7226.45	300.18	14026.2	300.18	14472.8
284.69	115317	286.344	49231	285.819	52130.3	300.58	12665.5	300.58	12410.5		284.513	108484	285.814	45984.4	287.417	29163.2	282.731	13930.7	300.08	19376.7	300.08	19525.2		284.846	89850.7	286.378	43913.7	288.026	20608.3	283.231	11730.3	300.58	14759.4	300.58	15223.4		284.537	115441	285.829	42295.4	287.437	21074.9	282.731	7663.88	300.08	13937.9	300.08	14733
284.7	115226	286.354	49212.3	285.959	50960.3	300.48	12576	300.48	12864.9		284.522	108416	285.82	45977.2	287.427	29159.9	282.824	14680.1	299.98	19286	299.98	19887.5		284.855	89791.7	286.386	43902.8	288.035	20608.1	283.324	12814.6	300.48	14711.8	300.48	15104.5		284.547	115360	285.835	42287.1	287.447	21071.7	282.824	8325.05	299.98	13849.6	299.98	14732.8
284.712	115067	286.367	49177.3	286.1	50794.3	300.38	12486.4	300.38	13288.7		284.535	108295	285.827	45961.2	287.44	29152.3	282.918	15759.1	299.88	19195.3	299.88	19608.8		284.868	89687.6	286.396	43881	288.045	20606.3	283.418	14331.4	300.38	14664.2	300.38	15062.1		284.559	115218	285.842	42269.2	287.46	21064.8	282.918	9303.87	299.88	13761.2	299.88	13817.3
284.726	114803	286.383	49117.2	286.241	50676.8	300.28	12396.8	300.28	12793.1		284.549	108096	285.837	45929.8	287.455	29138.1	283.011	17277.1	299.78	19104.7	299.78	19494.1		284.882	89515.2	286.409	43841.8	288.058	20601.8	283.511	16396.8	300.28	14616.6	300.28	14803.1		284.573	114983	285.852	42234.4	287.476	21052	283.011	10718.5	299.78	13672.9	299.78	13793.3
284.743	114387	286.402	49020.1	286.382	49907.9	300.18	12307.3	300.18	12055.1		284.567	107781	285.85	45873.6	287.474	29113.8	283.105	19359.4	299.68	19014	299.68	19594.9		284.9	89242.9	286.424	43775.7	288.075	20592.6	283.605	19129.9	300.18	14569.1	300.18	14370.3		284.591	114613	285.865	42172.8	287.495	21030.3	283.105	12709.8	299.68	13584.6	299.68	13649.6
284.764	113756	286.424	48870.3	286.522	48105.2	300.08	12217.7	300.08	12963.3		284.588	107303	285.865	45779.5	287.497	29074.9	283.199	22140.6	299.58	18923.4	299.58	19227.7		284.921	88830.3	286.442	43670.5	288.094	20576.5	283.699	22640.8	300.08	14521.5	300.08	14218.3		284.612	114053	285.88	42070.2	287.517	20995.8	283.199	15435.8	299.58	13496.3	299.58	13667.4
284.788	112834	286.45	48648.4	286.663	45184.7	299.98	12128.2	299.98	12483.4		284.613	106604	285.884	45630	287.523	29015.8	283.292	25752.4	299.48	18832.7	299.48	19255.2		284.945	88226.7	286.464	43509.8	288.117	20550.3	283.792	27013.1	299.98	14473.9	299.98	14126.8		284.636	113234	285.899	41907.7	287.544	20943.5	283.292	19060.8	299.48	13408	299.48	13468.9
284.815	111527	286.48	48330.1	286.804	41296.1	299.88	12038.6	299.88	12249.1		284.641	105613	285.905	45402.8	287.553	28929.4	283.386	30307.4	299.38	18742	299.38	18705.7		284.974	87370.7	286.489	43273.6	288.144	20510	283.886	32284.9	299.88	14426.3	299.88	14765.5		284.664	112074	285.92	41661.4	287.574	20867.4	283.386	23737.4	299.38	13319.6	299.38	13497.3
284.847	109727	286.514	47886.9	286.944	36738.6	299.78	11949.1	299.78	12516.4		284.673	104245	285.931	45070.1	287.587	28807.3	283.48	35879.8	299.28	18651.4	299.28	18720.5		285.006	86190.4	286.518	42937.2	288.174	20450.7	283.98	38429.4	299.78	14378.9	299.78	14920.6		284.696	110476	285.946	41301.3	287.608	20760	283.48	29584.6	299.28	13231.3	299.28	13563.8
284.882	107315	286.553	47285.6	287.085	31875.5	299.68	11859.5	299.68	12200.9		284.71	102407	285.96	44598.8	287.626	28639.8	283.573	42483	299.18	18577.6	299.18	18324.8		285.042	84605	286.551	42471.9	288.21	20366.5	284.073	45338.1	299.68	14331.5	299.68	14348.1		284.732	108329	285.975	40791.8	287.647	20612.9	283.573	36660.3	299.18	13143	299.18	13844.2
284.922	104163	286.596	46489.2	287.226	27062.3	299.58	11769.9	299.58	11988.9		284.751	99997.5	285.993	43951.1	287.669	28415.7	283.667	50049.7	299.08	18521.9	299.08	19517.1		285.083	82528.2	286.588	41845.2	288.249	20250.7	284.167	52812	299.58	14284.1	299.58	14663.6		284.773	105517	286.008	40092.3	287.691	20416.2	283.667	44934.4	299.08	13054.7	299.08	13364
284.967	100150	286.645	45458.6	287.366	22593.9	299.48	11680.4	299.48	11724.2		284.797	96914.7	286.031	43086.1	287.718	28123	283.761	58416.5	298.98	18466.1	298.98	19277.1		285.129	79874.2	286.631	41022	288.294	20095.6	284.261	60562.7	299.48	14236.8	299.48	14591.2		284.818	101924	286.046	39158.6	287.74	20159.5	283.761	54265.8	298.98	12966.3	298.98	13148.5
285.017	95170.1	286.699	44154.6	287.507	18675.8	299.38	11590.8	299.38	11823.9		284.848	93067	286.073	41962.9	287.772	27749.2	283.854	67317.9	298.88	18410.3	298.88	18847		285.18	76566.1	286.678	39967.2	288.345	19892.9	284.354	68226	299.38	14189.4	299.38	14369.5		284.869	97444	286.088	37946.6	287.795	19831.7	283.854	64388.1	298.88	12878	298.88	13273.8
285.071	89157.9	286.759	42541.5	287.648	15416.3	299.28	11501.3	299.28	12172.6		284.904	88385	286.121	40544.7	287.832	27282.4	283.948	76392.4	298.78	18354.6	298.78	18605.1		285.236	72547.9	286.73	38648.6	288.4	19634.4	284.448	75389.9	299.28	14142	299.28	13956		284.925	92001.6	286.136	36416.6	287.855	19422.4	283.948	74910.4	298.78	12789.7	298.78	12743.6
285.132	82106.1	286.825	40591.6	287.789	12836.6	299.18	11411.7	299.18	11951.8		284.966	82838.9	286.174	38805.6	287.898	26712.2	284.042	85203.8	298.68	18298.8	298.68	18997.7		285.298	67798.7	286.788	37041.7	288.462	19312.4	284.542	81632.7	299.18	14094.6	299.18	13967.8		284.986	85566.8	286.189	34540.4	287.921	18922.3	284.042	85335.2	298.68	12701.4	298.68	12391.1
285.198	74091.3	286.897	38291.2	287.929	10891.6	299.08	11322.1	299.08	11937.6		285.034	76456.3	286.232	36738	287.97	26031.5	284.135	93275.6	298.58	18243	298.58	18161.9		285.366	62348.5	286.852	35135.4	288.53	18920.4	284.635	86568.4	299.08	14047.3	299.08	13981.5		285.054	78178.3	286.247	32309.5	287.994	18324.8	284.135	95096.4	298.58	12613.1	298.58	12482.8
285.27	65291.6	286.976	35646.6	288.07	9494.74	298.98	11232.6	298.98	11237.2		285.109	69338.5	286.296	34360.8	288.049	25238	284.229	100138	298.48	18187.3	298.48	18641		285.44	56292	286.922	32938.1	288.604	18454.8	284.729	89892.9	298.98	13999.9	298.98	13990.1		285.127	69962	286.311	29743.5	288.073	17627.8	284.229	103612	298.48	12524.7	298.48	12821.3
285.349	55994.1	287.061	32689.9	288.211	8540.86	298.88	11143	298.88	11092.9		285.189	61672	286.366	31726.5	288.134	24336.2	284.322	105378	298.38	18131.5	298.38	18391.3		285.52	49796.9	286.998	30483.2	288.685	17915.7	284.822	91423	298.88	13952.5	298.88	13679.3		285.207	61142.6	286.382	26898.6	288.159	16834.9	284.322	110348	298.38	12436.4	298.38	12589
285.434	46584.1	287.154	29484.2	288.351	7924.74	298.78	11053.5	298.78	11684.7		285.277	53727.3	286.443	28924.9	288.227	23339.5	284.416	108691	298.28	18075.7	298.28	18864		285.608	43101.9	287.081	27833.8	288.773	17308.6	284.916	91121.8	298.78	13905.1	298.78	13771.7		285.294	52041.3	286.458	23870.4	288.253	15957.1	284.416	114883	298.28	12348.1	298.28	12641.5
285.525	37509.8	287.254	26123.7	288.492	7552.76	298.68	10963.9	298.68	11520.5		285.371	45842.9	286.526	26079.5	288.327	22270.4	284.51	109923	298.18	18020	298.18	18373.7		285.702	36500.5	287.17	25082.1	288.868	16644.8	285.01	89106.8	298.68	13857.8	298.68	14061.9		285.387	43054.1	286.542	20791.6	288.353	15013.7	284.51	116966	298.18	12259.8	298.18	12568.1
285.624	29223.7	287.362	22731	288.633	7348.63	298.58	10874.4	298.58	11661		285.472	38389.2	286.616	23336.5	288.434	21161.4	284.603	109090	298.08	17964.2	298.08	18305.9		285.803	30308.3	287.267	22344.1	288.971	15942.5	285.103	85636.8	298.58	13810.4	298.58	13776.9		285.488	34608.8	286.632	17819.4	288.462	14032.6	284.603	116551	298.08	12171.5	298.08	12497.4
285.73	22110.2	287.478	19446.4	288.773	7254.53	298.48	10784.8	298.48	11458.2		285.581	31717.9	286.714	20844.4	288.55	20052.7	284.697	106383	297.98	17908.4	297.98	17607.6		285.912	24817.8	287.372	19748.4	289.082	15226.2	285.197	81081.5	298.48	13763	298.48	14147.1		285.596	27103.5	286.729	15113.8	288.579	13048.9	284.697	113808	297.98	12083.1	297.98	12535
285.844	16415.8	287.602	16412.9	288.914	7229.37	298.38	10695.2	298.38	11066.7		285.698	26104.4	286.819	18728.2	288.674	18989.4	284.791	102145	297.88	17852.7	297.88	18476.6		286.028	20249.4	287.484	17418.1	289.201	14524.9	285.291	75876.3	298.38	13715.6	298.38	14007		285.711	20840.9	286.834	12810.2	288.703	12101.9	284.791	109105	297.88	11994.8	297.88	12338.5
285.966	12206	287.734	13756.1	289.055	7245.52	298.28	10605.7	298.28	11231.1		285.823	21699.6	286.931	17065.1	288.807	18016.4	284.884	96827.9	297.78	17796.9	297.78	18590.6		286.153	16712.2	287.604	15451.3	289.328	13869.1	285.384	70471	298.28	13668.2	298.28	13773.7		285.835	15974.2	286.947	10993.3	288.837	11231.2	284.884	102958	297.78	11906.5	297.78	12251.5
286.095	9364.79	287.875	11565.3	289.196	7285.4	298.18	10516.1	298.18	11124.6		285.957	18506.7	287.052	15870.5	288.948	17172	284.978	90935	297.68	17741.1	297.68	18019.4		286.286	14188.6	287.732	13904.1	289.464	13287.4	285.478	65278.9	298.18	13620.9	298.18	13186.2		285.967	12485	287.068	9681.01	288.979	10471.1	284.978	95964.8	297.68	11818.2	297.68	11987.9
286.233	7640.69	288.026	9879.13	289.336	7338.35	298.08	10426.6	298.08	10878		286.098	16393	287.181	15099	289.098	16482.9	285.072	84954.3	297.58	17685.4	297.58	18213.5		286.427	12549.5	287.869	12781.7	289.61	12801.8	285.572	60633.8	298.08	13573.5	298.08	13346.8		286.108	10202.9	287.197	8825.88	289.131	9846.07	285.072	88725.5	297.58	11729.9	297.58	12342.9
286.38	6722.01	288.186	8681.87	289.477	7398.19	297.98	10337	297.98	10796.9		286.249	15134.6	287.319	14663	289.258	15959.9	285.165	79298.8	297.48	17629.6	297.48	17533.7		286.578	11596.4	288.014	12041.5	289.765	12424.7	285.665	56760.7	297.98	13526.1	297.98	13447.5		286.257	8860.77	287.335	8334.22	289.292	9366.81	285.165	81765.3	297.48	11641.5	297.48	11876
286.536	6313.27	288.355	7911.16	289.618	7461.54	297.88	10247.5	297.88	10568.2		286.409	14477.3	287.465	14459.8	289.428	15597	285.259	74258.5	297.38	17573.8	297.38	17717.9		286.737	11113.9	288.169	11607.7	289.929	12157	285.759	53762.5	297.88	13478.7	297.88	13926.7		286.415	8166.44	287.481	8095.39	289.462	9029.35	285.259	75474	297.38	11553.2	297.38	11866.1
286.7	6185.95	288.535	7475.84	289.758	7526.59	297.78	10157.9	297.78	10586.2		286.578	14192.4	287.621	14397.2	289.607	15374.3	285.353	69975.5	297.28	17518.1	297.28	17176.1		286.906	10915.4	288.333	11392.1	290.103	11986.3	285.853	51623.7	297.78	13431.4	297.78	12975.7		286.583	7864.52	287.637	8009.47	289.643	8816.9	285.353	70069.3	297.28	11464.9	297.28	11435.2
286.874	6193.34	288.725	7277.56	289.899	7590.59	297.68	10068.3	297.68	9963.67		286.757	14109.4	287.786	14408.2	289.797	15265.9	285.446	66443.6	297.18	17462.3	297.18	17315.3		287.084	10866.3	288.507	11314.1	290.288	11863.8	285.946	50228.1	297.68	13384	297.68	13142.6		286.76	7769.85	287.802	8003.5	289.834	8699.75	285.446	65590.6	297.18	11376.6	297.18	11607.8
287.058	6257.1	288.925	7229.42	290.04	7654.47	297.58	9978.78	297.58	10732.2		286.946	14121.7	287.961	14453	289.997	15239.6	285.54	63532.7	297.08	17406.5	297.08	17918.7		287.272	10885.8	288.691	11312.6	290.483	11789.7	286.04	49387.1	297.58	13336.6	297.58	13498.8		286.947	7770.09	287.977	8033.79	290.036	8654.07	285.54	61922.1	297.08	11288.2	297.08	11563.1
287.252	6342.72	289.136	7266.49	290.18	7718.51	297.48	9889.22	297.48	10954.8		287.145	14173.7	288.146	14512.1	290.209	15266.1	285.634	61032	296.98	17350.8	296.98	17073.3		287.471	10933	288.885	11348.7	290.689	11754.4	286.134	48873.3	297.48	13289.2	297.48	13118.3		287.144	7808.27	288.162	8078.93	290.249	8656.17	285.634	58839.6	296.98	11199.9	296.98	11438.5
287.456	6437.82	289.358	7347.44	290.321	7782.61	297.38	9799.66	297.38	10176.6		287.354	14241.3	288.341	14577.9	290.431	15324.4	285.727	58702.8	296.88	17295	296.88	17270.4		287.68	10991.2	289.089	11401.7	290.906	11742.1	286.227	48454.8	297.38	13241.9	297.38	13106.8		287.352	7860.46	288.357	8130.43	290.473	8686.87	285.727	56070.3	296.88	11111.6	296.88	11602.2
287.67	6538.88	289.592	7449.87	290.462	7846.74	297.28	9710.1	297.28	10128.8		287.575	14315.8	288.547	14648.1	290.664	15400.7	285.821	56330.6	296.78	17239.2	296.78	17134.7		287.9	11054.4	289.304	11462.5	291.135	11741.9	286.321	47925.1	297.28	13194.5	297.28	13155.2		287.57	7918.44	288.563	8185.61	290.708	8733.45	285.821	53354	296.78	11023.3	296.78	10865.2
287.781	6591.38	289.713	7505.64	290.603	7910.88	297.18	9620.54	297.18	9824.68		287.689	14354.7	288.763	14722.1	290.786	15443	285.914	53765.9	296.68	17183.5	296.68	17667.5		288.014	11087.5	289.53	11527.8	291.375	11747.3	286.414	47125.8	297.18	13147.1	297.18	13463.2		287.683	7948.8	288.78	8243.87	290.83	8760.26	285.914	50493.2	296.68	10935.1	296.68	10841.8
289.611	7455.88	291.35	8251.6	290.743	7975.02	297.08	9530.99	297.08	10008.9		289.478	14966.6	288.875	14760.5	292.265	15982.1	286.008	50947	296.58	17127.7	296.58	17305.2		289.82	11611.9	289.647	11561.8	291.5	11751	286.508	45960.2	297.08	13099.7	297.08	12938.9		289.473	8430.37	288.892	8274.12	292.305	9106.44	286.008	47384.2	296.58	10890.3	296.58	11142.6
291.441	8293.02	292.987	8882.55	290.884	8039.17	296.98	9441.43	296.98	9715.66		291.267	15616.8	290.732	15420.7	293.744	16367.2	286.102	47903.1	296.48	17071.9	296.48	16923		291.627	11754.8	291.473	11749.5	293.12	11806.8	286.602	44397	296.98	13052.3	296.98	13138.7		291.262	8860.01	290.746	8738.01	293.78	9634.74	286.102	44024.9	296.48	10845.4	296.48	11124.3
293.271	8895.53	294.623	8957.32	291.025	8103.31	296.88	9351.87	296.88	9399.3		293.056	16228	292.588	16100.2	295.224	16666.4	286.195	44737.6	296.38	17016.2	296.38	16595.3		293.434	11817.7	293.299	11813	294.74	11991.1	286.695	42464.9	296.88	13005	296.88	13206.5		293.052	9308.38	292.601	9176.31	295.255	10296.1	286.195	40502.4	296.38	10800.6	296.38	11004.2
295.101	8979.13	296.26	9032.1	291.165	8167.45	296.78	9262.31	296.78	9720.2		294.845	16589.8	294.444	16508.6	296.703	17196.5	286.289	41600.4	296.28	16960.4	296.28	16995.2		295.24	12228.1	295.125	12173.5	296.36	12758.6	286.789	40240.8	296.78	12957.6	296.78	12807.6		294.842	10110.9	294.455	9937.31	296.73	10979.2	286.289	36963.6	296.28	10755.7	296.28	11231.3
296.931	9397.13	297.897	10262.4	291.306	8231.6	296.68	9172.75	296.68	9693.99		296.634	17158.1	296.3	16971.4	298.183	18021.5	286.383	38653.6	296.18	16904.6	296.18	17151.1		297.047	13084	296.951	13038.5	297.98	13526.1	286.883	37833.7	296.68	12910.2	296.68	12577.3		296.632	10913.4	296.309	10768.7	298.205	12281.8	286.383	33579.3	296.18	10710.9	296.18	11048.5
298.76	11035.9	299.533	11728.1	291.447	8295.74	296.58	9083.2	296.58	9360.49		298.424	18155.8	298.156	18006.4	299.662	18997.9	286.476	36040.5	296.08	16848.9	296.08	17451.4		298.853	13939.9	298.777	13903.6	299.6	14293.6	286.976	35366.3	296.58	12862.8	296.58	12447.4		298.421	12472.8	298.163	12244.9	299.68	13584.6	286.476	30509.5	296.08	10666.1	296.08	11043.1
300.59	12674.8	301.17	13236.1	291.588	8359.89	296.48	9042.15	296.48	9129.06		300.213	19497	300.012	19314.8	301.142	20339.2	286.57	33863.3	295.98	16819.3	295.98	16380.3		300.66	14797.5	300.603	14770.1	301.22	15064	287.07	32958.5	296.48	12815.5	296.48	12497.9		300.211	14053.5	300.017	13882.6	301.155	14870.7	286.57	27876.6	295.98	10621.2	295.98	10921.1
302.42	14497.6	302.807	14887.5	291.728	8424.03	296.38	9037.58	296.38	8731.49		302.002	21119	301.868	20997.6	302.621	21680.5	286.664	32170.8	295.88	16799.1	295.88	17382.6		302.467	15657.4	302.428	15639.1	302.84	15835.1	287.164	30713.4	296.38	12768.1	296.38	12468		302.001	15526.4	301.872	15426.3	302.63	16014.4	286.664	25749.2	295.88	10576.4	295.88	10674
304.25	16343.9	304.443	16538.9	291.869	8488.17	296.28	9033.02	296.28	9370.41		303.791	22306.6	303.724	22275.3	304.101	22451.1	286.757	30958.1	295.78	16778.9	295.78	16977.9		304.273	16517.2	304.254	16508.1	304.46	16606.1	287.257	28708	296.28	12720.7	296.28	13142.6		303.79	16914.1	303.726	16864.1	304.105	17158.1	286.757	24139.4	295.78	10531.5	295.78	10668.9
306.08	17043.8	306.08	17043.8	292.01	8552.32	296.18	9028.45	296.18	9317.24		305.58	23141.7	305.58	23141.7	305.58	23141.7	286.851	30175	295.68	16758.6	295.68	16431		306.08	17254.3	306.08	17254.3	306.08	17254.3	287.351	26988.6	296.18	12673.3	296.18	13270.5		305.58	18301.8	305.58	18301.8	305.58	18301.8	286.851	23009.6	295.68	10486.7	295.68	10538.4
				292.15	8616.46	296.08	9023.88	296.08	9518.29								286.945	29739.3	295.58	16738.4	295.58	16986								287.445	25570.3	296.08	12626	296.08	12370								286.945	22284.7	295.58	10441.9	295.58	10635.8
				292.291	8680.61	295.98	9019.31	295.98	8960.9								287.038	29552	295.48	16718.2	295.48	16588.4								287.538	24440.7	295.98	12578.6	295.98	12614.1								287.038	21869	295.48	10397	295.48	10366.9
				292.432	8744.75	295.88	9014.74	295.88	9148.94								287.132	29511.5	295.38	16698	295.38	16534.7								287.632	23566.2	295.88	12531.2	295.88	12270.9								287.132	21660.1	295.38	10352.2	295.38	10587.7
				292.572	8808.89	295.78	9010.17	295.78	9403.34								287.225	29524.3	295.28	16677.7	295.28	16405.8								287.725	22898.5	295.78	12483.8	295.78	13115.2								287.225	21561.2	295.28	10307.3	295.28	10409.8
				292.713	8862.95	295.68	9005.6	295.68	9156.08								287.319	29511.9	295.18	16657.5	295.18	16625.6								287.819	22382.8	295.68	12436.4	295.68	12679.5								287.319	21489.3	295.18	10262.5	295.18	10868.4
				292.854	8876.48	295.58	9001.03	295.58	8999.07								287.413	29415.3	295.08	16637.3	295.08	16648.7								287.913	21963.8	295.58	12389.1	295.58	12185								287.413	21379.4	295.08	10217.7	295.08	9912.16
				292.995	8882.91	295.48	8996.46	295.48	9348.4								287.506	29194.7	294.98	16617.1	294.98	15970.7								288.006	21591.3	295.48	12341.7	295.48	12141.9								287.506	21185.8	294.98	10172.8	294.98	10237.2
				293.135	8889.34	295.38	8991.9	295.38	9744.7								287.6	28829.1	294.88	16596.8	294.88	16228.8								288.1	21223.5	295.38	12294.3	295.38	12064.7								287.6	20881	294.88	10128	294.88	10129.5
				293.276	8895.76	295.28	8987.33	295.28	9081.4								287.694	28313.4	294.78	16576.6	294.78	16357.4								288.194	20829.3	295.28	12246.9	295.28	12339.7								287.694	20453.5	294.78	10083.2	294.78	9733.46
				293.417	8902.19	295.18	8982.76	295.18	9057.85								287.787	27655.3	294.68	16556.4	294.68	16351.3								288.287	20388.8	295.18	12199.6	295.18	12740.9								287.787	19904.6	294.68	10038.3	294.68	9753.52
				293.557	8908.62	295.08	8978.19	295.08	8543.89								287.881	26872.6	294.58	16536.2	294.58	15737.4								288.381	19892.7	295.08	12152.2	295.08	12287.3								287.881	19245.8	294.58	9993.47	294.58	9525.17
				293.698	8915.05	294.98	8973.62	294.98	8765.24								287.975	25989.7	294.48	16515.9	294.48	16163.2								288.475	19340.8	294.98	12104.8	294.98	12541.8								287.975	18495.4	294.48	9948.63	294.48	9448.3
				293.839	8921.48	294.88	8969.05	294.88	8450.63								288.068	25035	294.38	16495.7	294.38	15993.1								288.568	18740.4	294.88	12057.4	294.88	12192.6								288.068	17676.2	294.38	9903.79	294.38	9127.67
				293.979	8927.91	294.78	8964.48	294.78	8751.17								288.162	24038.4	294.28	16475.5	294.28	16168.1								288.662	18103.7	294.78	12010.1	294.78	11730.6								288.162	16813	294.28	9858.95	294.28	9739.31
				294.12	8934.34	294.68	8959.91	294.68	8648.33								288.256	23029.1	294.18	16455.3	294.18	16169.6								288.756	17446.3	294.68	11962.7	294.68	11967.3								288.256	15930.9	294.18	9814.12	294.18	9838.24
				294.261	8940.76	294.58	8955.34	294.58	8596.86								288.349	22034.3	294.08	16435	294.08	16164.4								288.849	16785	294.58	11915.3	294.58	12181.2								288.349	15053.5	294.08	9769.28	294.08	9494.31
				294.402	8947.19	294.48	8950.78	294.48	8810.62								288.443	21077.5	293.98	16414.8	293.98	16595.8								288.943	16136	294.48	11867.9	294.48	12019.7								288.443	14201.8	293.98	9724.44	293.98	9693.23
				294.542	8953.62	294.38	8946.21	294.38	8612.3								288.537	20178	293.88	16394.6	293.88	15900.2								289.037	15514.3	294.38	11850.6	294.38	11269.7								288.537	13393.6	293.88	9679.6	293.88	9121.96
				294.683	8960.05	294.28	8941.64	294.28	8533.95								288.63	19350.3	293.78	16374.4	293.78	15707.1								289.13	14932	294.28	11847.1	294.28	12023.8								288.63	12642.6	293.78	9634.76	293.78	9350.96
				294.824	8966.48	294.18	8937.07	294.18	8450.86								288.724	18604.1	293.68	16354.2	293.68	15750.8								289.224	14398.6	294.18	11843.6	294.18	11810.7								288.724	11958.8	293.68	9589.92	293.68	9790.34
				294.964	8972.91	294.08	8932.5	294.08	8277.25								288.817	17944.6	293.58	16333.9	293.58	15949.3								289.317	13920.3	294.08	11840.2	294.08	11751.3								288.817	11348.1	293.58	9545.08	293.58	9145.32
				295.105	8979.34	293.98	8927.93	293.98	8008.36								288.911	17373.2	293.48	16313.7	293.48	15815.4								289.411	13500.3	293.98	11836.7	293.98	12101.9								288.911	10813	293.48	9500.24	293.48	9298.48
				295.246	8985.77	293.88	8923.36	293.88	8255.28								289.005	16887.6	293.38	16293.5	293.38	16467.7								289.505	13139.1	293.88	11833.2	293.88	11706.9								289.005	10352.8	293.38	9455.4	293.38	9270.1
				295.387	8992.19	293.78	8918.79	293.78	8245.33								289.098	16483	293.28	16273.3	293.28	16198.7								289.598	12835.1	293.78	11829.7	293.78	12018.3								289.098	9964.34	293.28	9410.56	293.28	9368.9
				295.527	8998.62	293.68	8914.22	293.68	8471.1								289.192	16152.8	293.18	16253	293.18	16611.2								289.692	12584.8	293.68	11826.2	293.68	11760.6								289.192	9642.73	293.18	9365.72	293.18	9129.16
				295.668	9005.05	293.58	8909.65	293.58	8231.08								289.286	15889.1	293.08	16232.8	293.08	16061.2								289.786	12383.3	293.58	11822.8	293.58	11593								289.286	9381.71	293.08	9320.88	293.08	9339.49
				295.809	9011.48	293.48	8905.09	293.48	8393.04								289.379	15683.4	292.98	16212.6	292.98	16303.4								289.879	12225.2	293.48	11819.3	293.48	11990.9								289.379	9174.33	292.98	9276.04	292.98	8974.68
				295.949	9017.91	293.38	8900.52	293.38	8147.81								289.473	15527.4	292.88	16192.4	292.88	16752								289.973	12104.8	293.38	11815.8	293.38	11899.3								289.473	9013.38	292.88	9242.37	292.88	8818.5
				296.09	9024.34	293.28	8895.95	293.28	8119.56								289.567	15413	292.78	16170.6	292.78	15884.5								290.067	12016.3	293.28	11812.3	293.28	12332.5								289.567	8891.84	292.78	9218.73	292.78	9227.5
				296.231	9030.77	293.18	8891.38	293.18	8578.92								289.66	15332.7	292.68	16134	292.68	16681.4								290.16	11944.7	293.18	11808.9	293.18	12270.8								289.66	8802.9	292.68	9195.09	292.68	9234.71
				296.371	9037.19	293.08	8886.81	293.08	8638.86								289.754	15281.6	292.58	16097.4	292.58	16856.2								290.254	11882.9	293.08	11805.4	293.08	11945								289.754	8738.4	292.58	9171.45	292.58	9498.47
				296.512	9055.35	292.98	8882.24	292.98	8986								289.848	15252.6	292.48	16060.8	292.48	17041.5								290.348	11835.5	292.98	11801.9	292.98	11887.9								289.848	8694.72	292.48	9147.82	292.48	9720.53
				296.653	9148.45	292.88	8877.67	292.88	8855.89								289.941	15240.5	292.38	16024.2	292.38	17236								290.441	11801.4	292.88	11798.4	292.88	12235.6								289.941	8667.92	292.38	9124.18	292.38	9581.29
				296.794	9274.46	292.78	8873.1	292.78	9104.03								290.035	15241.2	292.28	15987.6	292.28	17417.9								290.535	11777.7	292.78	11794.9	292.78	12033.8								290.035	8654.18	292.28	9100.54	292.28	9180.32
				296.934	9400.47	292.68	8857.92	292.68	9496.49								290.128	15251.5	292.18	15951	292.18	16299.3								290.628	11761.6	292.68	11791.5	292.68	11913.9								290.128	8650.39	292.18	9076.9	292.18	8735.83
				297.075	9526.49	292.58	8812.33	292.58	8628.83								290.222	15269	292.08	15914.4	292.08	15921.6								290.722	11751.3	292.58	11788	292.58	11900.5								290.222	8654.05	292.08	9053.27	292.08	9020.28
				297.216	9652.5	292.48	8766.74	292.48	8996.19								290.316	15291.7	291.98	15877.8	291.98	16080.8								290.816	11745.2	292.48	11784.5	292.48	12217.9								290.316	8663.2	291.98	9029.63	291.98	8914.2
				297.356	9778.51	292.38	8721.15	292.38	9251.71								290.409	15318	291.88	15841.1	291.88	16171.4								290.909	11742	292.38	11781	292.38	12078.6								290.409	8676.34	291.88	9005.99	291.88	8970.21
				297.497	9904.52	292.28	8675.57	292.28	9201.6								290.503	15346.9	291.78	15804.5	291.78	15778.9								291.003	11741	292.28	11777.6	292.28	12044.5								290.503	8692.33	291.78	8982.35	291.78	8856.42
				297.638	10030.5	292.18	8629.98	292.18	9349.12								290.597	15377.7	291.68	15767.9	291.68	16126.4								291.097	11741.4	292.18	11774.1	292.18	11722.6								290.597	8710.33	291.68	8958.71	291.68	8783.27
				297.778	10156.5	292.08	8584.39	292.08	9462.97								290.69	15409.6	291.58	15731.3	291.58	15445.3								291.19	11742.8	292.08	11770.6	292.08	12060.9								290.69	8729.71	291.58	8935.08	291.58	8334.9
				297.919	10282.6	291.98	8538.8	291.98	8902.29								290.784	15442.4	291.48	15694.7	291.48	15734.5								291.284	11744.9	291.98	11767.1	291.98	11505.3								290.784	8750.04	291.48	8911.44	291.48	8641.71
				298.06	10408.6	291.88	8493.21	291.88	9210.18								290.878	15475.7	291.38	15658.1	291.38	15869.6								291.378	11747.4	291.88	11763.6	291.88	11991.8								290.878	8771	291.38	8887.8	291.38	8421.1
				298.201	10534.6	291.78	8447.63	291.78	9169.63								290.971	15509.4	291.28	15621.5	291.28	16009.7								291.471	11750.2	291.78	11760.2	291.78	12097.9								290.971	8792.39	291.28	8864.16	291.28	8278.1
				298.341	10660.6	291.68	8402.04	291.68	9133.91								291.065	15543.3	291.18	15584.9	291.18	15442.7								291.565	11753.1	291.68	11756.7	291.68	12072.6								291.065	8814.06	291.18	8840.53	291.18	8645.39
				298.482	10786.6	291.58	8356.45	291.58	9456.2								291.159	15577.4	291.08	15548.3	291.08	15221.5								291.659	11756.2	291.58	11753.2	291.58	11945								291.159	8835.91	291.08	8816.89	291.08	8575.74
				298.623	10912.6	291.48	8310.86	291.48	8979.03								291.252	15611.5	290.98	15511.7	290.98	14756.7								291.752	11759.3	291.48	11749.7	291.48	11844.6								291.252	8857.86	290.98	8793.25	290.98	8534.66
				298.763	11038.6	291.38	8265.27	291.38	9164.64								291.346	15645.7	290.88	15475.1	290.88	14893								291.846	11762.5	291.38	11746.3	291.38	12239.8								291.346	8879.89	290.88	8769.61	290.88	8196.53
				298.904	11164.6	291.28	8219.68	291.28	9241.98								291.44	15680	290.78	15438.5	290.78	14701.2								291.94	11765.8	291.28	11742.8	291.28	11944.1								291.44	8901.96	290.78	8745.97	290.78	8244.41
				299.045	11290.6	291.18	8174.1	291.18	9250.87								291.533	15714.2	290.68	15401.9	290.68	14939.8								292.033	11769	291.18	11739.3	291.18	12237.3								291.533	8924.06	290.68	8722.34	290.68	8388.22
				299.186	11416.7	291.08	8128.51	291.08	9338.17								291.627	15748.5	290.58	15365.3	290.58	14779								292.127	11772.2	291.08	11735.8	291.08	11969								291.627	8946.17	290.58	8698.7	290.58	8227.02
				299.326	11542.7	290.98	8082.92	290.98	8824.29								291.72	15782.8	290.48	15328.7	290.48	14388.8								292.22	11775.5	290.98	11732.4	290.98	11983.2								291.72	8968.3	290.48	8675.06	290.48	8590.98
				299.467	11668.7	290.88	8037.33	290.88	9045.52								291.814	15817	290.38	15292.1	290.38	15159.8								292.314	11778.7	290.88	11728.9	290.88	11967.5								291.814	8990.42	290.38	8651.42	290.38	8228.5
				299.608	11794.7	290.78	7991.74	290.78	8630.9								291.908	15851.3	290.28	15255.5	290.28	15151.4								292.408	11782	290.78	11725.4	290.78	11614								291.908	9012.56	290.28	8627.79	290.28	8247.62
				299.748	11920.7	290.68	7946.16	290.68	8854.61								292.001	15885.6	290.18	15218.9	290.18	14822.6								292.501	11785.3	290.68	11721.9	290.68	11676.2								292.001	9034.69	290.18	8604.15	290.18	8438.78
				299.889	12046.7	290.58	7900.57	290.58	8365.32								292.095	15919.9	290.08	15182.3	290.08	15222.2								292.595	11788.5	290.58	11718.4	290.58	11901.4								292.095	9056.82	290.08	8580.51	290.08	8531.8
				300.03	12172.7	290.48	7854.98	290.48	8206.04								292.189	15954.1	289.98	15145.6	289.98	15268.8								292.689	11791.8	290.48	11715	290.48	11618.8								292.189	9078.96	289.98	8556.87	289.98	8230.57
				300.17	12298.7	290.38	7809.39	290.38	7797.99								292.282	15988.4	289.88	15109	289.88	14530.9								292.782	11795	290.38	11711.5	290.38	12336.5								292.282	9101.1	289.88	8533.23	289.88	8149.66
				300.311	12424.7	290.28	7763.8	290.28	7907.89								292.376	16022.7	289.78	15072.4	289.78	15287.2								292.876	11798.3	290.28	11708	290.28	11687.3								292.376	9123.23	289.78	8509.6	289.78	8585.55
				300.452	12550.8	290.18	7718.22	290.18	7439.81								292.47	16057	289.68	15035.8	289.68	14928.3								292.97	11801.5	290.18	11704.5	290.18	11697								292.47	9145.37	289.68	8485.96	289.68	8152
				300.593	12676.8	290.08	7672.63	290.08	7424.47								292.563	16091.3	289.58	15001.5	289.58	15293.5								293.063	11804.8	290.08	11687.3	290.08	11527.3								292.563	9167.5	289.58	8459.23	289.58	8839.18
				300.733	12802.8	289.98	7627.04	289.98	7619.53								292.657	16125.5	289.48	14967.3	289.48	15875.3								293.157	11808.1	289.98	11658.3	289.98	12119.6								292.657	9189.64	289.48	8432.32	289.48	8994.92
				300.874	12937.5	289.88	7581.45	289.88	7508.26								292.751	16159.8	289.38	14933.1	289.38	15723.7								293.251	11811.3	289.88	11629.2	289.88	12082.8								292.751	9211.77	289.38	8405.41	289.38	9083.38
				301.015	13079.4	289.78	7535.74	289.78	7366.51								292.844	16184.6	289.28	14898.9	289.28	15880								293.344	11814.6	289.78	11600.2	289.78	12347								292.844	9233.91	289.28	8378.5	289.28	9376.5
				301.155	13221.4	289.68	7488.49	289.68	7571.53								292.938	16204.1	289.18	14864.7	289.18	16333.6								293.438	11817.8	289.68	11571.2	289.68	12389.4								292.938	9261.85	289.18	8351.59	289.18	9678.26
				301.296	13363.3	289.58	7441.25	289.58	8172.77								293.032	16223	289.08	14830.5	289.08	16388.9								293.532	11821.1	289.58	11542.1	289.58	13058.5								293.032	9299.14	289.08	8324.68	289.08	10128.7
				301.437	13505.3	289.48	7394	289.48	8452.66								293.125	16241.9	288.98	14796.3	288.98	17706.8								293.625	11824.3	289.48	11513.1	289.48	13230.5								293.125	9341.13	288.98	8297.77	288.98	10696.6
				301.577	13647.3	289.38	7346.76	289.38	8718.73								293.219	16260.9	288.88	14762.1	288.88	17412.8								293.719	11827.6	289.38	11484.1	289.38	13615.9								293.219	9383.12	288.88	8270.86	288.88	11419.7
				301.718	13789.2	289.28	7299.52	289.28	8774.35								293.312	16279.8	288.78	14727.9	288.78	18065.6								293.812	11830.8	289.28	11455.1	289.28	14086.5								293.312	9425.11	288.78	8243.95	288.78	11529.3
				301.859	13931.2	289.18	7252.27	289.18	9171.68								293.406	16298.8	288.68	14693.7	288.68	18832.4								293.906	11834.1	289.18	11426	289.18	14870.1								293.406	9467.1	288.68	8217.04	288.68	12258.2
				302	14073.2	289.08	7205.03	289.08	9128.39								293.5	16317.7	288.58	14659.4	288.58	19723.6								294	11837.4	289.08	11397	289.08	15293.8								293.5	9509.09	288.58	8190.13	288.58	12685.5
				302.14	14215.1	288.98	7157.79	288.98	8956.42								293.593	16336.6	288.48	14625.2	288.48	20303.7								294.093	11840.6	288.98	11368	288.98	15639.8								293.593	9551.08	288.48	8163.22	288.48	13593.6
				302.281	14357.1	288.88	7110.54	288.88	9186.9								293.687	16355.6	288.38	14591	288.38	22047.7								294.187	11843.9	288.88	11338.9	288.88	16489.4								293.687	9593.07	288.38	8136.31	288.38	14475.7
				302.422	14499.1	288.78	7063.3	288.78	9522.97								293.781	16374.5	288.28	14556.8	288.28	23046.9								294.281	11847.1	288.78	11309.9	288.78	17290.5								293.781	9635.06	288.28	8109.4	288.28	15515.2
				302.562	14641	288.68	7016.06	288.68	9460.2								293.874	16393.4	288.18	14522.6	288.18	23322.7								294.374	11850.4	288.68	11280.9	288.68	18094.3								293.874	9677.05	288.18	8082.49	288.18	16742.8
				302.703	14783	288.58	6968.81	288.58	9686.11								293.968	16412.4	288.08	14488.4	288.08	24308.6								294.468	11865.8	288.58	11251.9	288.58	18524.3								293.968	9719.04	288.08	8055.58	288.08	17726.5
				302.844	14925	288.48	6921.57	288.48	9541.23								294.062	16431.3	287.98	14454.2	287.98	26101.2								294.562	11906.6	288.48	11222.8	288.48	19922.6								294.062	9761.03	287.98	8028.67	287.98	18196.2
				302.985	15067	288.38	6874.32	288.38	9740.55								294.155	16450.3	287.88	14420	287.88	27203.7								294.655	11951	288.38	11193.8	288.38	19644.3								294.155	9803.02	287.88	8001.76	287.88	20038.1
				303.125	15208.9	288.28	6827.08	288.28	10337.9								294.249	16469.2	287.78	14385.8	287.78	27742.5								294.749	11995.3	288.28	11164.8	288.28	20416.4								294.249	9845.01	287.78	7974.85	287.78	20646
				303.266	15350.9	288.18	6779.84	288.18	10799.8								294.343	16488.1	287.68	14351.6	287.68	29124.9								294.843	12039.7	288.18	11135.7	288.18	21076.4								294.343	9887	287.68	7947.94	287.68	20708.2
				303.407	15492.9	288.08	6732.59	288.08	10938								294.436	16507.1	287.58	14317.4	287.58	29452.3								294.936	12084.1	288.08	11106.7	288.08	21191.7								294.436	9928.99	287.58	7921.03	287.58	20859.6
				303.547	15634.8	287.98	6685.35	287.98	11145.7								294.53	16526	287.48	14283.2	287.48	29307.5								295.03	12128.4	287.98	11077.7	287.98	21592.6								294.53	9970.98	287.48	7894.12	287.48	21395.3
				303.688	15776.8	287.88	6638.11	287.88	12338.6								294.623	16545	287.38	14249	287.38	29395								295.123	12172.8	287.88	11048.6	287.88	22308.3								294.623	10013	287.38	7867.21	287.38	21174.1
				303.829	15918.8	287.78	6590.86	287.78	13525.6								294.717	16563.9	287.28	14214.8	287.28	29364.6								295.217	12217.2	287.78	11019.6	287.78	22023.9								294.717	10055	287.28	7840.29	287.28	21067.1
				303.969	16060.7	287.68	6543.62	287.68	14887.3								294.811	16582.8	287.18	14180.6	287.18	28618.8								295.311	12261.5	287.68	10990.6	287.68	23029.4								294.811	10096.9	287.18	7813.38	287.18	20951.1
				304.11	16202.7	287.58	6496.38	287.58	16700.9								294.904	16601.8	287.08	14146.4	287.08	28715.6								295.404	12305.9	287.58	10961.6	287.58	24142.2								294.904	10138.9	287.08	7786.47	287.08	20923.3
				304.251	16344.7	287.48	6449.13	287.48	19098.2								294.998	16620.7	286.98	14112.2	286.98	29415.3								295.498	12350.2	287.48	10932.5	287.48	24694.5								294.998	10180.9	286.98	7759.56	286.98	21537.8
				304.392	16486.6	287.38	6401.89	287.38	21775								295.092	16639.7	286.88	14078	286.88	30235.8								295.592	12394.6	287.38	10903.5	287.38	26542.5								295.092	10222.9	286.88	7732.65	286.88	23171.2
				304.532	16628.6	287.28	6354.65	287.28	24370.6								295.185	16658.6	286.78	14043.8	286.78	31177.7								295.685	12439	287.28	10874.5	287.28	28945								295.185	10264.9	286.78	7705.74	286.78	24256.4
				304.673	16770.6	287.18	6307.4	287.18	27225								295.279	16677.5	286.68	14009.6	286.68	32395.5								295.779	12483.3	287.18	10845.4	287.18	31205								295.279	10306.9	286.68	7678.83	286.68	26774.3
				304.814	16832.6	287.08	6260.16	287.08	31074.8								295.373	16696.5	286.58	13975.4	286.58	33664.1								295.873	12527.7	287.08	10816.4	287.08	32161.4								295.373	10348.9	286.58	7651.92	286.58	28546
				304.954	16856	286.98	6212.91	286.98	34857.2								295.466	16715.4	286.48	13941.2	286.48	36630.5								295.966	12572.1	286.98	10787.4	286.98	35752.7								295.466	10390.9	286.48	7625.01	286.48	29855.9
				305.095	16879.5	286.88	6165.67	286.88	38916.7								295.56	16734.3	286.38	13907	286.38	38951.2								296.06	12616.4	286.88	10758.4	286.88	37574.9								295.56	10432.9	286.38	7598.1	286.38	33797
				305.236	16903	286.78	6118.43	286.78	41411.8								295.654	16753.3	286.28	13872.8	286.28	42090								296.154	12660.8	286.78	10729.3	286.78	40389.2								295.654	10474.9	286.28	7571.19	286.28	36799.5
				305.376	16926.4	286.68	6071.18	286.68	45288.8								295.747	16772.2	286.18	13838.6	286.18	44969								296.247	12705.2	286.68	10700.3	286.68	41946.3								295.747	10516.8	286.18	7544.28	286.18	40701.3
				305.517	16949.9	286.58	6023.94	286.58	47435.8								295.841	16791.2	286.08	13804.3	286.08	47584.7								296.341	12749.5	286.58	10671.3	286.58	44105.5								295.841	10558.8	286.08	7517.37	286.08	44121.2
				305.658	16973.4	286.48	5976.7	286.48	49611.9								295.935	16810.1	285.98	13770.1	285.98	51417.3								296.435	12793.9	286.48	10642.2	286.48	46489								295.935	10600.8	285.98	7490.46	285.98	49180.3
				305.799	16996.9	286.38	5929.45	286.38	50591.2								296.028	16833.5	285.88	13735.9	285.88	54740.4								296.528	12838.3	286.38	10613.2	286.38	48658.8								296.028	10642.8	285.88	7463.55	285.88	50870.6
				305.939	17020.3	286.28	5882.21	286.28	50867.9								296.122	16872.2	285.78	13701.7	285.78	57036.1								296.622	12882.6	286.28	10584.2	286.28	48875.2								296.122	10684.8	285.78	7436.64	285.78	54340.8
				306.08	17043.8	286.18	5834.97	286.18	50986.4								296.215	16924.4	285.68	13667.5	285.68	59773.1								296.715	12927	286.18	10555.1	286.18	48440.7								296.215	10726.8	285.68	7409.73	285.68	57241.5
						286.08	5787.72	286.08	51203.9								296.309	16976.6	285.58	13633.3	285.58	64120.8								296.809	12971.4	286.08	10526.1	286.08	48226.7								296.309	10768.8	285.58	7382.82	285.58	60748.3
						285.98	5740.48	285.98	51628.3								296.403	17028.9	285.48	13599.1	285.48	66106.9								296.903	13015.7	285.98	10497.1	285.98	50019.2								296.403	10810.8	285.48	7355.91	285.48	65766.6
						285.88	5693.23	285.88	51506.2								296.496	17081.1	285.38	13564.9	285.38	68459.2								296.996	13060.1	285.88	10468.1	285.88	50930.7								296.496	10852.8	285.38	7329	285.38	68853.1
						285.78	5645.99	285.78	52121.9								296.59	17133.3	285.28	13530.7	285.28	73140.2								297.09	13104.5	285.78	10439	285.78	53725.2								296.59	10894.8	285.28	7302.09	285.28	75101.1
						285.68	5598.75	285.68	53976.5								296.684	17185.5	285.18	13496.5	285.18	77836								297.184	13148.8	285.68	10410	285.68	55986.8								296.684	10938.3	285.18	7275.18	285.18	79797
						285.58	5551.5	285.58	59602.4								296.777	17237.7	285.08	13462.3	285.08	83715.7								297.277	13193.2	285.58	10381	285.58	60957.8								296.777	11020.9	285.08	7248.27	285.08	87097.8
						285.48	5504.26	285.48	63152.9								296.871	17290	284.98	13428.1	284.98	90611.8								297.371	13237.6	285.48	10351.9	285.48	64759.2								296.871	11103.6	284.98	7221.36	284.98	94792.6
						285.38	5457.02	285.38	71896								296.965	17342.2	284.88	13393.9	284.88	97003.2								297.465	13281.9	285.38	10322.9	285.38	70380.2								296.965	11186.3	284.88	7194.45	284.88	103144
						285.28	5409.77	285.28	81131.4								297.058	17394.4	284.78	13359.7	284.78	103561								297.558	13326.3	285.28	10293.9	285.28	77157.7								297.058	11269	284.78	7167.53	284.78	109227
						285.18	5362.53	285.18	90026.4								297.152	17446.6	284.68	13325.5	284.68	106526								297.652	13370.7	285.18	10264.9	285.18	80687.4								297.152	11351.8	284.68	7140.62	284.68	114177
						285.08	5315.29	285.08	99639.8								297.246	17498.9	284.58	13291.3	284.58	108939								297.746	13415	285.08	10235.8	285.08	86733.6								297.246	11434.5	284.58	7113.71	284.58	117742
						284.98	5268.04	284.98	106726								297.339	17551.1	284.48	13257.1	284.48	110028								297.839	13459.4	284.98	10206.8	284.98	89703.2								297.339	11517.2	284.48	7086.8	284.48	117688
						284.88	5220.8	284.88	114443								297.433	17603.3	284.38	13222.9	284.38	107799								297.933	13503.8	284.88	10177.8	284.88	91803.3								297.433	11599.9	284.38	7059.89	284.38	114300
						284.78	5173.55	284.78	118484								297.526	17655.5	284.28	13188.7	284.28	104504								298.026	13548.1	284.78	10148.7	284.78	91417.1								297.526	11682.6	284.28	7032.98	284.28	108524
						284.68	5126.31	284.68	119697								297.62	17707.7	284.18	13154.5	284.18	96731.7								298.12	13592.5	284.68	10119.7	284.68	88960.6								297.62	11765.3	284.18	7006.07	284.18	98955.2
						284.58	5079.07	284.58	117879								297.714	17760	284.08	13120.3	284.08	90045.3								298.214	13636.9	284.58	10090.7	284.58	84584.3								297.714	11848	284.08	6979.16	284.08	90621.7
						284.48	5031.82	284.48	112280								297.807	17812.2	283.98	13086.1	283.98	79208.9								298.307	13681.2	284.48	10061.6	284.48	76756								297.807	11930.7	283.98	6952.25	283.98	76938.5
						284.38	4984.58	284.38	101564								297.901	17864.4	283.88	13051.9	283.88	68914.9								298.401	13725.6	284.38	10032.6	284.38	69757.2								297.901	12013.4	283.88	6925.34	283.88	65573.7
						284.28	4937.34	284.28	91286								297.995	17916.6	283.78	13017.7	283.78	58499.9								298.495	13770	284.28	10003.6	284.28	62756.4								297.995	12096.1	283.78	6898.43	283.78	55008
						284.18	4890.09	284.18	77588.2								298.088	17968.9	283.68	12983.4	283.68	50171.5								298.588	13814.3	284.18	9974.56	284.18	53959.6								298.088	12178.8	283.68	6871.52	283.68	45587.4
						284.08	4842.85	284.08	65345.6								298.182	18021.1	283.58	12949.2	283.58	42621.6								298.682	13858.7	284.08	9945.53	284.08	45239.1								298.182	12261.6	283.58	6844.61	283.58	36647.3
						283.98	4795.61	283.98	54037.5								298.276	18073.3	283.48	12915	283.48	35374.5								298.776	13903.1	283.98	9916.5	283.98	37618.9								298.276	12344.3	283.48	6817.7	283.48	29041.2
						283.88	4748.36	283.88	43866								298.369	18125.5	283.38	12880.8	283.38	29767.9								298.869	13947.4	283.88	9887.47	283.88	31255.5								298.369	12427	283.38	6790.79	283.38	23788.1
						283.78	4701.12	283.78	34315								298.463	18177.7	283.28	12846.6	283.28	25655.3								298.963	13991.8	283.78	9858.44	283.78	26235.2								298.463	12509.7	283.28	6763.88	283.28	20312.8
						283.68	4653.87	283.68	26860.4								298.557	18230	283.18	12812.4	283.18	22553.9								299.057	14036.2	283.68	9829.41	283.68	21958.5								298.557	12592.4	283.18	6736.97	283.18	16632.5
						283.58	4606.63	283.58	20461								298.65	18282.2	283.08	12778.2	283.08	20612.6								299.15	14080.5	283.58	9800.38	283.58	18828.5								298.65	12675.1	283.08	6710.06	283.08	14055.1
						283.48	4559.39	283.48	16208.2								298.744	18334.4	282.98	12744	282.98	18794.1								299.244	14124.9	283.48	9771.35	283.48	16545.7								298.744	12757.8	282.98	6683.15	282.98	12863.2
						283.38	4512.14	283.38	13206.5								298.838	18386.6	282.88	12709.8	282.88	17318.8								299.338	14169.3	283.38	9742.32	283.38	15003.8								298.838	12840.5	282.88	6656.24	282.88	10550.5
						283.28	4464.9	283.28	10607.7								298.931	18438.9	282.78	12675.6	282.78	15751.5								299.431	14213.6	283.28	9713.29	283.28	13187.5								298.931	12923.2	282.78	6629.33	282.78	10333
						283.18	4417.66	283.18	9259.33								299.025	18491.1	282.68	12641.4	282.68	15318.3								299.525	14258	283.18	9684.27	283.18	12196.6								299.025	13005.9	282.68	6602.42	282.68	9056.57
						283.08	4370.41	283.08	7487.81								299.118	18543.3	282.58	12607.2	282.58	14599.5								299.618	14302.4	283.08	9655.24	283.08	11752.2								299.118	13088.6	282.58	6575.51	282.58	8674.18
						282.98	4323.17	282.98	6456.04								299.212	18601.3	282.48	12573	282.48	14040.9								299.712	14346.7	282.98	9626.21	282.98	11097.6								299.212	13171.3	282.48	6548.6	282.48	8087.19
						282.88	4275.93	282.88	6367.11								299.306	18674.7	282.38	12538.8	282.38	13491.6								299.806	14391.1	282.88	9597.18	282.88	10778.9								299.306	13254.1	282.38	6521.69	282.38	7898.73
						282.78	4228.68	282.78	5731.19								299.399	18759.6	282.28	12504.6	282.28	13692.9								299.899	14435.5	282.78	9568.15	282.78	10620.2								299.399	13336.8	282.28	6494.78	282.28	7648.46
						282.68	4181.44	282.68	5135.26								299.493	18844.5	282.18	12470.4	282.18	13421								299.993	14480.1	282.68	9539.12	282.68	10663.6								299.493	13419.5	282.18	6467.86	282.18	7183.45
						282.58	4134.19	282.58	4760.88								299.587	18929.4	282.08	12436.2	282.08	13029.3								300.087	14524.6	282.58	9510.09	282.58	9999.04								299.587	13502.2	282.08	6440.95	282.08	6874.14
						282.48	4086.95	282.48	4704.01								299.68	19014.3	281.98	12410.4	281.98	12604.4								300.18	14569.2	282.48	9481.06	282.48	10346.4								299.68	13584.9	281.98	6414.04	281.98	6759.71
						282.38	4039.71	282.38	4073.4								299.774	19099.2	281.88	12389.8	281.88	12555.8								300.274	14613.8	282.38	9452.03	282.38	10228.8								299.774	13667.6	281.88	6387.13	281.88	6431.69
						282.28	3992.46	282.28	4022.41								299.868	19184.1	281.78	12369.3	281.78	12602.2								300.368	14658.4	282.28	9423	282.28	9496.58								299.868	13750.3	281.78	6350.65	281.78	6324.86
						282.18	3945.22	282.18	3969.85								299.961	19269	281.68	12348.7	281.68	12768								300.461	14702.9	282.18	9396.45	282.18	9328.61								299.961	13833	281.68	6312.96	281.68	6516.02
						282.08	3897.98	282.08	3753.26								300.055	19353.9	281.58	12328.2	281.58	12518.3								300.555	14747.5	282.08	9376.01	282.08	9396.13								300.055	13915.7	281.58	6275.26	281.58	6169.13
						281.98	3850.73	281.98	3577.05								300.149	19438.8	281.48	12307.6	281.48	12680.7								300.649	14792.1	281.98	9355.57	281.98	10065.5								300.149	13998.4	281.48	6237.57	281.48	6128.62
						281.88	3803.49	281.88	3639.2								300.242	19523.7	281.38	12287	281.38	12068.4								300.742	14836.6	281.88	9335.13	281.88	9619.91								300.242	14081.1	281.38	6199.87	281.38	6324.51
						281.78	3756.25	281.78	3505.09								300.336	19608.6	281.28	12266.5	281.28	12209.8								300.836	14881.2	281.78	9314.69	281.78	9194.16								300.336	14163.9	281.28	6162.17	281.28	5854.36
						281.68	3709	281.68	3258.41								300.43	19693.5	281.18	12245.9	281.18	12411.7								300.93	14925.8	281.68	9294.25	281.68	9556.82								300.43	14246.6	281.18	6124.48	281.18	5979.07
						281.58	3661.76	281.58	3311.85								300.523	19778.4	281.08	12225.3	281.08	12401.1								301.023	14970.3	281.58	9273.81	281.58	9365.84								300.523	14329.3	281.08	6086.78	281.08	6092.47
						281.48	3614.51	281.48	3392.13								300.617	19863.3	280.98	12204.8	280.98	12761.1								301.117	15014.9	281.48	9253.37	281.48	8977.34								300.617	14412	280.98	6049.09	280.98	6100.87
						281.38	3567.27	281.38	3258.56								300.71	19948.2	280.88	12184.2	280.88	11847.3								301.21	15059.5	281.38	9232.92	281.38	8903.84								300.71	14494.7	280.88	6011.39	280.88	6153.4
						281.28	3520.03	281.28	3531.01								300.804	20033.1	280.78	12163.7	280.78	12247.4								301.304	15104	281.28	9212.48	281.28	8686.82								300.804	14577.4	280.78	5973.69	280.78	5943.83
						281.18	3472.78	281.18	3233.48								300.898	20118	280.68	12143.1	280.68	12344.2								301.398	15148.6	281.18	9192.04	281.18	8926.33								300.898	14660.1	280.68	5936	280.68	5929.28
						281.08	3425.54	281.08	2984.6								300.991	20202.9	280.58	12122.5	280.58	12531.9								301.491	15193.2	281.08	9171.6	281.08	9029.96								300.991	14741.8	280.58	5898.3	280.58	5700.43
						280.98	3378.3	280.98	3077.22								301.085	20287.8	280.48	12102	280.48	12002.9								301.585	15237.8	280.98	9151.16	280.98	8853.33								301.085	14816.4	280.48	5860.6	280.48	5951.75
						280.88	3331.05	280.88	3286.64								301.179	20372.7	280.38	12101.5	280.38	11858.5								301.679	15282.3	280.88	9130.72	280.88	8810								301.179	14889.1	280.38	5823.96	280.38	5680.11
						280.78	3283.81	280.78	3041.52								301.272	20457.6	280.28	12116.5	280.28	12245.9								301.772	15326.9	280.78	9110.28	280.78	9250.36								301.272	14961.7	280.28	5823.96	280.28	5987.07
						280.68	3236.57	280.68	3016.33								301.366	20542.5	280.18	12131.5	280.18	12031.9								301.866	15371.5	280.68	9089.84	280.68	9163.26								301.366	15034.3	280.18	5823.96	280.18	5867.48
						280.58	3189.32	280.58	3056.67								301.46	20627.4	280.08	12146.5	280.08	12062.7								301.96	15416	280.58	9069.4	280.58	9385.23								301.46	15106.9	280.08	5823.96	280.08	5706.61
						280.48	3142.08	280.48	3253.23								301.553	20712.3	279.98	12161.4	279.98	11907.6								302.053	15460.6	280.48	9048.96	280.48	8820.31								301.553	15179.5	279.98	5823.96	279.98	5942.17
						280.38	3094.83	280.38	3352.81								301.647	20797.2	279.88	12176.4	279.88	11962								302.147	15505.2	280.38	9028.52	280.38	8943.38								301.647	15252.1	279.88	5823.96	279.88	6084.08
						280.28	3047.59	280.28	3242.03								301.741	20882.1	279.78	12191.4	279.78	12158.9								302.241	15549.7	280.28	9008.08	280.28	8832.08								301.741	15324.7	279.78	5823.96	279.78	5881.47
						280.18	3000.35	280.18	3128.4								301.834	20967	279.68	12206.4	279.68	12219.4								302.334	15594.3	280.18	8987.64	280.18	9105.83								301.834	15397.3	279.68	5823.96	279.68	5952.56
						280.08	2953.1	280.08	2944.51								301.928	21051.9	279.58	12221.4	279.58	12284.5								302.428	15638.9	280.08	8967.2	280.08	8933.62								301.928	15470	279.58	5823.96	279.58	5497.31
						279.98	2905.86	279.98	3158.47								302.021	21136.8	279.48	12236.4	279.48	11986.7								302.521	15683.4	279.98	8946.76	279.98	9114.52								302.021	15542.6	279.48	5823.96	279.48	5694.13
						279.88	2858.62	279.88	3154.35								302.115	21221.7	279.38	12251.4	279.38	12417.6								302.615	15728	279.88	8926.32	279.88	8765.59								302.115	15615.2	279.38	5823.96	279.38	5576.59
						279.78	2811.37	279.78	3154.41								302.209	21306.6	279.28	12266.4	279.28	12698.2								302.709	15772.6	279.78	8905.87	279.78	9013.38								302.209	15687.8	279.28	5823.96	279.28	5537.42
						279.68	2764.13	279.68	3304.52								302.302	21391.6	279.18	12281.4	279.18	12410.2								302.802	15817.2	279.68	8885.43	279.68	8661.1								302.302	15760.4	279.18	5823.96	279.18	5675.41
						279.58	2716.89	279.58	2998.5								302.396	21476.5	279.08	12296.4	279.08	11760.3								302.896	15861.7	279.58	8864.99	279.58	8933.14								302.396	15833	279.08	5823.96	279.08	6066.28
						279.48	2669.64	279.48	3146.75								302.49	21561.4	278.98	12311.3	278.98	12328.1								302.99	15906.3	279.48	8844.55	279.48	8817.7								302.49	15905.6	278.98	5823.96	278.98	5647.4
						279.38	2622.4	279.38	3329.08								302.583	21646.3	278.88	12326.3	278.88	12253.5								303.083	15950.9	279.38	8824.11	279.38	8680.5								302.583	15978.2	278.88	5823.96	278.88	5741.23
						279.28	2575.15	279.28	3207.83								302.677	21731.2	278.78	12341.3	278.78	12592.7								303.177	15995.4	279.28	8803.67	279.28	8804.1								302.677	16050.9	278.78	5823.96	278.78	5637.94
						279.18	2527.91	279.18	3008.19								302.771	21816.1	278.68	12356.3	278.68	12294.5								303.271	16040	279.18	8783.23	279.18	8703.23								302.771	16123.5	278.68	5823.96	278.68	6023.54
						279.08	2480.67	279.08	3329.87								302.864	21872.4	278.58	12371.3	278.58	12449.3								303.364	16084.6	279.08	8762.79	279.08	8917.36								302.864	16196.1	278.58	5823.96	278.58	5737.18
						278.98	2433.42	278.98	3370.38								302.958	21917.7	278.48	12386.3	278.48	12925.7								303.458	16129.1	278.98	8742.35	278.98	9694.62								302.958	16268.7	278.48	5823.96	278.48	6020.24
						278.88	2386.18	278.88	3540.05								303.052	21961.5	278.38	12401.3	278.38	12650.1								303.552	16173.7	278.88	8721.91	278.88	9142.67								303.052	16341.3	278.38	5823.96	278.38	5831.44
						278.78	2338.94	278.78	3517.47								303.145	22005.2	278.28	12416.3	278.28	12097.5								303.645	16218.3	278.78	8701.47	278.78	8580.8								303.145	16413.9	278.28	5823.96	278.28	6161.74
						278.68	2291.69	278.68	3585.49								303.239	22048.9	278.18	12431.3	278.18	12425.3								303.739	16262.9	278.68	8681.03	278.68	8646.15								303.239	16486.5	278.18	5823.96	278.18	5889.88
						278.58	2244.45	278.58	3334.67								303.333	22092.6	278.08	12446.3	278.08	12933.5								303.833	16307.4	278.58	8660.59	278.58	8760.68								303.333	16559.1	278.08	5823.96	278.08	5994.95
						278.48	2197.21	278.48	3265.63								303.426	22136.3	277.98	12461.2	277.98	12801.2								303.926	16352	278.48	8640.15	278.48	8923								303.426	16631.8	277.98	5823.96	277.98	5707.77
						278.38	2149.96	278.38	3386.52								303.52	22180	277.88	12476.2	277.88	12663.9								304.02	16396.6	278.38	8619.71	278.38	8399.59								303.52	16704.4	277.88	5823.96	277.88	5715.27
						278.28	2102.72	278.28	3156.54								303.613	22223.7	277.78	12491.2	277.78	12775.3								304.113	16441.1	278.28	8599.26	278.28	8938.63								303.613	16777	277.78	5823.96	277.78	5822.39
						278.18	2055.47	278.18	3249.07								303.707	22267.4	277.68	12506.2	277.68	12726.4								304.207	16485.7	278.18	8578.82	278.18	8166.52								303.707	16849.6	277.68	5823.96	277.68	5866.44
						278.08	2008.23	278.08	3176.68								303.801	22311.1	277.58	12521.2	277.58	12787.7								304.301	16530.3	278.08	8558.38	278.08	8506.63								303.801	16922.2	277.58	5823.96	277.58	6006.87
																	303.894	22354.9												304.394	16574.8												303.894	16994.8
																	303.988	22398.6												304.488	16619.4												303.988	17067.4
																	304.082	22442.3												304.582	16664												304.082	17140
																	304.175	22486												304.675	16708.5												304.175	17212.6
																	304.269	22529.7												304.769	16748.2												304.269	17285.3
																	304.363	22573.4												304.863	16784.7												304.363	17357.9
																	304.456	22617.1												304.956	16820.8												304.456	17430.5
																	304.55	22660.8												305.05	16856.9												304.55	17503.1
																	304.644	22704.5												305.144	16893.1												304.644	17575.7
																	304.737	22748.3												305.237	16929.2												304.737	17648.3
																	304.831	22792												305.331	16965.3												304.831	17720.9
																	304.924	22835.7												305.424	17001.4												304.924	17793.5
																	305.018	22879.4												305.518	17037.5												305.018	17866.2
																	305.112	22923.1												305.612	17073.7												305.112	17938.8
																	305.205	22966.8												305.705	17109.8												305.205	18011.4
																	305.299	23010.5												305.799	17145.9												305.299	18084
																	305.393	23054.2												305.893	17182												305.393	18156.6
																	305.486	23097.9												305.986	17218.2												305.486	18229.2
																	305.58	23141.7												306.08	17254.3												305.58	18301.8

## Sheet: Figure 4e
N1s-przpOs-before											trzpOs-before											przpOs-after											trzpOs-after
386.08	14649.6	386.08	14649.6	386.08	14649.6	416.08	14778.4	416.08	15034		385.58	18475.9	385.58	18475.9	385.58	18475.9	415.58	20151.2	415.58	20071		386.08	14296.6	386.08	14296.6	386.08	14296.6	416.08	14566.6	416.08	14541.4		385.58	14374.1	385.58	14374.1	385.58	14374.1	415.58	16427.8	415.58	16401.1
387.356	14659.4	387.542	14660.8	386.231	14650.8	415.98	14773.8	415.98	15153.4		386.781	18311.6	387.03	18284.2	385.731	18447.9	415.48	19920	415.48	19808.3		387.423	14115.5	387.513	14103.3	386.231	14276.2	415.98	14551.5	415.98	14508.8		386.785	14360.5	386.963	14363.4	385.731	14337.2	415.48	16228.3	415.48	16466.2
388.632	14669.2	389.004	14666.2	386.382	14651.9	415.88	14769.2	415.88	15157.9		387.983	18194.8	388.481	18157.6	385.882	18426.2	415.38	19872.6	415.38	19781.9		388.765	13973.4	388.946	13966.2	386.382	14255.9	415.88	14536.3	415.88	14718.7		387.989	14374.4	388.346	14376.3	385.882	14341.2	415.38	16044.8	415.38	16203.7
389.907	14632.6	390.466	14611.8	386.532	14653.1	415.78	14764.6	415.78	15352.7		389.184	18115.2	389.931	18082.5	386.032	18405.3	415.28	19826.1	415.28	20344.8		390.108	13920.4	390.379	13909.7	386.532	14235.6	415.78	14521.2	415.78	14684.2		389.194	14377.1	389.729	14375.3	386.032	14345	415.28	15916	415.28	16231.3
391.183	14585.1	391.928	14562.8	386.683	14654.2	415.68	14760	415.68	15095.5		390.385	18068.3	391.382	18050.9	386.183	18385.1	415.18	19780.6	415.18	19642.5		391.45	13867.5	391.812	13853.2	386.683	14215.2	415.68	14506.1	415.68	14414.5		390.398	14370.8	391.112	14363.7	386.183	14348.6	415.18	15832.2	415.18	16442.1
392.459	14555.4	393.39	14542.4	386.834	14655.4	415.58	14755.4	415.58	15044.4		391.586	18049.5	392.832	18054.9	386.334	18365.6	415.08	19736.1	415.08	20316.6		392.793	13814.5	393.245	13796.6	386.834	14194.9	415.58	14490.9	415.58	14710.9		391.603	14357.8	392.495	14345.2	386.334	14351.9	415.08	15783.8	415.08	16270.4
393.734	14537.5	394.852	14537.3	386.985	14656.6	415.48	14750.8	415.48	14789.6		392.788	18054.3	394.283	18086.4	386.485	18346.7	414.98	19692.5	414.98	20048.1		394.135	13761.8	394.678	13789.1	386.985	14174.6	415.48	14475.8	415.48	15022.4		392.807	14340.3	393.878	14323	386.485	14355	414.98	15761.2	414.98	16201.4
395.01	14539.7	396.314	14559.8	387.135	14657.7	415.38	14746.1	415.38	14713.6		393.989	18078.2	395.733	18137.6	386.635	18328.6	414.88	19649.8	414.88	19931.1		395.478	13835.5	396.111	13872.3	387.135	14154.2	415.38	14460.7	415.38	14777.8		394.012	14320.8	395.261	14300.8	386.635	14357.9	414.88	15754.7	414.88	16074.4
396.286	14563.1	397.776	14580	387.286	14658.9	415.28	14741.5	415.28	14920.2		395.19	18116.7	397.184	18200.3	386.786	18311.1	414.78	19608.1	414.78	19564.7		396.82	13919.2	397.544	13947.5	387.286	14133.9	415.28	14445.5	415.28	14598		395.216	14301.5	396.644	14282	386.786	14360.5	414.78	15754.7	414.78	15701.9
396.409	14567.6	399.238	14599.6	387.437	14660	415.18	14736.9	415.18	15254.1		396.392	18178.9	398.634	18267	386.937	18294.3	414.68	19567.2	414.68	19686.7		396.943	13930.5	398.977	13952.5	387.437	14113.6	415.18	14430.4	415.18	15086.9		396.421	14295.4	398.027	14271.2	386.937	14362.9	414.68	15754.5	414.68	16113.7
396.647	14581	399.364	14601.5	387.588	14661.2	415.08	14732.3	415.08	15141.5		396.507	18194	398.759	18273	387.088	18278.1	414.58	19527.3	414.58	19984.4		397.18	13961.4	399.106	13953.2	387.588	14093.2	415.08	14415.3	415.08	14519.1		396.535	14302	398.16	14271.3	387.088	14365.2	414.58	15753.3	414.58	16363
396.873	14604.9	399.607	14605.8	387.738	14662.3	414.98	14727.7	414.98	15359.1		396.73	18244.4	398.998	18285.3	387.238	18262.6	414.48	19488.2	414.48	19978.6		397.406	14011.6	399.355	13955.5	387.738	14072.9	414.98	14400.2	414.98	14371.4		396.755	14332.4	398.416	14273.2	387.238	14367.2	414.48	15751.1	414.48	16188.5
397.088	14646.8	399.837	14611.7	387.889	14663.5	414.88	14723.1	414.88	14758.8		396.942	18343.3	399.226	18299.2	387.389	18247.6	414.38	19450.1	414.38	20050.8		397.619	14089.5	399.591	13959.6	387.889	14052.6	414.88	14385	414.88	14883.5		396.964	14404.1	398.659	14278.9	387.389	14369	414.38	15748	414.38	15835.6
397.291	14716.2	400.055	14620.9	388.04	14664.6	414.78	14718.5	414.78	14843.9		397.142	18527.7	399.442	18316.9	387.54	18233.3	414.28	19412.8	414.28	20126.7		397.822	14227.2	399.815	13967.2	388.04	14032.2	414.78	14369.9	414.78	15013.1		397.162	14549.4	398.89	14290.6	387.54	14370.7	414.28	15743.9	414.28	15952.3
397.483	14823.3	400.261	14636.3	388.191	14665.8	414.68	14713.9	414.68	14835		397.332	18845.3	399.647	18341.7	387.691	18219.6	414.18	19376.3	414.18	19923.5		398.013	14451.5	400.028	13980.5	388.191	14011.9	414.68	14354.8	414.68	14302.8		397.349	14811	399.108	14311.3	387.691	14372.1	414.18	15739	414.18	16017.2
397.664	14976.6	400.456	14661.2	388.341	14667	414.58	14709.2	414.58	15103.6		397.51	19348	399.84	18377.7	387.841	18206.6	414.08	19340.7	414.08	19069.2		398.194	14786.9	400.228	14001.9	388.341	13992.9	414.58	14339.6	414.58	14630.2		397.525	15236.3	399.315	14343.9	387.841	14373.4	414.08	15733.3	414.08	16049.2
397.836	15181.4	400.64	14699.5	388.492	14668.1	414.48	14704.6	414.48	14954		397.679	20081.9	400.023	18429.4	387.992	18194.1	413.98	19306	413.98	20113.6		398.365	15251.1	400.418	14034	388.492	13984.2	414.48	14324.5	414.48	15017.2		397.692	15868.4	399.511	14391.3	387.992	14374.5	413.98	15726.6	413.98	16214.3
397.997	15438.1	400.812	14754.4	388.643	14669.3	414.38	14700	414.38	14943		397.838	21075.6	400.195	18500.4	388.143	18182.2	413.88	19272	413.88	20065.6		398.525	15850.7	400.597	14078.8	388.643	13978.2	414.38	14309.4	414.38	14488.7		397.849	16735.8	399.695	14455.1	388.143	14375.4	413.88	15719.2	413.88	15951.2
398.148	15742.1	400.975	14827.8	388.794	14670.4	414.28	14695.4	414.28	15138.2		397.987	22332.3	400.358	18593	388.294	18170.9	413.78	19238.9	413.78	20108.9		398.676	16578.2	400.765	14137	388.794	13972.3	414.28	14294.2	414.28	15178.1		397.996	17844	399.868	14535.7	388.294	14376.1	413.78	15711	413.78	15955.9
398.29	16083.5	401.127	14919.5	388.944	14668.4	414.18	14690.8	414.18	15196		398.127	23826.4	400.51	18707.1	388.444	18160.1	413.68	19206.7	413.68	19470.8		398.817	17412.7	400.923	14208	388.944	13966.3	414.18	14279.1	414.18	14594.5		398.134	19172.6	400.031	14631.3	388.444	14376.6	413.68	15702	413.68	15859.2
398.422	16449.6	401.27	15027.3	389.095	14662.8	414.08	14686.2	414.08	15169.7		398.258	25507	400.653	18840.4	388.595	18149.9	413.58	19175.2	413.58	19967.1		398.949	18323.1	401.072	14290	389.095	13960.4	414.08	14265.3	414.08	14210.2		398.263	20677.1	400.184	14739.1	388.595	14377.1	413.58	15692.3	413.58	15802
398.546	16825.7	401.402	15147.2	389.246	14657.2	413.98	14681.6	413.98	15185.8		398.38	27305.6	400.787	18988.3	388.746	18140.3	413.48	19144.5	413.48	19802.9		399.073	19272.3	401.21	14379.9	389.246	13954.4	413.98	14261.3	413.98	14553.8		398.384	22296	400.326	14855	388.746	14377.3	413.48	15681.9	413.48	15884.3
398.662	17197.8	401.526	15274	389.397	14651.6	413.88	14676.9	413.88	14735.7		398.494	29146.7	400.911	19145.1	388.897	18131.1	413.38	19114.6	413.38	19692.1		399.188	20222.9	401.34	14474.1	389.397	13948.5	413.88	14257.3	413.88	14707.8		398.496	23960.7	400.46	14974.4	388.897	14377.4	413.38	15670.8	413.38	15907.5
398.769	17553.5	401.641	15402.1	389.547	14646	413.78	14672.3	413.78	14825.7		398.599	30957.5	401.028	19304.5	389.047	18122.6	413.28	19085.4	413.28	19815.2		399.295	21140.7	401.46	14568.8	389.547	13942.5	413.78	14253.2	413.78	14667.9		398.6	25603.9	400.584	15092.7	389.047	14377.3	413.28	15659	413.28	15742.7
398.868	17883.1	401.748	15526.5	389.698	14640.4	413.68	14667.7	413.68	15000.2		398.697	32675.5	401.135	19460.3	389.198	18114.5	413.18	19057	413.18	19661.8		399.393	21998.4	401.572	14660.5	389.698	13936.6	413.68	14249.2	413.68	14590.3		398.697	27167.6	400.699	15206	389.198	14377.1	413.18	15646.6	413.18	15704.8
398.959	18180	401.846	15643	389.849	14634.8	413.58	14663.1	413.58	14928.2		398.787	34253.5	401.235	19607.5	389.349	18107	413.08	19029.4	413.08	20197		399.485	22776.2	401.676	14746.5	389.849	13930.6	413.58	14245.2	413.58	14660.1		398.786	28607.3	400.806	15311.2	389.349	14376.7	413.08	15633.6	413.08	15911.7
399.043	18440.7	401.936	15748.6	390	14629.1	413.48	14658.5	413.48	14902.8		398.87	35661	401.328	19742.3	389.5	18099.9	412.98	19002.5	412.98	19892.1		399.568	23462.8	401.772	14824.7	390	13924.7	413.48	14241.1	413.48	14375.3		398.868	29893.9	400.904	15406.2	389.5	14376.3	412.98	15620	412.98	15814.9
399.121	18664.2	402.019	15841.5	390.15	14623.5	413.38	14653.9	413.38	14991.3		398.947	36883.1	401.412	19862.3	389.65	18093.4	412.88	18976.4	412.88	20147.6		399.645	24053.9	401.86	14893.9	390.15	13918.7	413.38	14237.1	413.38	14717.1		398.943	31012.5	400.995	15489.8	389.65	14375.6	412.88	15605.8	412.88	15890.5
399.191	18851.6	402.095	15921	390.301	14617.9	413.28	14649.3	413.28	15027.7		399.016	37918	401.49	19966.3	389.801	18087.3	412.78	18951	412.78	19184.4		399.716	24551.2	401.94	14953.5	390.301	13912.8	413.28	14233	413.28	14738.5		399.012	31961	401.078	15561.6	389.801	14374.9	412.78	15591.1	412.78	15857.2
399.255	19005.4	402.164	15987.4	390.452	14612.3	413.18	14644.6	413.18	14989.8		399.079	38774.4	401.561	20054.4	389.952	18081.8	412.68	18926.3	412.68	19712.9		399.78	24960.3	402.014	15003.8	390.452	13906.8	413.18	14229	413.18	14730.7		399.074	32746.3	401.154	15622	389.952	14374	412.68	15575.9	412.68	15598.4
399.313	19129.2	402.226	16041.6	390.603	14606.7	413.08	14640	413.08	15061.8		399.136	39467.4	401.626	20127.3	390.103	18076.7	412.58	18902.2	412.58	19660.3		399.837	25289.9	402.081	15045.2	390.603	13900.9	413.08	14225	413.08	14878.4		399.13	33382.1	401.223	15671.7	390.103	14373	412.58	15560.2	412.58	15728.9
399.365	19226.7	402.282	16084.7	390.753	14601.1	412.98	14635.4	412.98	14964.6		399.188	40016.2	401.684	20186.4	390.253	18072	412.48	18878.9	412.48	18919		399.889	25550	402.142	15078.6	390.753	13894.9	412.98	14220.9	412.98	14874.9		399.181	33885.7	401.285	15711.8	390.253	14371.9	412.48	15544.1	412.48	15636.8
399.412	19302.1	402.332	16118.4	390.904	14595.5	412.88	14630.8	412.88	15358.2		399.234	40441.7	401.737	20233.2	390.404	18067.8	412.38	18856.3	412.38	19365.8		399.936	25751	402.196	15105	390.904	13889	412.88	14216.9	412.88	14695.4		399.227	34276.2	401.342	15743.7	390.404	14370.7	412.38	15527.5	412.38	15900.9
399.454	19359.1	402.377	16144.1	391.055	14589.8	412.78	14626.2	412.78	14979.9		399.275	40764.5	401.784	20269.7	390.555	18064.1	412.28	18834.4	412.28	19992.9		399.977	25903.1	402.245	15125.4	391.055	13883	412.78	14212.9	412.78	14944.9		399.267	34572.2	401.392	15768.3	390.555	14369.4	412.28	15510.5	412.28	15769.2
399.49	19401.4	402.416	16163.2	391.206	14584.2	412.68	14621.6	412.68	14814.8		399.311	41004	401.826	20297.4	390.706	18060.7	412.18	18813.1	412.18	19750		400.014	26015.7	402.288	15140.9	391.206	13877.1	412.68	14208.8	412.68	14874.3		399.303	34791.7	401.437	15787.2	390.706	14368	412.18	15493.1	412.18	15657.5
399.522	19432	402.45	16177.1	391.356	14578.6	412.58	14617	412.58	14579.3		399.343	41177.4	401.863	20318.1	390.856	18057.8	412.08	18792.5	412.08	19579.9		400.046	26097.1	402.327	15152.4	391.356	13871.2	412.58	14204.8	412.58	14159.6		399.334	34950.5	401.476	15801.2	390.856	14366.5	412.08	15475.3	412.08	15437.9
399.55	19453.6	402.48	16187	391.507	14573	412.48	14612.2	412.48	15111.5		399.37	41299.8	401.895	20333.2	391.007	18055.4	411.98	18772.5	411.98	19511.6		400.073	26154.4	402.36	15160.7	391.507	13865.2	412.48	14200.8	412.48	14105.1		399.361	35062.4	401.51	15811.6	391.007	14364.9	411.98	15457.2	411.98	15423.2
399.574	19468.4	402.506	16193.9	391.658	14567.4	412.38	14606.5	412.38	15107.9		399.394	41383.7	401.923	20344	391.158	18053.3	411.88	18753.1	411.88	19794.4		400.097	26193.6	402.389	15166.6	391.658	13859.3	412.38	14196.7	412.38	14359.6		399.384	35139	401.54	15818.9	391.158	14363.2	411.88	15438.8	411.88	15448.6
399.594	19478.3	402.527	16198.5	391.809	14564.4	412.28	14600.9	412.28	15132.8		399.413	41439.5	401.947	20351.4	391.309	18051.6	411.78	18734.4	411.78	20042.9		400.117	26219.6	402.414	15170.6	391.809	13853.3	412.28	14192.7	412.28	14602.4		399.404	35189.7	401.566	15824.1	391.309	14361.4	411.78	15420.1	411.78	15415.2
399.611	19484.6	402.545	16201.5	391.959	14562.3	412.18	14595.2	412.18	14872.6		399.43	41475.1	401.967	20356.5	391.459	18050.3	411.68	18716.3	411.68	19640.3		400.134	26236.1	402.435	15173.3	391.959	13847.4	412.18	14188.7	412.18	14096.9		399.42	35222	401.588	15827.6	391.459	14359.6	411.68	15401.2	411.68	15276.6
399.625	19488.5	402.56	16203.3	392.11	14560.2	412.08	14589.6	412.08	14897.9		399.444	41496.9	401.984	20359.8	391.61	18049.4	411.58	18698.9	411.58	18964.9		400.148	26246.2	402.453	15175	392.11	13841.4	412.08	14184.6	412.08	14253.1		399.434	35241.6	401.606	15830	391.61	14357.7	411.58	15382	411.58	15257.1
399.636	19490.8	402.572	16204.5	392.261	14558.1	411.98	14584	411.98	14836.8		399.454	41509.6	401.998	20361.9	391.761	18048.9	411.48	18682	411.48	20012.8		400.159	26251.9	402.467	15176.1	392.261	13835.5	411.98	14180.6	411.98	14321.2		399.444	35252.9	401.621	15831.5	391.761	14355.7	411.48	15362.6	411.48	15527.9
399.644	19492.1	402.581	16205.1	392.412	14556	411.88	14578.3	411.88	14856.7		399.463	41516.5	402.009	20363.1	391.912	18048.7	411.38	18665.7	411.38	18965.5		400.167	26255.1	402.479	15176.7	392.412	13829.5	411.88	14176.5	411.88	14629.7		399.453	35259	401.633	15832.4	391.912	14353.6	411.38	15343	411.38	15375.8
399.651	19492.7	402.588	16205.4	392.562	14553.9	411.78	14572.7	411.78	14743		399.469	41520	402.018	20363.9	392.062	18048.9	411.28	18649.9	411.28	19938.2		400.174	26256.6	402.488	15177.1	392.562	13823.6	411.78	14172.5	411.78	14692.5		399.459	35262	401.642	15833	392.062	14351.5	411.28	15323.3	411.28	15286.7
399.655	19493	402.593	16205.6	392.713	14551.8	411.68	14567.1	411.68	14867.9		399.474	41521.6	402.024	20364.3	392.213	18049.4	411.18	18634.8	411.18	19565		400.178	26257.3	402.494	15177.2	392.713	13817.6	411.68	14168.5	411.68	14319.6		399.463	35263.3	401.649	15833.3	392.213	14349.3	411.18	15303.4	411.18	15259.9
399.658	19493.2	402.597	16205.7	392.864	14549.7	411.58	14561.4	411.58	15068		399.477	41522.3	402.029	20364.5	392.364	18050.2	411.08	18620.2	411.08	19280.1		400.181	26257.5	402.499	15177.3	392.864	13811.7	411.58	14164.4	411.58	14312		399.466	35263.8	401.654	15833.5	392.364	14347.1	411.08	15283.4	411.08	15512.7
399.66	19493.2	402.599	16205.7	393.015	14547.6	411.48	14555.8	411.48	14893.4		399.479	41522.5	402.032	20364.6	392.515	18051.4	410.98	18606.2	410.98	19517.5		400.183	26257.6	402.502	15177.3	393.015	13805.7	411.48	14160.4	411.48	14520.1		399.468	35264	401.657	15833.6	392.515	14344.9	410.98	15263.4	410.98	15527.9
399.661	19493.2	402.6	16205.8	393.165	14545.5	411.38	14550.2	411.38	15100.9		399.48	41522.6	402.034	20364.7	392.665	18052.9	410.88	18592.7	410.88	19042.9		400.184	26257.6	402.504	15177.4	393.165	13799.8	411.38	14156.4	411.38	14542.9		399.469	35264	401.659	15833.7	392.665	14342.6	410.88	15243.3	410.88	15368.1
399.662	19493.2	402.6	16205.8	393.316	14543.4	411.28	14544.5	411.28	14842		399.48	41522.6	402.035	20364.7	392.816	18054.7	410.78	18579.7	410.78	19113.6		400.185	26257.6	402.505	15177.4	393.316	13793.8	411.28	14152.3	411.28	14649.4		399.47	35264	401.66	15833.7	392.816	14340.2	410.78	15223.1	410.78	15453.1
399.662	19493.2	402.6	16205.8	393.467	14541.3	411.18	14538.9	411.18	15217.8		399.48	41522.6	402.035	20364.7	392.967	18056.8	410.68	18567.2	410.68	19086.6		400.185	26257.6	402.506	15177.4	393.467	13787.9	411.18	14148.3	411.18	14284.1		399.47	35264	401.661	15833.7	392.967	14337.8	410.68	15202.9	410.68	15243.8
399.662	19493.2	402.6	16205.8	393.618	14539.2	411.08	14533.2	411.08	15019.3		399.48	41522.6	402.035	20364.7	393.118	18059.2	410.58	18555.3	410.58	18873.3		400.185	26257.6	402.506	15177.4	393.618	13781.9	411.08	14144.3	411.08	14334.6		399.47	35264	401.661	15833.7	393.118	14335.4	410.58	15182.8	410.58	15258.5
399.662	19493.2	402.6	16205.8	393.768	14537.1	410.98	14527.6	410.98	14912.9		399.481	41522.6	402.035	20364.7	393.268	18061.9	410.48	18543.9	410.48	19074.3		400.185	26257.6	402.506	15177.4	393.768	13776	410.98	14140.2	410.98	14504.5		399.47	35264	401.661	15833.7	393.268	14333	410.48	15162.6	410.48	15295.6
399.663	19493.3	402.601	16205.8	393.919	14535	410.88	14522	410.88	14759.8		399.482	41522.6	402.036	20364.7	393.419	18064.8	410.38	18532.9	410.38	18492.7		400.186	26257.6	402.506	15177.4	393.919	13770	410.88	14136.2	410.88	14173.7		399.471	35264	401.661	15833.7	393.419	14330.5	410.38	15142.6	410.38	15232.2
399.665	19493.2	402.603	16205.8	394.07	14532.9	410.78	14516.3	410.78	14905.7		399.483	41522.5	402.037	20364.8	393.57	18068	410.28	18522.5	410.28	19406.9		400.188	26257.6	402.507	15177.4	394.07	13764.1	410.78	14132.2	410.78	14793		399.473	35263.8	401.662	15833.8	393.57	14328.1	410.28	15122.6	410.28	15329.8
399.668	19493.2	402.606	16205.8	394.221	14530.8	410.68	14510.7	410.68	15269.8		399.487	41522.1	402.038	20364.8	393.721	18071.5	410.18	18512.5	410.18	19359.1		400.191	26257.3	402.509	15177.4	394.221	13762.6	410.68	14128.1	410.68	14240.3		399.476	35263.3	401.664	15833.8	393.721	14325.6	410.18	15102.8	410.18	15224.3
399.673	19493	402.61	16205.8	394.371	14530	410.58	14505.1	410.58	14787.1		399.491	41520.8	402.041	20364.8	393.871	18075.2	410.08	18502.9	410.08	18831.6		400.196	26256.6	402.512	15177.4	394.371	13771.3	410.58	14124.1	410.58	14261		399.481	35262	401.667	15833.8	393.871	14323.1	410.08	15083.1	410.08	15060.2
399.68	19492.5	402.616	16205.7	394.522	14532.2	410.48	14499.4	410.48	14567.7		399.498	41517.7	402.046	20364.8	394.022	18079.1	409.98	18493.9	409.98	19306.4		400.202	26255.1	402.517	15177.3	394.522	13780.1	410.48	14120	410.48	14383.5		399.487	35258.8	401.672	15833.9	394.022	14320.7	409.98	15063.6	409.98	15190.3
399.689	19491.3	402.625	16205.4	394.673	14534.6	410.38	14493.8	410.38	14746.6		399.507	41511.1	402.052	20364.7	394.173	18083.3	409.88	18485.2	409.88	19647.2		400.211	26252	402.523	15177.2	394.673	13788.8	410.38	14116	410.38	14543.9		399.496	35252.4	401.679	15833.9	394.173	14318.2	409.88	15044.2	409.88	14992.9
399.7	19489.1	402.635	16204.8	394.824	14536.9	410.28	14491.3	410.28	14458.1		399.518	41498.6	402.06	20364.4	394.324	18087.7	409.78	18477	409.78	19663.2		400.222	26246.1	402.532	15176.9	394.824	13797.6	410.28	14112	410.28	14445.5		399.507	35240.5	401.688	15833.7	394.324	14315.7	409.78	15025.1	409.78	14944.3
399.715	19485.3	402.648	16203.7	394.974	14539.2	410.18	14492.6	410.18	14620.3		399.532	41476.7	402.071	20363.7	394.474	18092.2	409.68	18469.3	409.68	18963.8		400.236	26235.8	402.543	15176.4	394.974	13806.3	410.18	14107.9	410.18	14441		399.521	35219.8	401.7	15833.4	394.474	14313.3	409.68	15006.2	409.68	15330.6
399.732	19478.8	402.664	16201.7	395.125	14541.5	410.08	14493.9	410.08	15045.6		399.549	41440.4	402.084	20362.4	394.625	18097	409.58	18461.9	409.58	18960		400.253	26219	402.557	15175.6	395.125	13815.1	410.08	14103.9	410.08	14411.1		399.537	35185.7	401.714	15832.6	394.625	14310.8	409.58	14987.6	409.58	15515.4
399.754	19468.6	402.683	16198.7	395.276	14543.8	409.98	14495.1	409.98	14566.3		399.569	41383.2	402.1	20360.2	394.776	18102	409.48	18454.9	409.48	18778.8		400.273	26192.5	402.573	15174.1	395.276	13823.8	409.98	14099.9	409.98	14601		399.558	35132	401.732	15831.2	394.776	14308.4	409.48	14969.2	409.48	15134.1
399.779	19453	402.705	16193.9	395.427	14546.2	409.88	14496.4	409.88	14731.4		399.593	41296.4	402.12	20356.4	394.927	18107.2	409.38	18448.4	409.38	19041.7		400.297	26152.4	402.594	15171.8	395.427	13832.6	409.88	14095.8	409.88	14369		399.582	35050.9	401.753	15828.8	394.927	14306	409.38	14951.2	409.38	15015.2
399.808	19430.2	402.731	16186.9	395.577	14548.6	409.78	14497.7	409.78	14583.4		399.622	41169.2	402.142	20350.7	395.077	18112.5	409.28	18442.2	409.28	18900.3		400.326	26093.7	402.617	15168.2	395.577	13841.3	409.78	14091.8	409.78	14664.6		399.609	34932.5	401.778	15825	395.077	14303.6	409.28	14933.5	409.28	15439.4
399.841	19397.7	402.762	16176.9	395.728	14551.1	409.68	14499	409.68	14676.7		399.654	40988.4	402.169	20342.1	395.228	18118.1	409.18	18436.4	409.18	19436.3		400.358	26010.4	402.645	15163	395.728	13850.1	409.68	14087.8	409.68	14359.8		399.642	34764.3	401.807	15819.3	395.228	14301.3	409.18	14916.2	409.18	15196.4
399.88	19352.5	402.796	16162.8	395.879	14553.7	409.58	14500.2	409.58	14557.8		399.691	40738.3	402.2	20329.8	395.379	18123.7	409.08	18431	409.08	19117		400.395	25895.1	402.677	15155.6	395.879	13858.9	409.58	14083.7	409.58	14780.8		399.678	34532.1	401.841	15811	395.379	14299.1	409.08	14899.2	409.08	15115
399.923	19291.4	402.835	16143.8	396.03	14556.6	409.48	14501.5	409.48	14695.9		399.734	40400.7	402.235	20312.6	395.53	18129.6	408.98	18425.9	408.98	18879.9		400.437	25739.3	402.714	15145.4	396.03	13867.7	409.48	14079.7	409.48	14653.7		399.72	34218.9	401.879	15799.3	395.53	14296.9	408.98	14882.5	408.98	15209
399.972	19210.6	402.879	16118.6	396.18	14560.1	409.38	14502.8	409.38	14959.4		399.781	39955.4	402.275	20289.1	395.68	18135.7	408.88	18421.2	408.88	18806.6		400.484	25533.5	402.755	15131.4	396.18	13876.6	409.38	14075.7	409.38	13898.7		399.767	33806.3	401.923	15783.3	395.68	14294.8	408.88	14866.1	408.88	15073.6
400.026	19106	402.929	16085.8	396.331	14564.6	409.28	14504	409.28	14989.4		399.834	39381.1	402.32	20257.9	395.831	18142.3	408.78	18416.8	408.78	18909.7		400.537	25267.2	402.802	15113	396.331	13885.6	409.28	14071.6	409.28	13725.7		399.819	33274.7	401.972	15761.9	395.831	14292.9	408.78	14850	408.78	15079.5
400.087	18973.3	402.983	16044.2	396.482	14570.8	409.18	14505.3	409.18	14908		399.893	38656.6	402.37	20217.3	395.982	18149.4	408.68	18412.7	408.68	18873.6		400.595	24930.1	402.854	15089.1	396.482	13895	409.18	14067.6	409.18	14264		399.877	32604.9	402.027	15734.1	395.982	14291.4	408.68	14834.3	408.68	15160.3
400.154	18808.7	403.044	15992.5	396.633	14580	409.08	14506.6	409.08	14767.8		399.958	37762.6	402.425	20165.7	396.133	18157.8	408.58	18408.9	408.58	18966		400.66	24511.8	402.912	15058.7	396.633	13905	409.08	14063.5	409.08	14035.1		399.942	31779.4	402.088	15698.4	396.133	14290.7	408.58	14818.8	408.58	14959.9
400.228	18608.7	403.11	15929.5	396.784	14593.6	408.98	14507.8	408.98	15069.1		400.029	36684.6	402.487	20101.5	396.284	18168.6	408.48	18405.5	408.48	19253.4		400.731	24004.1	402.976	15020.8	396.784	13916.2	408.98	14059.5	408.98	13963.1		400.012	30785.4	402.155	15653.9	396.284	14291.7	408.48	14803.7	408.48	15139.3
400.309	18371.1	403.183	15854.7	396.934	14614.3	408.88	14509.1	408.88	14957.5		400.108	35415.8	402.554	20023.2	396.434	18183.9	408.38	18402.4	408.38	19259.8		400.809	23401.3	403.046	14974.7	396.934	13929.6	408.88	14055.5	408.88	14312.9		400.09	29617.4	402.229	15599.3	396.434	14296	408.38	14788.8	408.38	15044.4
400.397	18095.4	403.262	15767.8	397.085	14646.1	408.78	14510.4	408.78	14804.8		400.193	33960.7	402.629	19929.9	396.585	18207.5	408.28	18399.5	408.28	19075.6		400.894	22702.4	403.123	14919.6	397.085	13947	408.78	14051.4	408.78	14349.9		400.174	28280.5	402.31	15533.9	396.585	14306.4	408.28	14774.3	408.28	15132.3
400.492	17783.6	403.349	15669.4	397.236	14693.7	408.68	14511.6	408.68	14829.3		400.286	32338.1	402.709	19821.4	396.736	18246.1	408.18	18396.9	408.18	19147.4		400.987	21912.3	403.207	14855.3	397.236	13971.4	408.68	14047.4	408.68	14265.7		400.266	26793.1	402.399	15457.3	396.736	14328.3	408.18	14760.1	408.18	15013.4
400.596	17440.5	403.442	15561	397.387	14763.5	408.58	14512.9	408.58	14810.2		400.387	30583.6	402.797	19698.3	396.887	18310.3	408.08	18394.6	408.08	18719		401.087	21043.6	403.299	14782.1	397.387	14006.9	408.58	14043.4	408.58	14842.8		400.365	25189.4	402.495	15369.7	396.887	14370.4	408.08	14746.1	408.08	15062.9
400.708	17074.4	403.543	15445.2	397.537	14863.1	408.48	14514.2	408.48	14923.4		400.496	28749.9	402.892	19562.3	397.037	18416.6	407.98	18392.6	407.98	19563.7		401.195	20117	403.398	14700.8	397.537	14053.6	408.48	14039.3	408.48	14484.3		400.473	23518.8	402.599	15272.2	397.037	14446.5	407.98	14732.4	407.98	15162.4
400.829	16696.4	403.652	15325.6	397.688	15001	408.38	14515.5	408.38	15013.8		400.613	26904.5	402.995	19416.6	397.188	18589.1	407.88	18390.8	407.88	19039.3		401.311	19161.2	403.505	14613.1	397.688	14127.5	408.38	14035.3	408.38	14336.7		400.588	21844.3	402.712	15166.6	397.188	14577.5	407.88	14719.1	407.88	15318
400.958	16320.7	403.768	15206.6	397.839	15185.9	408.28	14516.7	408.28	15007.1		400.738	25124.2	403.106	19265.4	397.339	18861.2	407.78	18389.2	407.78	19529.1		401.436	18211.4	403.62	14521.4	397.839	14243	408.28	14031.3	408.28	14733.7		400.713	20236.4	402.833	15055.8	397.339	14793	407.78	14706	407.78	15250.1
401.097	15962.1	403.894	15091.5	397.99	15425.5	408.18	14518	408.18	14739.7		400.873	23485.6	403.224	19114.3	397.49	19276.2	407.68	18387.9	407.68	19122.9		401.57	17305.8	403.744	14428.7	397.99	14417.5	408.18	14027.2	408.18	14488		400.846	18764.9	402.963	14943.5	397.49	15132.4	407.68	14693.1	407.68	14988.2
401.246	15635.6	404.027	14981.7	398.14	15725.4	408.08	14520.1	408.08	14494.7		401.017	22055	403.352	18969.2	397.64	19885.9	407.58	18386.8	407.58	19207.9		401.714	16481.3	403.876	14338.7	398.14	14672.2	408.08	14023.2	408.08	14470.9		400.988	17488.6	403.102	14834	397.64	15644	407.58	14680.6	407.58	15140
401.404	15353.2	404.17	14885.5	398.291	16087.1	407.98	14523.4	407.98	14912.2		401.171	20877.9	403.488	18835.9	397.791	20747.1	407.48	18385.9	407.48	19196.5		401.866	15768.5	404.018	14254.8	398.291	15031	407.98	14019.2	407.98	14530.8		401.14	16446.7	403.251	14732	397.791	16382.5	407.48	14668.3	407.48	15225.6
401.572	15122.7	404.322	14805.5	398.442	16506.6	407.88	14526.8	407.88	14693.9		401.334	19971.5	403.633	18719.3	397.942	21914	407.38	18385.2	407.38	18908.1		402.029	15186.7	404.169	14181	398.442	15518.3	407.88	14015.1	407.88	13994		401.301	15651.6	403.41	14641.7	397.942	17401.5	407.38	14656.3	407.38	14859.8
401.751	14946.6	404.483	14742.4	398.593	16973.3	407.78	14530.1	407.78	14630.8		401.508	19323.6	403.787	18622.9	398.093	23428.3	407.28	18384.7	407.28	19380.1		402.202	14741.4	404.33	14119.8	398.593	16155.9	407.78	14013.8	407.78	14344.7		401.473	15089.4	403.58	14566.2	398.093	18744.6	407.28	14644.5	407.28	14951.4
401.941	14821.5	404.654	14695.3	398.743	17469.2	407.68	14533.4	407.68	14815.1		401.692	18897.7	403.952	18547.8	398.243	25306	407.18	18384.3	407.18	19365.3		402.385	14424.1	404.5	14071.7	398.743	16958.2	407.68	14012.6	407.68	14563.1		401.655	14724.7	403.759	14507.6	398.243	20432.1	407.18	14633	407.18	15024.3
402.142	14739.9	404.835	14661.8	398.894	17969.7	407.58	14536.7	407.58	14728.2		401.887	18643	404.126	18493	398.394	27524.7	407.08	18384.2	407.08	18952.3		402.579	14215.4	404.682	14036.5	398.894	17927.6	407.58	14011.3	407.58	13822.7		401.847	14510.3	403.95	14466.2	398.394	22448.1	407.08	14621.8	407.08	14894.7
402.355	14691.8	405.027	14638.7	399.045	18445	407.48	14540.1	407.48	14660.8		402.093	18506.5	404.31	18455.6	398.545	30013.4	406.98	18384.2	406.98	17855.4		402.784	14089.9	404.873	14013	399.045	19049.7	407.48	14010.1	407.48	14511.7		402.051	14398.4	404.152	14440.8	398.545	24729.5	406.98	14610.8	406.98	14927.6
402.579	14666.8	405.229	14622.8	399.196	18863.1	407.38	14543.4	407.38	14895.6		402.311	18442.4	404.505	18431.8	398.696	32648.7	406.88	18384.3	406.88	19250.6		403.001	14021.5	405.076	13999	399.196	20290.1	407.38	14008.8	407.38	14779.3		402.266	14348.5	404.365	14429	398.696	27161.8	406.88	14600.1	406.88	14820
402.815	14656.1	405.442	14611.1	399.346	19193.2	407.28	14546.7	407.28	15001.7		402.54	18417.1	404.711	18417.3	398.846	35260.4	406.78	18384.7	406.78	19418.5		403.229	13988.4	405.29	13992	399.346	21593.2	407.28	14007.6	407.28	14243.6		402.493	14331.9	404.591	14427.9	398.846	29583.1	406.78	14589.6	406.78	15028.1
403.064	14653.4	405.553	14606.2	399.497	19409.4	407.18	14550.1	407.18	14383		402.659	18412.1	404.927	18408.6	398.997	37646.9	406.68	18385.1	406.68	19781.1		403.469	13974.4	405.516	13989.7	399.497	22884.9	407.18	14006.4	407.18	14644.9		402.611	14330.3	404.828	14434.9	398.997	31800.1	406.68	14579.3	406.68	14888.9
403.194	14653.6	406.605	14569.2	399.648	19494.4	407.08	14553.4	407.08	14731.7		403.951	18412	405.156	18403	399.148	39600.1	406.58	18385.7	406.58	19334.7		403.594	13971.3	405.754	13990.2	399.648	24078.8	407.08	14005.1	407.08	14290		403.908	14376.9	405.078	14447.6	399.148	33612	406.58	14569.3	406.58	14697.8
404.625	14635.1	407.658	14534.1	399.799	19441.6	406.98	14556.7	406.98	14865.8		405.244	18400.3	405.274	18400.8	399.299	40935	406.48	18386.3	406.48	19004.5		404.981	13979.1	405.877	13991.1	399.799	25085.4	406.98	14003.9	406.98	14447.5		405.204	14453.7	405.208	14455.5	399.299	34841.2	406.48	14559.5	406.48	14870.3
406.057	14587.4	408.711	14511.3	399.949	19256.4	406.88	14560	406.88	15008.9		406.536	18386	406.562	18385.8	399.449	41519.2	406.38	18387.1	406.38	19086.2		406.369	13996.3	407.152	14006	399.949	25822.9	406.88	14002.6	406.88	14292.5		406.501	14561.6	406.504	14561.9	399.449	35362.7	406.38	14550	406.38	14827.1
407.489	14539.8	409.764	14497.9	400.1	18955.6	406.78	14563.4	406.78	14727.2		407.828	18389.9	407.851	18390.3	399.6	41295.2	406.28	18388	406.28	19381.8		407.756	14013.5	408.428	14037.2	400.1	26229.2	406.78	14001.4	406.78	14278.2		407.798	14708.4	407.801	14708.7	399.6	35125.6	406.28	14540.6	406.28	14893.6
408.921	14508.6	410.816	14518.4	400.251	18565.3	406.68	14566.7	406.68	15082.9		409.12	18433.1	409.139	18434.2	399.751	40290.4	406.18	18388.9	406.18	19135.3		409.143	14066.1	409.703	14088.7	400.251	26270.4	406.68	14000.2	406.68	14217.1		409.095	14901.8	409.097	14902.1	399.751	34162.9	406.18	14531.5	406.18	14613
410.353	14493.1	411.869	14577.7	400.402	18117.8	406.58	14570	406.58	14634.8		410.412	18536.4	410.427	18538.1	399.902	38613	406.08	18390	406.08	19137		410.531	14122.1	410.978	14140.2	400.402	25946.2	406.58	13998.9	406.58	14322.2		410.392	15145.1	410.394	15145.4	399.902	32585.4	406.08	14522.7	406.08	14942.3
411.785	14573	412.922	14632.7	400.552	17647.9	406.48	14573.4	406.48	14920.6		411.704	18720.7	411.715	18722.7	400.052	36434.1	405.98	18391.1	405.98	19366.7		411.918	14178.1	412.254	14191.6	400.552	25290.5	406.48	13997.7	406.48	14047.3		411.689	15402.9	411.69	15403.2	400.052	30562.6	405.98	14514	405.98	14793.3
413.216	14646.3	413.975	14681.3	400.703	17189.2	406.38	14576.7	406.38	15047.9		412.996	19006.8	413.004	19008.9	400.203	33961.1	405.88	18392.2	405.88	18292		413.305	14234.1	413.529	14243.1	400.703	24365.8	406.38	13996.4	406.38	14385.3		412.986	15620.8	412.987	15620.9	400.203	28293.5	405.88	14505.5	405.88	14546.4
414.648	14712.4	415.027	14729.9	400.854	16771.3	406.28	14580	406.28	14709.6		414.288	19415.7	414.292	19417.2	400.354	31406.1	405.78	18393.4	405.78	19035.8		414.693	14356.7	414.805	14373.6	400.854	23255	406.28	13995.2	406.28	14163.5		414.283	15744.1	414.284	15744.1	400.354	25976.6	405.78	14497.3	405.78	14683.6
416.08	14778.4	416.08	14778.4	401.005	16417	406.18	14583.4	406.18	14904.5		415.58	20151.2	415.58	20151.2	400.505	28958.8	405.68	18394.7	405.68	18826.3		416.08	14566.6	416.08	14566.6	401.005	22049.1	406.18	13994	406.18	14360.3		415.58	16427.8	415.58	16427.8	400.505	23782	405.68	14489.2	405.68	14720.5
				401.155	16141.5	406.08	14586.7	406.08	15206.1						400.655	26765.5	405.58	18395.9	405.58	18343.8						401.155	20836.5	406.08	13992.7	406.08	14266.4						400.655	21834.3	405.58	14481.4	405.58	14631.1
				401.306	15951.5	405.98	14590	405.98	14699.4						400.806	24918.9	405.48	18397.2	405.48	18803.8						401.306	19692	405.98	13991.5	405.98	14446.6						400.806	20204.5	405.48	14473.8	405.48	14840.6
				401.457	15845.8	405.88	14593.3	405.88	15023.3						400.957	23457.6	405.38	18398.5	405.38	19201.9						401.457	18671.2	405.88	13990.2	405.88	13976.6						400.957	18913.3	405.38	14466.3	405.38	14841.9
				401.608	15816	405.78	14596.7	405.78	14852.9						401.108	22372.9	405.28	18399.8	405.28	19176.4						401.608	17806.5	405.78	13989	405.78	14196.4						401.108	17940.8	405.28	14459.1	405.28	14401.7
				401.758	15847.5	405.68	14600	405.68	14865.4						401.258	21621.7	405.18	18401.1	405.18	18622.7						401.758	17108.3	405.68	13987.8	405.68	13986.8						401.258	17240.6	405.18	14452	405.18	14479.1
				401.909	15921.5	405.58	14603.3	405.58	14979.5						401.409	21139.4	405.08	18402.3	405.08	18900.6						401.909	16568.6	405.58	13986.5	405.58	13926.9						401.409	16753.3	405.08	14445.1	405.08	14647
				402.06	16016.6	405.48	14606.7	405.48	15002.8						401.56	20853.5	404.98	18403.5	404.98	19351.2						402.06	16166.1	405.48	13985.3	405.48	14508.4						401.56	16418.5	404.98	14438.4	404.98	14591.4
				402.211	16111.2	405.38	14610	405.38	14748.1						401.711	20693.6	404.88	18404.7	404.88	18921.2						402.211	15872.1	405.38	13984	405.38	14092						401.711	16182.5	404.88	14431.9	404.88	14698.1
				402.361	16185.8	405.28	14613.3	405.28	15100						401.861	20598.5	404.78	18405.9	404.78	18890.8						402.361	15656	405.28	13982.8	405.28	14443.7						401.861	16002.9	404.78	14425.5	404.78	14411.5
				402.512	16224.9	405.18	14616.7	405.18	14858						402.012	20521.3	404.68	18406.9	404.68	18707.1						402.512	15489.7	405.18	13981.6	405.18	13861.2						402.012	15849.8	404.68	14419.3	404.68	14428.5
				402.663	16218.8	405.08	14620	405.08	14806.8						402.163	20429.9	404.58	18407.9	404.58	18278.3						402.663	15350.2	405.08	13980.3	405.08	13930.9						402.163	15705.1	404.58	14413.3	404.58	14337.2
				402.814	16164.3	404.98	14623.3	404.98	14895.4						402.314	20307.2	404.48	18408.8	404.48	18405.2						402.814	15221.2	404.98	13979.1	404.98	14210.7						402.314	15559.8	404.48	14407.4	404.48	14726.9
				402.964	16064.3	404.88	14626.6	404.88	14854.2						402.464	20148.4	404.38	18409.7	404.38	18978.2						402.964	15093.1	404.88	13977.9	404.88	14374						402.464	15411.9	404.38	14401.7	404.38	14900.2
				403.115	15927.3	404.78	14630	404.78	14905.5						402.615	19958.3	404.28	18410.4	404.28	18772.1						403.115	14962	404.78	13976.6	404.78	14519.2						402.615	15263.7	404.28	14396.2	404.28	14352.6
				403.266	15765.1	404.68	14633.3	404.68	14729.1						402.766	19747.7	404.18	18411	404.18	17940.6						403.266	14828.4	404.68	13975.4	404.68	14082.2						402.766	15119.4	404.18	14390.8	404.18	14940.2
				403.417	15591.2	404.58	14636.6	404.58	14948.8						402.917	19529.7	404.08	18411.5	404.08	18459.2						403.417	14695.6	404.58	13974.1	404.58	14080.9						402.917	14983.7	404.08	14385.6	404.08	14575
				403.567	15418.1	404.48	14640	404.48	15101.9						403.067	19317.7	403.98	18411.9	403.98	18149.9						403.567	14567.9	404.48	13972.9	404.48	13888.3						403.067	14860.8	403.98	14380.4	403.98	14281
				403.718	15256.7	404.38	14643.3	404.38	15092.9						403.218	19122.4	403.88	18412.1	403.88	18684.4						403.718	14449.7	404.38	13971.7	404.38	13929.3						403.218	14753.6	403.88	14375.5	403.88	14325.8
				403.869	15113.4	404.28	14646.6	404.28	14961.4						403.369	18951.2	403.78	18412.2	403.78	18313.3						403.869	14344.5	404.28	13970.4	404.28	14111.9						403.369	14663.5	403.78	14370.7	403.78	14286.1
				404.02	14987.5	404.18	14649.9	404.18	15060.9						403.52	18808.1	403.68	18412.1	403.68	18888.3						404.02	14254.3	404.18	13969.2	404.18	14560						403.52	14590.6	403.68	14366	403.68	14272.1
				404.17	14885.3	404.08	14653.3	404.08	15020.9						403.67	18693.5	403.58	18411.9	403.58	18860.9						404.17	14180.5	404.08	13968.2	404.08	13973.4						403.67	14534	403.58	14361.4	403.58	14655.9
				404.321	14805.8	403.98	14656.6	403.98	14692.3						403.821	18605.4	403.48	18411.6	403.48	18744.3						404.321	14122.6	403.98	13967.8	403.98	14670.4						403.821	14492.1	403.48	14357	403.48	14531.2
				404.472	14746.1	403.88	14659.9	403.88	14711.5						403.972	18540.3	403.38	18411	403.38	19558.6						404.472	14078.6	403.88	13967.5	403.88	14209.5						403.972	14462.6	403.38	14352.7	403.38	14865.9
				404.623	14702.7	403.78	14659.5	403.78	14976.4						404.123	18493.8	403.28	18410.4	403.28	19680.6						404.623	14046.4	403.78	13967.2	403.78	14086.4						404.123	14443.5	403.28	14348.5	403.28	14899.5
				404.773	14671.7	403.68	14658.1	403.68	15224.9						404.273	18461.7	403.18	18409.6	403.18	18802.7						404.773	14023.8	403.68	13966.9	403.68	14671.3						404.273	14432.5	403.18	14344.4	403.18	14753.2
				404.924	14649.8	403.58	14656.8	403.58	14974.6						404.424	18440.2	403.08	18408.6	403.08	19716.8						404.924	14008.7	403.58	13966.6	403.58	14650.2						404.424	14427.8	403.08	14340.5	403.08	15068.3
				405.075	14634.3	403.48	14655.5	403.48	15227.4						404.575	18425.9	402.98	18407.6	402.98	18818.6						405.075	13999.1	403.48	13966.3	403.48	14431.6						404.575	14427.7	402.98	14336.7	402.98	14959.7
				405.226	14623	403.38	14654.2	403.38	15551.1						404.726	18416.5	402.88	18406.3	402.88	19707.9						405.226	13993.5	403.38	13965.9	403.38	15013.5						404.726	14431.1	402.88	14333	402.88	15136.4
				405.376	14614.3	403.28	14652.8	403.28	15406.7						404.876	18410.3	402.78	18405	402.78	19608.1						405.376	13990.7	403.28	13965.6	403.28	14731.3						404.876	14437	402.78	14329.4	402.78	15026.3
				405.527	14607.3	403.18	14651.5	403.18	15792.8						405.027	18405.9	402.68	18403.5	402.68	20134.1						405.527	13989.7	403.18	13965.3	403.18	14277.2						405.027	14444.7	402.68	14325.9	402.68	15018.2
				405.678	14601.2	403.08	14650.2	403.08	16143.2						405.178	18402.6	402.58	18401.9	402.58	19905						405.678	13989.9	403.08	13965	403.08	15113.1						405.178	14453.6	402.58	14322.6	402.58	15161.2
				405.829	14595.6	402.98	14648.9	402.98	16123.5						405.329	18399.9	402.48	18400.2	402.48	20368.3						405.829	13990.8	402.98	13964.7	402.98	14973.7						405.329	14463.6	402.48	14319.3	402.48	15677.2
				405.979	14590.3	402.88	14647.5	402.88	16075.5						405.479	18397.6	402.38	18398.3	402.38	20087.1						405.979	13992.1	402.88	13964.4	402.88	15110.4						405.479	14474.2	402.38	14316.2	402.38	15273.8
				406.13	14585.1	402.78	14646.2	402.78	16057.4						405.63	18395.5	402.28	18396.4	402.28	20004.9						406.13	13993.7	402.78	13964	402.78	15546.8						405.63	14485.6	402.28	14313.2	402.28	15557.8
				406.281	14580	402.68	14644.9	402.68	16194.5						405.781	18393.5	402.18	18394.3	402.18	20514.3						406.281	13995.4	402.68	13963.7	402.68	15405						405.781	14497.5	402.18	14310.3	402.18	15606.1
				406.432	14575	402.58	14643.6	402.58	16293.4						405.932	18391.7	402.08	18392.1	402.08	19914.7						406.432	13997.2	402.58	13963.4	402.58	15798.9						405.932	14510	402.08	14307.5	402.08	15488.2
				406.583	14570	402.48	14642.3	402.48	16444						406.083	18390	401.98	18389.8	401.98	20003.6						406.583	13999	402.48	13963.1	402.48	15442.9						406.083	14522.9	401.98	14304.8	401.98	15798.7
				406.733	14564.9	402.38	14640.9	402.38	16084.2						406.233	18388.4	401.88	18387.4	401.88	20565.9						406.733	14000.8	402.38	13962.8	402.38	15635.1						406.233	14536.4	401.88	14302.2	401.88	15970.5
				406.884	14559.9	402.28	14639.6	402.28	16103.3						406.384	18387.1	401.78	18384.9	401.78	20475.8						406.884	14002.7	402.28	13962.5	402.28	15461.5						406.384	14550.4	401.78	14299.8	401.78	16222
				407.035	14554.9	402.18	14638.3	402.18	15955.9						406.535	18386	401.68	18382.2	401.68	20934.1						407.035	14004.6	402.18	13962.1	402.18	15912.8						406.535	14564.9	401.68	14297.4	401.68	16348.2
				407.186	14549.9	402.08	14637	402.08	15867						406.686	18385.1	401.58	18379.5	401.58	21323.6						407.186	14006.4	402.08	13961.8	402.08	15968.9						406.686	14579.9	401.58	14295.1	401.58	16512.5
				407.336	14544.9	401.98	14635.6	401.98	15899.2						406.836	18384.5	401.48	18376.7	401.48	21726.5						407.336	14008.3	401.98	13961.5	401.98	16677.3						406.836	14595.5	401.48	14293	401.48	16827.6
				407.487	14539.8	401.88	14634.3	401.88	15985.3						406.987	18384.2	401.38	18373.8	401.38	21302.7						407.487	14010.2	401.88	13961.2	401.88	16501.9						406.987	14611.6	401.38	14290.9	401.38	17024.8
				407.638	14534.8	401.78	14633	401.78	15778.1						407.138	18384.3	401.28	18370.8	401.28	22120.7						407.638	14012	401.78	13960.9	401.78	17126.7						407.138	14628.3	401.28	14288.9	401.28	17090.2
				407.789	14529.8	401.68	14631.7	401.68	15785.5						407.289	18384.7	401.18	18367.7	401.18	22120						407.789	14013.9	401.68	13960.6	401.68	17554.5						407.289	14645.5	401.18	14287	401.18	17601.3
				407.939	14524.8	401.58	14630.3	401.58	16063						407.439	18385.6	401.08	18364.5	401.08	22961.8						407.939	14017.5	401.58	13960.2	401.58	18096.5						407.439	14663.4	401.08	14285.3	401.08	18020.7
				408.09	14519.9	401.48	14629	401.48	16156.2						407.59	18386.9	400.98	18361.2	400.98	22998.6						408.09	14023.6	401.48	13959.9	401.48	18469.4						407.59	14681.8	400.98	14283.6	400.98	18448.9
				408.241	14517.2	401.38	14627.7	401.38	16369.6						407.741	18388.7	400.88	18357.9	400.88	23812.9						408.241	14029.7	401.38	13959.6	401.38	18977.4						407.741	14700.9	400.88	14282	400.88	19413.1
				408.392	14515.3	401.28	14626.4	401.28	16207.1						407.892	18391	400.78	18354.4	400.78	25223.3						408.392	14035.8	401.28	13959.3	401.28	20193						407.892	14720.6	400.78	14280.5	400.78	20565
				408.542	14513.4	401.18	14625	401.18	16266.4						408.042	18393.8	400.68	18350.9	400.68	25956.7						408.542	14041.8	401.18	13959	401.18	20401.5						408.042	14740.9	400.68	14279.1	400.68	21778.1
				408.693	14511.5	401.08	14623.7	401.08	16249.5						408.193	18397.3	400.58	18347.4	400.58	27214.1						408.693	14047.9	401.08	13958.7	401.08	21154.9						408.193	14761.9	400.58	14277.7	400.58	22769.9
				408.844	14509.6	400.98	14622.4	400.98	16770.9						408.344	18401.3	400.48	18343.7	400.48	28548.3						408.844	14054	400.98	13958.3	400.98	22273.4						408.344	14783.6	400.48	14276.5	400.48	24277.9
				408.995	14507.7	400.88	14621.1	400.88	16875.2						408.495	18406	400.38	18340	400.38	30442						408.995	14060.1	400.88	13958	400.88	23195.9						408.495	14805.9	400.38	14275.4	400.38	25590.2
				409.145	14505.7	400.78	14619.8	400.78	17184.8						408.645	18411.4	400.28	18336.2	400.28	32168.3						409.145	14066.2	400.78	13957.7	400.78	23820.9						408.645	14828.9	400.28	14274.3	400.28	26660
				409.296	14503.8	400.68	14618.4	400.68	17409.2						408.796	18417.5	400.18	18332.3	400.18	33935						409.296	14072.3	400.68	13957.4	400.68	24490.5						408.796	14852.6	400.18	14273.3	400.18	28446.9
				409.447	14501.9	400.58	14617.1	400.58	17586.6						408.947	18424.3	400.08	18328.4	400.08	35965.7						409.447	14078.3	400.58	13957.1	400.58	24696.1						408.947	14877	400.08	14272.4	400.08	29721.3
				409.598	14500	400.48	14615.8	400.48	18280.4						409.098	18431.9	399.98	18324.5	399.98	38239						409.598	14084.4	400.48	13956.8	400.48	25508.6						409.098	14902.2	399.98	14271.6	399.98	31642.7
				409.748	14498.1	400.38	14614.5	400.38	18248						409.248	18440.4	399.88	18320.4	399.88	39535.9						409.748	14090.5	400.38	13956.4	400.38	26122.7						409.248	14928	399.88	14270.9	399.88	33417.8
				409.899	14496.2	400.28	14613.1	400.28	18188.7						409.399	18449.6	399.78	18316.3	399.78	41241.5						409.899	14096.6	400.28	13956.1	400.28	26477.7						409.399	14954.7	399.78	14270.2	399.78	33932.4
				410.05	14494.3	400.18	14611.8	400.18	18554.9						409.55	18459.8	399.68	18312.2	399.68	41155.5						410.05	14102.7	400.18	13955.8	400.18	25875.1						409.55	14982	399.68	14269.6	399.68	34721.7
				410.201	14492.3	400.08	14610.5	400.08	18866.5						409.701	18470.9	399.58	18308	399.58	41956						410.201	14108.8	400.08	13955.5	400.08	27073.4						409.701	15010.1	399.58	14269.1	399.58	35508.8
				410.351	14493.1	399.98	14609.2	399.98	18922.7						409.851	18482.9	399.48	18303.8	399.48	41733.3						410.351	14114.9	399.98	13955.2	399.98	26565.5						409.851	15038.7	399.48	14268.7	399.48	35350.2
				410.502	14500.7	399.88	14607.8	399.88	18847.8						410.002	18495.9	399.38	18299.5	399.38	41356.7						410.502	14120.9	399.88	13954.9	399.88	25454.2						410.002	15067.9	399.38	14268.3	399.38	35360.8
				410.653	14509.2	399.78	14606.5	399.78	19038.3						410.153	18509.9	399.28	18295.2	399.28	40810.6						410.653	14127	399.78	13954.5	399.78	24861.4						410.153	15097.4	399.28	14268.1	399.28	34548.1
				410.804	14517.7	399.68	14605.2	399.68	19266.1						410.304	18524.9	399.18	18290.9	399.18	40573.9						410.804	14133.1	399.68	13954.2	399.68	24175.9						410.304	15127.4	399.18	14267.9	399.18	33929.3
				410.954	14526.2	399.58	14603.9	399.58	19730.8						410.454	18541.1	399.08	18286.5	399.08	37926.8						410.954	14139.2	399.58	13953.9	399.58	23634.5						410.454	15157.5	399.08	14267.7	399.08	32744.3
				411.105	14534.7	399.48	14602.5	399.48	19369.9						410.605	18558.3	398.98	18282.1	398.98	36208						411.105	14145.3	399.48	13953.6	399.48	22677.7						410.605	15187.8	398.98	14267.6	398.98	31402.8
				411.256	14543.2	399.38	14601.2	399.38	18976.6						410.756	18576.7	398.88	18277.6	398.88	34397.2						411.256	14151.4	399.38	13953.3	399.38	21379.6						410.756	15218.2	398.88	14267.6	398.88	30243.2
				411.407	14551.7	399.28	14599.9	399.28	19111.2						410.907	18596.3	398.78	18273.2	398.78	33751.3						411.407	14157.4	399.28	13953	399.28	20782.6						410.907	15248.6	398.78	14267.7	398.78	28537.4
				411.557	14560.1	399.18	14598.6	399.18	18720						411.057	18617	398.68	18268.7	398.68	32412.5						411.557	14163.5	399.18	13952.6	399.18	19864.4						411.057	15278.9	398.68	14267.8	398.68	27000.3
				411.708	14568.6	399.08	14597.3	399.08	18748.9						411.208	18639.1	398.58	18264.2	398.58	30813.6						411.708	14169.6	399.08	13952.3	399.08	19243.8						411.208	15309	398.58	14268	398.58	25418.9
				411.859	14577.1	398.98	14595.9	398.98	18439.2						411.359	18662.3	398.48	18259.6	398.48	28918.7						411.859	14175.7	398.98	13952	398.98	18395.7						411.359	15338.9	398.48	14268.2	398.48	23446.4
				412.01	14585.6	398.88	14594.6	398.88	17992.6						411.51	18687	398.38	18255.1	398.38	27215.1						412.01	14181.8	398.88	13951.7	398.88	17963.8						411.51	15368.4	398.38	14268.5	398.38	22090.6
				412.16	14594.1	398.78	14593.3	398.78	17515						411.66	18712.9	398.28	18250.5	398.28	26140.3						412.16	14187.9	398.78	13951.4	398.78	16881.1						411.66	15397.4	398.28	14268.9	398.28	20602.8
				412.311	14602.6	398.68	14592	398.68	17501.6						411.811	18740.3	398.18	18245.9	398.18	24944.1						412.311	14193.9	398.68	13951.1	398.68	16757.7						411.811	15426	398.18	14269.3	398.18	18969.8
				412.462	14611.1	398.58	14590.6	398.58	16732.9						411.962	18769	398.08	18241.3	398.08	23785.7						412.462	14200	398.58	13950.7	398.58	16023.3						411.962	15453.9	398.08	14269.8	398.08	18819.7
				412.613	14618.5	398.48	14589.3	398.48	16541.5						412.113	18799.2	397.98	18236.8	397.98	22216.8						412.613	14206.1	398.48	13950.4	398.48	15903.7						412.113	15481.1	397.98	14270.3	397.98	17774.9
				412.763	14625.4	398.38	14588	398.38	16241.2						412.263	18830.8	397.88	18232.2	397.88	21855.2						412.763	14212.2	398.38	13950.1	398.38	15653.2						412.263	15507.6	397.88	14270.9	397.88	17109.9
				412.914	14632.4	398.28	14586.7	398.28	16173.1						412.414	18864	397.78	18227.6	397.78	20966.3						412.914	14218.3	398.28	13949.8	398.28	15357.6						412.414	15533.1	397.78	14271.5	397.78	16857
				413.065	14639.3	398.18	14585.3	398.18	15679						412.565	18898.7	397.68	18223	397.68	20640.7						413.065	14224.4	398.18	13949.5	398.18	14880.6						412.565	15557.8	397.68	14272.2	397.68	16342.4
				413.216	14646.3	398.08	14584	398.08	15359						412.716	18935.1	397.58	18218.4	397.58	20064.2						413.216	14230.4	398.08	13949.1	398.08	14652.6						412.716	15581.3	397.58	14272.9	397.58	15586.5
				413.366	14653.3	397.98	14582.7	397.98	15477.4						412.866	18972.9	397.48	18213.8	397.48	20186.6						413.366	14236.5	397.98	13948.8	397.98	14657.2						412.866	15603.8	397.48	14273.7	397.48	15067.6
				413.517	14660.2	397.88	14581.4	397.88	15122.2						413.017	19012.5	397.38	18209.2	397.38	19576.8						413.517	14242.6	397.88	13948.5	397.88	15294.2						413.017	15625.1	397.38	14274.6	397.38	15463.4
				413.668	14667.2	397.78	14580	397.78	14857.9						413.168	19053.7	397.28	18204.7	397.28	19319.4						413.668	14248.7	397.78	13948.2	397.78	14594.2						413.168	15645	397.28	14275.4	397.28	14979.3
				413.819	14674.1	397.68	14578.7	397.68	15166.1						413.319	19096.7	397.18	18200.1	397.18	19461.3						413.819	14254.8	397.68	13947.9	397.68	14485.8						413.319	15663.6	397.18	14276.4	397.18	15495.3
				413.969	14681.1	397.58	14577.4	397.58	14732.7						413.469	19141.3	397.08	18195.6	397.08	19541.1						413.969	14260.9	397.58	13947.6	397.58	14562.3						413.469	15680.7	397.08	14277.3	397.08	14725.8
				414.12	14688	397.48	14576.1	397.48	15145.3						413.62	19187.8	396.98	18191.1	396.98	19071						414.12	14270.9	397.48	13947.2	397.48	13948.8						413.62	15696.2	396.98	14278.3	396.98	14950.6
				414.271	14695	397.38	14574.8	397.38	14854.9						413.771	19236	396.88	18186.6	396.88	18672.3						414.271	14292.9	397.38	13946	397.38	14729.9						413.771	15710.2	396.88	14279.4	396.88	14460.5
				414.422	14701.9	397.28	14573.4	397.28	14988.1						413.922	19286.2	396.78	18182.1	396.78	18167.4						414.422	14315.7	397.28	13940.2	397.28	14613.3						413.922	15722.3	396.78	14280.5	396.78	14734.4
				414.572	14708.9	397.18	14572.1	397.18	14923.3						414.072	19338.1	396.68	18177.7	396.68	18740.5						414.572	14338.5	397.18	13934.4	397.18	14401.3						414.072	15732.8	396.68	14281.6	396.68	14649.4
				414.723	14715.8	397.08	14570.8	397.08	14958.3						414.223	19392.1	396.58	18173.3	396.58	18426.5						414.723	14361.3	397.08	13928.5	397.08	14200.6						414.223	15741.1	396.58	14282.7	396.58	14504.8
				414.874	14722.8	396.98	14569.5	396.98	14963.6						414.374	19447.8	396.48	18168.9	396.48	18680.4						414.874	14384.1	396.98	13922.7	396.98	14318.8						414.374	15747.7	396.48	14283.9	396.48	14426.9
				415.025	14729.8	396.88	14568.1	396.88	14920.1						414.525	19505.7	396.38	18164.6	396.38	18313.9						415.025	14406.9	396.88	13916.9	396.88	14129.9						414.525	15752	396.38	14285.2	396.38	14506.2
				415.175	14736.7	396.78	14566.8	396.78	14845.9						414.675	19565.4	396.28	18160.3	396.28	18376.2						415.175	14429.7	396.78	13911.1	396.78	13827.5						414.675	15754.4	396.28	14286.4	396.28	14368
				415.326	14743.7	396.68	14565.4	396.68	14542.8						414.826	19627.4	396.18	18156	396.18	18402.3						415.326	14452.5	396.68	13905.3	396.68	14064.4						414.826	15754.7	396.18	14287.7	396.18	14537.1
				415.477	14750.6	396.58	14563.9	396.58	14915.2						414.977	19691.2	396.08	18151.8	396.08	18373.7						415.477	14475.4	396.58	13899.5	396.58	14289.2						414.977	15761	396.08	14289	396.08	14457.9
				415.628	14757.6	396.48	14562.3	396.48	14988.3						415.128	19757.4	395.98	18147.6	395.98	18015.2						415.628	14498.2	396.48	13893.7	396.48	14117.6						415.128	15806.9	395.98	14290.4	395.98	14534.4
				415.778	14764.5	396.38	14560.8	396.38	14993.1						415.278	19825.4	395.88	18143.5	395.88	17936.7						415.778	14521	396.38	13887.9	396.38	13591.1						415.278	15914.8	395.88	14291.8	395.88	14249.2
				415.929	14771.5	396.28	14559.3	396.28	14920.7						415.429	19895.9	395.78	18139.4	395.78	18061.6						415.929	14543.8	396.28	13882.1	396.28	13851.4						415.429	16135.2	395.78	14293.2	395.78	14498.6
				416.08	14778.4	396.18	14557.7	396.18	14521.1						415.58	20151.2	395.68	18135.4	395.68	18480.5						416.08	14566.6	396.18	13876.3	396.18	14235						415.58	16427.8	395.68	14294.6	395.68	14434.6
						396.08	14556.2	396.08	14690.6								395.58	18131.5	395.58	18881.2								396.08	13870.5	396.08	14335.7								395.58	14296	395.58	14213.1
						395.98	14554.6	395.98	14716								395.48	18127.6	395.48	18301.5								395.98	13864.7	395.98	13796.2								395.48	14297.5	395.48	14408.8
						395.88	14553.1	395.88	14800								395.38	18123.7	395.38	18020.6								395.88	13858.9	395.88	14086.8								395.38	14299	395.38	14501.4
						395.78	14551.6	395.78	14759.6								395.28	18120	395.28	18750.4								395.78	13853.1	395.78	13733.2								395.28	14300.5	395.28	14379.4
						395.68	14550	395.68	14828.3								395.18	18116.3	395.18	18657.3								395.68	13847.3	395.68	13940.9								395.18	14302.1	395.18	14345.8
						395.58	14548.5	395.58	14612.9								395.08	18112.6	395.08	18557.1								395.58	13841.5	395.58	13920.3								395.08	14303.6	395.08	14445.7
						395.48	14547	395.48	14644.7								394.98	18109.1	394.98	18504.4								395.48	13835.7	395.48	13816.9								394.98	14305.2	394.98	14312.3
						395.38	14545.4	395.38	14683.1								394.88	18105.6	394.88	19054.3								395.38	13829.9	395.38	13731								394.88	14306.7	394.88	14234.6
						395.28	14543.9	395.28	14783.5								394.78	18102.2	394.78	19054								395.28	13824.1	395.28	14224								394.78	14308.3	394.78	14570.4
						395.18	14542.3	395.18	14897.5								394.68	18098.8	394.68	18077.7								395.18	13818.3	395.18	14358.5								394.68	14309.9	394.68	14486
						395.08	14540.8	395.08	14777.8								394.58	18095.6	394.58	18507.5								395.08	13812.5	395.08	14226.4								394.58	14311.5	394.58	14343.2
						394.98	14539.3	394.98	14868								394.48	18092.4	394.48	18220.1								394.98	13806.7	394.98	13460								394.48	14313.2	394.48	14433.8
						394.88	14537.7	394.88	15091.2								394.38	18089.3	394.38	18106.9								394.88	13800.8	394.88	13619.3								394.38	14314.8	394.38	14466
						394.78	14536.2	394.78	14749.3								394.28	18086.4	394.28	18283.1								394.78	13795	394.78	14392.8								394.28	14316.4	394.28	14239.1
						394.68	14534.7	394.68	14815.3								394.18	18083.5	394.18	18347.7								394.68	13789.2	394.68	14125.2								394.18	14318.1	394.18	14395.8
						394.58	14533.1	394.58	14533.3								394.08	18080.7	394.08	17918.1								394.58	13783.4	394.58	14279								394.08	14319.7	394.08	14675
						394.48	14531.6	394.48	14942.7								393.98	18078	393.98	18247.5								394.48	13777.6	394.48	14300.7								393.98	14321.4	393.98	14379.5
						394.38	14530	394.38	14704.9								393.88	18075.4	393.88	18160								394.38	13771.8	394.38	14020.1								393.88	14323	393.88	14068.9
						394.28	14529.9	394.28	14471.1								393.78	18072.9	393.78	18348.7								394.28	13766	394.28	14036.5								393.78	14324.6	393.78	14243.5
						394.18	14531.3	394.18	14726.7								393.68	18070.5	393.68	18571.1								394.18	13760.2	394.18	13735.3								393.68	14326.3	393.68	14745.5
						394.08	14532.7	394.08	14672.3								393.58	18068.2	393.58	18269.3								394.08	13763.7	394.08	14082.4								393.58	14327.9	393.58	14370.8
						393.98	14534.1	393.98	15186.4								393.48	18066.1	393.48	18244.8								393.98	13767.6	393.98	13917.8								393.48	14329.6	393.48	14325.4
						393.88	14535.5	393.88	14912.3								393.38	18064	393.38	18727.3								393.88	13771.6	393.88	14546.7								393.38	14331.2	393.38	14513.1
						393.78	14536.9	393.78	14706.1								393.28	18062.1	393.28	18561.9								393.78	13775.5	393.78	13635								393.28	14332.8	393.28	14603.1
						393.68	14538.3	393.68	14652.5								393.18	18060.2	393.18	18582.4								393.68	13779.5	393.68	13679.2								393.18	14334.4	393.18	14049.1
						393.58	14539.7	393.58	14560.5								393.08	18058.6	393.08	19088.4								393.58	13783.4	393.58	13756.5								393.08	14336	393.08	14360.3
						393.48	14541.1	393.48	14582.4								392.98	18057	392.98	18494.7								393.48	13787.4	393.48	14265.9								392.98	14337.6	392.98	14469.4
						393.38	14542.5	393.38	14958.8								392.88	18055.5	392.88	18104								393.38	13791.3	393.38	14260.8								392.88	14339.2	392.88	14595.3
						393.28	14543.9	393.28	15065.5								392.78	18054.2	392.78	18632.7								393.28	13795.3	393.28	14318.8								392.78	14340.8	392.78	14361.3
						393.18	14545.3	393.18	14993.8								392.68	18053	392.68	18518.8								393.18	13799.2	393.18	14270.9								392.68	14342.3	392.68	14281.4
						393.08	14546.7	393.08	14544.4								392.58	18052	392.58	18540								393.08	13803.1	393.08	14399.6								392.58	14343.9	392.58	14219
						392.98	14548.1	392.98	14757.7								392.48	18051.1	392.48	18081								392.98	13807.1	392.98	14360.6								392.48	14345.4	392.48	14222.8
						392.88	14549.5	392.88	14676.1								392.38	18050.3	392.38	17763.4								392.88	13811	392.88	14218.8								392.38	14346.9	392.38	14442.3
						392.78	14550.9	392.78	14793.1								392.28	18049.7	392.28	18053.4								392.78	13815	392.78	14050								392.28	14348.4	392.28	14299.2
						392.68	14552.3	392.68	14999.6								392.18	18049.2	392.18	18361.5								392.68	13818.9	392.68	14068.3								392.18	14349.8	392.18	14323.4
						392.58	14553.7	392.58	14760.5								392.08	18048.9	392.08	18577								392.58	13822.9	392.58	14477.6								392.08	14351.3	392.08	14187.7
						392.48	14555.1	392.48	15052.7								391.98	18048.7	391.98	18835.9								392.48	13826.8	392.48	13990.9								391.98	14352.7	391.98	14363.1
						392.38	14556.4	392.38	14602.4								391.88	18048.7	391.88	18397.9								392.38	13830.8	392.38	14336.2								391.88	14354.1	391.88	14354.2
						392.28	14557.8	392.28	14866.9								391.78	18048.8	391.78	18690								392.28	13834.7	392.28	14042.2								391.78	14355.4	391.78	14393.6
						392.18	14559.2	392.18	14704.4								391.68	18049.1	391.68	18036.4								392.18	13838.7	392.18	13956.1								391.68	14356.8	391.68	14434.5
						392.08	14560.6	392.08	14929.4								391.58	18049.5	391.58	18156								392.08	13842.6	392.08	13928.1								391.58	14358.1	391.58	14264.7
						391.98	14562	391.98	14825.7								391.48	18050.2	391.48	18451.4								391.98	13846.5	391.98	14146.4								391.48	14359.3	391.48	14221.7
						391.88	14563.4	391.88	14828								391.38	18050.9	391.38	18784.3								391.88	13850.5	391.88	14307.3								391.38	14360.6	391.38	14533.7
						391.78	14564.8	391.78	15005								391.28	18051.9	391.28	18591.5								391.78	13854.4	391.78	13984.3								391.28	14361.8	391.28	14637.7
						391.68	14566.6	391.68	14517.6								391.18	18053	391.18	18342.5								391.68	13858.4	391.68	13625.8								391.18	14363	391.18	14361.4
						391.58	14570.3	391.58	14920								391.08	18054.3	391.08	18473.8								391.58	13862.3	391.58	13751.7								391.08	14364.1	391.08	14367.2
						391.48	14574	391.48	14738.1								390.98	18055.8	390.98	18630.8								391.48	13866.3	391.48	14291.3								390.98	14365.2	390.98	14276.1
						391.38	14577.7	391.38	14729.6								390.88	18057.4	390.88	18521.1								391.38	13870.2	391.38	14561.8								390.88	14366.3	390.88	14362.7
						391.28	14581.5	391.28	14975.8								390.78	18059.2	390.78	18475.3								391.28	13874.2	391.28	13958.5								390.78	14367.3	390.78	14249.4
						391.18	14585.2	391.18	15167.4								390.68	18061.3	390.68	18057.9								391.18	13878.1	391.18	13956.2								390.68	14368.3	390.68	14463.2
						391.08	14588.9	391.08	15258.9								390.58	18063.5	390.58	18582.9								391.08	13882.1	391.08	13897.8								390.58	14369.2	390.58	14342.4
						390.98	14592.6	390.98	15191.3								390.48	18065.9	390.48	18197.2								390.98	13886	390.98	14272.5								390.48	14370.1	390.48	14429.4
						390.88	14596.3	390.88	14911.4								390.38	18068.4	390.38	18336.9								390.88	13889.9	390.88	14141.6								390.38	14370.9	390.38	14463.2
						390.78	14600.1	390.78	14960								390.28	18071.2	390.28	18495.2								390.78	13893.9	390.78	14414.7								390.28	14371.7	390.28	14557.6
						390.68	14603.8	390.68	14957.4								390.18	18074.2	390.18	18665.3								390.68	13897.8	390.68	13796.9								390.18	14372.5	390.18	14451.5
						390.58	14607.5	390.58	14942.1								390.08	18077.4	390.08	18631								390.58	13901.8	390.58	13597.1								390.08	14373.2	390.08	14263.4
						390.48	14611.2	390.48	15263.7								389.98	18080.8	389.98	18831.4								390.48	13905.7	390.48	13586.5								389.98	14373.9	389.98	14566.9
						390.38	14615	390.38	14890.5								389.88	18084.4	389.88	18495.5								390.38	13909.7	390.38	14344.1								389.88	14374.5	389.88	14153.9
						390.28	14618.7	390.28	14988.9								389.78	18088.1	389.78	18390.4								390.28	13913.6	390.28	14159.9								389.78	14375	389.78	14358.7
						390.18	14622.4	390.18	14971.4								389.68	18092.2	389.68	18791.2								390.18	13917.6	390.18	14503.2								389.68	14375.5	389.68	14406.6
						390.08	14626.1	390.08	14986.5								389.58	18096.4	389.58	17926								390.08	13921.5	390.08	14146.7								389.58	14376	389.58	14586.8
						389.98	14629.9	389.98	14978.1								389.48	18100.8	389.48	18395.3								389.98	13925.5	389.98	13950.6								389.48	14376.3	389.48	14519.7
						389.88	14633.6	389.88	14997.1								389.38	18105.5	389.38	19128.3								389.88	13929.4	389.88	14330.9								389.38	14376.7	389.38	14109.8
						389.78	14637.3	389.78	15174.7								389.28	18110.3	389.28	19001.1								389.78	13933.3	389.78	14259.8								389.28	14376.9	389.28	14127.6
						389.68	14641	389.68	14840.1								389.18	18115.4	389.18	19126.8								389.68	13937.3	389.68	14321.3								389.18	14377.1	389.18	14320.8
						389.58	14644.8	389.58	14906.1								389.08	18120.8	389.08	18325.9								389.58	13941.2	389.58	13760.1								389.08	14377.3	389.08	14632.1
						389.48	14648.5	389.48	15005.4								388.98	18126.3	388.98	18498.3								389.48	13945.2	389.48	13893.1								388.98	14377.4	388.98	14375.8
						389.38	14652.2	389.38	14997.7								388.88	18132.1	388.88	17868.5								389.38	13949.1	389.38	13510.1								388.88	14377.4	388.88	14303.8
						389.28	14655.9	389.28	15072.8								388.78	18138.1	388.78	18501.4								389.28	13953.1	389.28	14210.7								388.78	14377.3	388.78	14487.3
						389.18	14659.7	389.18	14913.7								388.68	18144.4	388.68	18491.8								389.18	13957	389.18	14073.3								388.68	14377.2	388.68	14519.5
						389.08	14663.4	389.08	14971.7								388.58	18150.9	388.58	17946.5								389.08	13961	389.08	14164.8								388.58	14377	388.58	14237.5
						388.98	14667.1	388.98	15122.5								388.48	18157.6	388.48	18406.9								388.98	13964.9	388.98	13917.1								388.48	14376.8	388.48	14448.8
						388.88	14670.8	388.88	14596.7								388.38	18164.6	388.38	18339.1								388.88	13968.9	388.88	13980								388.38	14376.4	388.38	14484.4
						388.78	14670.3	388.78	14825.1								388.28	18171.8	388.28	18385.3								388.78	13972.8	388.78	13914.5								388.28	14376	388.28	14509.8
						388.68	14669.6	388.68	14744.3								388.18	18179.3	388.18	18620.9								388.68	13976.7	388.68	14132.7								388.18	14375.6	388.18	14524.7
						388.58	14668.8	388.58	14955.5								388.08	18187.1	388.08	18652.4								388.58	13980.7	388.58	14094.5								388.08	14375	388.08	14252.5
						388.48	14668	388.48	14967.5								387.98	18195	387.98	18123.1								388.48	13984.6	388.48	14184.6								387.98	14374.4	387.98	14414.3
						388.38	14667.3	388.38	15149.6								387.88	18203.3	387.88	18554.2								388.38	13988.6	388.38	14034.8								387.88	14373.7	387.88	14287.7
						388.28	14666.5	388.28	15070.2								387.78	18211.8	387.78	18833.5								388.28	13999.9	388.28	13991								387.78	14372.9	387.78	14471.7
						388.18	14665.7	388.18	14783.8								387.68	18220.6	387.68	18303.1								388.18	14013.3	388.18	14107.8								387.68	14372	387.68	14336.5
						388.08	14665	388.08	15160								387.58	18229.6	387.58	18209.8								388.08	14026.8	388.08	14291.6								387.58	14371.1	387.58	14744.9
						387.98	14664.2	387.98	15298.5								387.48	18238.9	387.48	18340.3								387.98	14040.3	387.98	13851.1								387.48	14370.1	387.48	14530.6
						387.88	14663.4	387.88	14962.7								387.38	18248.5	387.38	18068.7								387.88	14053.8	387.88	13979.7								387.38	14368.9	387.38	14226.8
						387.78	14662.7	387.78	14994.8								387.28	18258.3	387.28	18788.2								387.78	14067.3	387.78	14596								387.28	14367.7	387.28	14482.1
						387.68	14661.9	387.68	15164.2								387.18	18268.5	387.18	18229.7								387.68	14080.8	387.68	14642.4								387.18	14366.5	387.18	14417.1
						387.58	14661.1	387.58	15511.1								387.08	18278.9	387.08	18610.3								387.58	14094.3	387.58	13645.2								387.08	14365.1	387.08	14512.5
						387.48	14660.4	387.48	14898.4								386.98	18289.6	386.98	18902.1								387.48	14107.8	387.48	13891.6								386.98	14363.6	386.98	14283.5
						387.38	14659.6	387.38	14736.2								386.88	18300.5	386.88	18822.7								387.38	14121.2	387.38	13851.3								386.88	14362.1	386.88	14736.9
						387.28	14658.8	387.28	14792.9								386.78	18311.8	386.78	18866.7								387.28	14134.7	387.28	14048.2								386.78	14360.4	386.78	14501.9
						387.18	14658.1	387.18	15052.6								386.68	18323.3	386.68	18885.6								387.18	14148.2	387.18	13785.9								386.68	14358.7	386.68	14633.1
						387.08	14657.3	387.08	15015.3								386.58	18335.2	386.58	18327.8								387.08	14161.7	387.08	13810.9								386.58	14356.8	386.58	14458.2
						386.98	14656.5	386.98	14945.1								386.48	18347.3	386.48	18078.7								386.98	14175.2	386.98	14106.7								386.48	14354.9	386.48	14502.5
						386.88	14655.8	386.88	14626.8								386.38	18359.7	386.38	18578.9								386.88	14188.7	386.88	14138								386.38	14352.9	386.38	14198.5
						386.78	14655	386.78	14941.5								386.28	18372.5	386.28	17788.1								386.78	14202.2	386.78	13814.9								386.28	14350.7	386.28	14402.8
						386.68	14654.2	386.68	15151.3								386.18	18385.5	386.18	18057.4								386.68	14215.6	386.68	14007.9								386.18	14348.5	386.18	14549.9
						386.58	14653.5	386.58	15060.1								386.08	18398.8	386.08	18820.6								386.58	14229.1	386.58	14426.5								386.08	14346.2	386.08	14355.7
						386.48	14652.7	386.48	14702.1								385.98	18412.5	385.98	18721.8								386.48	14242.6	386.48	14407.6								385.98	14343.7	385.98	14339.8
						386.38	14651.9	386.38	14634.5								385.88	18426.4	385.88	18956.5								386.38	14256.1	386.38	14063.6								385.88	14341.2	385.88	14628.2
						386.28	14651.2	386.28	14837								385.78	18440.7	385.78	18743								386.28	14269.6	386.28	14522.4								385.78	14338.6	385.78	14677.2
						386.18	14650.4	386.18	14835.4								385.68	18455.3	385.68	18594								386.18	14283.1	386.18	13973.1								385.68	14335.8	385.68	14628.7
						386.08	14649.6	386.08	14770.9								385.58	18475.9	385.58	18464.6								386.08	14296.6	386.08	14329.9								385.58	14374.1	385.58	14390.5

## Sheet: Figure 4f
O1s-przpOs-before									trzpOs-before									przpOs-after									trzpOs-after
521.08	14033.5	521.08	14033.5	551.08	20254.9	551.08	20377.6		520.58	18087.3	520.58	18087.3	550.58	25083.1	550.58	25195.5		521.08	13763.4	521.08	13763.4	551.08	28562.2	551.08	28430.8		520.58	16188.4	520.58	16188.4	550.58	21762.3	550.58	22724.5
522.281	14005.5	521.383	14033.5	550.98	20215	550.98	21171.1		522.063	18058.1	520.883	18081.3	550.48	25030.4	550.48	24629.9		522.326	13632.3	521.383	13763.4	550.98	28459.5	550.98	29340.6		522.076	16307.6	520.883	16212.5	550.48	21720.2	550.48	22073.8
523.482	13946.1	521.686	14033.5	550.88	20175.1	550.88	20516.2		523.546	18028.9	521.186	18075.4	550.38	24977.7	550.38	25319.5		523.572	13659.3	521.686	13681	550.88	28356.9	550.88	28170.1		523.572	16367.8	521.186	16236.7	550.38	21678	550.38	21819.7
524.684	13939.9	521.989	14028.6	550.78	20135.3	550.78	20749.6		525.029	17907.7	521.489	18069.4	550.28	24925	550.28	24925		524.818	13810.1	521.989	13652	550.78	28324.4	550.78	28379.7		525.068	16367.8	521.489	16260.8	550.28	21635.9	550.28	21917.9
525.885	13980.8	522.292	14004.7	550.68	20095.4	550.68	20496.9		526.512	17759.9	521.792	18063.4	550.18	24872.3	550.18	24881.6		526.064	14039.8	522.292	13633.6	550.68	28242.9	550.68	27845.8		526.564	16436	521.792	16285	550.18	21593.8	550.18	22323.8
527.086	14062.7	522.595	13984.5	550.58	20055.5	550.58	20415		527.995	17924.9	522.095	18057.5	550.08	24819.6	550.08	25121.2		527.31	14303.7	522.595	13625.3	550.58	28159.7	550.58	27624		528.06	16548.1	522.095	16309.1	550.08	21551.6	550.08	21792
528.287	14179.5	522.898	13968	550.48	20015.7	550.48	20450.9		528.124	17967.7	522.398	18051.5	549.98	24766.9	549.98	24544.5		528.556	14557	522.898	13626.4	550.48	28074.9	550.48	27622.7		528.194	16583.1	522.398	16333.2	549.98	21509.5	549.98	21641.6
529.489	14374.5	523.201	13955	550.38	19975.8	550.38	20500.6		528.372	18081.9	522.701	18045.5	549.88	24714.2	549.88	24722.2		529.802	14818.7	523.201	13636.3	550.38	27988.5	550.38	27786.2		528.454	16682.3	522.701	16357.4	549.88	21467.3	549.88	21935.6
529.605	14423.2	523.504	13945.6	550.28	19935.9	550.28	20410.9		528.608	18270	523.004	18039.5	549.78	24661.5	549.78	25023.6		529.917	14879.2	523.504	13654.2	550.28	27900.5	550.28	27609.6		528.7	16849.9	523.004	16367.8	549.78	21425.2	549.78	21758.7
529.828	14582.4	523.807	13939.5	550.18	19896	550.18	20136.9		528.832	18597.3	523.307	18033.6	549.68	24608.8	549.68	24637		530.138	15092.2	523.807	13679.7	550.18	27811	550.18	27534.6		528.935	17140.2	523.307	16367.8	549.68	21383.1	549.68	21887.5
530.041	14883.9	524.11	13936.7	550.08	19856.2	550.08	20054.9		529.045	19154.8	523.61	18027.6	549.58	24556.1	549.58	24174		530.349	15530.4	524.11	13711.9	550.08	27720	550.08	27840.6		529.157	17625.9	523.61	16367.8	549.58	21340.9	549.58	22029
530.242	15427	524.413	13937	549.98	19816.3	549.98	19770.8		529.246	20052.6	523.913	18019	549.48	24503.4	549.48	24821.3		530.549	16372.5	524.413	13750.3	549.98	27627.5	549.98	27392		529.368	18390.2	523.913	16367.8	549.48	21298.8	549.48	21190.9
530.433	16336.2	524.716	13940.5	549.88	19838.4	549.88	19620.3		529.437	21403	524.216	17988.8	549.38	24450.7	549.38	24943		530.738	17855.4	524.716	13794.3	549.88	27533.6	549.88	27494		529.567	19513.6	524.216	16367.8	549.38	21256.6	549.38	21384.9
530.614	17743.8	525.019	13946.9	549.78	19788	549.78	20234.6		529.617	23298.3	524.519	17958.5	549.28	24397.9	549.28	24020.7		530.917	20246.8	525.019	13843.1	549.78	27438.3	549.78	27624.8		529.755	21056.9	524.519	16367.8	549.28	21214.5	549.28	21719.1
530.784	19765.1	525.322	13956.2	549.68	19737.6	549.68	20205.7		529.787	25789.1	524.822	17928.3	549.18	24345.2	549.18	23822.7		531.086	23798.2	525.322	13896.2	549.68	27341.7	549.68	27237.6		529.933	23046.6	524.822	16367.8	549.18	21172.4	549.18	21751.3
530.945	22471.2	525.625	13968.3	549.58	19687.3	549.58	19567.1		529.946	28868.9	525.125	17898.1	549.08	24292.5	549.08	23819		531.246	28688.2	525.625	13952.8	549.58	27243.7	549.58	26879.3		530.1	25466	525.125	16367.8	549.08	21130.2	549.08	21818.6
531.096	25869.2	525.928	13983.1	549.48	19637	549.48	19670.4		530.097	32471.3	525.428	17867.9	548.98	24239.8	548.98	24140		531.396	34975.9	525.928	14012.4	549.48	27144.5	549.48	26995.6		530.257	28255.2	525.428	16370.8	548.98	21088.1	548.98	21861.1
531.239	29895.4	526.232	14000.5	549.38	19586.9	549.38	19986.4		530.237	36478.5	525.732	17837.7	548.88	24187.1	548.88	23995.5		531.537	42577.2	526.232	14074.4	549.38	27044	549.38	27371.8		530.404	31319.2	525.732	16388.2	548.88	21045.9	548.88	21269.4
531.372	34422.6	526.535	14020.4	549.28	19536.8	549.28	20201.8		530.369	40738	526.035	17807.5	548.78	24134.4	548.78	23603.1		531.669	51270.2	526.535	14137.9	549.28	26942.2	549.28	26601.7		530.541	34541.8	526.035	16405.6	548.78	21003.8	548.78	21912.5
531.497	39278.7	526.838	14042.7	549.18	19486.9	549.18	20234.9		530.492	45084.2	526.338	17777.2	548.68	24081.7	548.68	24910.4		531.793	60728.8	526.838	14202.5	549.18	26839.3	549.18	26971.9		530.67	37800.4	526.338	16423	548.68	20961.7	548.68	21877.7
531.613	44271.4	527.141	14067.3	549.08	19437	549.08	20557		530.606	49358.4	526.641	17747	548.58	24029	548.58	23817.6		531.908	70570.5	527.141	14267.5	549.08	26735.2	549.08	27240.8		530.789	40980.9	526.641	16440.4	548.58	20919.5	548.58	21710.3
531.721	49212.3	527.444	14094.1	548.98	19387.2	548.98	19707.6		530.712	53424.2	526.944	17716.9	548.48	23976.3	548.48	23922.9		532.015	80408	527.444	14332.2	548.98	26630	548.98	26932.9		530.9	43987.2	526.944	16457.9	548.48	20877.4	548.48	21949.2
531.822	53936.8	527.747	14123	548.88	19337.6	548.88	19924.5		530.811	57176.8	527.247	17740.6	548.38	23923.6	548.38	24323.5		532.115	89892.7	527.747	14396	548.88	26523.7	548.88	26525.7		531.003	46747.4	527.247	16475.7	548.38	20835.2	548.38	21659.2
531.915	58316	528.05	14153.9	548.78	19288.1	548.78	19374.4		530.902	60546.7	527.55	17809.6	548.28	23870.9	548.28	23626.5		532.208	98744.2	528.05	14458.3	548.78	26416.4	548.78	26630.9		531.098	49215.4	527.55	16494.9	548.28	20793.1	548.28	22003
532.001	62262.1	528.353	14186.8	548.68	19238.7	548.68	19324.4		530.985	63497.7	527.853	17884.4	548.18	23818.2	548.18	23408.2		532.293	106764	528.353	14518.3	548.68	26308	548.68	25714.5		531.185	51369.1	527.853	16518.8	548.18	20750.9	548.18	21195.3
532.08	65727.1	528.656	14222	548.58	19189.5	548.58	19446.3		531.062	66022.5	528.156	17979.7	548.08	23765.5	548.08	23209.7		532.371	113838	528.656	14575.6	548.58	26198.7	548.58	26240		531.265	53206.5	528.156	16572.1	548.08	20708.8	548.08	21436.3
532.153	68698.1	528.959	14261.3	548.48	19140.3	548.48	19223.8		531.132	68136	528.459	18138.8	547.98	23712.8	547.98	23530.9		532.443	119924	528.959	14629.8	548.48	26088.4	548.48	26171.2		531.339	54741.1	528.459	16684.9	547.98	20666.7	547.98	21806.4
532.219	71189.1	529.262	14312.7	548.38	19091.4	548.38	20046.6		531.195	69869.1	528.762	18472.9	547.88	23660.1	547.88	23994		532.509	125041	529.262	14682.5	548.38	25977.2	548.38	26097.4		531.405	55997.1	528.762	16910.2	547.88	20624.5	547.88	21592.6
532.279	73233.9	529.565	14404.6	548.28	19042.5	548.28	19314.9		531.253	71262	529.065	19225.5	547.78	23607.4	547.78	24250.1		532.569	129249	529.565	14743	548.28	25865.1	548.28	26128.2		531.465	57005.2	529.065	17392.3	547.78	20582.4	547.78	20962
532.334	74878.7	529.868	14624.4	548.18	18993.8	548.18	19195.7		531.305	72359.7	529.368	20846.3	547.68	23554.7	547.68	23632.6		532.623	132639	529.868	14850.7	548.18	25752.2	548.18	26186.1		531.519	57798.8	529.368	18391	547.68	20540.2	547.68	21418.6
532.383	76175.3	530.171	15196.4	548.08	18945.3	548.08	19458		531.351	73207.8	529.671	24009.9	547.58	23502	547.58	23707.2		532.671	135313	530.171	15140.3	548.08	25638.4	548.08	25356.2		531.568	58411.5	529.671	20300	547.58	20498.1	547.58	20932.7
532.427	77177.1	530.474	16600.3	547.98	18897	547.98	18981.8		531.392	73850	529.974	29476.4	547.48	23449.2	547.48	24407.5		532.715	137380	530.474	15990.2	547.98	25523.9	547.98	25743.7		531.611	58875.1	529.974	23593.5	547.48	20456	547.48	21209.3
532.466	77935.3	530.777	19662.3	547.88	18848.8	547.88	19317.1		531.428	74325.9	530.277	37714.3	547.38	23396.5	547.38	23293.5		532.754	138944	530.777	18278.5	547.88	25408.6	547.88	25470.5		531.649	59218.6	530.277	28655.3	547.38	20413.8	547.38	21101.6
532.5	78496.9	531.08	25456.7	547.78	18800.8	547.78	19778.5		531.46	74670.8	530.58	48366.6	547.28	23343.8	547.28	23275.9		532.788	140101	531.08	23639.7	547.78	25292.7	547.78	25719.5		531.682	59467.4	530.58	35503.1	547.28	20371.7	547.28	21378.5
532.531	78903.4	531.383	34830.6	547.68	18752.9	547.68	19188.4		531.488	74914.6	530.883	59869.4	547.18	23291.1	547.18	23649.5		532.818	140938	531.383	34372.3	547.68	25176	547.68	25144.3		531.711	59643.2	530.883	43519.4	547.18	20329.5	547.18	20917.4
532.557	79190.2	531.686	47575.5	547.58	18705.3	547.58	18940.9		531.511	75082.3	531.186	69631.3	547.08	23238.4	547.08	23248.5		532.844	141527	531.686	52507	547.58	25058.7	547.58	25286.5		531.736	59764.2	531.186	51385.6	547.08	20287.4	547.08	21223.9
532.579	79387.1	531.989	61711.1	547.48	18657.8	547.48	19629.8		531.531	75194.2	531.489	74924.7	546.98	23185.7	546.98	23603.3		532.866	141930	531.989	77949.2	547.48	24940.8	547.48	25260.4		531.756	59844.9	531.489	57370.6	546.98	20245.3	546.98	21562.4
532.598	79517.9	532.292	73633.3	547.38	18610.6	547.38	19672.3		531.548	75266.3	531.792	74115.6	546.88	23133	546.88	23316.1		532.885	142197	532.292	106692	547.38	24822.3	547.38	25451		531.774	59896.9	531.792	59936.3	546.88	20203.1	546.88	20806.5
532.614	79601.8	532.595	79500.1	547.28	18563.5	547.28	19252.7		531.562	75310.9	532.095	67485.2	546.78	23080.3	546.78	23776.2		532.9	142367	532.595	130960	547.28	24703.2	547.28	25497.8		531.788	59929.1	532.095	58380.6	546.78	20161	546.78	21024.5
532.627	79653.3	532.898	77214.4	547.18	18516.7	547.18	18551.3		531.573	75337.2	532.398	57084.9	546.68	23027.6	546.68	23665.7		532.913	142471	532.898	142348	547.18	24583.7	547.18	25270.4		531.8	59948.1	532.398	53153.6	546.68	20118.8	546.68	21303
532.637	79683.5	533.201	67633.2	547.08	18470	547.08	19166.2		531.581	75351.9	532.701	45725.7	546.58	22974.9	546.58	23024.8		532.923	142530	533.201	136453	547.08	24463.7	547.08	25371.1		531.809	59958.7	532.701	45653.2	546.58	20076.7	546.58	21192.1
532.645	79700	533.504	54065	546.98	18423.6	546.98	19205.9		531.588	75359.6	533.004	35775	546.48	22922.2	546.48	23130.6		532.931	142562	533.504	115600	546.98	24343.2	546.98	24821.3		531.815	59964.3	533.004	37627	546.48	20034.6	546.48	20885.7
532.651	79708.5	533.807	40451.1	546.88	18377.4	546.88	18923.3		531.592	75363.4	533.307	28449.5	546.38	22869.5	546.38	23420		532.937	142578	533.807	87380.2	546.88	24222.4	546.88	24709.3		531.82	59967	533.307	30526.8	546.38	19992.4	546.38	20916.8
532.656	79712.5	534.11	29576.1	546.78	18331.5	546.78	18448.6		531.595	75365.1	533.61	23824.8	546.28	22816.8	546.28	22961.7		532.942	142586	534.11	60250.1	546.78	24101.1	546.78	24412.3		531.823	59968.3	533.61	25134.9	546.28	19950.3	546.28	21127.5
532.659	79714.2	534.413	22371.3	546.68	18285.7	546.68	18510.1		531.597	75365.8	533.913	21300.8	546.18	22764.1	546.18	23270.5		532.945	142588	534.413	39605.8	546.68	23979.6	546.68	24563.8		531.825	59968.8	533.913	21558.6	546.18	19908.1	546.18	21185.2
532.66	79714.9	534.716	18340.9	546.58	18240.3	546.58	18888.4		531.598	75366.1	534.216	20114	546.08	22711.4	546.08	22847.2		532.946	142589	534.716	26675.8	546.58	23857.7	546.58	24499		531.826	59969	534.216	19470.6	546.08	19866	546.08	21003.6
532.661	79715.1	535.019	16425.9	546.48	18195	546.48	18384.9		531.599	75366.2	534.519	19646.9	545.98	22658.7	545.98	23153.6		532.947	142589	535.019	19890.2	546.48	23735.6	546.48	24274.6		531.827	59969	534.519	18398	545.98	19823.9	545.98	20812
532.662	79715.1	535.322	15660	546.38	18150	546.38	18126.6		531.599	75366.2	534.822	19513	545.88	22606	545.88	23631.3		532.948	142589	535.322	16885.4	546.38	23613.2	546.38	23992.6		531.827	59969	534.822	17920.1	545.88	19781.7	545.88	21221.1
532.662	79715.1	535.625	15416.3	546.28	18105.3	546.28	18725.8		531.599	75366.2	535.125	19513.3	545.78	22553.3	545.78	23331.2		532.948	142589	535.625	15770	546.28	23490.6	546.28	23756.4		531.827	59969	535.125	17746.6	545.78	19739.6	545.78	20749.9
532.662	79715.2	535.928	15373.6	546.18	18060.9	546.18	18739.3		531.599	75366.3	535.428	19560.7	545.68	22500.6	545.68	23806.4		532.948	142589	535.928	15441.3	546.18	23367.9	546.18	23761.6		531.827	59969.1	535.428	17710.4	545.68	19697.4	545.68	20540
532.662	79715.2	536.232	15397	546.08	18016.7	546.08	18731.4		531.6	75366.4	535.732	19622.7	545.58	22447.8	545.58	23038		532.948	142589	536.232	15391.4	546.08	23245	546.08	23506.7		531.828	59969.2	535.732	17729.2	545.58	19655.3	545.58	20247.3
532.663	79715.3	536.535	15438.8	545.98	17972.7	545.98	18855.3		531.602	75366.5	536.035	19688.6	545.48	22395.1	545.48	22673.1		532.949	142589	536.535	15428.9	545.98	23122	545.98	23712.5		531.83	59969.3	536.035	17767.5	545.48	19613.2	545.48	20354.5
532.665	79715.2	536.838	15484.9	545.88	17929.1	545.88	18073.7		531.605	75366.2	536.338	19727.2	545.38	22342.4	545.38	23108		532.951	142588	536.838	15494.3	545.88	22999	545.88	23872.3		531.833	59969.1	536.338	17785.2	545.38	19571	545.38	20681.2
532.668	79714.2	537.141	15532.1	545.78	17885.7	545.78	19006.7		531.61	75364.4	536.641	19761	545.28	22289.7	545.28	23175.1		532.954	142586	537.141	15572.3	545.78	22875.9	545.78	22962.3		531.838	59967.8	536.641	17784.6	545.28	19528.9	545.28	20139.9
532.673	79711.1	537.444	15579.8	545.68	17842.7	545.68	18343.8		531.616	75359.3	536.944	19794.7	545.18	22237	545.18	22854.8		532.959	142578	537.444	15660.1	545.68	22752.8	545.68	23085.1		531.845	59964.3	536.944	17784.5	545.18	19486.7	545.18	20230.3
532.68	79703.2	537.747	15628	545.58	17799.9	545.58	18397.4		531.625	75348.1	537.247	19828.6	545.08	22184.3	545.08	22561.8		532.965	142561	537.747	15757.7	545.58	22629.8	545.58	23298.8		531.854	59956.4	537.247	17784.5	545.08	19444.6	545.08	20374.5
532.688	79686.5	538.05	15677.1	545.48	17757.4	545.48	18572.9		531.636	75326	537.55	19862.4	544.98	22131.6	544.98	22985.1		532.974	142525	538.05	15865.8	545.48	22506.8	545.48	23106.4		531.865	59941	537.55	17784.4	544.98	19402.5	544.98	19735
532.7	79654.4	538.353	15727.2	545.38	17715.3	545.38	18472.4		531.65	75286.3	537.853	19896.2	544.88	22078.9	544.88	22938.2		532.985	142457	538.353	15985.1	545.38	22384	545.38	22824.4		531.879	59913.2	537.853	17784.4	544.88	19360.3	544.88	20531.8
532.714	79597.7	538.656	15778.6	545.28	17673.4	545.28	17586.5		531.667	75219.8	538.156	19930	544.78	22026.2	544.78	22730		532.998	142340	538.656	16116.4	545.28	22261.3	545.28	23314.1		531.897	59866.5	538.156	17784.4	544.78	19318.2	544.78	19885.7
532.731	79503.6	538.959	15831.6	545.18	17631.9	545.18	17855.5		531.687	75113.9	538.459	19963.8	544.68	21973.5	544.68	22805.1		533.015	142146	538.959	16260.4	545.18	22138.7	545.18	22052.6		531.918	59792.2	538.459	17784.4	544.68	19276	544.68	20294.9
532.752	79354.5	539.262	15886.5	545.08	17590.7	545.08	17732.9		531.711	74952.2	538.762	19972.8	544.58	21920.8	544.58	22013.2		533.035	141841	539.262	16417.8	545.08	22016.4	545.08	22364.2		531.942	59678.8	538.762	17784.4	544.58	19233.9	544.58	19856.2
532.776	79128.2	539.565	15943.5	544.98	17549.8	544.98	17814.5		531.739	74714.2	539.065	19965.4	544.48	21868.1	544.48	22246		533.059	141380	539.565	16589.5	544.98	21894.3	544.98	21895.9		531.971	59511.7	539.065	17800	544.48	19191.8	544.48	19547
532.805	78796.2	539.868	16002.8	544.88	17509.3	544.88	17508.4		531.771	74374.2	539.368	19958	544.38	21815.4	544.38	22267.3		533.087	140707	539.868	16776.2	544.88	21772.5	544.88	21984.9		532.005	59272.9	539.368	17857.3	544.38	19149.6	544.38	19376.1
532.838	78323.7	540.171	16064.8	544.78	17469.1	544.78	17605.2		531.808	73901.8	539.671	19950.6	544.28	21762.7	544.28	22202.9		533.119	139750	540.171	16978.5	544.78	21651	544.78	22370.5		532.043	58940.8	539.671	17914.7	544.28	19107.5	544.28	19723.3
532.875	77669	540.474	16129.7	544.68	17429.3	544.68	17773.7		531.85	73261	539.974	19943.1	544.18	21710	544.18	21890.6		533.156	138426	540.474	17197.4	544.68	21529.8	544.68	21908.4		532.086	58490	539.974	17972.1	544.18	19065.3	544.18	19987.4
532.918	76784.2	540.777	16197.8	544.58	17389.8	544.58	17342.4		531.897	72411.3	540.277	19935.7	544.08	21657.3	544.08	21884.6		533.197	136640	540.777	17432.7	544.58	21409	544.58	21329.6		532.134	57891.6	540.277	18029.6	544.08	19023.2	544.08	20096.3
532.966	75615.5	541.08	16269.3	544.48	17350.6	544.48	17444.6		531.949	71308.5	540.58	19928.3	543.98	21604.6	543.98	22266.4		533.244	134285	541.08	17683.8	544.48	21288.6	544.48	21348.7		532.188	57113.8	540.58	18087	543.98	18981.1	543.98	19075.2
533.02	74105.4	541.383	16344.4	544.38	17311.8	544.38	17551.5		532.008	69906.3	540.883	19920.9	543.88	21551.9	543.88	21904.3		533.296	131244	541.383	17949.6	544.38	21168.7	544.38	21426.1		532.248	56123.2	540.883	18144.4	543.88	18938.9	543.88	19867.9
533.079	72196.1	541.686	16423.6	544.28	17273.4	544.28	17749.6		532.072	68159.5	541.186	19917.6	543.78	21499.1	543.78	22055.8		533.354	127405	541.686	18229.2	544.28	21049.2	544.28	21163.8		532.315	54886.3	541.186	18201.8	543.78	18896.8	543.78	19789.1
533.145	69834	541.989	16506.9	544.18	17235.4	544.18	17305.7		532.143	66028.1	541.489	20115.6	543.68	21446.4	543.68	22114.1		533.418	122661	541.989	18521.6	544.18	20930.3	544.18	21432.5		532.388	53372.7	541.489	18259.2	543.68	18854.6	543.68	19759.1
533.217	66976.3	542.292	16594.7	544.08	17197.7	544.08	17271.6		532.221	63482.4	541.792	20313.7	543.58	21393.7	543.58	21170.1		533.489	116930	542.292	18825.8	544.08	20811.9	544.08	20540.2		532.468	51558.3	541.792	18316.7	543.58	18812.5	543.58	19719.8
533.297	63599	542.595	16686.9	543.98	17160.5	543.98	16902.7		532.305	60509.2	542.095	20511.8	543.48	21341	543.48	21628.5		533.566	110167	542.595	19141	543.98	20694.1	543.98	20242.6		532.556	49429.7	542.095	18374.1	543.48	18770.4	543.48	19571.6
533.383	59706	542.898	16783.4	543.88	17123.6	543.88	17147.9		532.397	57119.1	542.398	20709.9	543.38	21288.3	543.38	21443.7		533.65	102385	542.898	19466.2	543.88	20576.9	543.88	20983.2		532.651	46988.9	542.398	18431.5	543.38	18728.2	543.38	19507
533.477	55337.8	543.201	16884	543.78	17087.1	543.78	17434.4		532.497	53352.4	542.701	20907.9	543.28	21235.6	543.28	22074.8		533.742	93670.8	543.201	19800.4	543.78	20460.4	543.78	19994.4		532.754	44258.5	542.701	18488.9	543.28	18686.1	543.28	19107.6
533.579	50578.6	543.504	16988.6	543.68	17051	543.68	17048.6		532.605	49284.1	543.004	21090.3	543.18	21182.9	543.18	21207.5		533.841	84199.9	543.504	20142.7	543.68	20344.5	543.68	19939.4		532.865	41284.9	543.004	18569.9	543.18	18643.9	543.18	18984.2
533.689	45558.7	543.807	17097	543.58	17015.3	543.58	17517.3		532.721	45024.5	543.307	21250	543.08	21130.2	543.08	21622.1		533.948	74239.1	543.807	20492.2	543.58	20229.4	543.58	20277.3		532.984	38140.1	543.307	18697.6	543.08	18601.8	543.08	19849.7
533.807	40451	544.11	17209.1	543.48	16980.1	543.48	17178.1		532.845	40715.6	543.61	21409.7	542.98	21077.5	542.98	21217.7		534.063	64138.2	544.11	20847.8	543.48	20115	543.48	19504.8		533.113	34920.5	543.61	18825.3	542.98	18559.7	542.98	19038.4
533.934	35457.8	544.413	17324.8	543.38	16945.2	543.38	17751.7		532.979	36520.5	543.913	21569.4	542.88	21024.8	542.88	21024.8		534.187	54303.1	544.413	21208.7	543.38	20001.4	543.38	19105.9		533.25	31740.6	543.913	18953	542.88	18522.8	542.88	18458.7
534.071	30790.2	544.716	17443.8	543.28	16910.8	543.28	17354.6		533.121	32606.5	544.216	21729.1	542.78	20959.4	542.78	21313.1		534.32	45151.6	544.716	21573.9	543.28	19888.6	543.28	19442.8		533.398	28723	544.216	19080.7	542.78	18503.9	542.78	18728.3
534.216	26639.9	545.019	17565.9	543.18	16876.8	543.18	16812.4		533.274	29124.6	544.519	21888.8	542.68	20894.1	542.68	21371.1		534.461	37057.5	545.019	21942.4	543.18	19776.7	543.18	19104.7		533.555	25984.2	544.519	19208.4	542.68	18484.9	542.68	19131.4
534.372	23151.1	545.322	17691.2	543.08	16843.2	543.08	16972.8		533.436	26187.9	544.822	22048.6	542.58	20828.7	542.58	20883.2		534.613	30294.3	545.322	22313.3	543.08	19665.6	543.08	18819.2		533.722	23619.1	544.822	19336.1	542.58	18466	542.58	18994.4
534.537	20397.4	545.625	17819.4	542.98	16810.1	542.98	16549.2		533.608	23855.1	545.125	22208.3	542.48	20763.3	542.48	21397.7		534.774	24991.5	545.625	22685.7	542.98	19555.5	542.98	19671.7		533.899	21687.3	545.125	19463.8	542.48	18447	542.48	19082.3
534.713	18373.2	545.928	17950.3	542.88	16777.4	542.88	16763.3		533.79	22123.2	545.428	22368	542.38	20698	542.38	21121.4		534.945	21120.4	545.928	23058.6	542.88	19446.4	542.88	18445		534.088	20205.4	545.428	19591.5	542.38	18428.1	542.38	18556.6
534.899	17000.6	546.232	18083.8	542.78	16745.2	542.78	17014.5		533.983	20933.4	545.732	22527.7	542.28	20632.6	542.28	21014.3		535.126	18512.7	546.232	23431.1	542.78	19338.2	542.78	18714		534.287	19146.7	545.732	19719.2	542.28	18409.1	542.28	18891.7
535.097	16152.9	546.535	18219.7	542.68	16713.4	542.68	16477.4		534.188	20187.4	546.035	22687.4	542.18	20567.2	542.18	20777.1		535.318	16909.5	546.535	23802.2	542.68	19231	542.68	18713.4		534.498	18450.2	546.035	19846.9	542.18	18390.2	542.18	19241.1
535.305	15685.3	546.838	18357.9	542.58	16682.1	542.58	16824.9		534.403	19770.2	546.338	22847.1	542.08	20501.9	542.08	20771.3		535.522	16023.6	546.838	24170.9	542.58	19125	542.58	18339.7		534.72	18035.4	546.338	19974.5	542.08	18371.2	542.08	18441.5
535.525	15463.8	547.141	18498.3	542.48	16651.3	542.48	16797.7		534.631	19572.8	546.641	23006.8	541.98	20436.5	541.98	20621.9		535.736	15595.5	547.141	24536.4	542.48	19020	542.48	17587.9		534.955	17819.1	546.641	20102.2	541.98	18352.3	541.98	18664.1
535.757	15383.9	547.444	18640.6	542.38	16620.9	542.38	16520.8		534.87	19507.4	546.944	23166.6	541.88	20371.2	541.88	20673.5		535.962	15427.4	547.444	24897.7	542.38	18916.1	542.38	17534.7		535.202	17728.9	546.944	20229.9	541.88	18333.3	541.88	18862.4
536.002	15376	547.747	18784.8	542.28	16591	542.28	16630.4		535.122	19512.8	547.247	23326.3	541.78	20305.8	541.78	20845.8		536.2	15390.7	547.747	25253.8	542.28	18813.4	542.28	18631.6		535.461	17710.7	547.247	20357.6	541.78	18314.4	541.78	18866.6
536.129	15385.6	548.05	18930.7	542.18	16561.6	542.18	17031.1		535.252	19530	547.55	23486	541.68	20240.4	541.68	20672.7		536.323	15397.7	548.05	25603.7	542.18	18711.9	542.18	18257.1		535.596	17716.9	547.55	20485.3	541.68	18295.4	541.68	18702.7
537.624	15608.4	548.353	19078	542.08	16532.7	542.08	16081.2		536.785	19777	547.853	23645.7	541.58	20175.1	541.58	20722.7		537.799	15775.5	548.353	25946.6	542.08	18611.6	542.08	18052.5		537.094	17784.5	547.853	20613	541.58	18276.5	541.58	18400.4
539.119	15860.4	548.656	19226.8	541.98	16504.3	541.98	16748.2		538.318	19948	548.156	23805.4	541.48	20109.7	541.48	20576.4		539.275	16424.7	548.656	26281.5	541.98	18512.6	541.98	17972.8		538.593	17784.4	548.156	20740.7	541.48	18257.5	541.48	18645.7
540.614	16160.8	548.959	19376.7	541.88	16476.4	541.88	17019.1		539.85	19946.2	548.459	23965.1	541.38	20044.3	541.38	20383.9		540.75	17411.5	548.959	26607.5	541.88	18414.8	541.88	17367.6		540.091	17994.3	548.459	20868.4	541.38	18238.6	541.38	18531
542.109	16541.1	549.262	19527.7	541.78	16448.9	541.78	16241.3		541.383	20046.4	548.762	24124.8	541.28	19979	541.28	20138.7		542.226	18758.5	549.262	26923.5	541.78	18318.4	541.78	17031.7		541.59	18278.3	548.762	20996.1	541.28	18219.6	541.28	17741.3
543.604	17024	549.565	19679.6	541.68	16421.9	541.68	16196.2		542.916	21043.8	549.065	24284.5	541.18	19913.6	541.18	19913.6		543.702	20369.6	549.565	27228.7	541.68	18223.4	541.68	17611.6		543.088	18605.1	549.065	21123.8	541.18	18200.7	541.18	18648.2
545.099	17598.7	549.868	19832.3	541.58	16395.4	541.58	16181.7		544.449	21851.6	549.368	24444.3	541.08	19916	541.08	20466.5		545.177	22135.4	549.868	27522.1	541.58	18129.8	541.58	17454.9		544.586	19236.6	549.368	21251.5	541.08	18181.7	541.08	18213.1
546.595	18246.9	550.171	19892.4	541.48	16369.3	541.48	16439.9		545.982	22659.5	549.671	24604	540.98	19918.5	540.98	19798.8		546.653	23946.6	550.171	27802.7	541.48	18037.6	541.48	17110.1		546.085	19868	549.671	21379.2	540.98	18162.8	540.98	18649.1
548.09	18950	550.474	20013.2	541.38	16343.7	541.38	16506.7		547.514	23467.4	549.974	24763.7	540.88	19921	540.88	20627.5		548.129	25693.8	550.474	28069.6	541.38	17946.8	541.38	16689.8		547.583	20499.4	549.974	21506.9	540.88	18143.8	540.88	17809.7
549.585	19689.7	550.777	20134	541.28	16318.4	541.28	16323.2		549.047	24275.2	550.277	24923.4	540.78	19923.4	540.78	20522.5		549.604	27267.6	550.777	28321.9	541.28	17857.6	541.28	16839.8		549.082	21130.9	550.277	21634.6	540.78	18124.9	540.78	18194.3
551.08	20254.9	551.08	20254.9	541.18	16293.6	541.18	16907		550.58	25083.1	550.58	25083.1	540.68	19925.8	540.68	20205.6		551.08	28562.2	551.08	28562.2	541.18	17769.9	541.18	16601.9		550.58	21762.3	550.58	21762.3	540.68	18105.9	540.68	18069.8
				541.08	16269.3	541.08	16348.8						540.58	19928.3	540.58	20016						541.08	17683.8	541.08	17176.9						540.58	18087	540.58	18171.4
				540.98	16245.3	540.98	15808.2						540.48	19930.8	540.48	20170.3						540.98	17599.3	540.98	17017.7						540.48	18068	540.48	17530.5
				540.88	16221.7	540.88	16528.3						540.38	19933.2	540.38	20056.7						540.88	17516.4	540.88	16943.1						540.38	18049.1	540.38	17815.2
				540.78	16198.5	540.78	16252.6						540.28	19935.7	540.28	20094.3						540.78	17435.2	540.78	16625.3						540.28	18030.1	540.28	18329.8
				540.68	16175.6	540.68	15862.6						540.18	19938.1	540.18	20304.9						540.68	17355.6	540.68	17010.9						540.18	18011.2	540.18	17981.3
				540.58	16153.2	540.58	16544.1						540.08	19940.5	540.08	19917.1						540.58	17277.9	540.58	16513.5						540.08	17992.2	540.08	18179.4
				540.48	16131	540.48	15919						539.98	19943	539.98	19464.5						540.48	17201.9	540.48	16637.7						539.98	17973.3	539.98	17788.4
				540.38	16109.3	540.38	15971.6						539.88	19945.5	539.88	20006.1						540.38	17127.7	540.38	16070.5						539.88	17954.3	539.88	18098.4
				540.28	16087.8	540.28	16148.7						539.78	19947.9	539.78	19542.8						540.28	17055.3	540.28	17018.5						539.78	17935.4	539.78	18222.2
				540.18	16066.7	540.18	16420.3						539.68	19950.3	539.68	19820.6						540.18	16984.8	540.18	17089.7						539.68	17916.4	539.68	18696.1
				540.08	16045.9	540.08	16732.7						539.58	19952.8	539.58	20461.8						540.08	16916.1	540.08	16433.8						539.58	17897.5	539.58	18110.9
				539.98	16025.4	539.98	16894.7						539.48	19955.2	539.48	20405.9						539.98	16849.1	539.98	17138.8						539.48	17878.6	539.48	18313.1
				539.88	16005.3	539.88	16479.6						539.38	19957.7	539.38	20317.1						539.88	16783.9	539.88	16747.5						539.38	17859.6	539.38	18397.1
				539.78	15985.3	539.78	16694.2						539.28	19960.2	539.28	20088.6						539.78	16720.4	539.78	16609						539.28	17840.7	539.28	18232.1
				539.68	15965.7	539.68	16394.9						539.18	19962.6	539.18	19938.1						539.68	16658.5	539.68	16624.1						539.18	17821.7	539.18	18113.1
				539.58	15946.4	539.58	15868.1						539.08	19965	539.08	20197						539.58	16598.4	539.58	16718.9						539.08	17802.8	539.08	17903.1
				539.48	15927.3	539.48	16128.2						538.98	19967.5	538.98	20307.7						539.48	16539.9	539.48	16452.5						538.98	17784.4	538.98	17508.4
				539.38	15908.4	539.38	16393.7						538.88	19970	538.88	19912.5						539.38	16482.9	539.38	16270.6						538.88	17784.4	538.88	18066.4
				539.28	15889.8	539.28	16586.9						538.78	19972.4	538.78	20061.3						539.28	16427.6	539.28	16225.6						538.78	17784.4	538.78	18030.2
				539.18	15871.5	539.18	16439.8						538.68	19974.8	538.68	19964.5						539.18	16373.8	539.18	16952						538.68	17784.4	538.68	18365.5
				539.08	15853.3	539.08	15672.2						538.58	19977.3	538.58	19977.3						539.08	16321.6	539.08	16644.9						538.58	17784.4	538.58	18355.9
				538.98	15835.4	538.98	16320.2						538.48	19966.1	538.48	19828.6						538.98	16270.8	538.98	16703.6						538.48	17784.4	538.48	17787.5
				538.88	15817.7	538.88	15708.5						538.38	19955	538.38	20374.4						538.88	16221.5	538.88	16983.2						538.38	17784.4	538.38	18376.2
				538.78	15800.1	538.78	16480.8						538.28	19943.8	538.28	19747.2						538.78	16173.7	538.78	16629						538.28	17784.4	538.28	17997.3
				538.68	15782.8	538.68	16003.9						538.18	19932.7	538.18	20038.9						538.68	16127.3	538.68	16950						538.18	17784.4	538.18	18117.4
				538.58	15765.6	538.58	16306.4						538.08	19921.5	538.08	19855.8						538.58	16082.3	538.58	16741.2						538.08	17784.4	538.08	17722.8
				538.48	15748.6	538.48	15959.4						537.98	19910.4	537.98	19579.5						538.48	16038.6	538.48	16483						537.98	17784.4	537.98	17882
				538.38	15731.7	538.38	15622.5						537.88	19899.2	537.88	20133.6						538.38	15996.3	538.38	16478.6						537.88	17784.4	537.88	17764.9
				538.28	15715	538.28	15605						537.78	19888.1	537.78	19958						538.28	15955.3	538.28	16334.2						537.78	17784.4	537.78	17742.9
				538.18	15698.5	538.18	16008.8						537.68	19876.9	537.68	19957.6						538.18	15915.5	538.18	16076.2						537.68	17784.4	537.68	18010.9
				538.08	15682	538.08	15392.9						537.58	19865.7	537.58	20042.3						538.08	15877.1	538.08	16178.5						537.58	17784.4	537.58	18217
				537.98	15665.7	537.98	15652.7						537.48	19854.6	537.48	20121.3						537.98	15839.8	537.98	16269.6						537.48	17784.4	537.48	18005
				537.88	15649.5	537.88	15352.3						537.38	19843.4	537.38	20701.1						537.88	15803.8	537.88	16210.7						537.38	17784.4	537.38	18351.8
				537.78	15633.4	537.78	15577						537.28	19832.3	537.28	19459.9						537.78	15768.9	537.78	15855.4						537.28	17784.4	537.28	17990.5
				537.68	15617.3	537.68	15516.7						537.18	19821.1	537.18	20384.2						537.68	15735.2	537.68	15844.9						537.18	17784.4	537.18	17707.2
				537.58	15601.4	537.58	14945.4						537.08	19810	537.08	20445.2						537.58	15702.6	537.58	15892.6						537.08	17784.4	537.08	18545.7
				537.48	15585.5	537.48	15137.9						536.98	19798.8	536.98	19421.1						537.48	15671.1	537.48	15680.1						536.98	17784.4	536.98	17835.4
				537.38	15569.7	537.38	15545.2						536.88	19787.6	536.88	20166.7						537.38	15640.7	537.38	15848.4						536.88	17784.4	536.88	17722.5
				537.28	15554	537.28	15296.7						536.78	19776.5	536.78	19716.6						537.28	15611.3	537.28	15815.9						536.78	17784.4	536.78	18224.4
				537.18	15538.3	537.18	15281.1						536.68	19765.3	536.68	19465						537.18	15582.9	537.18	15981.3						536.68	17784.4	536.68	18121.5
				537.08	15522.6	537.08	15771.2						536.58	19754.2	536.58	19618						537.08	15555.5	537.08	16005.3						536.58	17784.4	536.58	17046.7
				536.98	15506.9	536.98	15068						536.48	19743	536.48	19834.2						536.98	15529.1	536.98	15543.3						536.48	17784.4	536.48	18175.8
				536.88	15491.3	536.88	14848.5						536.38	19731.9	536.38	19619.2						536.88	15503.6	536.88	16218.6						536.38	17784.4	536.38	17827.2
				536.78	15475.7	536.78	15306.3						536.28	19720.7	536.28	19839.5						536.78	15479	536.78	15909.2						536.28	17784.4	536.28	18048.8
				536.68	15460.1	536.68	14887.7						536.18	19709.6	536.18	19821						536.68	15455.3	536.68	15789.7						536.18	17784.4	536.18	17636.3
				536.58	15444.4	536.58	15174.3						536.08	19698.4	536.08	19698.4						536.58	15432.4	536.58	15789.3						536.08	17771.5	536.08	18330.9
				536.48	15428.7	536.48	15592.6						535.98	19676.2	535.98	18903.1						536.48	15410.4	536.48	15646.2						535.98	17755.9	535.98	18251.3
				536.38	15413	536.38	15514.5						535.88	19654.1	535.88	19327.2						536.38	15389.1	536.38	15659.4						535.88	17740.4	535.88	18083.2
				536.28	15397.3	536.28	15388.8						535.78	19631.9	535.78	19774.4						536.28	15368.7	536.28	15779.6						535.78	17724.9	535.78	18102.1
				536.18	15381.5	536.18	15726.1						535.68	19609.7	535.68	19469.3						536.18	15349	536.18	15807.9						535.68	17709.4	535.68	18681.9
				536.08	15365.7	536.08	16105.2						535.58	19587.6	535.58	19763.4						536.08	15330	536.08	16483						535.58	17693.9	535.58	17951.3
				535.98	15349.7	535.98	15212.6						535.48	19565.4	535.48	19654.2						535.98	15311.7	535.98	16693.8						535.48	17678.3	535.48	17901.3
				535.88	15333.7	535.88	15722.9						535.38	19543.2	535.38	19682.1						535.88	15294.1	535.88	16892.7						535.38	17662.8	535.38	17968
				535.78	15317.7	535.78	16247.9						535.28	19521	535.28	19255.8						535.78	15277.2	535.78	17356.4						535.28	17647.3	535.28	17887.1
				535.68	15301.6	535.68	15617.8						535.18	19498.9	535.18	19121.5						535.68	15261	535.68	17907.6						535.18	17631.8	535.18	18128.9
				535.58	15285.4	535.58	16345.9						535.08	19476.7	535.08	19315.9						535.58	15245.4	535.58	18003.3						535.08	17616.2	535.08	18414.7
				535.48	15269.1	535.48	16509.2						534.98	19454.5	534.98	19477.4						535.48	15230.4	535.48	17868.2						534.98	17600.7	534.98	18089.5
				535.38	15252.8	535.38	16291.5						534.88	19432.4	534.88	19752.4						535.38	15216	535.38	19092.5						534.88	17585.2	534.88	19094.2
				535.28	15236.5	535.28	17046.8						534.78	19410.2	534.78	19645.7						535.28	15202.1	535.28	19693.7						534.78	17569.7	534.78	18954.9
				535.18	15220.1	535.18	16299.1						534.68	19388	534.68	20434.6						535.18	15188.9	535.18	20468.6						534.68	17554.2	534.68	18847.4
				535.08	15203.7	535.08	17179.7						534.58	19365.9	534.58	20471.3						535.08	15176.1	535.08	21231.5						534.58	17538.6	534.58	19083.8
				534.98	15187.2	534.98	17258.4						534.48	19343.7	534.48	20505.5						534.98	15163.9	534.98	22392.5						534.48	17523.1	534.48	19938.5
				534.88	15170.7	534.88	18137.3						534.38	19321.5	534.38	20687						534.88	15152.2	534.88	23569.7						534.38	17507.6	534.38	19874.8
				534.78	15154.2	534.78	18935.4						534.28	19299.4	534.28	21114						534.78	15141	534.78	26141.5						534.28	17492.1	534.28	19888.4
				534.68	15137.6	534.68	19541.5						534.18	19277.2	534.18	21352.5						534.68	15130.2	534.68	28416.1						534.18	17476.6	534.18	20638.3
				534.58	15121	534.58	21288.9						534.08	19255	534.08	21994.1						534.58	15119.8	534.58	31495.9						534.08	17461	534.08	21552
				534.48	15104.4	534.48	22493.2						533.98	19232.9	533.98	22656						534.48	15109.9	534.48	35521.5						533.98	17445.5	533.98	22237.8
				534.38	15087.8	534.38	23417.2						533.88	19210.7	533.88	22889.8						534.38	15100.4	534.38	40058.2						533.88	17430	533.88	23591.1
				534.28	15071.1	534.28	25339						533.78	19188.5	533.78	24070.3						534.28	15091.2	534.28	44782.6						533.78	17414.5	533.78	24232.7
				534.18	15054.5	534.18	26802.6						533.68	19166.3	533.68	24275.5						534.18	15082.4	534.18	51711.9						533.68	17398.9	533.68	24898.3
				534.08	15037.8	534.08	30121.8						533.58	19144.2	533.58	26112.1						534.08	15074	534.08	59668.2						533.58	17383.4	533.58	25701.6
				533.98	15021.1	533.98	33067.6						533.48	19122	533.48	27175.8						533.98	15065.8	533.98	67142.9						533.48	17367.9	533.48	27655.7
				533.88	15004.5	533.88	37125						533.38	19099.8	533.38	28762.8						533.88	15058	533.88	75695.2						533.38	17352.4	533.38	28706.7
				533.78	14987.8	533.78	40803.1						533.28	19077.7	533.28	29898.9						533.78	15050.5	533.78	84706						533.28	17336.9	533.28	30391.1
				533.68	14971.1	533.68	45127.6						533.18	19055.5	533.18	31610.9						533.68	15043.2	533.68	94799.3						533.18	17321.3	533.18	32151.8
				533.58	14954.5	533.58	50344.2						533.08	19033.3	533.08	33784.6						533.58	15036.1	533.58	103503						533.08	17305.8	533.08	34400.9
				533.48	14937.9	533.48	54269.1						532.98	19011.2	532.98	36948.5						533.48	15029.3	533.48	113244						532.98	17290.3	532.98	37523.1
				533.38	14921.2	533.38	59907.8						532.88	18989	532.88	38381.1						533.38	15022.7	533.38	123127						532.88	17274.8	532.88	39117.8
				533.28	14904.6	533.28	65465.5						532.78	18966.8	532.78	41474.4						533.28	15016.2	533.28	130491						532.78	17259.3	532.78	43962.5
				533.18	14888.1	533.18	68099.9						532.68	18944.7	532.68	45583.7						533.18	15009.9	533.18	136438						532.68	17243.7	532.68	45424.1
				533.08	14871.5	533.08	72487.7						532.58	18922.5	532.58	48953.5						533.08	15003.8	533.08	140263						532.58	17228.2	532.58	48584.9
				532.98	14855	532.98	74684						532.48	18900.3	532.48	52480						532.98	14997.8	532.98	143294						532.48	17212.7	532.48	51451.3
				532.88	14838.5	532.88	77774.5						532.38	18878.2	532.38	56310.8						532.88	14991.8	532.88	142573						532.38	17197.2	532.38	53990.2
				532.78	14822.1	532.78	79751.3						532.28	18856	532.28	60734.6						532.78	14986	532.78	140772						532.28	17181.7	532.28	56124
				532.68	14805.7	532.68	80221						532.18	18833.8	532.18	64265.6						532.68	14980.2	532.68	136777						532.18	17166.1	532.18	58219.5
				532.58	14789.3	532.58	79695.4						532.08	18811.6	532.08	67701						532.58	14974.5	532.58	131685						532.08	17150.6	532.08	59454.6
				532.48	14773	532.48	78858						531.98	18789.5	531.98	70475.4						532.48	14968.8	532.48	126881						531.98	17135.1	531.98	59560.9
				532.38	14756.8	532.38	75757						531.88	18767.3	531.88	74221						532.38	14963.1	532.38	118196						531.88	17119.6	531.88	60164.6
				532.28	14740.6	532.28	73851						531.78	18745.1	531.78	75708.7						532.28	14957.4	532.28	110932						531.78	17104	531.78	59891.8
				532.18	14724.4	532.18	69737.9						531.68	18723	531.68	77066.7						532.18	14951.7	532.18	101788						531.68	17088.5	531.68	59139.3
				532.08	14708.3	532.08	65821.5						531.58	18700.8	531.58	75158.6						532.08	14945.9	532.08	94316.4						531.58	17073	531.58	58213
				531.98	14692.3	531.98	61578.6						531.48	18678.6	531.48	75546.6						531.98	14940	531.98	86170.4						531.48	17057.5	531.48	57134.9
				531.88	14676.4	531.88	56332.6						531.38	18656.5	531.38	75023.8						531.88	14934	531.88	77731.8						531.38	17042	531.38	55486.6
				531.78	14660.5	531.78	50954.4						531.28	18634.3	531.28	72493.2						531.78	14927.9	531.78	71216.8						531.28	17026.4	531.28	53347.9
				531.68	14644.7	531.68	46386.5						531.18	18612.1	531.18	68869.5						531.68	14921.7	531.68	63878.4						531.18	17010.9	531.18	50923.4
				531.58	14629	531.58	41546						531.08	18590	531.08	65985.4						531.58	14915.4	531.58	57690.6						531.08	16995.4	531.08	48654.9
				531.48	14613.4	531.48	37990.2						530.98	18567.8	530.98	62676						531.48	14908.8	531.48	52480.6						530.98	16979.9	530.98	46192.4
				531.38	14597.9	531.38	34474.6						530.88	18545.6	530.88	58436.4						531.38	14902.1	531.38	45908.2						530.88	16964.4	530.88	43226
				531.28	14582.4	531.28	30573.3						530.78	18523.4	530.78	55269.4						531.28	14895.2	531.28	42461.7						530.78	16948.8	530.78	41509.8
				531.18	14567.1	531.18	27915.9						530.68	18501.3	530.68	52788.1						531.18	14888	531.18	39154.1						530.68	16933.3	530.68	38738.2
				531.08	14551.8	531.08	25517.7						530.58	18479.1	530.58	47714.3						531.08	14880.6	531.08	35448.7						530.58	16917.8	530.58	35832.5
				530.98	14536.6	530.98	23748.8						530.48	18456.9	530.48	44798.6						530.98	14872.9	530.98	32658.1						530.48	16902.3	530.48	33133.4
				530.88	14521.6	530.88	22047.3						530.38	18434.8	530.38	40947.2						530.88	14864.9	530.88	29155						530.38	16886.7	530.38	30437.6
				530.78	14506.7	530.78	21250.1						530.28	18412.6	530.28	37683.9						530.78	14856.6	530.78	27434.3						530.28	16871.2	530.28	28152.3
				530.68	14491.8	530.68	20199.8						530.18	18390.4	530.18	34325.2						530.68	14847.9	530.68	25023.6						530.18	16855.7	530.18	26185.4
				530.58	14477.1	530.58	19072.9						530.08	18368.3	530.08	31578.5						530.58	14839	530.58	23616.5						530.08	16840.2	530.08	24422
				530.48	14462.5	530.48	17990						529.98	18346.1	529.98	29220.9						530.48	14829.6	530.48	21308.6						529.98	16824.7	529.98	23674.5
				530.38	14448	530.38	17546.9						529.88	18323.9	529.88	27850.6						530.38	14819.9	530.38	19755.1						529.88	16809.1	529.88	22307.5
				530.28	14433.7	530.28	16858						529.78	18301.8	529.78	25376.2						530.28	14809.7	530.28	19113.5						529.78	16793.6	529.78	20887.1
				530.18	14419.5	530.18	16594.2						529.68	18279.6	529.68	23645.4						530.18	14799.2	530.18	18973.5						529.68	16778.1	529.68	20275.5
				530.08	14405.4	530.08	15953.8						529.58	18257.4	529.58	23540.5						530.08	14788.2	530.08	17395.1						529.58	16762.6	529.58	20067.6
				529.98	14391.4	529.98	16046.7						529.48	18235.3	529.48	22724.1						529.98	14776.7	529.98	17103.3						529.48	16747.1	529.48	18945.3
				529.88	14377.6	529.88	15565.6						529.38	18213.1	529.38	21655.7						529.88	14764.7	529.88	16743.6						529.38	16731.5	529.38	18776.6
				529.78	14364	529.78	15664.8						529.28	18190.9	529.28	20625.5						529.78	14752.2	529.78	16269.9						529.28	16716	529.28	18067
				529.68	14350.5	529.68	15327.4						529.18	18168.7	529.18	20937						529.68	14739.2	529.68	16046.6						529.18	16700.5	529.18	17856
				529.58	14337.1	529.58	14827.6						529.08	18146.6	529.08	20538.6						529.58	14725.6	529.58	15461.8						529.08	16685	529.08	17275.7
				529.48	14323.9	529.48	14590.2						528.98	18124.4	528.98	19894.3						529.48	14711.5	529.48	14881						528.98	16669.5	528.98	17085.6
				529.38	14310.8	529.38	15040						528.88	18102.2	528.88	19448.7						529.38	14696.8	529.38	14873.9						528.88	16653.9	528.88	16826
				529.28	14297.9	529.28	14611.1						528.78	18080.1	528.78	19817.2						529.28	14681.6	529.28	14802.9						528.78	16638.4	528.78	17518.8
				529.18	14285.2	529.18	14377.1						528.68	18057.9	528.68	19126.4						529.18	14665.8	529.18	14399.1						528.68	16622.9	528.68	17499
				529.08	14272.6	529.08	14716.2						528.58	18035.7	528.58	18705.2						529.08	14649.6	529.08	14374.5						528.58	16607.4	528.58	17001.4
				528.98	14260.3	528.98	14795						528.48	18013.6	528.48	18590.8						528.98	14632.8	528.98	14578.6						528.48	16591.8	528.48	16800.7
				528.88	14248	528.88	14715.7						528.38	17991.4	528.38	19062.4						528.88	14615.6	528.88	14643.5						528.38	16576.3	528.38	17249.5
				528.78	14236	528.78	14651.6						528.28	17969.2	528.28	18694.8						528.78	14598	528.78	14096.9						528.28	16560.8	528.28	16838
				528.68	14224.2	528.68	14614.3						528.18	17947.1	528.18	19212.6						528.68	14579.9	528.68	14239.1						528.18	16545.3	528.18	16989.1
				528.58	14212.5	528.58	13854.2						528.08	17924.9	528.08	18593.5						528.58	14561.5	528.58	14280.3						528.08	16529.8	528.08	16789.7
				528.48	14201	528.48	14406.5						527.98	17902.7	527.98	18799.1						528.48	14542.7	528.48	14289.2						527.98	16517.3	527.98	16528.5
				528.38	14189.7	528.38	14734.9						527.88	17880.6	527.88	18984.8						528.38	14523.6	528.38	14317.2						527.88	16511.6	527.88	16676.6
				528.28	14178.6	528.28	14199.9						527.78	17858.4	527.78	18752.1						528.28	14504.1	528.28	13534						527.78	16505.8	527.78	16739.1
				528.18	14167.8	528.18	14493.6						527.68	17836.2	527.68	18650						528.18	14484.4	528.18	13903.7						527.68	16500.1	527.68	16591.6
				528.08	14157.1	528.08	14680.4						527.58	17814	527.58	18418.5						528.08	14464.4	528.08	14342.1						527.58	16494.3	527.58	16574.1
				527.98	14146.6	527.98	14523						527.48	17791.9	527.48	18203.5						527.98	14444.1	527.98	14271.2						527.48	16488.6	527.48	16745.8
				527.88	14136.3	527.88	14134.5						527.38	17769.7	527.38	18525.9						527.88	14423.7	527.88	13839.8						527.38	16482.9	527.38	16915.4
				527.78	14126.3	527.78	14328.2						527.28	17747.5	527.28	18423.1						527.78	14403	527.78	13789						527.28	16477.1	527.28	16574.6
				527.68	14116.4	527.68	14451.1						527.18	17725.4	527.18	18704.5						527.68	14382.1	527.68	13863.1						527.18	16471.4	527.18	16352.6
				527.58	14106.8	527.58	14651.8						527.08	17703.2	527.08	17703.2						527.58	14361.1	527.58	13701.9						527.08	16465.6	527.08	16782.4
				527.48	14097.4	527.48	14247						526.98	17713.2	526.98	18023.5						527.48	14340	527.48	13786.6						526.98	16459.9	526.98	16837.9
				527.38	14088.3	527.38	14051.2						526.88	17723.1	526.88	18481.9						527.38	14318.7	527.38	14084.7						526.88	16454.1	526.88	17264.2
				527.28	14079.3	527.28	14719.4						526.78	17733.1	526.78	18511.5						527.28	14297.4	527.28	13784.3						526.78	16448.4	526.78	16597.9
				527.18	14070.6	527.18	14731.5						526.68	17743.1	526.68	18307.1						527.18	14276	527.18	13801						526.68	16442.7	526.68	16477.4
				527.08	14062.2	527.08	14082.9						526.58	17753.1	526.58	18506.2						527.08	14254.5	527.08	14067.5						526.58	16436.9	526.58	17264.3
				526.98	14054	526.98	14059.7						526.48	17763	526.48	18344						526.98	14233.1	526.98	13489.8						526.48	16431.2	526.48	17208.2
				526.88	14046	526.88	14037.7						526.38	17773	526.38	18257.4						526.88	14211.6	526.88	14221.4						526.38	16425.4	526.38	16252.4
				526.78	14038.3	526.78	13956						526.28	17783	526.28	18156.1						526.78	14190.2	526.78	14661						526.28	16419.7	526.28	16379.5
				526.68	14030.8	526.68	14565						526.18	17792.9	526.18	18178.7						526.68	14168.8	526.68	13921.3						526.18	16413.9	526.18	16567.8
				526.58	14023.6	526.58	14479.3						526.08	17802.9	526.08	18230.5						526.58	14147.6	526.58	14117.4						526.08	16408.2	526.08	16511.1
				526.48	14016.6	526.48	14347.7						525.98	17812.9	525.98	17798.7						526.48	14126.4	526.48	13663.2						525.98	16402.5	525.98	16480.1
				526.38	14009.9	526.38	14400.6						525.88	17822.9	525.88	17864.4						526.38	14105.3	526.38	14139.5						525.88	16396.7	525.88	16757.4
				526.28	14003.5	526.28	14045.9						525.78	17832.8	525.78	18872.9						526.28	14084.4	526.28	14246.3						525.78	16391	525.78	17015.1
				526.18	13997.4	526.18	14884.8						525.68	17842.8	525.68	18863.9						526.18	14063.7	526.18	13787.9						525.68	16385.2	525.68	16665.5
				526.08	13991.5	526.08	14656.7						525.58	17852.8	525.58	17953.3						526.08	14043.1	526.08	13483.6						525.58	16379.5	525.58	17066.8
				525.98	13985.9	525.98	14113.4						525.48	17862.8	525.48	18301.6						525.98	14022.8	525.98	14217.3						525.48	16373.7	525.48	16223.3
				525.88	13980.6	525.88	14761.7						525.38	17872.7	525.38	18323.1						525.88	14002.7	525.88	13884.6						525.38	16368	525.38	16529.4
				525.78	13975.5	525.78	14414.1						525.28	17882.7	525.28	18486.7						525.78	13982.9	525.78	13493.2						525.28	16367.8	525.28	16803.1
				525.68	13970.8	525.68	14824.9						525.18	17892.7	525.18	18710.1						525.68	13963.3	525.68	13956.2						525.18	16367.8	525.18	16362
				525.58	13966.3	525.58	14653.2						525.08	17902.6	525.08	18616.6						525.58	13944.1	525.58	13513.8						525.08	16367.8	525.08	16359.9
				525.48	13962.2	525.48	13963.2						524.98	17912.6	524.98	18050.7						525.48	13925.2	525.48	14377.7						524.98	16367.8	524.98	16725.8
				525.38	13958.3	525.38	14240.7						524.88	17922.6	524.88	18107.3						525.38	13906.6	525.38	13644.4						524.88	16367.8	524.88	16962.8
				525.28	13954.7	525.28	14679.9						524.78	17932.6	524.78	17534.3						525.28	13888.4	525.28	14124.4						524.78	16367.8	524.78	16621.4
				525.18	13951.5	525.18	14341.4						524.68	17942.5	524.68	18276.7						525.18	13870.7	525.18	13833						524.68	16367.8	524.68	16908.8
				525.08	13948.5	525.08	14571.9						524.58	17952.5	524.58	18199.3						525.08	13853.3	525.08	13513.5						524.58	16367.8	524.58	16550.9
				524.98	13945.9	524.98	14335.5						524.48	17962.5	524.48	18301.1						524.98	13836.4	524.98	13558						524.48	16367.8	524.48	16894.1
				524.88	13943.6	524.88	14470.6						524.38	17972.4	524.38	18113.6						524.88	13820	524.88	13825.7						524.38	16367.8	524.38	17048.2
				524.78	13941.6	524.78	13990.1						524.28	17982.4	524.28	18553.6						524.78	13804.1	524.78	13465						524.28	16367.8	524.28	16141.6
				524.68	13939.9	524.68	14163.5						524.18	17992.4	524.18	17861.8						524.68	13788.7	524.68	14156.6						524.18	16367.8	524.18	16656.9
				524.58	13938.5	524.58	14394.5						524.08	18002.4	524.08	18173.8						524.58	13773.8	524.58	14098.6						524.08	16367.8	524.08	16621.2
				524.48	13937.5	524.48	14044.9						523.98	18012.3	523.98	18574						524.48	13759.5	524.48	13605.7						523.98	16367.8	523.98	16691.5
				524.38	13936.8	524.38	14397.4						523.88	18022.3	523.88	18022.3						524.38	13745.7	524.38	13653.7						523.88	16367.8	523.88	16618.7
				524.28	13936.5	524.28	14410.1						523.78	18024.3	523.78	17899						524.28	13732.6	524.28	13568.8						523.78	16367.8	523.78	16911
				524.18	13936.4	524.18	14399.1						523.68	18026.2	523.68	18314.6						524.18	13720.2	524.18	13946.8						523.68	16367.8	523.68	16661.7
				524.08	13936.8	524.08	14218.2						523.58	18028.2	523.58	18376						524.08	13708.3	524.08	14184.3						523.58	16367.8	523.58	16329.9
				523.98	13937.4	523.98	14450.6						523.48	18030.2	523.48	17504.5						523.98	13697.2	523.98	13454.6						523.48	16367.8	523.48	16688.9
				523.88	13938.5	523.88	14348.7						523.38	18032.1	523.38	18046.7						523.88	13686.7	523.88	14007.4						523.38	16367.8	523.38	16470.9
				523.78	13939.9	523.78	14241.6						523.28	18034.1	523.28	18042.7						523.78	13677	523.78	14060.7						523.28	16367.8	523.28	16735.6
				523.68	13941.6	523.68	14142.1						523.18	18036.1	523.18	18602.2						523.68	13668.1	523.68	13513.6						523.18	16367.8	523.18	16650.7
				523.58	13943.7	523.58	13969.5						523.08	18038.1	523.08	18531.9						523.58	13659.9	523.58	13995.8						523.08	16367.8	523.08	16873.2
				523.48	13946.2	523.48	14266.9						522.98	18040	522.98	18579.3						523.48	13652.5	523.48	14106.3						522.98	16367.8	522.98	16848
				523.38	13949	523.38	14350.9						522.88	18042	522.88	18758						523.38	13645.9	523.38	13972.7						522.88	16367.8	522.88	16488.5
				523.28	13952.2	523.28	14557.3						522.78	18044	522.78	17789.9						523.28	13640.1	523.28	13822.9						522.78	16363.7	522.78	16250.7
				523.18	13955.8	523.18	14402.2						522.68	18045.9	522.68	17859.1						523.18	13635.3	523.18	13665.7						522.68	16355.7	522.68	16778.8
				523.08	13959.8	523.08	14041.7						522.58	18047.9	522.58	18421.2						523.08	13631.3	523.08	13626.3						522.58	16347.7	522.58	16722.5
				522.98	13964.1	522.98	14165.7						522.48	18049.9	522.48	18320.9						522.98	13628.2	522.98	13686.4						522.48	16339.8	522.48	17169.7
				522.88	13968.8	522.88	14756.8						522.38	18051.8	522.38	18519.2						522.88	13626	522.88	14092.7						522.38	16331.8	522.38	16925.2
				522.78	13974	522.78	14708.4						522.28	18053.8	522.28	19138.6						522.78	13624.9	522.78	13841.6						522.28	16323.8	522.28	16781.4
				522.68	13979.5	522.68	14769.7						522.18	18055.8	522.18	18631.1						522.68	13624.7	522.68	13777.1						522.18	16315.9	522.18	16914.4
				522.58	13985.4	522.58	14190.1						522.08	18057.8	522.08	18672.5						522.58	13625.5	522.58	14346.6						522.08	16307.9	522.08	17260.4
				522.48	13991.7	522.48	13704.4						521.98	18059.7	521.98	18628						522.48	13627.3	522.48	13574.9						521.98	16299.9	521.98	16507.9
				522.38	13998.4	522.38	14489						521.88	18061.7	521.88	18444.3						522.38	13630.2	522.38	13980.7						521.88	16292	521.88	16299.3
				522.28	14005.5	522.28	14403.7						521.78	18063.7	521.78	17770.9						522.28	13634.1	522.28	13645.6						521.78	16284	521.78	16743.6
				522.18	14013.1	522.18	14248.4						521.68	18065.6	521.68	17844.3						522.18	13639.1	522.18	13768.8						521.68	16276	521.68	16367.5
				522.08	14021	522.08	14303.7						521.58	18067.6	521.58	18201.4						522.08	13645.3	522.08	13390.9						521.58	16268.1	521.58	17165.4
				521.98	14029.4	521.98	13989.6						521.48	18069.6	521.48	18587.2						521.98	13652.6	521.98	13984.1						521.48	16260.1	521.48	16688.2
				521.88	14033.5	521.88	13798.2						521.38	18071.5	521.38	18859.4						521.88	13661.1	521.88	13651.3						521.38	16252.1	521.38	16398.4
				521.78	14033.5	521.78	14807						521.28	18073.5	521.28	18394.6						521.78	13670.8	521.78	14126.6						521.28	16244.2	521.28	16807
				521.68	14033.5	521.68	14744.5						521.18	18075.5	521.18	18213.9						521.68	13681.6	521.68	13729.1						521.18	16236.2	521.18	16431.1
				521.58	14033.5	521.58	14502.8						521.08	18077.5	521.08	18268.3						521.58	13693.7	521.58	13503.4						521.08	16228.2	521.08	16500.1
				521.48	14033.5	521.48	14483.5						520.98	18079.4	520.98	18292.6						521.48	13763.4	521.48	13927.2						520.98	16220.3	520.98	16247.3
				521.38	14033.5	521.38	14032.8						520.88	18081.4	520.88	17850.2						521.38	13763.4	521.38	13815.3						520.88	16212.3	520.88	16144.7
				521.28	14033.5	521.28	13416.4						520.78	18083.4	520.78	18109.5						521.28	13763.4	521.28	13945.4						520.78	16204.3	520.78	16543.7
				521.18	14033.5	521.18	13784						520.68	18085.3	520.68	18212.7						521.18	13763.4	521.18	13580.5						520.68	16196.4	520.68	16690.7
				521.08	14033.5	521.08	14242.5						520.58	18087.3	520.58	18087.3						521.08	13763.4	521.08	13876.6						520.58	16188.4	520.58	16601.8
